# Supplementary material for: Single-cell analyses identify circulating anti-tumor CD8 T cells and markers for their enrichment
Source: J Exp Med. 2021 Mar 2;218(4):e20200920. doi: 10.1084/jem.20200920 (PMC7933992; doi:10.1084/jem.20200920)
Supplement: Table S1 — shows up-regulated genes for each Seurat cluster in mouse integrated blood and MC38 tumor samples. [file JEM_20200920_TableS1.xlsx]

## Sheet: mouse_blood
	p_val	avg_logFC	pct.1	pct.2	p_val_adj	cluster	gene
Igfbp4	3.85e-128	0.726	0.366	0.136	4.91e-124	0	Igfbp4
Dapl1	8.36e-92	0.480158	0.452	0.246	1.07e-87	0	Dapl1
Lef1	7.01e-89	0.371218	0.723	0.577	8.95e-85	0	Lef1
Npc2	8.06e-72	0.274634	0.87	0.786	1.03e-67	0	Npc2
Rgcc	1.75e-61	0.410016	0.343	0.188	2.24e-57	0	Rgcc
Ccr7	2.77e-59	0.250006	0.765	0.608	3.55e-55	0	Ccr7
Ramp1	1.07e-45	0.293838	0.189	0.081	1.36e-41	0	Ramp1
Fam101b	3.1e-39	0.287178	0.409	0.289	3.96e-35	0	Fam101b
Tmem108	3.28e-33	0.264387	0.323	0.219	4.19e-29	0	Tmem108
Sepp1	3.02e-31	0.311289	0.323	0.224	3.87e-27	0	Sepp1
Ctla2a	0	0.93404	0.701	0.183	0	1	Ctla2a
Ccl5	0	0.618239	0.936	0.357	0	1	Ccl5
Klra7	6.95e-213	0.509355	0.197	0.017	8.88e-209	1	Klra7
Gzmm	1.34e-206	0.717025	0.337	0.065	1.72e-202	1	Gzmm
Ly6c2	4.95e-192	0.639148	0.944	0.565	6.33e-188	1	Ly6c2
Il2rb	6.45e-184	0.666903	0.793	0.392	8.24e-180	1	Il2rb
Itm2a	1.95e-136	0.491575	0.351	0.1	2.49e-132	1	Itm2a
Xcl1	2.4e-117	0.313856	0.175	0.029	3.06e-113	1	Xcl1
Ctla2b	1.31e-104	0.305975	0.206	0.045	1.67e-100	1	Ctla2b
Rps12	4.35e-97	0.25716	0.999	0.992	5.56e-93	1	Rps12
1700025G04Rik	1.38e-96	0.362851	0.28	0.087	1.77e-92	1	1700025G04Rik
Plek	3.19e-93	0.313263	0.23	0.061	4.08e-89	1	Plek
Samd3	7.37e-88	0.317712	0.25	0.075	9.41e-84	1	Samd3
Ifitm10	1.15e-87	0.369881	0.489	0.222	1.47e-83	1	Ifitm10
Cd163l1	3.5e-87	0.312665	0.102	0.012	4.47e-83	1	Cd163l1
H2afz	1.07e-77	0.326261	0.948	0.759	1.36e-73	1	H2afz
Ahnak	2.17e-73	0.32687	0.537	0.275	2.77e-69	1	Ahnak
Cxcr3	7.84e-70	0.297195	0.33	0.133	1e-65	1	Cxcr3
Hopx	2.83e-56	0.303116	0.431	0.218	3.61e-52	1	Hopx
Bcl2	3.75e-51	0.305242	0.855	0.637	4.8e-47	1	Bcl2
Pglyrp1	1.64e-47	0.27421	0.422	0.225	2.1e-43	1	Pglyrp1
Eomes	4.82e-47	0.252496	0.258	0.112	6.16e-43	1	Eomes
Rnf138	7.47e-47	0.29015	0.733	0.501	9.55e-43	1	Rnf138
Ms4a4c	1.44e-45	0.287916	0.339	0.171	1.84e-41	1	Ms4a4c
Il18r1	1.57e-45	0.268856	0.284	0.13	2.01e-41	1	Il18r1
Cst7	7.26e-45	0.282425	0.61	0.384	9.28e-41	1	Cst7
Gpr183	8.56e-42	0.26342	0.336	0.173	1.09e-37	1	Gpr183
Gzma	0	3.19728	0.372	0.01	0	2	Gzma
Ccl51	0	2.88871	0.914	0.385	0	2	Ccl5
S100a6	0	2.28683	0.741	0.096	0	2	S100a6
Lgals1	0	1.95895	0.878	0.381	0	2	Lgals1
Gzmk	0	1.65681	0.422	0.003	0	2	Gzmk
Klrk1	0	1.62886	0.5	0.021	0	2	Klrk1
Itgb1	0	1.58619	0.653	0.161	0	2	Itgb1
Lgals3	0	1.46111	0.351	0.002	0	2	Lgals3
Gzmb	0	1.44793	0.329	0.003	0	2	Gzmb
Klrc1	0	1.14231	0.345	0.028	0	2	Klrc1
Anxa2	0	1.13842	0.519	0.083	0	2	Anxa2
Klrg1	0	0.943571	0.242	0.001	0	2	Klrg1
Cx3cr1	0	0.93849	0.29	0.001	0	2	Cx3cr1
Zeb2	0	0.907888	0.262	0.002	0	2	Zeb2
Fasl	0	0.899433	0.342	0.024	0	2	Fasl
S100a4	0	0.884826	0.242	0.004	0	2	S100a4
S1pr5	0	0.732907	0.205	0.003	0	2	S1pr5
Bhlhe40	1.43e-305	0.576475	0.186	0.004	1.83e-301	2	Bhlhe40
Nkg7	6.92e-301	1.39167	0.971	0.823	8.85e-297	2	Nkg7
Trav13d-4	5.43e-286	0.728595	0.17	0.003	6.94e-282	2	Trav13d-4
Id2	2.46e-273	1.38415	0.706	0.226	3.14e-269	2	Id2
Casp1	1.15e-269	0.500835	0.19	0.006	1.47e-265	2	Casp1
S100a10	5.97e-267	1.18326	0.959	0.741	7.63e-263	2	S100a10
H2-D1	5.16e-245	0.752021	0.998	0.981	6.59e-241	2	H2-D1
Ahnak1	1.17e-237	1.33503	0.722	0.271	1.5e-233	2	Ahnak
Klre1	3.84e-228	1.02681	0.263	0.025	4.91e-224	2	Klre1
Ccl4	2.77e-221	0.725601	0.23	0.018	3.54e-217	2	Ccl4
Actb	1.94e-214	0.810347	1	0.994	2.48e-210	2	Actb
Tmsb4x	2.05e-205	0.490121	1	1	2.62e-201	2	Tmsb4x
Laptm5	4.54e-200	0.788464	0.957	0.865	5.8e-196	2	Laptm5
Slamf7	1.43e-199	0.648834	0.256	0.028	1.83e-195	2	Slamf7
H2-K1	1.18e-195	0.617597	0.996	0.992	1.51e-191	2	H2-K1
Ptms	3.89e-190	0.616566	0.258	0.03	4.97e-186	2	Ptms
Serpina3g	9.31e-190	0.565959	0.19	0.014	1.19e-185	2	Serpina3g
Ccr2	8.57e-183	0.655827	0.217	0.021	1.1e-178	2	Ccr2
Ttc39c	4.65e-182	0.321742	0.108	0.002	5.94e-178	2	Ttc39c
Prr13	1.29e-176	0.987603	0.685	0.302	1.65e-172	2	Prr13
Nrp1	2.35e-172	0.346289	0.12	0.004	3.01e-168	2	Nrp1
Lag3	1.97e-169	0.275868	0.113	0.003	2.51e-165	2	Lag3
Rac2	9.89e-164	0.546199	0.991	0.959	1.26e-159	2	Rac2
Cd48	1.67e-159	1.01538	0.751	0.421	2.13e-155	2	Cd48
AW112010	4.65e-158	0.843386	0.931	0.768	5.94e-154	2	AW112010
Efhd2	8.55e-158	0.960463	0.605	0.25	1.09e-153	2	Efhd2
Crip1	2e-153	0.917657	0.947	0.823	2.55e-149	2	Crip1
Lsp1	4.7e-148	0.864253	0.885	0.701	6e-144	2	Lsp1
Emp3	1.33e-145	0.861959	0.846	0.579	1.7e-141	2	Emp3
Zyx	1.69e-143	0.912478	0.79	0.508	2.16e-139	2	Zyx
Cish	8e-143	0.456669	0.141	0.01	1.02e-138	2	Cish
S100a11	8.59e-141	0.897863	0.747	0.444	1.1e-136	2	S100a11
Pfn1	5.14e-140	0.509364	1	0.991	6.57e-136	2	Pfn1
Ncald	4.52e-130	0.294526	0.107	0.005	5.77e-126	2	Ncald
Tbx21	4.94e-130	0.614168	0.243	0.042	6.31e-126	2	Tbx21
Cyba	9.27e-129	0.757561	0.867	0.701	1.18e-124	2	Cyba
Ctsd	4.61e-127	0.848991	0.751	0.471	5.89e-123	2	Ctsd
Itgb2	1.28e-126	0.882157	0.672	0.364	1.64e-122	2	Itgb2
Tigit	2.75e-125	0.511713	0.165	0.018	3.52e-121	2	Tigit
Actg1	1.47e-124	0.748765	0.986	0.954	1.88e-120	2	Actg1
Thy1	3.03e-123	0.590494	0.954	0.895	3.87e-119	2	Thy1
H2-Q7	8.4e-123	0.758993	0.871	0.712	1.07e-118	2	H2-Q7
S100a13	6.95e-121	0.786336	0.69	0.384	8.88e-117	2	S100a13
Ms4a4b	2.68e-120	0.579395	0.968	0.916	3.42e-116	2	Ms4a4b
Rap1b	1.06e-118	0.828115	0.844	0.667	1.35e-114	2	Rap1b
Ly6a	1.47e-118	0.948818	0.37	0.104	1.87e-114	2	Ly6a
Arpc1b	1.23e-116	0.557494	0.944	0.852	1.58e-112	2	Arpc1b
Hcst	3.94e-116	0.633157	0.949	0.843	5.04e-112	2	Hcst
Osbpl3	7.13e-115	0.38468	0.135	0.013	9.11e-111	2	Osbpl3
Myl6	2.93e-114	0.557765	0.952	0.891	3.74e-110	2	Myl6
Hmgb2	4.97e-114	0.892027	0.692	0.41	6.35e-110	2	Hmgb2
Trbv19	2.39e-113	1.23537	0.31	0.076	3.06e-109	2	Trbv19
Cdc42	1.08e-111	0.613662	0.888	0.732	1.38e-107	2	Cdc42
Vim	1.03e-106	1.04591	0.82	0.65	1.32e-102	2	Vim
Rora	1.15e-105	0.401679	0.151	0.018	1.47e-101	2	Rora
Selplg	1.43e-105	0.560825	0.931	0.831	1.83e-101	2	Selplg
Smpdl3b	1.19e-103	0.31154	0.112	0.009	1.52e-99	2	Smpdl3b
Ubb	8.07e-103	0.401516	0.995	0.991	1.03e-98	2	Ubb
H2afz1	3.47e-102	0.722531	0.911	0.77	4.43e-98	2	H2afz
Cd82	4.06e-101	0.726395	0.505	0.219	5.19e-97	2	Cd82
Anxa6	9.62e-101	0.712368	0.727	0.479	1.23e-96	2	Anxa6
Capg	9.96e-101	0.709378	0.208	0.039	1.27e-96	2	Capg
Arhgdib	1.96e-99	0.431212	0.98	0.964	2.5e-95	2	Arhgdib
Wdr95	6.7e-99	0.496935	0.2	0.036	8.56e-95	2	Wdr95
Clic1	8.36e-96	0.578888	0.873	0.754	1.07e-91	2	Clic1
Il18rap	2.33e-94	0.59954	0.273	0.071	2.98e-90	2	Il18rap
Cfl1	3.3e-94	0.477867	0.975	0.95	4.21e-90	2	Cfl1
Lat	3.99e-94	0.51568	0.935	0.825	5.1e-90	2	Lat
Baiap3	7.12e-94	0.53247	0.249	0.059	9.1e-90	2	Baiap3
Tspo	7.15e-94	0.626967	0.784	0.563	9.14e-90	2	Tspo
Cd52	7.38e-94	0.483335	0.991	0.98	9.43e-90	2	Cd52
Myo1f	1.42e-93	0.665617	0.381	0.136	1.81e-89	2	Myo1f
Itga4	1.61e-91	0.855978	0.535	0.264	2.06e-87	2	Itga4
Itm2b	1.82e-90	0.468615	0.945	0.894	2.33e-86	2	Itm2b
Ccnd3	3.77e-90	0.84009	0.723	0.524	4.81e-86	2	Ccnd3
Il10ra	1e-88	0.661883	0.329	0.106	1.28e-84	2	Il10ra
Gimap7	9.41e-87	0.75837	0.435	0.181	1.2e-82	2	Gimap7
Sh3bgrl3	1.15e-86	0.479338	0.94	0.91	1.47e-82	2	Sh3bgrl3
Ikzf3	2.23e-86	0.693704	0.484	0.22	2.85e-82	2	Ikzf3
Ccr5	2.6e-85	0.317198	0.119	0.014	3.32e-81	2	Ccr5
Hopx1	6.16e-85	0.680194	0.481	0.223	7.87e-81	2	Hopx
Ppp1ca	3.2e-83	0.561216	0.835	0.694	4.09e-79	2	Ppp1ca
Txndc5	2.37e-82	0.671018	0.411	0.168	3.03e-78	2	Txndc5
Calm1	5.89e-82	0.540767	0.912	0.834	7.53e-78	2	Calm1
Arpc2	1.34e-81	0.477935	0.926	0.844	1.71e-77	2	Arpc2
Kcnj8	9.52e-80	0.456978	0.124	0.017	1.22e-75	2	Kcnj8
Lck	2.92e-79	0.443158	0.934	0.855	3.73e-75	2	Lck
Reep5	5.57e-79	0.71683	0.597	0.349	7.12e-75	2	Reep5
Gabarapl2	1.56e-77	0.646976	0.694	0.472	2e-73	2	Gabarapl2
H3f3b	7.71e-77	0.458088	0.969	0.922	9.85e-73	2	H3f3b
Cd3e	8.96e-76	0.37588	0.958	0.937	1.14e-71	2	Cd3e
Dusp5	1.68e-74	0.569037	0.233	0.064	2.15e-70	2	Dusp5
Carhsp1	7.93e-73	0.260455	0.105	0.013	1.01e-68	2	Carhsp1
Ppp1r18	1.42e-72	0.493145	0.852	0.704	1.81e-68	2	Ppp1r18
Zfp36l2	5.02e-71	0.750782	0.81	0.672	6.41e-67	2	Zfp36l2
Ppp1r12a	2.61e-70	0.639598	0.464	0.231	3.34e-66	2	Ppp1r12a
Tmbim6	4.46e-70	0.542239	0.756	0.576	5.7e-66	2	Tmbim6
Ifitm101	4.46e-68	0.746268	0.462	0.236	5.7e-64	2	Ifitm10
Grap	3.04e-67	0.546614	0.566	0.326	3.89e-63	2	Grap
Bcl2a1b	4.23e-66	0.419495	0.201	0.051	5.4e-62	2	Bcl2a1b
Atp2b4	5.13e-66	0.266642	0.105	0.015	6.56e-62	2	Atp2b4
Itgal	5.45e-65	0.57367	0.467	0.235	6.97e-61	2	Itgal
Bin2	4.35e-62	0.529655	0.769	0.618	5.56e-58	2	Bin2
Serpinb6b	6.91e-61	0.46458	0.238	0.075	8.82e-57	2	Serpinb6b
Cdc42ep3	1.32e-60	0.545367	0.356	0.154	1.69e-56	2	Cdc42ep3
Ctla2a1	1.71e-60	0.701542	0.46	0.228	2.18e-56	2	Ctla2a
Plek1	1.85e-59	0.473772	0.223	0.069	2.36e-55	2	Plek
Gna15	5.36e-59	0.429205	0.194	0.053	6.85e-55	2	Gna15
Sp100	5.46e-59	0.499601	0.761	0.609	6.98e-55	2	Sp100
Fyn	2.25e-58	0.577284	0.484	0.267	2.87e-54	2	Fyn
Tmem163	3.03e-58	0.265431	0.103	0.016	3.87e-54	2	Tmem163
H2-Q6	3.23e-58	0.608335	0.593	0.393	4.13e-54	2	H2-Q6
Lrp10	4.45e-58	0.562398	0.459	0.245	5.69e-54	2	Lrp10
Pycard	5.42e-58	0.627859	0.552	0.346	6.92e-54	2	Pycard
Unc119	6.8e-58	0.374169	0.179	0.046	8.69e-54	2	Unc119
Gimap4	8.03e-58	0.542603	0.747	0.593	1.03e-53	2	Gimap4
Spn	1.41e-57	0.606434	0.447	0.231	1.81e-53	2	Spn
Actr3	2.43e-56	0.438182	0.842	0.771	3.1e-52	2	Actr3
Ptprcap	2.64e-56	0.442393	0.83	0.74	3.37e-52	2	Ptprcap
Abracl	5.02e-56	0.526052	0.718	0.592	6.41e-52	2	Abracl
Ndfip1	2.35e-55	0.495824	0.705	0.54	3e-51	2	Ndfip1
Capzb	4.11e-55	0.459307	0.801	0.672	5.25e-51	2	Capzb
Srgn	7.94e-55	0.466271	0.856	0.749	1.01e-50	2	Srgn
Ucp2	1.87e-54	0.41852	0.898	0.838	2.39e-50	2	Ucp2
Lrrk1	3.85e-54	0.295433	0.117	0.022	4.92e-50	2	Lrrk1
Myl12a	4.68e-54	0.464642	0.841	0.74	5.98e-50	2	Myl12a
Tbc1d10c	1.53e-53	0.501184	0.69	0.52	1.95e-49	2	Tbc1d10c
Coro1a	3.26e-53	0.351823	0.975	0.963	4.16e-49	2	Coro1a
Cap1	1.25e-52	0.535849	0.558	0.348	1.59e-48	2	Cap1
2020-09-01	1.81e-52	0.419788	0.842	0.767	2.31e-48	2	2020-09-01
Ywhaz	2.93e-52	0.444379	0.823	0.719	3.74e-48	2	Ywhaz
Gimap3	1.33e-51	0.430687	0.857	0.763	1.69e-47	2	Gimap3
Nptn	1.68e-51	0.517828	0.439	0.235	2.14e-47	2	Nptn
Glrx	2.26e-51	0.42631	0.228	0.077	2.89e-47	2	Glrx
Il2rb1	2.35e-51	0.489699	0.648	0.423	3e-47	2	Il2rb
Ostf1	2.77e-50	0.456932	0.763	0.633	3.54e-46	2	Ostf1
Atp5h	1.39e-49	0.391598	0.86	0.802	1.78e-45	2	Atp5h
Fmnl1	8.11e-49	0.530796	0.536	0.347	1.04e-44	2	Fmnl1
Cxcr31	1.35e-48	0.540178	0.315	0.143	1.73e-44	2	Cxcr3
Tpst2	1.61e-48	0.486666	0.659	0.484	2.06e-44	2	Tpst2
Cdc25b	1.39e-47	0.528465	0.297	0.127	1.78e-43	2	Cdc25b
Atp2b1	1.54e-47	0.556195	0.375	0.189	1.97e-43	2	Atp2b1
Serf2	5.47e-47	0.282836	0.967	0.955	7e-43	2	Serf2
Lcp1	9.26e-47	0.468787	0.753	0.626	1.18e-42	2	Lcp1
Gimap1	1.23e-46	0.516801	0.607	0.428	1.58e-42	2	Gimap1
Fxyd5	1.27e-46	0.323693	0.964	0.923	1.62e-42	2	Fxyd5
Capn2	1.38e-46	0.429833	0.228	0.082	1.77e-42	2	Capn2
5830432E09Rik	1.46e-46	0.320042	0.158	0.043	1.86e-42	2	5830432E09Rik
Dok2	2.43e-46	0.432279	0.27	0.109	3.1e-42	2	Dok2
Calm2	5.22e-46	0.520496	0.613	0.444	6.67e-42	2	Calm2
Serpinb9	6.22e-46	0.301457	0.124	0.028	7.94e-42	2	Serpinb9
Cox8a	6.62e-46	0.29355	0.922	0.893	8.46e-42	2	Cox8a
Gnb2	1.02e-45	0.434118	0.717	0.579	1.31e-41	2	Gnb2
Flna	1.46e-45	0.522161	0.516	0.329	1.87e-41	2	Flna
Vamp8	2.49e-45	0.476612	0.463	0.272	3.18e-41	2	Vamp8
Myo1g	2.66e-45	0.503023	0.376	0.194	3.4e-41	2	Myo1g
Apbb1ip	6.09e-45	0.472505	0.687	0.54	7.79e-41	2	Apbb1ip
Rpa2	3.21e-44	0.488624	0.294	0.131	4.1e-40	2	Rpa2
Rgs1	4.29e-44	0.620981	0.319	0.152	5.49e-40	2	Rgs1
Ptprc	5.69e-44	0.364478	0.873	0.778	7.28e-40	2	Ptprc
Cox5b	1.63e-43	0.397371	0.774	0.67	2.08e-39	2	Cox5b
Cd8b1	3.86e-43	0.319997	0.955	0.956	4.94e-39	2	Cd8b1
Pglyrp11	8.51e-43	0.555988	0.414	0.235	1.09e-38	2	Pglyrp1
Cnn2	9.04e-43	0.388476	0.881	0.84	1.16e-38	2	Cnn2
Ccdc50	2.64e-42	0.281641	0.143	0.039	3.37e-38	2	Ccdc50
Prf1	2.82e-42	0.475369	0.238	0.095	3.61e-38	2	Prf1
Psmb8	2.94e-42	0.33144	0.887	0.842	3.75e-38	2	Psmb8
Txn1	9.02e-42	0.471357	0.505	0.329	1.15e-37	2	Txn1
Arhgdia	1.48e-41	0.434133	0.677	0.536	1.89e-37	2	Arhgdia
Iqgap1	3.02e-41	0.454388	0.512	0.33	3.86e-37	2	Iqgap1
Sumo2	4.58e-41	0.328172	0.86	0.802	5.85e-37	2	Sumo2
Arpc5	7.61e-41	0.434905	0.713	0.592	9.73e-37	2	Arpc5
Klrd1	7.76e-41	0.57843	0.699	0.583	9.92e-37	2	Klrd1
Sub1	5.5e-40	0.394892	0.81	0.724	7.03e-36	2	Sub1
Tmem50a	6.33e-40	0.417094	0.713	0.594	8.09e-36	2	Tmem50a
Adgre5	8.67e-40	0.49151	0.537	0.358	1.11e-35	2	Adgre5
Arpc4	2.37e-39	0.471457	0.633	0.495	3.03e-35	2	Arpc4
Tspan3	2.68e-39	0.333555	0.167	0.054	3.43e-35	2	Tspan3
Cd160	3.11e-39	0.381253	0.181	0.062	3.98e-35	2	Cd160
Snx10	3.74e-39	0.375799	0.164	0.053	4.78e-35	2	Snx10
Cxcr6	6.67e-39	0.51202	0.239	0.099	8.53e-35	2	Cxcr6
Gabarap	1.11e-38	0.427672	0.696	0.565	1.42e-34	2	Gabarap
Ctsa	1.26e-38	0.438491	0.434	0.257	1.61e-34	2	Ctsa
Arf6	1.34e-38	0.46068	0.583	0.436	1.71e-34	2	Arf6
Sypl	1.35e-38	0.260277	0.11	0.026	1.72e-34	2	Sypl
Tpm4	3e-38	0.485339	0.409	0.239	3.83e-34	2	Tpm4
Tceb2	6.72e-38	0.358674	0.782	0.678	8.58e-34	2	Tceb2
Arl6ip5	8.75e-38	0.401997	0.749	0.638	1.12e-33	2	Arl6ip5
Krtcap2	1.23e-37	0.484779	0.682	0.558	1.57e-33	2	Krtcap2
1110008P14Rik	2.38e-37	0.435564	0.315	0.157	3.04e-33	2	1110008P14Rik
Rnf166	2.53e-37	0.488758	0.429	0.259	3.23e-33	2	Rnf166
S1pr4	2.86e-37	0.479708	0.502	0.334	3.65e-33	2	S1pr4
Adora2a	3.8e-37	0.360341	0.196	0.075	4.85e-33	2	Adora2a
Psmb3	5.44e-37	0.3989	0.675	0.533	6.95e-33	2	Psmb3
Rinl	7.09e-37	0.476143	0.526	0.364	9.06e-33	2	Rinl
Cdc42se1	1.24e-36	0.403586	0.661	0.513	1.58e-32	2	Cdc42se1
1810058I24Rik	1.31e-36	0.436489	0.56	0.396	1.67e-32	2	1810058I24Rik
Atp5j2	2e-36	0.331843	0.804	0.711	2.55e-32	2	Atp5j2
Ccdc12	2.35e-36	0.435312	0.538	0.382	3e-32	2	Ccdc12
Hnrnpa2b1	8.64e-36	0.338704	0.859	0.81	1.1e-31	2	Hnrnpa2b1
Gpr68	9.18e-36	0.282309	0.151	0.047	1.17e-31	2	Gpr68
Def6	1.2e-35	0.433401	0.463	0.294	1.53e-31	2	Def6
Lfng	2.23e-35	0.480963	0.496	0.336	2.85e-31	2	Lfng
Acot7	2.39e-35	0.304244	0.154	0.051	3.06e-31	2	Acot7
Gng2	5.16e-35	0.372872	0.275	0.131	6.59e-31	2	Gng2
Arf1	5.98e-35	0.403066	0.674	0.548	7.64e-31	2	Arf1
Ube2g2	8.41e-35	0.410067	0.248	0.113	1.08e-30	2	Ube2g2
Ttc39b	9.53e-35	0.331325	0.208	0.083	1.22e-30	2	Ttc39b
Myl12b	1.05e-34	0.258998	0.937	0.924	1.34e-30	2	Myl12b
Bscl2	4.1e-34	0.409703	0.31	0.161	5.24e-30	2	Bscl2
Serp2	4.18e-34	0.273655	0.125	0.036	5.34e-30	2	Serp2
Prex1	4.41e-34	0.4693	0.382	0.224	5.64e-30	2	Prex1
Slc4a7	4.53e-34	0.274526	0.115	0.031	5.79e-30	2	Slc4a7
Edf1	4.97e-34	0.372554	0.699	0.597	6.35e-30	2	Edf1
Phf11b	8.26e-34	0.395262	0.295	0.145	1.06e-29	2	Phf11b
1810037I17Rik	9.45e-34	0.426754	0.563	0.414	1.21e-29	2	1810037I17Rik
Rhof	1.03e-32	0.462944	0.357	0.206	1.32e-28	2	Rhof
Sema4a	1.25e-32	0.428315	0.323	0.175	1.6e-28	2	Sema4a
Ehbp1l1	6.07e-32	0.279868	0.129	0.04	7.75e-28	2	Ehbp1l1
Plec	8.67e-32	0.431424	0.361	0.209	1.11e-27	2	Plec
Tsc22d4	1.08e-31	0.422605	0.572	0.427	1.38e-27	2	Tsc22d4
Cox17	1.27e-31	0.470303	0.35	0.204	1.62e-27	2	Cox17
Rsrp1	1.38e-31	0.351543	0.779	0.695	1.76e-27	2	Rsrp1
Zmiz1	2.08e-31	0.35834	0.215	0.093	2.66e-27	2	Zmiz1
Atg4d	2.77e-31	0.353624	0.215	0.093	3.54e-27	2	Atg4d
Sh2d2a	3.22e-31	0.480134	0.424	0.277	4.12e-27	2	Sh2d2a
Cldnd1	3.45e-31	0.383874	0.243	0.114	4.41e-27	2	Cldnd1
Ap3s1	3.51e-31	0.380408	0.319	0.172	4.48e-27	2	Ap3s1
Ezh2	6.67e-31	0.263569	0.134	0.043	8.52e-27	2	Ezh2
Coro1b	6.8e-31	0.400458	0.49	0.339	8.68e-27	2	Coro1b
Cox6b1	7.66e-31	0.347734	0.759	0.684	9.79e-27	2	Cox6b1
Gpsm3	5.78e-30	0.363141	0.655	0.543	7.38e-26	2	Gpsm3
Bag1	1.53e-29	0.414761	0.476	0.333	1.95e-25	2	Bag1
Slfn2	1.64e-29	0.357017	0.738	0.646	2.1e-25	2	Slfn2
Smpd1	3.86e-29	0.28512	0.177	0.07	4.93e-25	2	Smpd1
Dad1	7.69e-29	0.329077	0.706	0.594	9.82e-25	2	Dad1
Selk	1.4e-28	0.364367	0.576	0.446	1.79e-24	2	Selk
Mapkapk3	1.42e-28	0.278825	0.179	0.071	1.81e-24	2	Mapkapk3
Runx3	1.43e-28	0.386229	0.383	0.232	1.83e-24	2	Runx3
Ctsw	2.02e-28	0.380583	0.773	0.688	2.58e-24	2	Ctsw
H2-Q4	2.7e-28	0.394983	0.636	0.523	3.45e-24	2	H2-Q4
Prdx5	2.88e-28	0.376633	0.426	0.272	3.68e-24	2	Prdx5
Cyth4	3.2e-28	0.400399	0.381	0.233	4.09e-24	2	Cyth4
Nbeal2	4.28e-28	0.364432	0.22	0.103	5.47e-24	2	Nbeal2
Capns1	8.81e-28	0.40783	0.412	0.268	1.13e-23	2	Capns1
Hnrnpf	9.52e-28	0.279581	0.871	0.831	1.22e-23	2	Hnrnpf
Ndufa13	9.72e-28	0.321253	0.761	0.677	1.24e-23	2	Ndufa13
Cd2	1.63e-27	0.369403	0.689	0.614	2.08e-23	2	Cd2
Ube2d3	3.31e-27	0.281449	0.849	0.785	4.23e-23	2	Ube2d3
Borcs7	3.56e-27	0.324356	0.14	0.051	4.55e-23	2	Borcs7
2020-09-11	4.18e-27	0.285715	0.145	0.054	5.35e-23	2	2020-09-11
Ube2i	5.63e-27	0.338906	0.695	0.598	7.19e-23	2	Ube2i
Rara	7.54e-27	0.377782	0.287	0.156	9.64e-23	2	Rara
Aup1	1.53e-26	0.376256	0.589	0.462	1.95e-22	2	Aup1
Slc9a3r1	1.58e-26	0.381455	0.604	0.5	2.02e-22	2	Slc9a3r1
Fkbp1a	1.65e-26	0.34768	0.587	0.468	2.1e-22	2	Fkbp1a
Dazap2	2.11e-26	0.325472	0.684	0.581	2.7e-22	2	Dazap2
Gmfg	2.92e-26	0.335745	0.723	0.656	3.73e-22	2	Gmfg
Tap2	3.82e-26	0.362346	0.46	0.316	4.88e-22	2	Tap2
Prelid1	3.93e-26	0.377452	0.629	0.534	5.02e-22	2	Prelid1
Atp2a3	4.09e-26	0.356262	0.309	0.173	5.23e-22	2	Atp2a3
Klf2	5.1e-26	0.315126	0.947	0.942	6.52e-22	2	Klf2
Hn1	6.11e-26	0.315788	0.721	0.613	7.81e-22	2	Hn1
Ndufa4	6.16e-26	0.284566	0.784	0.715	7.87e-22	2	Ndufa4
Psmb9	8.6e-26	0.354118	0.593	0.466	1.1e-21	2	Psmb9
Hiatl1	9.71e-26	0.283946	0.159	0.064	1.24e-21	2	Hiatl1
Rasgrp2	1.98e-25	0.444364	0.583	0.468	2.53e-21	2	Rasgrp2
Tpm3	2.71e-25	0.337697	0.744	0.673	3.47e-21	2	Tpm3
Sgk1	3.31e-25	0.434005	0.303	0.173	4.23e-21	2	Sgk1
Panx1	3.35e-25	0.333998	0.234	0.118	4.29e-21	2	Panx1
Gm4070	4.4e-25	0.276105	0.16	0.065	5.62e-21	2	Gm4070
Stmn1	4.43e-25	0.371234	0.169	0.071	5.66e-21	2	Stmn1
Cst71	6.01e-25	0.37582	0.535	0.401	7.68e-21	2	Cst7
Arf5	1.31e-24	0.289505	0.751	0.681	1.68e-20	2	Arf5
Glmp	1.57e-24	0.355642	0.34	0.206	2.01e-20	2	Glmp
Hmha1	1.71e-24	0.300524	0.806	0.77	2.19e-20	2	Hmha1
Vasp	1.86e-24	0.396438	0.604	0.51	2.37e-20	2	Vasp
Sft2d1	3.46e-24	0.36453	0.313	0.185	4.43e-20	2	Sft2d1
Arsb	4.13e-24	0.311145	0.161	0.068	5.28e-20	2	Arsb
Itm2c	5.16e-24	0.374861	0.323	0.193	6.6e-20	2	Itm2c
Sh3bgrl	5.81e-24	0.267916	0.177	0.077	7.42e-20	2	Sh3bgrl
Rab8a	8.95e-24	0.376636	0.561	0.438	1.14e-19	2	Rab8a
Lmnb1	9.66e-24	0.278971	0.169	0.073	1.23e-19	2	Lmnb1
Gnptg	1.94e-23	0.341862	0.321	0.191	2.48e-19	2	Gnptg
Csk	1.97e-23	0.348545	0.571	0.458	2.52e-19	2	Csk
Tln1	2.38e-23	0.381855	0.52	0.406	3.04e-19	2	Tln1
Ywhah	3.33e-23	0.373814	0.527	0.406	4.25e-19	2	Ywhah
Bsg	3.58e-23	0.380816	0.491	0.377	4.57e-19	2	Bsg
Ndufb7	3.62e-23	0.362384	0.496	0.377	4.62e-19	2	Ndufb7
Smap1	4.57e-23	0.364795	0.336	0.202	5.84e-19	2	Smap1
Pttg1	5.28e-23	0.365776	0.365	0.236	6.74e-19	2	Pttg1
Dusp2	5.33e-23	0.678489	0.474	0.359	6.81e-19	2	Dusp2
Sh2d1a	5.66e-23	0.409372	0.458	0.338	7.24e-19	2	Sh2d1a
Esyt1	5.68e-23	0.393229	0.421	0.296	7.25e-19	2	Esyt1
Fam204a	5.91e-23	0.348922	0.226	0.117	7.55e-19	2	Fam204a
Pstpip1	8.69e-23	0.365361	0.39	0.263	1.11e-18	2	Pstpip1
St3gal6	1.42e-22	0.366798	0.331	0.208	1.82e-18	2	St3gal6
Cpne3	1.5e-22	0.308964	0.169	0.075	1.92e-18	2	Cpne3
Tram1	1.73e-22	0.364322	0.412	0.282	2.21e-18	2	Tram1
Atox1	1.92e-22	0.357245	0.504	0.399	2.46e-18	2	Atox1
Raly	3.15e-22	0.326983	0.594	0.484	4.03e-18	2	Raly
Dock2	4.16e-22	0.393213	0.486	0.376	5.31e-18	2	Dock2
Snx3	4.79e-22	0.327212	0.546	0.434	6.12e-18	2	Snx3
Ppp4c	8.41e-22	0.301273	0.579	0.472	1.08e-17	2	Ppp4c
Stard3nl	9e-22	0.318337	0.215	0.109	1.15e-17	2	Stard3nl
Atp5l	1.05e-21	0.254299	0.821	0.78	1.34e-17	2	Atp5l
Mrpl33	1.1e-21	0.355514	0.551	0.454	1.41e-17	2	Mrpl33
Diaph1	1.29e-21	0.336272	0.294	0.173	1.65e-17	2	Diaph1
Msn	1.41e-21	0.271953	0.758	0.702	1.81e-17	2	Msn
Akna	1.43e-21	0.352904	0.375	0.246	1.82e-17	2	Akna
Tmed2	1.45e-21	0.340151	0.615	0.535	1.85e-17	2	Tmed2
Tes	1.73e-21	0.344719	0.484	0.359	2.21e-17	2	Tes
Atp6v0e	1.75e-21	0.317238	0.587	0.489	2.24e-17	2	Atp6v0e
Cmtm7	1.92e-21	0.328749	0.393	0.266	2.45e-17	2	Cmtm7
Ier2	2.16e-21	0.42516	0.56	0.449	2.76e-17	2	Ier2
Lpin1	2.3e-21	0.329208	0.172	0.081	2.94e-17	2	Lpin1
Ypel3	2.38e-21	0.309153	0.746	0.664	3.04e-17	2	Ypel3
Ptpre	3.01e-21	0.26638	0.136	0.056	3.85e-17	2	Ptpre
Dnaja1	3.26e-21	0.335722	0.701	0.633	4.16e-17	2	Dnaja1
Shfm1	4.63e-21	0.262437	0.757	0.706	5.92e-17	2	Shfm1
2020-09-09	5.27e-21	0.361553	0.44	0.318	6.74e-17	2	2020-09-09
Runx2	5.48e-21	0.257503	0.123	0.048	7.01e-17	2	Runx2
Ost4	6.47e-21	0.29111	0.728	0.645	8.26e-17	2	Ost4
Pld3	7e-21	0.323176	0.299	0.179	8.95e-17	2	Pld3
Nfatc3	7.24e-21	0.359927	0.35	0.229	9.25e-17	2	Nfatc3
Fam65b	7.36e-21	0.352881	0.545	0.438	9.41e-17	2	Fam65b
Ppib	1.08e-20	0.255117	0.782	0.732	1.37e-16	2	Ppib
B3gnt2	1.2e-20	0.280872	0.253	0.141	1.53e-16	2	B3gnt2
Necap2	1.47e-20	0.280699	0.242	0.131	1.88e-16	2	Necap2
Spryd3	1.93e-20	0.262575	0.15	0.066	2.46e-16	2	Spryd3
St3gal4	2.2e-20	0.28773	0.186	0.091	2.81e-16	2	St3gal4
Syngr2	3.05e-20	0.277424	0.218	0.115	3.9e-16	2	Syngr2
Capza1	4.31e-20	0.306961	0.603	0.508	5.5e-16	2	Capza1
Aldoa	4.41e-20	0.2808	0.726	0.659	5.64e-16	2	Aldoa
Map1lc3b	6.56e-20	0.327006	0.546	0.45	8.38e-16	2	Map1lc3b
Pdia3	8.47e-20	0.307624	0.556	0.443	1.08e-15	2	Pdia3
Tma7	8.6e-20	0.252812	0.71	0.652	1.1e-15	2	Tma7
Cited2	1.01e-19	0.406356	0.366	0.248	1.29e-15	2	Cited2
Icos	1.03e-19	0.328232	0.197	0.1	1.32e-15	2	Icos
Cd7	1.45e-19	0.642812	0.541	0.471	1.85e-15	2	Cd7
Atp5j	1.74e-19	0.258839	0.73	0.668	2.22e-15	2	Atp5j
Glipr2	1.74e-19	0.37285	0.525	0.423	2.23e-15	2	Glipr2
Pafah1b1	1.88e-19	0.348179	0.481	0.37	2.4e-15	2	Pafah1b1
Jak1	1.89e-19	0.320267	0.774	0.713	2.41e-15	2	Jak1
Adprh	3.46e-19	0.277443	0.216	0.116	4.42e-15	2	Adprh
Nsmaf	4.1e-19	0.280365	0.191	0.097	5.24e-15	2	Nsmaf
Ets1	4.35e-19	0.289948	0.772	0.709	5.56e-15	2	Ets1
Ms4a6b	5.43e-19	0.285479	0.806	0.801	6.94e-15	2	Ms4a6b
Rtn3	6.07e-19	0.311348	0.279	0.168	7.75e-15	2	Rtn3
Ap2m1	6.68e-19	0.317728	0.471	0.363	8.53e-15	2	Ap2m1
Bin1	6.81e-19	0.309417	0.318	0.207	8.7e-15	2	Bin1
Sh3glb1	8.91e-19	0.352136	0.498	0.396	1.14e-14	2	Sh3glb1
Ndfip2	1.23e-18	0.296563	0.258	0.151	1.57e-14	2	Ndfip2
Cers2	1.75e-18	0.326115	0.308	0.197	2.24e-14	2	Cers2
Cd226	1.86e-18	0.293305	0.249	0.143	2.38e-14	2	Cd226
Cox6a1	2.13e-18	0.261146	0.676	0.594	2.72e-14	2	Cox6a1
Ech1	2.73e-18	0.297532	0.305	0.191	3.49e-14	2	Ech1
Cd47	2.93e-18	0.273889	0.732	0.687	3.74e-14	2	Cd47
Fam107b	3.93e-18	0.295387	0.608	0.516	5.02e-14	2	Fam107b
Tonsl	4.45e-18	0.27521	0.627	0.538	5.68e-14	2	Tonsl
Rilpl2	4.5e-18	0.257482	0.195	0.102	5.75e-14	2	Rilpl2
Bzw1	4.83e-18	0.32946	0.449	0.331	6.17e-14	2	Bzw1
Syf2	5.05e-18	0.321757	0.483	0.375	6.45e-14	2	Syf2
Ubl3	6.94e-18	0.299089	0.285	0.177	8.87e-14	2	Ubl3
Gimap5	7.19e-18	0.366885	0.522	0.426	9.19e-14	2	Gimap5
Pkm	7.64e-18	0.297384	0.609	0.526	9.76e-14	2	Pkm
Hcls1	9.06e-18	0.332056	0.371	0.261	1.16e-13	2	Hcls1
Arl6ip1	9.52e-18	0.261845	0.676	0.589	1.22e-13	2	Arl6ip1
Xrn2	1.12e-17	0.309867	0.545	0.444	1.43e-13	2	Xrn2
Kcnab2	1.13e-17	0.331039	0.347	0.239	1.45e-13	2	Kcnab2
Rbms1	1.16e-17	0.323434	0.474	0.371	1.48e-13	2	Rbms1
Iqgap2	1.36e-17	0.299313	0.238	0.138	1.74e-13	2	Iqgap2
Dek	1.52e-17	0.299679	0.444	0.329	1.94e-13	2	Dek
Rab1b	1.69e-17	0.342431	0.386	0.281	2.16e-13	2	Rab1b
H2-T22	1.73e-17	0.281729	0.679	0.607	2.21e-13	2	H2-T22
Cdkn2aipnl	1.79e-17	0.354407	0.331	0.223	2.29e-13	2	Cdkn2aipnl
Mkrn1	1.8e-17	0.335586	0.4	0.294	2.3e-13	2	Mkrn1
Arl2bp	1.91e-17	0.327686	0.434	0.328	2.45e-13	2	Arl2bp
Mlf2	1.94e-17	0.314526	0.385	0.274	2.48e-13	2	Mlf2
Wipf1	2.3e-17	0.340584	0.452	0.348	2.94e-13	2	Wipf1
Ubl5	2.6e-17	0.255774	0.708	0.638	3.32e-13	2	Ubl5
Lasp1	2.74e-17	0.331823	0.295	0.192	3.51e-13	2	Lasp1
Hexb	3.71e-17	0.269631	0.238	0.137	4.75e-13	2	Hexb
Rhog	4.51e-17	0.293936	0.591	0.509	5.76e-13	2	Rhog
Lax1	4.71e-17	0.310695	0.262	0.162	6.02e-13	2	Lax1
Il18r11	5.47e-17	0.352208	0.236	0.141	6.99e-13	2	Il18r1
Mapk1	5.57e-17	0.301726	0.361	0.25	7.12e-13	2	Mapk1
Eomes1	5.66e-17	0.40981	0.211	0.122	7.23e-13	2	Eomes
Prkar1a	6.6e-17	0.327029	0.537	0.454	8.43e-13	2	Prkar1a
AI467606	8.09e-17	0.323193	0.366	0.253	1.03e-12	2	AI467606
Calm3	8.71e-17	0.302785	0.418	0.312	1.11e-12	2	Calm3
M6pr	9.03e-17	0.349173	0.396	0.294	1.15e-12	2	M6pr
Ankrd44	1.05e-16	0.320118	0.438	0.337	1.34e-12	2	Ankrd44
Lime1	1.09e-16	0.256579	0.182	0.094	1.39e-12	2	Lime1
Mif4gd	1.18e-16	0.280733	0.231	0.133	1.5e-12	2	Mif4gd
Csnk2b	1.23e-16	0.297649	0.532	0.446	1.57e-12	2	Csnk2b
Arpc3	1.34e-16	0.295565	0.692	0.667	1.71e-12	2	Arpc3
Mbnl1	1.35e-16	0.260611	0.766	0.724	1.72e-12	2	Mbnl1
Samhd1	1.42e-16	0.307149	0.53	0.435	1.82e-12	2	Samhd1
Esd	1.45e-16	0.29482	0.437	0.332	1.86e-12	2	Esd
Gdi2	1.56e-16	0.281412	0.588	0.499	2e-12	2	Gdi2
Trpv2	2.09e-16	0.256767	0.174	0.09	2.67e-12	2	Trpv2
Rbm42	2.12e-16	0.299021	0.409	0.301	2.71e-12	2	Rbm42
Map7d1	2.18e-16	0.313389	0.164	0.084	2.79e-12	2	Map7d1
Phf1	2.39e-16	0.304665	0.228	0.136	3.06e-12	2	Phf1
Neat1	2.41e-16	0.374158	0.262	0.165	3.08e-12	2	Neat1
Ubc	2.64e-16	0.280069	0.636	0.561	3.37e-12	2	Ubc
Cd44	2.7e-16	0.300221	0.203	0.116	3.45e-12	2	Cd44
Chmp1a	2.92e-16	0.304688	0.33	0.225	3.73e-12	2	Chmp1a
Rap1a	3.2e-16	0.28074	0.566	0.489	4.09e-12	2	Rap1a
Ptpn4	4.52e-16	0.270165	0.159	0.08	5.77e-12	2	Ptpn4
Gzmm1	4.57e-16	0.37615	0.175	0.092	5.84e-12	2	Gzmm
Rasa3	4.6e-16	0.313101	0.397	0.292	5.88e-12	2	Rasa3
Ccdc88c	4.77e-16	0.307543	0.3	0.198	6.1e-12	2	Ccdc88c
Psenen	5.01e-16	0.279104	0.565	0.469	6.4e-12	2	Psenen
Bcap31	5.02e-16	0.283616	0.362	0.25	6.41e-12	2	Bcap31
Mirt1	5.29e-16	0.269119	0.161	0.082	6.76e-12	2	Mirt1
Ndufb9	5.87e-16	0.28655	0.521	0.43	7.5e-12	2	Ndufb9
Rab7	6.77e-16	0.307889	0.402	0.3	8.65e-12	2	Rab7
Sqstm1	7.8e-16	0.301778	0.55	0.465	9.97e-12	2	Sqstm1
Cmpk1	7.99e-16	0.289363	0.373	0.268	1.02e-11	2	Cmpk1
Ctsb	8.64e-16	0.282017	0.311	0.205	1.1e-11	2	Ctsb
Supt4a	9.71e-16	0.266819	0.627	0.556	1.24e-11	2	Supt4a
Tm6sf1	9.94e-16	0.338446	0.28	0.185	1.27e-11	2	Tm6sf1
Ankrd54	1e-15	0.258541	0.184	0.1	1.28e-11	2	Ankrd54
Dnajc1	1.14e-15	0.27664	0.227	0.134	1.46e-11	2	Dnajc1
Mical1	1.17e-15	0.300211	0.225	0.132	1.49e-11	2	Mical1
Lcp2	1.34e-15	0.298716	0.404	0.298	1.71e-11	2	Lcp2
Stk10	1.55e-15	0.285092	0.398	0.291	1.99e-11	2	Stk10
Sh2d3c	1.68e-15	0.293585	0.207	0.118	2.15e-11	2	Sh2d3c
Ly6c21	1.8e-15	0.382333	0.689	0.604	2.3e-11	2	Ly6c2
Cib1	1.83e-15	0.279873	0.269	0.171	2.34e-11	2	Cib1
B4galnt1	1.97e-15	0.295214	0.68	0.622	2.52e-11	2	B4galnt1
Kmt2e	2.08e-15	0.313631	0.545	0.46	2.66e-11	2	Kmt2e
Taldo1	2.09e-15	0.282626	0.516	0.426	2.68e-11	2	Taldo1
Cox5a	2.13e-15	0.26206	0.663	0.599	2.72e-11	2	Cox5a
Srp19	2.52e-15	0.291344	0.422	0.324	3.22e-11	2	Srp19
Lypla2	2.57e-15	0.298878	0.45	0.357	3.28e-11	2	Lypla2
Ptpn7	2.63e-15	0.273177	0.176	0.094	3.36e-11	2	Ptpn7
Aip	2.77e-15	0.326297	0.347	0.247	3.54e-11	2	Aip
Lrrfip1	3.2e-15	0.324926	0.376	0.276	4.08e-11	2	Lrrfip1
Ubxn1	3.37e-15	0.251787	0.545	0.46	4.3e-11	2	Ubxn1
H2-T23	3.48e-15	0.252911	0.646	0.575	4.44e-11	2	H2-T23
Acadl	3.8e-15	0.265048	0.241	0.146	4.85e-11	2	Acadl
Elf4	4.23e-15	0.273145	0.201	0.115	5.41e-11	2	Elf4
Mvb12a	4.28e-15	0.28253	0.305	0.206	5.47e-11	2	Mvb12a
B3gat3	4.74e-15	0.264764	0.176	0.096	6.06e-11	2	B3gat3
Cd28	4.99e-15	0.310561	0.413	0.313	6.37e-11	2	Cd28
Rnf187	5.03e-15	0.307589	0.576	0.499	6.43e-11	2	Rnf187
Sash3	5.52e-15	0.30378	0.491	0.401	7.06e-11	2	Sash3
Tespa1	6.45e-15	0.255208	0.182	0.101	8.24e-11	2	Tespa1
Fyb	7.73e-15	0.266209	0.612	0.546	9.88e-11	2	Fyb
Ccdc124	1.04e-14	0.290462	0.289	0.193	1.33e-10	2	Ccdc124
Wdr1	1.36e-14	0.292072	0.537	0.46	1.74e-10	2	Wdr1
Ebp	1.37e-14	0.253518	0.243	0.149	1.76e-10	2	Ebp
Gbp7	1.43e-14	0.254716	0.228	0.136	1.83e-10	2	Gbp7
Psip1	1.56e-14	0.310885	0.444	0.347	1.99e-10	2	Psip1
Wbp2	1.66e-14	0.308035	0.328	0.233	2.12e-10	2	Wbp2
Arl4c	1.79e-14	0.318291	0.638	0.581	2.29e-10	2	Arl4c
Mapre2	1.82e-14	0.259341	0.174	0.096	2.32e-10	2	Mapre2
Irf2	2.72e-14	0.282337	0.422	0.323	3.48e-10	2	Irf2
Pfkp	3.05e-14	0.250379	0.205	0.12	3.89e-10	2	Pfkp
Lrrc8c	3.05e-14	0.250453	0.215	0.127	3.89e-10	2	Lrrc8c
Armc7	3.17e-14	0.370394	0.22	0.135	4.05e-10	2	Armc7
Scand1	3.34e-14	0.278385	0.579	0.509	4.27e-10	2	Scand1
Twf2	4.04e-14	0.293785	0.419	0.324	5.16e-10	2	Twf2
Uqcrc1	4.9e-14	0.282259	0.409	0.317	6.26e-10	2	Uqcrc1
Ywhab	4.97e-14	0.311392	0.504	0.423	6.35e-10	2	Ywhab
Gpx4	5.59e-14	0.284625	0.615	0.552	7.14e-10	2	Gpx4
H2afv	6.5e-14	0.271798	0.553	0.489	8.3e-10	2	H2afv
2010111I01Rik	6.76e-14	0.258984	0.247	0.154	8.63e-10	2	2010111I01Rik
Rer1	6.89e-14	0.283411	0.469	0.383	8.81e-10	2	Rer1
Atp6v1f	8.08e-14	0.256104	0.597	0.527	1.03e-09	2	Atp6v1f
Map4k1	9.9e-14	0.256019	0.19	0.109	1.26e-09	2	Map4k1
Racgap1	9.95e-14	0.310442	0.295	0.204	1.27e-09	2	Racgap1
Mxd4	1.01e-13	0.272815	0.23	0.142	1.29e-09	2	Mxd4
Slc1a5	1.08e-13	0.282086	0.364	0.273	1.37e-09	2	Slc1a5
Lpcat4	1.12e-13	0.287405	0.263	0.174	1.43e-09	2	Lpcat4
Pon2	1.23e-13	0.252353	0.208	0.123	1.57e-09	2	Pon2
Sec61a1	1.48e-13	0.263216	0.287	0.194	1.9e-09	2	Sec61a1
Ankrd12	1.55e-13	0.304803	0.301	0.208	1.98e-09	2	Ankrd12
Mrpl4	1.58e-13	0.263752	0.36	0.267	2.02e-09	2	Mrpl4
Lrmp	1.67e-13	0.263576	0.208	0.126	2.13e-09	2	Lrmp
Ppp3ca	1.68e-13	0.290815	0.244	0.157	2.15e-09	2	Ppp3ca
Runx1	2.67e-13	0.261093	0.167	0.093	3.41e-09	2	Runx1
Psmb5	2.69e-13	0.273835	0.476	0.393	3.43e-09	2	Psmb5
Tmem234	3.23e-13	0.285607	0.538	0.464	4.13e-09	2	Tmem234
Chmp5	3.7e-13	0.274309	0.282	0.19	4.73e-09	2	Chmp5
Jtb	3.82e-13	0.261535	0.401	0.305	4.89e-09	2	Jtb
Coro7	3.97e-13	0.25138	0.163	0.09	5.07e-09	2	Coro7
Ap2s1	4.23e-13	0.283981	0.328	0.235	5.4e-09	2	Ap2s1
Irf2bpl	4.4e-13	0.253517	0.267	0.177	5.63e-09	2	Irf2bpl
AI413582	5.37e-13	0.280812	0.417	0.328	6.86e-09	2	AI413582
Lman2	5.52e-13	0.27046	0.324	0.231	7.06e-09	2	Lman2
Azi2	6.03e-13	0.279577	0.258	0.172	7.7e-09	2	Azi2
Mgat2	6.95e-13	0.26867	0.239	0.155	8.88e-09	2	Mgat2
Map2k2	7.41e-13	0.265754	0.47	0.387	9.47e-09	2	Map2k2
Puf60	8.79e-13	0.307896	0.403	0.319	1.12e-08	2	Puf60
Pik3r1	1.18e-12	0.293398	0.321	0.233	1.51e-08	2	Pik3r1
Vps29	1.24e-12	0.267385	0.299	0.209	1.58e-08	2	Vps29
Tap1	1.3e-12	0.275634	0.361	0.27	1.66e-08	2	Tap1
Sfi1	1.75e-12	0.291681	0.127	0.064	2.24e-08	2	Sfi1
Ndufa11	1.76e-12	0.273397	0.44	0.355	2.25e-08	2	Ndufa11
Thap3	2.43e-12	0.280797	0.309	0.223	3.11e-08	2	Thap3
Mrps21	2.76e-12	0.271008	0.437	0.359	3.53e-08	2	Mrps21
Taok3	3.06e-12	0.261451	0.28	0.194	3.91e-08	2	Taok3
Rwdd1	3.24e-12	0.282496	0.44	0.362	4.15e-08	2	Rwdd1
Ywhae	3.25e-12	0.292404	0.465	0.393	4.15e-08	2	Ywhae
Hsp90b1	3.76e-12	0.296338	0.463	0.38	4.8e-08	2	Hsp90b1
Aph1a	3.97e-12	0.2604	0.318	0.23	5.08e-08	2	Aph1a
Tprgl	4.57e-12	0.262968	0.522	0.447	5.84e-08	2	Tprgl
D8Ertd738e	4.8e-12	0.250506	0.548	0.492	6.13e-08	2	D8Ertd738e
Mndal	4.97e-12	0.282631	0.423	0.342	6.36e-08	2	Mndal
Hsd11b1	5.61e-12	0.313678	0.306	0.223	7.17e-08	2	Hsd11b1
Ptpn1	6.61e-12	0.261993	0.354	0.265	8.45e-08	2	Ptpn1
Ywhaq	6.99e-12	0.279825	0.298	0.213	8.93e-08	2	Ywhaq
Aurkaip1	7.39e-12	0.273799	0.406	0.324	9.45e-08	2	Aurkaip1
Lamtor4	8.37e-12	0.251797	0.349	0.26	1.07e-07	2	Lamtor4
Tgoln1	8.73e-12	0.267241	0.23	0.152	1.12e-07	2	Tgoln1
Capza2	9.89e-12	0.275426	0.407	0.323	1.26e-07	2	Capza2
Ifngr1	1.06e-11	0.27266	0.648	0.592	1.35e-07	2	Ifngr1
Ifi203	2.34e-11	0.281678	0.485	0.408	2.99e-07	2	Ifi203
Actn4	2.64e-11	0.278802	0.259	0.18	3.38e-07	2	Actn4
Gps2	2.99e-11	0.268005	0.365	0.283	3.83e-07	2	Gps2
Rock1	4.03e-11	0.265747	0.277	0.196	5.15e-07	2	Rock1
Dnajc8	4.5e-11	0.253923	0.388	0.307	5.76e-07	2	Dnajc8
Glud1	5.34e-11	0.276739	0.401	0.325	6.82e-07	2	Glud1
Mob3a	5.48e-11	0.261837	0.329	0.248	7e-07	2	Mob3a
Pla2g16	5.98e-11	0.254927	0.352	0.268	7.64e-07	2	Pla2g16
Vps36	6.3e-11	0.262854	0.238	0.163	8.05e-07	2	Vps36
Pitpnc1	8.29e-11	0.278527	0.365	0.287	1.06e-06	2	Pitpnc1
Pink1	8.53e-11	0.275817	0.297	0.217	1.09e-06	2	Pink1
Sat1	8.93e-11	0.265461	0.396	0.316	1.14e-06	2	Sat1
Gtf2i	9.96e-11	0.273599	0.439	0.368	1.27e-06	2	Gtf2i
Sec62	1.05e-10	0.262779	0.442	0.365	1.34e-06	2	Sec62
Zbtb7a	1.23e-10	0.285901	0.329	0.253	1.57e-06	2	Zbtb7a
Serinc3	1.39e-10	0.290632	0.33	0.252	1.78e-06	2	Serinc3
Rab14	1.41e-10	0.264976	0.33	0.251	1.8e-06	2	Rab14
Smpdl3a	1.71e-10	0.287148	0.383	0.301	2.18e-06	2	Smpdl3a
Srpr	1.82e-10	0.265423	0.252	0.176	2.33e-06	2	Srpr
Sla	1.97e-10	0.265595	0.28	0.205	2.52e-06	2	Sla
Bax	2.1e-10	0.257634	0.433	0.356	2.68e-06	2	Bax
Actr2	2.22e-10	0.264076	0.388	0.311	2.84e-06	2	Actr2
Tcf3	2.26e-10	0.266138	0.3	0.224	2.88e-06	2	Tcf3
D1Ertd622e	2.44e-10	0.250642	0.165	0.1	3.12e-06	2	D1Ertd622e
Higd1a	2.48e-10	0.256259	0.386	0.312	3.17e-06	2	Higd1a
Tax1bp1	2.52e-10	0.266435	0.455	0.385	3.22e-06	2	Tax1bp1
Pdcd6ip	2.56e-10	0.25179	0.377	0.299	3.27e-06	2	Pdcd6ip
Cwc15	3.39e-10	0.253614	0.442	0.372	4.33e-06	2	Cwc15
Slbp	5.04e-10	0.257342	0.29	0.213	6.44e-06	2	Slbp
Psmd4	6.59e-10	0.277986	0.411	0.347	8.42e-06	2	Psmd4
Usp48	1.13e-09	0.271468	0.261	0.191	1.44e-05	2	Usp48
Ifi27l2a	1.66e-09	0.515596	0.593	0.605	2.12e-05	2	Ifi27l2a
Sipa1	2.36e-09	0.266007	0.259	0.189	3.02e-05	2	Sipa1
Taf12	3.63e-09	0.250723	0.215	0.149	4.64e-05	2	Taf12
Ehd3	3.82e-09	0.260838	0.284	0.216	4.88e-05	2	Ehd3
Cotl1	4.03e-09	0.252292	0.582	0.55	5.16e-05	2	Cotl1
Mob1a	4.6e-09	0.261947	0.232	0.165	5.87e-05	2	Mob1a
Dtx1	5.78e-09	0.289938	0.233	0.166	7.39e-05	2	Dtx1
Smndc1	7.03e-09	0.26416	0.351	0.285	8.98e-05	2	Smndc1
Itgb7	1.08e-08	0.251739	0.537	0.504	0.000137558	2	Itgb7
Polr2a	1.78e-08	0.256644	0.36	0.295	0.000227915	2	Polr2a
Sema4d	2.36e-08	0.26353	0.324	0.262	0.000301175	2	Sema4d
Ptges3	2.5e-08	0.257304	0.452	0.399	0.000319533	2	Ptges3
Cdkn2d	5.81e-08	0.258182	0.325	0.259	0.000742805	2	Cdkn2d
Slc3a2	8.04e-08	0.252768	0.28	0.218	0.00102738	2	Slc3a2
Btg2	1.58e-07	0.270116	0.396	0.344	0.00201347	2	Btg2
Ccnd2	5.62e-07	0.264433	0.499	0.462	0.00718692	2	Ccnd2
Ifit1	0	1.18671	0.481	0.032	0	3	Ifit1
Ifit3	0	1.15063	0.476	0.032	0	3	Ifit3
Isg15	8.59e-289	1.46671	0.581	0.069	1.1e-284	3	Isg15
Rtp4	1.84e-178	0.997549	0.662	0.142	2.36e-174	3	Rtp4
Irf7	4.63e-162	1.12554	0.711	0.194	5.92e-158	3	Irf7
Oasl2	1.01e-151	0.529306	0.235	0.018	1.29e-147	3	Oasl2
Zbp1	2.76e-149	0.986358	0.601	0.139	3.53e-145	3	Zbp1
Cmpk2	2.74e-130	0.516934	0.212	0.018	3.5e-126	3	Cmpk2
Usp18	1.14e-126	0.673377	0.302	0.039	1.46e-122	3	Usp18
Mx1	2.75e-115	0.349397	0.153	0.01	3.51e-111	3	Mx1
Rsad2	5.49e-113	0.31207	0.118	0.005	7.01e-109	3	Rsad2
Ifit3b	6.04e-100	0.340092	0.118	0.006	7.71e-96	3	Ifit3b
Bst2	7.21e-98	0.98106	0.757	0.347	9.22e-94	3	Bst2
Xaf1	1.96e-88	0.655632	0.465	0.121	2.5e-84	3	Xaf1
Stat1	2.33e-88	0.945469	0.754	0.343	2.98e-84	3	Stat1
Ly6a1	2e-79	0.88467	0.427	0.113	2.56e-75	3	Ly6a
Ifi27l2a1	2.17e-69	1.02599	0.862	0.594	2.77e-65	3	Ifi27l2a
Isg20	3.03e-63	0.481538	0.207	0.035	3.87e-59	3	Isg20
Oas3	1.39e-62	0.402057	0.225	0.041	1.78e-58	3	Oas3
Rnf213	1.45e-62	0.691122	0.491	0.175	1.85e-58	3	Rnf213
Ifi2031	4.27e-60	0.732476	0.726	0.402	5.46e-56	3	Ifi203
Igtp	1.17e-58	0.706322	0.481	0.179	1.5e-54	3	Igtp
Slfn5	1.31e-57	0.357234	0.169	0.026	1.67e-53	3	Slfn5
Parp9	2.47e-57	0.498813	0.338	0.092	3.16e-53	3	Parp9
Phf11c	6.87e-54	0.418044	0.279	0.068	8.78e-50	3	Phf11c
Trim30a	1.95e-50	0.586774	0.448	0.168	2.49e-46	3	Trim30a
Ly6e	6.41e-50	0.512979	0.974	0.905	8.19e-46	3	Ly6e
Phf11b1	3.24e-48	0.616173	0.407	0.147	4.14e-44	3	Phf11b
Gbp71	4.44e-46	0.527592	0.386	0.133	5.67e-42	3	Gbp7
Irgm1	1.89e-44	0.568857	0.412	0.154	2.41e-40	3	Irgm1
Eif2ak2	3.02e-43	0.357178	0.182	0.038	3.85e-39	3	Eif2ak2
H2-T231	3.47e-43	0.554539	0.831	0.571	4.43e-39	3	H2-T23
Pydc4	9.02e-43	0.557029	0.481	0.202	1.15e-38	3	Pydc4
Lgals3bp	3.72e-42	0.493205	0.389	0.144	4.75e-38	3	Lgals3bp
Ddx60	5.06e-41	0.275973	0.174	0.036	6.47e-37	3	Ddx60
Slfn8	1.15e-40	0.472726	0.332	0.113	1.47e-36	3	Slfn8
Gbp4	2.58e-37	0.550456	0.389	0.16	3.3e-33	3	Gbp4
Tgtp2	3.64e-37	0.545754	0.419	0.174	4.65e-33	3	Tgtp2
Ddx58	2e-36	0.465627	0.343	0.126	2.56e-32	3	Ddx58
Trafd1	2.21e-36	0.448407	0.235	0.069	2.82e-32	3	Trafd1
Pml	2.4e-36	0.39828	0.246	0.072	3.07e-32	3	Pml
Gbp2	5.76e-35	0.599484	0.325	0.121	7.36e-31	3	Gbp2
Gbp9	7.59e-35	0.489785	0.312	0.112	9.69e-31	3	Gbp9
Samhd11	1.74e-34	0.637694	0.68	0.433	2.22e-30	3	Samhd1
Gm4955	2.81e-34	0.459136	0.399	0.167	3.59e-30	3	Gm4955
Parp14	6.96e-34	0.450833	0.302	0.108	8.89e-30	3	Parp14
Ifi35	2.3e-33	0.48861	0.476	0.231	2.93e-29	3	Ifi35
Slfn1	1.75e-31	0.506414	0.657	0.404	2.24e-27	3	Slfn1
Dtx3l	1.99e-31	0.377699	0.327	0.125	2.54e-27	3	Dtx3l
Stat2	5.37e-31	0.271439	0.146	0.033	6.86e-27	3	Stat2
Trim30d	9.53e-31	0.268241	0.148	0.034	1.22e-26	3	Trim30d
Mndal1	1.92e-30	0.567301	0.57	0.34	2.45e-26	3	Mndal
Daxx	1.31e-29	0.517502	0.358	0.155	1.68e-25	3	Daxx
Shisa5	8.89e-29	0.306684	0.987	0.955	1.14e-24	3	Shisa5
Herc6	3.06e-28	0.331469	0.215	0.068	3.92e-24	3	Herc6
Pydc3	3.03e-27	0.460589	0.455	0.232	3.87e-23	3	Pydc3
Samd9l	1.18e-26	0.349869	0.322	0.132	1.51e-22	3	Samd9l
Ifi47	9.04e-26	0.504391	0.754	0.571	1.15e-21	3	Ifi47
Tapbp	1.11e-25	0.483381	0.619	0.413	1.42e-21	3	Tapbp
Tgtp1	7.76e-24	0.310464	0.171	0.052	9.91e-20	3	Tgtp1
Psmb81	1.61e-23	0.346155	0.916	0.842	2.06e-19	3	Psmb8
Irgm2	3.89e-23	0.256208	0.141	0.038	4.97e-19	3	Irgm2
Pyhin1	1.18e-22	0.386784	0.399	0.204	1.51e-18	3	Pyhin1
Sp1001	2.02e-22	0.397078	0.79	0.614	2.58e-18	3	Sp100
Trim12c	1.33e-21	0.346853	0.33	0.156	1.7e-17	3	Trim12c
Mitd1	4.14e-21	0.387789	0.325	0.154	5.29e-17	3	Mitd1
Lgals9	9.77e-21	0.412726	0.54	0.335	1.25e-16	3	Lgals9
H2-T221	1.35e-20	0.416371	0.765	0.606	1.72e-16	3	H2-T22
Plac8	5.71e-20	0.521038	0.537	0.356	7.29e-16	3	Plac8
Trim34a	1.93e-18	0.290324	0.21	0.083	2.46e-14	3	Trim34a
Helz2	2.65e-18	0.310014	0.223	0.092	3.39e-14	3	Helz2
Tor3a	1.4e-17	0.290466	0.128	0.04	1.78e-13	3	Tor3a
Psmb91	5.81e-17	0.344756	0.657	0.469	7.42e-13	3	Psmb9
Smchd1	1.37e-16	0.366477	0.435	0.252	1.76e-12	3	Smchd1
AW1120101	2.19e-16	0.348335	0.893	0.776	2.8e-12	3	AW112010
Psme2	1.51e-15	0.300562	0.847	0.727	1.92e-11	3	Psme2
BC094916	2.62e-15	0.277234	0.225	0.101	3.35e-11	3	BC094916
Rnf114	3.43e-15	0.358263	0.494	0.325	4.38e-11	3	Rnf114
Adar	1.5e-14	0.274158	0.228	0.105	1.92e-10	3	Adar
Irf9	2.77e-14	0.297796	0.309	0.165	3.55e-10	3	Irf9
Epsti1	3.35e-14	0.310761	0.841	0.752	4.27e-10	3	Epsti1
Psme1	4.74e-14	0.254837	0.926	0.86	6.06e-10	3	Psme1
Amica1	6.97e-14	0.334175	0.217	0.102	8.91e-10	3	Amica1
1600014C10Rik	1.18e-13	0.259002	0.266	0.134	1.51e-09	3	1600014C10Rik
Gbp3	2.68e-13	0.254361	0.133	0.05	3.42e-09	3	Gbp3
Ctss	2.78e-13	0.33848	0.512	0.349	3.55e-09	3	Ctss
Tap11	8.01e-13	0.29436	0.43	0.271	1.02e-08	3	Tap1
Ccnd21	1.6e-12	0.320737	0.609	0.459	2.05e-08	3	Ccnd2
Ppa1	2.66e-12	0.277911	0.246	0.127	3.4e-08	3	Ppa1
Chmp4b	4.44e-11	0.272336	0.527	0.379	5.67e-07	3	Chmp4b
Sp110	6.22e-11	0.269584	0.448	0.304	7.94e-07	3	Sp110
Psmb10	1.85e-10	0.294193	0.568	0.428	2.37e-06	3	Psmb10
Ly6c22	1.64e-08	0.421517	0.665	0.608	0.000209014	3	Ly6c2
Ms4a4c1	2.1e-07	0.256422	0.286	0.187	0.00268521	3	Ms4a4c
H2-DMa	0.00352571	0.250084	0.151	0.107	1	3	H2-DMa
Trbv13-3	0	2.38892	0.993	0.043	0	4	Trbv13-3
Trbv12-2	0	2.40114	0.995	0.108	0	5	Trbv12-2
Nfkbia	1.4e-121	1.89521	0.961	0.493	1.79e-117	6	Nfkbia
Bcl3	2.9e-58	0.644911	0.311	0.052	3.71e-54	6	Bcl3
Icam1	1.85e-57	0.957009	0.51	0.142	2.36e-53	6	Icam1
Relb	1.21e-56	0.736864	0.432	0.101	1.55e-52	6	Relb
Pim1	6.97e-55	0.91921	0.738	0.314	8.91e-51	6	Pim1
Tgif1	4.82e-54	0.784349	0.481	0.126	6.16e-50	6	Tgif1
Junb	3.05e-45	0.819582	0.922	0.638	3.89e-41	6	Junb
Cd69	6.88e-45	1.0132	0.83	0.534	8.79e-41	6	Cd69
Zfp36	2.93e-38	0.863648	0.607	0.266	3.74e-34	6	Zfp36
Gadd45b	2.36e-37	0.391311	0.204	0.034	3.02e-33	6	Gadd45b
Dusp1	8.71e-32	0.743214	0.485	0.185	1.11e-27	6	Dusp1
Batf	7.08e-30	0.605283	0.408	0.141	9.04e-26	6	Batf
Tnfaip3	3.12e-28	0.680027	0.612	0.314	3.98e-24	6	Tnfaip3
Ier21	1.09e-27	0.608575	0.767	0.451	1.39e-23	6	Ier2
Ppp1r15a	1.74e-25	0.630991	0.612	0.318	2.22e-21	6	Ppp1r15a
Nfkb2	2e-25	0.420528	0.204	0.047	2.55e-21	6	Nfkb2
Med11	5.68e-25	0.488545	0.32	0.103	7.25e-21	6	Med11
Btg1	6.23e-25	0.41738	0.99	0.924	7.96e-21	6	Btg1
Jund	7.49e-25	0.637587	0.791	0.557	9.57e-21	6	Jund
Fas	2.92e-23	0.495112	0.354	0.125	3.73e-19	6	Fas
Ier5	7.64e-23	0.573902	0.558	0.282	9.76e-19	6	Ier5
Ltb	8.88e-23	0.511479	0.961	0.855	1.14e-18	6	Ltb
Tagap	9.77e-23	0.595437	0.67	0.382	1.25e-18	6	Tagap
Kdm6b	2.08e-22	0.329066	0.204	0.05	2.65e-18	6	Kdm6b
Irf1	3.31e-21	0.548531	0.641	0.364	4.23e-17	6	Irf1
Pim2	5.98e-21	0.644571	0.558	0.286	7.64e-17	6	Pim2
Pnrc1	1.8e-20	0.472447	0.893	0.708	2.31e-16	6	Pnrc1
Nfkbid	8.55e-19	0.357517	0.218	0.065	1.09e-14	6	Nfkbid
Zfp36l1	4.6e-18	0.533527	0.631	0.368	5.88e-14	6	Zfp36l1
Kdm2b	2.16e-15	0.333275	0.175	0.051	2.76e-11	6	Kdm2b
Rrad	4.04e-15	0.30812	0.189	0.059	5.16e-11	6	Rrad
Ddx5	2.05e-14	0.307974	0.956	0.89	2.62e-10	6	Ddx5
Nfkbiz	2.23e-14	0.373696	0.248	0.094	2.85e-10	6	Nfkbiz
Ifrd1	4.33e-13	0.413418	0.447	0.237	5.54e-09	6	Ifrd1
Cks2	1.18e-12	0.603638	0.243	0.099	1.51e-08	6	Cks2
Map3k8	1.59e-12	0.253283	0.117	0.03	2.04e-08	6	Map3k8
Ccr71	1.92e-12	0.392339	0.84	0.714	2.46e-08	6	Ccr7
Srgn1	3.18e-12	0.381735	0.84	0.756	4.07e-08	6	Srgn
Hspa5	1.65e-11	0.373119	0.51	0.31	2.11e-07	6	Hspa5
Traf1	5.89e-11	0.382952	0.451	0.265	7.53e-07	6	Traf1
Bcl10	5.17e-10	0.328747	0.432	0.251	6.6e-06	6	Bcl10
Dusp21	8.82e-10	0.379704	0.558	0.364	1.13e-05	6	Dusp2
Jun	1.05e-09	0.460054	0.408	0.25	1.34e-05	6	Jun
Tnip1	1.14e-09	0.358534	0.33	0.178	1.46e-05	6	Tnip1
Herpud1	1.04e-08	0.280145	0.34	0.183	0.000132476	6	Herpud1
Vps37b	2.51e-08	0.346502	0.553	0.382	0.000320661	6	Vps37b
Slc38a2	7.2e-08	0.325626	0.427	0.277	0.000919891	6	Slc38a2
Mcl1	1.06e-07	0.301031	0.524	0.364	0.00135728	6	Mcl1
Traf4	4.81e-07	0.301423	0.228	0.118	0.00614763	6	Traf4
Ubc1	7.02e-07	0.264217	0.694	0.564	0.00896595	6	Ubc
Kras	7.03e-07	0.340075	0.388	0.252	0.00898157	6	Kras
Sfr1	1.2e-06	0.294726	0.461	0.321	0.015292	6	Sfr1
Chd1	1.94e-06	0.276117	0.398	0.259	0.0247342	6	Chd1
Pde4b	2.38e-06	0.323407	0.5	0.359	0.0303874	6	Pde4b
Zfp281	4.74e-06	0.265627	0.218	0.117	0.060529	6	Zfp281
Gramd3	5.37e-06	0.27743	0.5	0.376	0.0686779	6	Gramd3
Cdc42se2	6.07e-06	0.271699	0.515	0.374	0.0776008	6	Cdc42se2
Grap1	1.12e-05	0.324856	0.461	0.342	0.143351	6	Grap
Ikbke	2.32e-05	0.252346	0.257	0.155	0.296308	6	Ikbke
Calr	8.81e-05	0.274571	0.398	0.296	1	6	Calr
Chd2	0.000769601	0.251002	0.316	0.227	1	6	Chd2
mt-Co2	3.01e-21	1.37349	1	1	3.84e-17	7	mt-Co2
mt-Co1	5.01e-21	1.45407	1	1	6.41e-17	7	mt-Co1
mt-Co3	9.2e-21	1.45047	1	1	1.18e-16	7	mt-Co3
mt-Cytb	1.21e-20	1.29363	1	0.999	1.54e-16	7	mt-Cytb
mt-Nd4l	1.23e-20	1.33623	1	1	1.58e-16	7	mt-Nd4l
mt-Nd1	1.51e-19	1.32773	1	0.984	1.93e-15	7	mt-Nd1
mt-Nd2	8.58e-19	1.38121	1	0.984	1.1e-14	7	mt-Nd2
Malat1	6.85e-15	1.16578	1	0.983	8.76e-11	7	Malat1
mt-Atp6	1.71e-14	1.71085	1	0.995	2.18e-10	7	mt-Atp6
H2-K11	3.58e-14	1.06666	1	0.992	4.57e-10	7	H2-K1
mt-Nd5	6.52e-14	1.30478	0.933	0.895	8.33e-10	7	mt-Nd5
mt-Nd4	9.87e-14	1.13712	0.967	0.92	1.26e-09	7	mt-Nd4
mt-Nd3	5.92e-13	1.45482	0.9	0.739	7.56e-09	7	mt-Nd3
Ptprc1	1.94e-12	1.66625	0.867	0.785	2.48e-08	7	Ptprc
Ms4a4b1	2.17e-11	1.1381	0.967	0.92	2.78e-07	7	Ms4a4b
H2-D11	9.77e-11	1.02634	0.967	0.983	1.25e-06	7	H2-D1
Il2rb2	7.04e-10	1.26687	0.767	0.44	9e-06	7	Il2rb
mt-Atp8	1.5e-09	1.19985	1	0.998	1.92e-05	7	mt-Atp8
Shisa51	2.06e-09	0.897322	0.933	0.956	2.64e-05	7	Shisa5
Mfsd8	4.93e-09	0.698174	0.167	0.02	6.3e-05	7	Mfsd8
Macf1	5.74e-09	1.61789	0.7	0.439	7.34e-05	7	Macf1
Tmem87a	6.53e-09	0.973693	0.233	0.038	8.34e-05	7	Tmem87a
Hmha11	7.32e-09	0.848401	0.867	0.772	9.35e-05	7	Hmha1
Xpo4	1.96e-08	0.699695	0.2	0.03	0.000250528	7	Xpo4
Iqgap11	2.99e-08	1.38085	0.633	0.344	0.000381854	7	Iqgap1
Laptm51	4.61e-08	0.981427	0.867	0.872	0.000589085	7	Laptm5
Ptprcap1	1.36e-07	1.10364	0.8	0.747	0.00173702	7	Ptprcap
Nr4a2	1.74e-07	0.58494	0.133	0.016	0.0022296	7	Nr4a2
Thy11	2.35e-07	0.918292	0.833	0.9	0.00300179	7	Thy1
Ahnak2	2.46e-07	1.65757	0.6	0.306	0.00314523	7	Ahnak
H2-Q71	2.78e-07	1.22367	0.767	0.724	0.00355844	7	H2-Q7
Cxcr32	2.99e-07	1.38205	0.433	0.156	0.00381692	7	Cxcr3
Prrc2c	4.23e-07	1.31723	0.667	0.45	0.00540448	7	Prrc2c
Itk	5.2e-07	1.12358	0.733	0.551	0.00665003	7	Itk
Ly6e1	5.63e-07	0.884653	0.867	0.908	0.00719067	7	Ly6e
Jak11	6.91e-07	0.831614	0.833	0.717	0.0088336	7	Jak1
Il2rg	7.83e-07	0.969319	0.8	0.779	0.0100104	7	Il2rg
Dgke	1.02e-06	0.731283	0.133	0.017	0.0130204	7	Dgke
Tmbim61	1.4e-06	0.886105	0.733	0.59	0.0179305	7	Tmbim6
Taok31	1.68e-06	1.24737	0.467	0.2	0.0214782	7	Taok3
Tln11	2.44e-06	1.01586	0.633	0.415	0.031239	7	Tln1
Emb	2.76e-06	1.05919	0.7	0.557	0.0352221	7	Emb
Cd8b11	3.94e-06	0.811094	0.933	0.956	0.050324	7	Cd8b1
Ms4a6b1	4.22e-06	0.831355	0.833	0.802	0.053914	7	Ms4a6b
Pdzd8	4.27e-06	0.774733	0.233	0.054	0.0545373	7	Pdzd8
Selplg1	5.01e-06	0.863282	0.8	0.838	0.063966	7	Selplg
Zfp36l21	5.38e-06	1.01478	0.767	0.682	0.0686969	7	Zfp36l2
Zfp748	7.5e-06	0.571339	0.133	0.02	0.0958435	7	Zfp748
Il7r	8.42e-06	0.801882	0.8	0.744	0.107597	7	Il7r
Flna1	9.7e-06	1.06671	0.567	0.343	0.123981	7	Flna
Cdk6	1.07e-05	0.846814	0.2	0.043	0.13711	7	Cdk6
Nudt13	1.17e-05	0.537997	0.133	0.021	0.14896	7	Nudt13
Lcp11	1.5e-05	1.24094	0.7	0.636	0.192247	7	Lcp1
Slc9a9	1.71e-05	0.974624	0.333	0.116	0.218279	7	Slc9a9
Pan3	1.73e-05	1.04427	0.3	0.096	0.221025	7	Pan3
Hspa51	1.8e-05	1.23827	0.533	0.314	0.230171	7	Hspa5
Cd471	1.98e-05	0.878767	0.733	0.69	0.252576	7	Cd47
Cd3e1	2.02e-05	0.751183	0.833	0.939	0.258455	7	Cd3e
Pank3	2.18e-05	0.750557	0.167	0.033	0.278934	7	Pank3
Notch2	2.73e-05	0.605051	0.167	0.033	0.348554	7	Notch2
Atp1b3	2.81e-05	0.940952	0.767	0.716	0.359242	7	Atp1b3
Son	3.3e-05	1.03779	0.633	0.48	0.421947	7	Son
Dcp1a	3.82e-05	0.691369	0.2	0.048	0.488221	7	Dcp1a
S1pr1	4.37e-05	1.17683	0.6	0.437	0.558499	7	S1pr1
Trip11	4.49e-05	1.01667	0.333	0.125	0.573311	7	Trip11
Slc28a2	4.53e-05	1.03076	0.333	0.125	0.579187	7	Slc28a2
Ifngr11	4.82e-05	1.26201	0.667	0.596	0.616363	7	Ifngr1
Arhgef6	4.92e-05	1.19446	0.333	0.126	0.628076	7	Arhgef6
H2-Q41	5.7e-05	1.09875	0.633	0.531	0.728257	7	H2-Q4
Icam2	6.05e-05	0.958216	0.333	0.128	0.77292	7	Icam2
Srpr1	6.18e-05	0.896956	0.4	0.181	0.789906	7	Srpr
Nkg71	6.44e-05	0.751192	0.767	0.835	0.822435	7	Nkg7
Myh9	6.55e-05	1.0633	0.7	0.646	0.836744	7	Myh9
Slc26a11	6.66e-05	0.850686	0.233	0.066	0.85143	7	Slc26a11
Peli1	7.57e-05	0.865262	0.7	0.648	0.967129	7	Peli1
Utrn	7.65e-05	1.04346	0.467	0.258	0.977481	7	Utrn
Nfe2l1	9.03e-05	0.840939	0.2	0.051	1	7	Nfe2l1
Slc4a71	0.000106644	0.839585	0.167	0.037	1	7	Slc4a7
Ep400	0.000107098	1.19545	0.433	0.226	1	7	Ep400
Acpp	0.000150193	0.671075	0.133	0.026	1	7	Acpp
Rc3h2	0.000170259	0.769357	0.233	0.071	1	7	Rc3h2
Ero1lb	0.000182089	0.676351	0.2	0.054	1	7	Ero1lb
Sptbn1	0.000189212	1.50357	0.467	0.281	1	7	Sptbn1
Cd84	0.000191595	1.06059	0.4	0.201	1	7	Cd84
Sell	0.000206005	1.08255	0.667	0.681	1	7	Sell
Adam19	0.000211163	0.97156	0.267	0.093	1	7	Adam19
Itsn2	0.000373049	0.933019	0.367	0.177	1	7	Itsn2
Ifnar1	0.000376576	0.96606	0.333	0.148	1	7	Ifnar1
Il18r12	0.000401785	0.873692	0.333	0.148	1	7	Il18r1
Scrib	0.000450796	0.633422	0.133	0.029	1	7	Scrib
Mybbp1a	0.000561676	1.05645	0.367	0.186	1	7	Mybbp1a
Itgb21	0.00059374	0.976747	0.533	0.387	1	7	Itgb2
Add3	0.000598347	0.927569	0.5	0.347	1	7	Add3
Cd21	0.000603641	1.05201	0.633	0.62	1	7	Cd2
4930523C07Rik	0.000605135	0.944057	0.5	0.349	1	7	4930523C07Rik
Focad	0.000647072	0.537244	0.133	0.03	1	7	Focad
Serinc31	0.00064951	0.873654	0.433	0.258	1	7	Serinc3
Tra2b	0.000673128	0.859142	0.6	0.529	1	7	Tra2b
Rc3h1	0.000691656	0.802138	0.267	0.103	1	7	Rc3h1
Nufip2	0.000695658	0.923157	0.267	0.104	1	7	Nufip2
Rapgef6	0.000700826	1.07584	0.6	0.572	1	7	Rapgef6
Whsc1l1	0.000715505	0.889689	0.533	0.392	1	7	Whsc1l1
Ankrd13c	0.000728252	0.66145	0.167	0.045	1	7	Ankrd13c
Ankhd1	0.000779631	0.945747	0.3	0.13	1	7	Ankhd1
Prim1	0.000858472	0.742028	0.133	0.031	1	7	Prim1
Tnks	0.000858472	0.578229	0.133	0.031	1	7	Tnks
Hif1an	0.000865156	0.591069	0.167	0.046	1	7	Hif1an
Sytl2	0.000866048	0.578813	0.133	0.031	1	7	Sytl2
Dnajc13	0.000909382	0.80514	0.2	0.064	1	7	Dnajc13
Hivep2	0.000910011	0.773349	0.233	0.083	1	7	Hivep2
Prf11	0.0009236	0.816569	0.267	0.106	1	7	Prf1
2610507B11Rik	0.000938906	0.863046	0.267	0.107	1	7	2610507B11Rik
Ablim1	0.000952117	1.01945	0.633	0.637	1	7	Ablim1
Hsd11b11	0.00095822	0.963244	0.4	0.229	1	7	Hsd11b1
Smg1	0.00100482	1.08509	0.467	0.309	1	7	Smg1
Acap3	0.00101226	0.535407	0.133	0.032	1	7	Acap3
Safb	0.00102313	0.910628	0.367	0.194	1	7	Safb
Psap	0.0010258	0.889781	0.567	0.463	1	7	Psap
Ddx51	0.0010273	0.565132	0.9	0.891	1	7	Ddx5
Ankrd11	0.00104683	1.06576	0.433	0.272	1	7	Ankrd11
Ctsa1	0.00105185	0.949214	0.433	0.271	1	7	Ctsa
Ltb1	0.00109182	0.674008	0.8	0.857	1	7	Ltb
Ipcef1	0.00121105	1.0249	0.4	0.234	1	7	Ipcef1
Msn1	0.00121522	0.769338	0.667	0.707	1	7	Msn
Dync1h1	0.00129919	0.918218	0.333	0.165	1	7	Dync1h1
Nol8	0.00130304	1.02515	0.233	0.086	1	7	Nol8
Baz1b	0.00132107	0.953442	0.3	0.137	1	7	Baz1b
Oxsr1	0.00133862	0.692246	0.167	0.048	1	7	Oxsr1
Dock11	0.00135064	0.894492	0.367	0.197	1	7	Dock11
Simc1	0.00138912	0.545706	0.133	0.033	1	7	Simc1
Sorl1	0.00139468	0.925542	0.333	0.167	1	7	Sorl1
Sf3b1	0.00150322	0.913788	0.567	0.495	1	7	Sf3b1
Dgka	0.00151179	0.788448	0.6	0.576	1	7	Dgka
Txnip	0.00153095	0.601283	0.767	0.815	1	7	Txnip
Lncpint	0.0016009	0.953898	0.2	0.068	1	7	Lncpint
B4galnt11	0.00165805	0.712801	0.633	0.626	1	7	B4galnt1
Dlg1	0.00172196	0.676081	0.167	0.05	1	7	Dlg1
Zcchc8	0.00174414	0.82399	0.233	0.09	1	7	Zcchc8
Pdia31	0.00179653	1.02835	0.533	0.451	1	7	Pdia3
Hsp90b11	0.00183218	1.07674	0.5	0.386	1	7	Hsp90b1
Txk	0.00183704	0.923491	0.533	0.436	1	7	Txk
Pan2	0.00186359	0.579775	0.133	0.034	1	7	Pan2
Itgb11	0.00192997	1.87356	0.367	0.199	1	7	Itgb1
Fam65b1	0.00194115	1.01859	0.533	0.447	1	7	Fam65b
Fchsd2	0.00203222	1.19761	0.233	0.091	1	7	Fchsd2
Tax1bp11	0.00220657	0.953005	0.5	0.39	1	7	Tax1bp1
Fnbp4	0.00221903	0.863932	0.333	0.173	1	7	Fnbp4
Fam169b	0.00232512	0.974118	0.4	0.245	1	7	Fam169b
Gpr65	0.0023715	0.963012	0.233	0.093	1	7	Gpr65
Hif1a	0.00237448	0.81766	0.3	0.143	1	7	Hif1a
Gabpb2	0.00240661	0.854322	0.233	0.093	1	7	Gabpb2
Frrs1	0.00243417	0.881503	0.2	0.071	1	7	Frrs1
Kdm7a	0.00246534	0.774844	0.3	0.143	1	7	Kdm7a
Man2a1	0.00247369	0.811653	0.2	0.071	1	7	Man2a1
Tpst21	0.00254152	0.734455	0.567	0.497	1	7	Tpst2
Luc7l2	0.00260468	0.986356	0.467	0.345	1	7	Luc7l2
Ankrd441	0.00262022	0.833379	0.467	0.345	1	7	Ankrd44
Padi2	0.00265741	0.711193	0.233	0.094	1	7	Padi2
Mctp2	0.00273634	0.534746	0.167	0.052	1	7	Mctp2
Eif4g1	0.00273777	0.951694	0.4	0.251	1	7	Eif4g1
Bptf	0.00277032	0.890923	0.4	0.252	1	7	Bptf
Ctsw1	0.00280145	0.709411	0.7	0.695	1	7	Ctsw
Itga41	0.00281556	1.23341	0.433	0.285	1	7	Itga4
Gm40701	0.0028939	0.711748	0.2	0.072	1	7	Gm4070
Vps13c	0.00300736	0.811224	0.2	0.073	1	7	Vps13c
Arhgef1	0.00306466	0.756758	0.633	0.677	1	7	Arhgef1
Zrsr2	0.00306477	0.943616	0.267	0.12	1	7	Zrsr2
Dido1	0.00320355	0.697083	0.2	0.073	1	7	Dido1
Dock10	0.00323847	1.04147	0.5	0.401	1	7	Dock10
Mbnl11	0.00355089	0.725293	0.667	0.727	1	7	Mbnl1
Lrrc58	0.0037475	0.892387	0.233	0.098	1	7	Lrrc58
Lbr	0.00379995	0.867905	0.433	0.304	1	7	Lbr
Tmed5	0.00387969	0.997256	0.4	0.261	1	7	Tmed5
Ly6c23	0.0038859	0.98372	0.6	0.61	1	7	Ly6c2
Zfp638	0.00393502	0.779899	0.3	0.152	1	7	Zfp638
Camk2g	0.0039378	0.845331	0.233	0.098	1	7	Camk2g
B2m	0.00399442	0.399864	0.9	0.992	1	7	B2m
Cst3	0.00403153	0.899056	0.4	0.262	1	7	Cst3
Slc16a1	0.00404179	0.763448	0.167	0.055	1	7	Slc16a1
Rtn4rl1	0.00404616	0.684402	0.167	0.055	1	7	Rtn4rl1
Cr1l	0.00408065	0.951592	0.333	0.186	1	7	Cr1l
Lgals3bp1	0.00413161	0.834684	0.3	0.153	1	7	Lgals3bp
Kmt2c	0.00443716	1.03414	0.333	0.188	1	7	Kmt2c
Tpr	0.00445919	0.832767	0.567	0.557	1	7	Tpr
Emc1	0.00450106	0.612265	0.133	0.038	1	7	Emc1
Nktr	0.00455287	1.01077	0.367	0.224	1	7	Nktr
Esyt2	0.0045613	0.878326	0.333	0.187	1	7	Esyt2
Sema4d1	0.00469937	1.18226	0.4	0.267	1	7	Sema4d
Tgoln11	0.00478284	0.929952	0.3	0.157	1	7	Tgoln1
Gm26917	0.00482481	1.20503	0.533	0.458	1	7	Gm26917
Cd96	0.00494148	1.00338	0.367	0.228	1	7	Cd96
Klhl6	0.00494804	0.889341	0.5	0.412	1	7	Klhl6
Lrba	0.00521153	0.603855	0.167	0.057	1	7	Lrba
Hcls11	0.00534306	0.852497	0.4	0.269	1	7	Hcls1
Uba6	0.00535265	0.592819	0.133	0.039	1	7	Uba6
Ept1	0.00540108	0.588267	0.133	0.039	1	7	Ept1
Ssh2	0.00543304	1.08284	0.467	0.378	1	7	Ssh2
Tapbp1	0.00550994	0.945544	0.5	0.421	1	7	Tapbp
Zc3h13	0.00554682	0.932979	0.267	0.129	1	7	Zc3h13
Akap13	0.00563352	1.08528	0.567	0.597	1	7	Akap13
Sacs	0.00574103	0.595182	0.133	0.04	1	7	Sacs
Glg1	0.00578493	0.996902	0.3	0.16	1	7	Glg1
Sdad1	0.00580569	0.728667	0.233	0.103	1	7	Sdad1
Lnpep	0.0058061	1.03157	0.3	0.16	1	7	Lnpep
Kidins220	0.00586427	0.963887	0.233	0.103	1	7	Kidins220
Tmx2	0.00588888	0.594831	0.167	0.058	1	7	Tmx2
Ankle2	0.00596628	0.626686	0.167	0.058	1	7	Ankle2
Tanc1	0.00602494	0.894485	0.167	0.058	1	7	Tanc1
Mut	0.0061002	0.610142	0.133	0.04	1	7	Mut
Cmip	0.00632884	0.8206	0.233	0.104	1	7	Cmip
B4galt1	0.0063485	0.887906	0.333	0.196	1	7	B4galt1
Stat11	0.0063927	0.938321	0.467	0.359	1	7	Stat1
Sun1	0.00657435	0.594454	0.167	0.059	1	7	Sun1
Nabp1	0.00665649	0.521777	0.133	0.04	1	7	Nabp1
Taok2	0.00672986	0.74371	0.167	0.059	1	7	Taok2
Tap21	0.00675773	0.988613	0.433	0.327	1	7	Tap2
Hvcn1	0.00682563	0.839879	0.3	0.163	1	7	Hvcn1
Slc44a2	0.00693273	0.935666	0.4	0.279	1	7	Slc44a2
Leprot	0.00696758	0.702871	0.167	0.059	1	7	Leprot
Trim59	0.00711692	0.854015	0.3	0.162	1	7	Trim59
Ctsd1	0.00728394	0.786412	0.533	0.493	1	7	Ctsd
Ash1l	0.00744858	1.00636	0.267	0.133	1	7	Ash1l
Lman21	0.00781478	0.820642	0.367	0.238	1	7	Lman2
Tsc22d2	0.00784792	0.592481	0.167	0.06	1	7	Tsc22d2
Acss1	0.0079707	0.817561	0.233	0.107	1	7	Acss1
Sun2	0.00803279	1.13047	0.4	0.282	1	7	Sun2
Cd3g	0.00817325	0.614822	0.8	0.902	1	7	Cd3g
Nfatc1	0.0082966	0.823726	0.3	0.166	1	7	Nfatc1
Suco	0.00837345	1.06992	0.233	0.108	1	7	Suco
Cep350	0.00838878	0.890499	0.233	0.108	1	7	Cep350
Fxyd51	0.00870445	0.513623	0.8	0.927	1	7	Fxyd5
Sys1	0.0088026	0.542387	0.133	0.042	1	7	Sys1
Gtf2i1	0.00893285	0.749843	0.467	0.373	1	7	Gtf2i
Slc7a6	0.00920566	0.584371	0.167	0.061	1	7	Slc7a6
Sidt1	0.00943133	0.917246	0.5	0.442	1	7	Sidt1
Hgs	0.00944812	0.607808	0.2	0.084	1	7	Hgs
Gnptab	0.00973129	0.691186	0.167	0.062	1	7	Gnptab
Wdr37	0.00976461	0.759571	0.2	0.085	1	7	Wdr37
Birc6	0.00986639	1.02227	0.433	0.347	1	7	Birc6
Adck2	0.00992028	0.656937	0.167	0.062	1	7	Adck2

## Sheet: mouse_tumor
Table S1. Up-regulated genes for each Seurat cluster in mouse integrated blood and MC38 tumor samples
	p_val	avg_logFC	pct.1	pct.2	p_val_adj	cluster	gene
Lag3	0	0.862534	0.879	0.454	0	0	Lag3
Capg	0	0.729134	0.914	0.535	0	0	Capg
Cst7	0	0.721363	0.946	0.723	0	0	Cst7
Klrd1	0	0.616671	0.965	0.816	0	0	Klrd1
Ndfip1	0	0.543585	0.971	0.871	0	0	Ndfip1
Cd3g	0	0.485689	0.996	0.958	0	0	Cd3g
Cd8a	0	0.474883	0.99	0.914	0	0	Cd8a
Fxyd5	0	0.447669	0.998	0.978	0	0	Fxyd5
Tnfrsf9	1.4e-296	0.723937	0.896	0.556	1.97e-292	0	Tnfrsf9
Sdf4	5.73e-293	0.769179	0.938	0.78	8.05e-289	0	Sdf4
Pdcd1	7.3e-293	0.569032	0.922	0.582	1.02e-288	0	Pdcd1
Cxcr6	7.59e-293	0.643271	0.891	0.593	1.07e-288	0	Cxcr6
Tnfrsf4	9.2e-292	0.749021	0.675	0.287	1.29e-287	0	Tnfrsf4
Bhlhe40	6e-287	0.612321	0.886	0.566	8.43e-283	0	Bhlhe40
Tigit	1.21e-284	0.588555	0.834	0.501	1.7e-280	0	Tigit
Litaf	1.25e-283	0.577205	0.863	0.534	1.75e-279	0	Litaf
Pglyrp1	1.37e-283	0.608049	0.878	0.605	1.92e-279	0	Pglyrp1
Klrc1	4.79e-276	0.556821	0.931	0.601	6.73e-272	0	Klrc1
Rgs16	2.75e-275	0.737326	0.767	0.365	3.86e-271	0	Rgs16
S100a6	1.65e-268	0.627328	0.95	0.765	2.32e-264	0	S100a6
Fkbp1a	6.12e-248	0.483153	0.939	0.765	8.59e-244	0	Fkbp1a
Thy1	3.1e-240	0.395463	0.994	0.953	4.35e-236	0	Thy1
Gapdh	1.97e-231	0.489195	0.997	0.95	2.77e-227	0	Gapdh
Anxa2	4.49e-226	0.549715	0.939	0.735	6.3e-222	0	Anxa2
Cd3e	8.19e-225	0.326742	0.999	0.97	1.15e-220	0	Cd3e
Irf8	7.03e-219	0.578204	0.737	0.404	9.87e-215	0	Irf8
Ptms	5.01e-217	0.541834	0.787	0.471	7.03e-213	0	Ptms
Eif3h	1.35e-213	0.33721	0.984	0.926	1.89e-209	0	Eif3h
Acot7	3.05e-206	0.500842	0.723	0.44	4.28e-202	0	Acot7
Aldoa	3.14e-204	0.470611	0.991	0.927	4.41e-200	0	Aldoa
Lgals3	5.75e-202	0.536298	0.789	0.475	8.08e-198	0	Lgals3
Hif1a	1.31e-189	0.51441	0.83	0.591	1.84e-185	0	Hif1a
Pfdn5	1.84e-181	0.299627	0.989	0.95	2.58e-177	0	Pfdn5
Tnfrsf18	9.76e-180	0.437555	0.896	0.715	1.37e-175	0	Tnfrsf18
Ctla4	1.53e-179	0.486201	0.769	0.476	2.14e-175	0	Ctla4
Csf1	1.6e-176	0.531901	0.449	0.178	2.25e-172	0	Csf1
Nkg7	2.8e-172	0.348341	0.996	0.969	3.93e-168	0	Nkg7
Eno1	2.54e-164	0.455511	0.97	0.879	3.57e-160	0	Eno1
Cd3d	4.2e-162	0.262139	0.995	0.96	5.9e-158	0	Cd3d
Ccr8	1.02e-153	0.498056	0.421	0.172	1.43e-149	0	Ccr8
Samsn1	1.11e-148	0.429658	0.628	0.375	1.56e-144	0	Samsn1
Itgav	1.72e-148	0.434937	0.607	0.352	2.42e-144	0	Itgav
Hilpda	7.36e-148	0.581823	0.598	0.344	1.03e-143	0	Hilpda
Pgk1	2.41e-143	0.455905	0.872	0.661	3.39e-139	0	Pgk1
S100a11	1.78e-142	0.376828	0.93	0.804	2.5e-138	0	S100a11
Serpinb6a	2.38e-139	0.420941	0.573	0.325	3.35e-135	0	Serpinb6a
Serpina3g	2.14e-137	0.4941	0.743	0.511	3.01e-133	0	Serpina3g
AW112010	4.33e-135	0.335391	0.996	0.96	6.08e-131	0	AW112010
Bcl2a1d	3.81e-133	0.39888	0.661	0.408	5.36e-129	0	Bcl2a1d
Sh2d2a	9.77e-133	0.335013	0.949	0.835	1.37e-128	0	Sh2d2a
Prf1	1.71e-130	0.798989	0.618	0.389	2.39e-126	0	Prf1
Eva1b	4.73e-130	0.40198	0.6	0.372	6.64e-126	0	Eva1b
Lat2	8.89e-130	0.404054	0.487	0.251	1.25e-125	0	Lat2
Lsp1	4.67e-127	0.287833	0.957	0.848	6.55e-123	0	Lsp1
Prr13	5.89e-127	0.325219	0.904	0.766	8.27e-123	0	Prr13
Ifitm1	1.78e-126	0.797428	0.463	0.222	2.5e-122	0	Ifitm1
Ifitm2	1.05e-125	0.445657	0.563	0.293	1.47e-121	0	Ifitm2
Sdcbp2	1.22e-124	0.407816	0.364	0.152	1.71e-120	0	Sdcbp2
Plscr1	1.55e-122	0.386408	0.593	0.358	2.18e-118	0	Plscr1
Lgals1	3.68e-122	0.293926	0.977	0.889	5.17e-118	0	Lgals1
Nr4a2	5.81e-122	0.374168	0.642	0.391	8.17e-118	0	Nr4a2
Gpi1	9.3e-121	0.304097	0.967	0.894	1.31e-116	0	Gpi1
Styk1	4.89e-119	0.334609	0.284	0.094	6.87e-115	0	Styk1
Vim	1.28e-118	0.403532	0.967	0.886	1.79e-114	0	Vim
Igfbp7	6.5e-118	0.569443	0.355	0.147	9.12e-114	0	Igfbp7
Pkm	3.27e-117	0.352585	0.968	0.868	4.59e-113	0	Pkm
Ptpn6	9.99e-117	0.370751	0.727	0.515	1.4e-112	0	Ptpn6
Tpi1	3.23e-116	0.383206	0.87	0.652	4.54e-112	0	Tpi1
Sub1	4.05e-114	0.316668	0.969	0.905	5.69e-110	0	Sub1
Fam162a	3.41e-110	0.363701	0.715	0.505	4.8e-106	0	Fam162a
Cd82	1.15e-107	0.32034	0.832	0.673	1.62e-103	0	Cd82
Upp1	1.31e-107	0.403546	0.292	0.108	1.85e-103	0	Upp1
Rbpj	1.81e-105	0.324287	0.554	0.331	2.54e-101	0	Rbpj
Ldha	5.28e-105	0.300682	0.988	0.939	7.41e-101	0	Ldha
Dusp4	4.25e-104	0.350516	0.36	0.164	5.97e-100	0	Dusp4
Chst12	6.3e-104	0.348576	0.513	0.309	8.85e-100	0	Chst12
Icos	1.98e-103	0.378258	0.743	0.537	2.78e-99	0	Icos
Bsg	3.65e-103	0.299769	0.882	0.737	5.13e-99	0	Bsg
Nrgn	1.02e-102	0.402829	0.457	0.231	1.44e-98	0	Nrgn
Pold4	1.6e-102	0.336491	0.65	0.458	2.25e-98	0	Pold4
Gpm6b	4.68e-102	0.363838	0.292	0.114	6.57e-98	0	Gpm6b
Vamp8	9.15e-102	0.322912	0.805	0.639	1.29e-97	0	Vamp8
Grcc10	3.69e-101	0.308581	0.849	0.699	5.18e-97	0	Grcc10
Stk24	6.68e-101	0.333487	0.772	0.603	9.39e-97	0	Stk24
Bcl2a1b	9.06e-99	0.339568	0.716	0.508	1.27e-94	0	Bcl2a1b
Matk	2.37e-98	0.322949	0.3	0.124	3.33e-94	0	Matk
Anxa5	1.16e-93	0.317217	0.605	0.408	1.64e-89	0	Anxa5
Mdfic	2.27e-93	0.32556	0.514	0.317	3.19e-89	0	Mdfic
Ltb	2.82e-93	0.283306	0.948	0.844	3.96e-89	0	Ltb
Zap70	4.44e-92	0.310036	0.812	0.66	6.23e-88	0	Zap70
Serpina3f	2.19e-91	0.396337	0.382	0.197	3.08e-87	0	Serpina3f
Nrp1	2.51e-91	0.324025	0.442	0.243	3.53e-87	0	Nrp1
Casp3	2.06e-90	0.312517	0.584	0.379	2.89e-86	0	Casp3
Inpp4b	4.53e-90	0.301199	0.664	0.466	6.36e-86	0	Inpp4b
Klre1	4.85e-88	0.290594	0.544	0.329	6.82e-84	0	Klre1
Ehd1	6.36e-88	0.332036	0.6	0.417	8.93e-84	0	Ehd1
Pdcd1lg2	1.18e-87	0.3092	0.415	0.232	1.66e-83	0	Pdcd1lg2
Ubash3b	2.6e-85	0.325677	0.456	0.275	3.65e-81	0	Ubash3b
Ccni	2.97e-85	0.315908	0.708	0.534	4.16e-81	0	Ccni
Sat1	6.61e-85	0.387988	0.74	0.589	9.28e-81	0	Sat1
Rwdd1	1.25e-84	0.312088	0.831	0.682	1.76e-80	0	Rwdd1
Chchd2	2.38e-84	0.252621	0.925	0.801	3.35e-80	0	Chchd2
Acot9	9.24e-84	0.311332	0.39	0.22	1.3e-79	0	Acot9
AA467197	1.09e-83	0.338932	0.419	0.228	1.53e-79	0	AA467197
Ech1	2.82e-82	0.274134	0.727	0.555	3.96e-78	0	Ech1
Havcr2	1.04e-80	0.361663	0.369	0.195	1.46e-76	0	Havcr2
Stat3	4.17e-80	0.296474	0.772	0.613	5.85e-76	0	Stat3
Tmem123	7.91e-79	0.281704	0.728	0.578	1.11e-74	0	Tmem123
Rhoc	1.08e-78	0.277745	0.334	0.168	1.52e-74	0	Rhoc
Pgam1	1.27e-78	0.296224	0.873	0.729	1.78e-74	0	Pgam1
Tgfb1	3.27e-78	0.305598	0.81	0.66	4.6e-74	0	Tgfb1
Tnfsf11	3.64e-78	0.333496	0.359	0.187	5.11e-74	0	Tnfsf11
St6galnac3	9.12e-78	0.257843	0.275	0.12	1.28e-73	0	St6galnac3
Gem	7.57e-76	0.406842	0.522	0.344	1.06e-71	0	Gem
Id2	3.02e-75	0.283111	0.884	0.73	4.23e-71	0	Id2
Jund	4.13e-75	0.286865	0.888	0.774	5.8e-71	0	Jund
Ciapin1	5.41e-75	0.284307	0.525	0.347	7.59e-71	0	Ciapin1
Mrps6	2.65e-74	0.298858	0.512	0.336	3.72e-70	0	Mrps6
Camk2n1	2.56e-73	0.301269	0.304	0.149	3.59e-69	0	Camk2n1
Tmem163	5.67e-73	0.264025	0.4	0.233	7.96e-69	0	Tmem163
Orai1	4.05e-72	0.317202	0.529	0.356	5.69e-68	0	Orai1
Bnip3	8.83e-72	0.481271	0.431	0.264	1.24e-67	0	Bnip3
S100a4	1.02e-70	0.3378	0.519	0.339	1.44e-66	0	S100a4
Gna15	5.08e-69	0.27087	0.451	0.281	7.13e-65	0	Gna15
Crlf2	6.17e-69	0.272864	0.692	0.53	8.67e-65	0	Crlf2
Jak3	3.47e-67	0.250567	0.562	0.393	4.87e-63	0	Jak3
Rgs2	5.86e-66	0.34788	0.484	0.316	8.23e-62	0	Rgs2
Klri2	1.38e-63	0.290233	0.23	0.099	1.93e-59	0	Klri2
Cd44	1.11e-62	0.255423	0.595	0.43	1.56e-58	0	Cd44
Zbtb32	3.92e-62	0.323768	0.389	0.237	5.5e-58	0	Zbtb32
Slc17a6	1.13e-61	0.274167	0.168	0.057	1.59e-57	0	Slc17a6
Unc119	1.59e-61	0.261837	0.468	0.313	2.23e-57	0	Unc119
Il12rb2	2.96e-60	0.256019	0.463	0.307	4.16e-56	0	Il12rb2
Nedd9	8.68e-60	0.28623	0.531	0.382	1.22e-55	0	Nedd9
Plek	3.74e-59	0.252545	0.475	0.32	5.25e-55	0	Plek
Prelid2	9.61e-59	0.274383	0.311	0.175	1.35e-54	0	Prelid2
Gm156	1.32e-57	0.61481	0.175	0.066	1.86e-53	0	Gm156
Gzmf	1.42e-57	1.13885	0.262	0.129	2e-53	0	Gzmf
Impa2	1.4e-56	0.261442	0.51	0.352	1.96e-52	0	Impa2
BC021614	4.06e-55	0.25551	0.582	0.435	5.71e-51	0	BC021614
Pkp3	1.43e-54	0.253962	0.559	0.415	2e-50	0	Pkp3
Rilpl2	2.7e-49	0.253277	0.557	0.419	3.79e-45	0	Rilpl2
Plk2	2.04e-47	0.297285	0.195	0.09	2.86e-43	0	Plk2
Nrn1	3.12e-46	0.383923	0.213	0.104	4.38e-42	0	Nrn1
Il1r2	8.76e-44	0.309906	0.194	0.093	1.23e-39	0	Il1r2
Gzmd	6.98e-42	0.745646	0.16	0.068	9.81e-38	0	Gzmd
Eno1b	1.01e-41	0.25109	0.568	0.447	1.41e-37	0	Eno1b
Gm26532	1.95e-41	0.272358	0.393	0.265	2.74e-37	0	Gm26532
Trbv12-2	6.48e-41	0.744193	0.316	0.203	9.1e-37	0	Trbv12-2
Gzme	1.14e-40	0.716461	0.166	0.074	1.6e-36	0	Gzme
Ccl1	1.3e-40	0.351111	0.196	0.096	1.82e-36	0	Ccl1
Gzmc	1.31e-25	0.713272	0.259	0.172	1.84e-21	0	Gzmc
Serpinb9b	3.49e-24	0.387085	0.115	0.055	4.9e-20	0	Serpinb9b
Penk	6.18e-24	0.495261	0.111	0.052	8.67e-20	0	Penk
Spp1	1.26e-20	0.60824	0.177	0.11	1.76e-16	0	Spp1
Trbv3	6.5e-20	0.492605	0.154	0.091	9.13e-16	0	Trbv3
Trbv31	8.81e-12	0.383932	0.124	0.081	1.24e-07	0	Trbv31
Ccr7	1.26e-05	0.313679	0.285	0.258	0.177339	0	Ccr7
Ccl5	0	2.20634	0.91	0.516	0	1	Ccl5
Cxcr3	4.03e-290	0.841094	0.484	0.124	5.66e-286	1	Cxcr3
Zfp36l2	1.73e-285	0.974624	0.907	0.718	2.42e-281	1	Zfp36l2
Ifit3	1.4e-275	1.28491	0.414	0.089	1.97e-271	1	Ifit3
Gzmk	1.95e-239	1.29935	0.53	0.196	2.74e-235	1	Gzmk
Ifngr1	3.29e-227	0.636268	0.947	0.899	4.62e-223	1	Ifngr1
Ifit1	4.77e-219	1.07909	0.342	0.074	6.7e-215	1	Ifit1
Gimap3	9.15e-215	0.687961	0.916	0.845	1.28e-210	1	Gimap3
Gimap4	1.33e-206	0.633437	0.911	0.845	1.87e-202	1	Gimap4
Malat1	5.67e-202	0.563929	0.991	0.97	7.97e-198	1	Malat1
Ms4a4b	2.75e-200	0.570017	0.976	0.951	3.87e-196	1	Ms4a4b
Slfn1	8.77e-200	0.842555	0.593	0.298	1.23e-195	1	Slfn1
Ms4a6b	8.26e-197	0.634913	0.909	0.851	1.16e-192	1	Ms4a6b
Samhd1	2.84e-182	0.947993	0.621	0.374	3.99e-178	1	Samhd1
Zbp1	3.99e-181	0.928081	0.659	0.436	5.61e-177	1	Zbp1
Rtp4	1.39e-176	0.786338	0.483	0.198	1.95e-172	1	Rtp4
Gzma	7.73e-176	1.81112	0.304	0.069	1.09e-171	1	Gzma
Rps27	1.48e-175	0.437177	0.996	0.986	2.08e-171	1	Rps27
Gramd3	1.05e-174	0.712545	0.576	0.293	1.47e-170	1	Gramd3
Hcst	7.7e-174	0.571756	0.908	0.861	1.08e-169	1	Hcst
Ifit3b	2.09e-171	0.546762	0.181	0.018	2.94e-167	1	Ifit3b
Gimap6	4.07e-164	0.621071	0.833	0.718	5.72e-160	1	Gimap6
Laptm5	8.18e-164	0.410438	0.984	0.981	1.15e-159	1	Laptm5
Irf7	1.06e-163	0.850316	0.612	0.349	1.49e-159	1	Irf7
Txnip	1.54e-163	0.78983	0.674	0.422	2.16e-159	1	Txnip
Ptpn18	2.8e-163	0.430123	0.951	0.926	3.93e-159	1	Ptpn18
Saraf	1.76e-156	0.555486	0.832	0.772	2.47e-152	1	Saraf
Ifi47	3.11e-155	0.786334	0.71	0.55	4.37e-151	1	Ifi47
Slfn2	1.32e-153	0.652841	0.784	0.651	1.85e-149	1	Slfn2
Sp100	4.12e-153	0.616309	0.763	0.642	5.79e-149	1	Sp100
Lat	8.91e-151	0.456109	0.937	0.909	1.25e-146	1	Lat
Itgb7	2.16e-148	0.66747	0.546	0.28	3.03e-144	1	Itgb7
Rpl13a	3.74e-147	0.278138	0.999	0.995	5.25e-143	1	Rpl13a
Ly6c2	9.53e-140	1.01816	0.709	0.507	1.34e-135	1	Ly6c2
Epsti1	3.95e-138	0.601612	0.793	0.741	5.54e-134	1	Epsti1
Itga4	5.49e-135	0.712678	0.417	0.179	7.71e-131	1	Itga4
Hmha1	9.36e-135	0.544957	0.79	0.682	1.31e-130	1	Hmha1
Arhgdib	4.22e-132	0.377284	0.974	0.959	5.93e-128	1	Arhgdib
Gimap7	1.05e-131	0.688749	0.677	0.508	1.48e-127	1	Gimap7
Ccr2	2.03e-131	0.630343	0.255	0.064	2.85e-127	1	Ccr2
Cd7	1.99e-127	0.70739	0.401	0.157	2.8e-123	1	Cd7
Klf2	2.14e-126	0.940455	0.491	0.242	3.01e-122	1	Klf2
S1pr1	1.28e-121	0.495138	0.26	0.071	1.79e-117	1	S1pr1
H2-D1	3.33e-119	0.266787	0.998	0.996	4.68e-115	1	H2-D1
Tgtp2	5.2e-117	0.621248	0.431	0.209	7.3e-113	1	Tgtp2
Itgb1	4.56e-116	0.710464	0.649	0.484	6.41e-112	1	Itgb1
Ifit1bl1	4.74e-114	0.441046	0.2	0.044	6.65e-110	1	Ifit1bl1
Gm26740	5.04e-114	0.502445	0.298	0.1	7.07e-110	1	Gm26740
Isg15	3.65e-113	1.2178	0.509	0.308	5.13e-109	1	Isg15
Selplg	6.55e-113	0.377371	0.971	0.959	9.19e-109	1	Selplg
Rsad2	8.72e-111	0.524596	0.151	0.023	1.23e-106	1	Rsad2
Mx1	1.39e-110	0.61072	0.231	0.062	1.95e-106	1	Mx1
Phf11c	5.67e-108	0.397955	0.231	0.063	7.97e-104	1	Phf11c
Stk17b	7.15e-108	0.443174	0.867	0.831	1e-103	1	Stk17b
Pydc4	3.83e-104	0.559921	0.37	0.163	5.38e-100	1	Pydc4
Igtp	9.54e-102	0.645269	0.514	0.319	1.34e-97	1	Igtp
Gm8369	3.45e-98	0.539689	0.763	0.694	4.84e-94	1	Gm8369
Cnn2	8.18e-96	0.361815	0.952	0.936	1.15e-91	1	Cnn2
Cotl1	1.26e-95	0.507247	0.821	0.794	1.77e-91	1	Cotl1
Cmpk2	5.14e-95	0.415675	0.165	0.035	7.21e-91	1	Cmpk2
Pydc3	6.29e-95	0.522263	0.263	0.091	8.83e-91	1	Pydc3
Slc9a3r1	1e-94	0.489473	0.705	0.629	1.41e-90	1	Slc9a3r1
H2-Q7	1.39e-94	0.371815	0.927	0.911	1.95e-90	1	H2-Q7
Coro1a	1.86e-94	0.293068	0.983	0.985	2.61e-90	1	Coro1a
Klf3	4.1e-94	0.49035	0.243	0.078	5.76e-90	1	Klf3
Ptprc	2.2e-92	0.332166	0.906	0.907	3.09e-88	1	Ptprc
H2-Q4	3.39e-92	0.451319	0.825	0.789	4.76e-88	1	H2-Q4
Tpst2	3.82e-92	0.510562	0.64	0.51	5.37e-88	1	Tpst2
Shisa5	2.44e-90	0.28599	0.981	0.984	3.42e-86	1	Shisa5
Ifi203	8.71e-90	0.630242	0.551	0.397	1.22e-85	1	Ifi203
Gbp2	2.52e-87	0.669599	0.379	0.194	3.53e-83	1	Gbp2
mt-Atp6	5.04e-87	0.305861	0.992	0.991	7.07e-83	1	mt-Atp6
Rnf138	2.55e-86	0.569608	0.644	0.54	3.58e-82	1	Rnf138
Clec2d	4.02e-86	0.538789	0.619	0.488	5.65e-82	1	Clec2d
Actb	1.31e-85	0.278848	1	1	1.83e-81	1	Actb
Stat1	4e-84	0.602238	0.715	0.661	5.62e-80	1	Stat1
Tsc22d3	2.58e-82	0.556176	0.759	0.659	3.62e-78	1	Tsc22d3
2020-09-01	2.77e-82	0.347729	0.878	0.884	3.88e-78	1	2020-09-01
Gpr18	4.63e-82	0.547608	0.355	0.178	6.5e-78	1	Gpr18
Mbnl1	6.6e-81	0.395307	0.817	0.787	9.27e-77	1	Mbnl1
Arl4c	1.78e-80	0.533376	0.462	0.286	2.5e-76	1	Arl4c
Oas3	4.37e-80	0.378292	0.216	0.072	6.13e-76	1	Oas3
Ypel3	2.76e-79	0.443925	0.765	0.696	3.87e-75	1	Ypel3
Irgm1	1.04e-77	0.543284	0.417	0.246	1.46e-73	1	Irgm1
Gm42418	4.03e-77	0.510922	0.967	0.971	5.66e-73	1	Gm42418
Gm4955	1.48e-76	0.423287	0.283	0.12	2.08e-72	1	Gm4955
Ppp1r18	9.84e-76	0.337675	0.877	0.858	1.38e-71	1	Ppp1r18
Lck	4.16e-75	0.277766	0.951	0.955	5.84e-71	1	Lck
Pyhin1	6.75e-75	0.513281	0.326	0.162	9.48e-71	1	Pyhin1
Usp18	7.88e-75	0.567644	0.248	0.098	1.11e-70	1	Usp18
Mxd1	2.11e-74	0.590981	0.41	0.242	2.97e-70	1	Mxd1
Skap1	4.05e-74	0.341088	0.852	0.858	5.69e-70	1	Skap1
Bcl2	6.73e-73	0.48446	0.746	0.666	9.46e-69	1	Bcl2
Abcb1a	7.25e-72	0.418087	0.266	0.114	1.02e-67	1	Abcb1a
Klrg1	3.67e-71	0.36956	0.109	0.019	5.16e-67	1	Klrg1
Glipr2	1.37e-70	0.443318	0.648	0.582	1.92e-66	1	Glipr2
1700025G04Rik	3.09e-70	0.399481	0.249	0.101	4.34e-66	1	1700025G04Rik
Psme1	3.69e-69	0.290641	0.924	0.939	5.18e-65	1	Psme1
Ssh2	4.66e-69	0.455213	0.381	0.213	6.54e-65	1	Ssh2
Irf1	1.29e-68	0.520886	0.621	0.515	1.82e-64	1	Irf1
Tcf7	3.59e-66	0.388593	0.314	0.147	5.04e-62	1	Tcf7
Gimap5	3.31e-65	0.413418	0.747	0.704	4.64e-61	1	Gimap5
Bst2	1.29e-63	0.644558	0.654	0.61	1.81e-59	1	Bst2
Lgals9	4.12e-62	0.482872	0.553	0.452	5.79e-58	1	Lgals9
Psmb10	1.64e-61	0.407929	0.694	0.665	2.3e-57	1	Psmb10
1600014C10Rik	2.34e-61	0.504614	0.389	0.249	3.29e-57	1	1600014C10Rik
Acp5	5.15e-61	0.449982	0.424	0.275	7.23e-57	1	Acp5
Baiap3	1.29e-59	0.330631	0.18	0.063	1.82e-55	1	Baiap3
Rasgrp2	2.09e-59	0.460411	0.261	0.121	2.94e-55	1	Rasgrp2
Gbp7	3.32e-59	0.518832	0.474	0.352	4.66e-55	1	Gbp7
Gna13	1.07e-58	0.45159	0.565	0.454	1.51e-54	1	Gna13
Cxcr4	3.23e-58	0.40517	0.198	0.077	4.54e-54	1	Cxcr4
Sidt1	2.28e-57	0.382674	0.314	0.165	3.2e-53	1	Sidt1
Iigp1	2.43e-57	0.282521	0.108	0.024	3.42e-53	1	Iigp1
Grap	2.09e-55	0.390577	0.62	0.555	2.93e-51	1	Grap
Socs3	3.14e-55	0.506621	0.388	0.24	4.41e-51	1	Socs3
Zc3hav1	2.22e-54	0.432145	0.607	0.54	3.11e-50	1	Zc3hav1
Gbp9	4.77e-54	0.42861	0.314	0.178	6.7e-50	1	Gbp9
Gtf2i	1.99e-53	0.504316	0.424	0.295	2.8e-49	1	Gtf2i
Cdk2ap2	4.15e-53	0.354137	0.74	0.711	5.83e-49	1	Cdk2ap2
Xaf1	2.22e-52	0.466618	0.4	0.267	3.11e-48	1	Xaf1
Ly9	4.72e-52	0.334331	0.241	0.114	6.63e-48	1	Ly9
Rnf213	1.78e-51	0.491829	0.391	0.261	2.49e-47	1	Rnf213
Ddx58	4e-51	0.412951	0.346	0.212	5.62e-47	1	Ddx58
Gimap9	5.86e-51	0.449568	0.469	0.36	8.23e-47	1	Gimap9
Sp110	8.62e-51	0.441107	0.5	0.4	1.21e-46	1	Sp110
Abhd8	1.27e-50	0.421964	0.449	0.336	1.78e-46	1	Abhd8
Crip1	1.55e-50	0.363533	0.885	0.869	2.18e-46	1	Crip1
5830432E09Rik	2.16e-50	0.273552	0.164	0.06	3.04e-46	1	5830432E09Rik
Slamf6	3.6e-50	0.322907	0.22	0.098	5.05e-46	1	Slamf6
Gbp4	6.94e-50	0.507027	0.479	0.374	9.74e-46	1	Gbp4
Limd2	8.64e-50	0.252614	0.916	0.906	1.21e-45	1	Limd2
Emb	6.62e-49	0.470528	0.576	0.476	9.3e-45	1	Emb
Fam65b	1.08e-48	0.421268	0.265	0.138	1.51e-44	1	Fam65b
Ccnd3	1.62e-48	0.372475	0.769	0.77	2.27e-44	1	Ccnd3
Rnf114	3.56e-48	0.368498	0.596	0.536	5e-44	1	Rnf114
Rinl	5.15e-48	0.359528	0.654	0.618	7.23e-44	1	Rinl
Rasa3	2.02e-46	0.394192	0.286	0.161	2.84e-42	1	Rasa3
Apbb1ip	5.05e-46	0.414818	0.542	0.468	7.09e-42	1	Apbb1ip
Ndufa4	7.53e-46	0.289444	0.766	0.728	1.06e-41	1	Ndufa4
Ubc	4.79e-45	0.296631	0.834	0.858	6.72e-41	1	Ubc
Tbc1d10c	1.21e-44	0.326806	0.676	0.668	1.7e-40	1	Tbc1d10c
Oasl2	2.4e-44	0.254922	0.109	0.031	3.37e-40	1	Oasl2
Cd2	2e-43	0.277765	0.774	0.758	2.81e-39	1	Cd2
Whsc1l1	2.72e-43	0.378424	0.615	0.569	3.82e-39	1	Whsc1l1
Daxx	5.97e-43	0.501681	0.339	0.223	8.39e-39	1	Daxx
St3gal6	2.4e-42	0.355581	0.291	0.169	3.37e-38	1	St3gal6
Bin2	3.02e-42	0.366085	0.666	0.658	4.24e-38	1	Bin2
Cd69	3.55e-42	0.434139	0.616	0.537	4.99e-38	1	Cd69
Jak1	3.85e-42	0.314577	0.752	0.766	5.41e-38	1	Jak1
Fyb	1.34e-41	0.332546	0.746	0.754	1.89e-37	1	Fyb
Scand1	5.71e-41	0.306106	0.709	0.716	8.01e-37	1	Scand1
9930111J21Rik2	7.54e-41	0.379747	0.305	0.19	1.06e-36	1	9930111J21Rik2
Ppp1r12a	1.94e-40	0.420253	0.461	0.377	2.73e-36	1	Ppp1r12a
Ifitm10	4.61e-40	0.440165	0.314	0.199	6.47e-36	1	Ifitm10
Ccnd2	1.65e-39	0.386556	0.638	0.598	2.32e-35	1	Ccnd2
Trafd1	6.68e-39	0.428477	0.34	0.235	9.38e-35	1	Trafd1
BC094916	1.41e-38	0.286827	0.18	0.082	1.98e-34	1	BC094916
Lars2	1.47e-38	0.469644	0.686	0.643	2.07e-34	1	Lars2
Smchd1	4.61e-38	0.399199	0.468	0.387	6.48e-34	1	Smchd1
Slco3a1	6.34e-38	0.277148	0.189	0.091	8.9e-34	1	Slco3a1
Cnp	7.06e-38	0.404028	0.51	0.456	9.91e-34	1	Cnp
Gm12216	8.91e-38	0.28106	0.206	0.104	1.25e-33	1	Gm12216
Slfn5	1.64e-37	0.274142	0.114	0.039	2.3e-33	1	Slfn5
Dtx3l	3.15e-37	0.372085	0.318	0.21	4.42e-33	1	Dtx3l
Xrn2	5.45e-37	0.362312	0.522	0.466	7.65e-33	1	Xrn2
Camk2d	5.81e-37	0.305136	0.273	0.163	8.16e-33	1	Camk2d
Ifi27l2a	5.92e-37	0.582582	0.724	0.722	8.31e-33	1	Ifi27l2a
Pdcd4	2.17e-36	0.390879	0.456	0.361	3.04e-32	1	Pdcd4
Pmepa1	3.82e-36	0.357168	0.258	0.152	5.37e-32	1	Pmepa1
Trbv19	4.85e-36	0.887997	0.214	0.113	6.81e-32	1	Trbv19
Evl	5.74e-36	0.332778	0.567	0.506	8.06e-32	1	Evl
Rsrp1	1.48e-35	0.302476	0.724	0.724	2.08e-31	1	Rsrp1
Lef1	1.19e-34	0.267998	0.239	0.13	1.68e-30	1	Lef1
Sash3	1.36e-34	0.356286	0.565	0.54	1.91e-30	1	Sash3
Gimap1	1.5e-34	0.321633	0.7	0.706	2.1e-30	1	Gimap1
Phf11a	1.5e-34	0.296484	0.166	0.078	2.1e-30	1	Phf11a
Mndal	9.08e-34	0.390014	0.536	0.495	1.28e-29	1	Mndal
Supt4a	5.17e-33	0.308801	0.7	0.723	7.26e-29	1	Supt4a
Ctla2a	5.82e-33	0.399937	0.765	0.775	8.17e-29	1	Ctla2a
Ehd3	1.02e-32	0.322835	0.25	0.149	1.43e-28	1	Ehd3
Rnf167	1.23e-32	0.35414	0.497	0.434	1.73e-28	1	Rnf167
Ifi35	1.33e-32	0.397423	0.485	0.434	1.87e-28	1	Ifi35
Ifnar2	1.82e-32	0.334487	0.384	0.287	2.55e-28	1	Ifnar2
Trim30a	2.24e-32	0.424686	0.394	0.308	3.15e-28	1	Trim30a
Phf11b	5.55e-32	0.539493	0.476	0.426	7.79e-28	1	Phf11b
Fam189b	6.53e-32	0.369191	0.4	0.309	9.18e-28	1	Fam189b
Oas1a	9.89e-32	0.276553	0.142	0.062	1.39e-27	1	Oas1a
Cd247	3.08e-31	0.271021	0.693	0.702	4.33e-27	1	Cd247
Pja1	7.64e-31	0.392337	0.284	0.192	1.07e-26	1	Pja1
Tap2	1.3e-30	0.294038	0.623	0.626	1.83e-26	1	Tap2
Gpsm3	1.51e-30	0.253194	0.746	0.785	2.11e-26	1	Gpsm3
Flt3l	1.57e-30	0.354256	0.481	0.416	2.21e-26	1	Flt3l
Armc7	2.09e-30	0.356584	0.362	0.272	2.93e-26	1	Armc7
Stat2	3.61e-30	0.298197	0.185	0.098	5.07e-26	1	Stat2
Trim12a	4.75e-29	0.335535	0.314	0.223	6.67e-25	1	Trim12a
Slc9a9	4.97e-29	0.267195	0.219	0.127	6.98e-25	1	Slc9a9
Parp9	6.94e-29	0.345304	0.308	0.217	9.75e-25	1	Parp9
Ighm	5.18e-28	0.291076	0.247	0.151	7.28e-24	1	Ighm
Socs1	6.01e-28	0.392162	0.598	0.57	8.43e-24	1	Socs1
Sh2d1a	6.13e-28	0.348248	0.467	0.403	8.6e-24	1	Sh2d1a
Slfn8	7.56e-28	0.308	0.236	0.145	1.06e-23	1	Slfn8
Lilr4b	2.58e-27	0.358132	0.231	0.143	3.63e-23	1	Lilr4b
Rab8a	2.73e-27	0.266874	0.7	0.723	3.83e-23	1	Rab8a
Ubac2	2.87e-27	0.328115	0.522	0.492	4.03e-23	1	Ubac2
Thap3	3.41e-27	0.327454	0.302	0.216	4.79e-23	1	Thap3
Ets1	6.84e-27	0.309951	0.715	0.738	9.61e-23	1	Ets1
Trbc2	7.09e-27	0.352729	0.563	0.525	9.96e-23	1	Trbc2
Arid5a	7.31e-27	0.340572	0.563	0.537	1.03e-22	1	Arid5a
Parp14	9.22e-27	0.345121	0.333	0.249	1.3e-22	1	Parp14
Parp10	1.28e-26	0.253713	0.2	0.116	1.79e-22	1	Parp10
Cdc42se1	1.43e-26	0.298531	0.63	0.639	2e-22	1	Cdc42se1
Pdlim1	2.08e-26	0.307162	0.313	0.224	2.93e-22	1	Pdlim1
Thada	5.37e-26	0.255891	0.146	0.072	7.54e-22	1	Thada
Tap1	6.51e-26	0.257789	0.68	0.702	9.14e-22	1	Tap1
Nmi	1.26e-25	0.364509	0.425	0.374	1.77e-21	1	Nmi
H2-T22	1.6e-25	0.27386	0.848	0.899	2.25e-21	1	H2-T22
Ccr5	5.8e-25	0.293485	0.261	0.172	8.15e-21	1	Ccr5
Hsd11b1	6.34e-25	0.316666	0.323	0.239	8.91e-21	1	Hsd11b1
Rab37	1.59e-24	0.259511	0.2	0.119	2.24e-20	1	Rab37
Dgka	2.03e-24	0.335723	0.408	0.343	2.86e-20	1	Dgka
Rapgef6	2.37e-24	0.303328	0.53	0.506	3.32e-20	1	Rapgef6
Gm4070	3.2e-24	0.275559	0.228	0.144	4.5e-20	1	Gm4070
Irf2	4.02e-24	0.32331	0.466	0.428	5.65e-20	1	Irf2
Irf9	5.48e-24	0.316575	0.321	0.242	7.7e-20	1	Irf9
Eomes	4.01e-23	0.285562	0.174	0.098	5.63e-19	1	Eomes
Tapbp	4.21e-23	0.279551	0.686	0.735	5.91e-19	1	Tapbp
Foxo1	5.33e-23	0.292808	0.289	0.208	7.49e-19	1	Foxo1
Dusp2	8.6e-23	0.401242	0.744	0.778	1.21e-18	1	Dusp2
Rasal3	8.93e-23	0.293977	0.497	0.465	1.25e-18	1	Rasal3
Ifih1	9.72e-23	0.279136	0.147	0.078	1.36e-18	1	Ifih1
Ablim1	1.13e-22	0.278638	0.64	0.651	1.58e-18	1	Ablim1
Il16	3.95e-22	0.317527	0.364	0.299	5.54e-18	1	Il16
Atp11b	3.99e-22	0.345122	0.417	0.364	5.6e-18	1	Atp11b
Helz2	4.09e-22	0.320179	0.267	0.192	5.74e-18	1	Helz2
Pitpnc1	1.04e-21	0.342003	0.39	0.335	1.46e-17	1	Pitpnc1
Elf1	2.24e-21	0.289049	0.566	0.569	3.14e-17	1	Elf1
Fasl	7.1e-21	0.370465	0.548	0.55	9.97e-17	1	Fasl
Adam19	8.73e-21	0.33355	0.358	0.294	1.23e-16	1	Adam19
Fryl	2.38e-20	0.34922	0.367	0.311	3.34e-16	1	Fryl
Klhl6	3.02e-20	0.292017	0.276	0.202	4.24e-16	1	Klhl6
Cyth1	4.21e-20	0.282133	0.325	0.258	5.92e-16	1	Cyth1
Isg20	5.25e-20	0.52184	0.484	0.454	7.38e-16	1	Isg20
Pik3r5	6.41e-20	0.277405	0.233	0.158	9.01e-16	1	Pik3r5
Rnf125	7.53e-20	0.289085	0.205	0.135	1.06e-15	1	Rnf125
AB124611	1.12e-19	0.27746	0.322	0.253	1.57e-15	1	AB124611
Gbp3	2.08e-19	0.273938	0.226	0.157	2.93e-15	1	Gbp3
Trim12c	2.33e-19	0.314937	0.331	0.267	3.27e-15	1	Trim12c
Gimap8	2.87e-19	0.30866	0.367	0.311	4.03e-15	1	Gimap8
Vps37b	3.27e-19	0.26806	0.75	0.781	4.6e-15	1	Vps37b
Grap2	3.79e-19	0.25298	0.221	0.15	5.33e-15	1	Grap2
Phf1	5.17e-19	0.285857	0.232	0.162	7.26e-15	1	Phf1
Samd9l	6.01e-19	0.270012	0.257	0.184	8.44e-15	1	Samd9l
S1pr4	6.7e-18	0.346339	0.338	0.286	9.42e-14	1	S1pr4
Prkcq	8.64e-18	0.281255	0.458	0.435	1.21e-13	1	Prkcq
Abi3	1.27e-17	0.250932	0.216	0.148	1.78e-13	1	Abi3
Cdc42ep3	1.58e-17	0.285247	0.263	0.199	2.21e-13	1	Cdc42ep3
Zcchc11	2.29e-17	0.291643	0.331	0.273	3.21e-13	1	Zcchc11
Herc6	2.61e-17	0.29841	0.218	0.154	3.67e-13	1	Herc6
Prex1	2.73e-17	0.283497	0.362	0.306	3.83e-13	1	Prex1
Cdc42se2	3.32e-17	0.273602	0.497	0.485	4.66e-13	1	Cdc42se2
Pglyrp2	5.89e-17	0.273843	0.293	0.232	8.27e-13	1	Pglyrp2
Ptpn22	6.37e-17	0.262217	0.584	0.607	8.94e-13	1	Ptpn22
Frmd8	5.44e-16	0.285381	0.453	0.438	7.64e-12	1	Frmd8
Vrk3	1.19e-15	0.265345	0.284	0.229	1.67e-11	1	Vrk3
Zfp36	2.6e-15	0.372311	0.528	0.507	3.66e-11	1	Zfp36
Pml	2.82e-15	0.265148	0.24	0.181	3.96e-11	1	Pml
Mitd1	1.42e-14	0.252128	0.235	0.179	2e-10	1	Mitd1
Foxp1	4.15e-14	0.259405	0.383	0.34	5.82e-10	1	Foxp1
Tor3a	7.21e-14	0.274863	0.208	0.153	1.01e-09	1	Tor3a
Elmsan1	9.88e-14	0.25028	0.212	0.157	1.39e-09	1	Elmsan1
Lax1	1.19e-13	0.255056	0.385	0.345	1.67e-09	1	Lax1
Fyn	1.32e-13	0.277106	0.424	0.407	1.86e-09	1	Fyn
Chd3	1.48e-13	0.253778	0.251	0.195	2.07e-09	1	Chd3
Twf2	2.15e-13	0.257772	0.381	0.352	3.01e-09	1	Twf2
Stk38	2.58e-13	0.253821	0.271	0.221	3.62e-09	1	Stk38
Runx3	2.83e-13	0.289212	0.432	0.418	3.97e-09	1	Runx3
Epb41	5.26e-13	0.259519	0.225	0.172	7.39e-09	1	Epb41
Tecpr1	6.68e-13	0.289396	0.361	0.324	9.38e-09	1	Tecpr1
Gpr132	1.88e-12	0.297089	0.316	0.277	2.64e-08	1	Gpr132
Pik3cd	2.4e-12	0.258767	0.468	0.471	3.37e-08	1	Pik3cd
Jakmip1	2.56e-12	0.261676	0.285	0.241	3.59e-08	1	Jakmip1
Idnk	5.24e-12	0.255386	0.435	0.433	7.36e-08	1	Idnk
Lgals3bp	8.59e-12	0.273895	0.452	0.437	1.21e-07	1	Lgals3bp
Crbn	2.07e-11	0.268157	0.301	0.262	2.91e-07	1	Crbn
Irf2bpl	6.52e-11	0.275911	0.284	0.244	9.16e-07	1	Irf2bpl
P2ry10	1.1e-10	0.286312	0.368	0.345	1.54e-06	1	P2ry10
2810474O19Rik	2.98e-10	0.282617	0.389	0.374	4.19e-06	1	2810474O19Rik
Smad7	4.12e-10	0.250194	0.331	0.297	5.78e-06	1	Smad7
Ankrd44	1.33e-09	0.25104	0.42	0.42	1.87e-05	1	Ankrd44
Il10ra	1.47e-09	0.253402	0.456	0.449	2.07e-05	1	Il10ra
Gpr171	1.52e-09	0.251102	0.343	0.317	2.14e-05	1	Gpr171
Stmn1	0	2.31951	0.966	0.159	0	2	Stmn1
2810417H13Rik	0	2.17917	0.871	0.056	0	2	2810417H13Rik
Tuba1b	0	1.92788	0.958	0.528	0	2	Tuba1b
Ube2c	0	1.90223	0.688	0.059	0	2	Ube2c
Birc5	0	1.74311	0.785	0.03	0	2	Birc5
Hmgb2	0	1.6922	0.986	0.631	0	2	Hmgb2
Tubb5	0	1.67331	0.979	0.719	0	2	Tubb5
Rrm2	0	1.56704	0.722	0.04	0	2	Rrm2
Top2a	0	1.51667	0.807	0.125	0	2	Top2a
Hmgn2	0	1.416	0.965	0.491	0	2	Hmgn2
Cks1b	0	1.38224	0.866	0.091	0	2	Cks1b
H2afz	0	1.37577	0.998	0.875	0	2	H2afz
Cenpa	0	1.34601	0.822	0.33	0	2	Cenpa
Ccna2	0	1.30309	0.699	0.014	0	2	Ccna2
H2afx	0	1.28339	0.764	0.257	0	2	H2afx
Ccnb2	0	1.19834	0.673	0.028	0	2	Ccnb2
Mki67	0	1.14411	0.725	0.054	0	2	Mki67
Hist1h2ap	0	1.12176	0.535	0.016	0	2	Hist1h2ap
H2afv	0	1.10738	0.959	0.634	0	2	H2afv
Dut	0	1.08895	0.945	0.47	0	2	Dut
Cdca3	0	1.08633	0.691	0.031	0	2	Cdca3
Smc2	0	1.07041	0.806	0.116	0	2	Smc2
Tk1	0	1.05843	0.773	0.078	0	2	Tk1
Hmgb1	0	1.05079	0.995	0.886	0	2	Hmgb1
Hist1h1b	0	1.03941	0.532	0.018	0	2	Hist1h1b
Cdca8	0	1.03279	0.704	0.032	0	2	Cdca8
Ptma	0	1.03063	0.999	0.986	0	2	Ptma
Spc24	0	1.01295	0.734	0.033	0	2	Spc24
Asf1b	0	1.01185	0.75	0.057	0	2	Asf1b
Cenpf	0	0.992551	0.526	0.011	0	2	Cenpf
Nusap1	0	0.983276	0.61	0.016	0	2	Nusap1
Cdk1	0	0.963238	0.662	0.032	0	2	Cdk1
Tyms	0	0.948502	0.728	0.108	0	2	Tyms
Ran	0	0.928469	0.996	0.821	0	2	Ran
2700094K13Rik	0	0.907068	0.933	0.425	0	2	2700094K13Rik
Cks2	0	0.883646	0.799	0.269	0	2	Cks2
Lmnb1	0	0.870203	0.851	0.254	0	2	Lmnb1
Tpx2	0	0.834996	0.614	0.024	0	2	Tpx2
Gmnn	0	0.828148	0.796	0.172	0	2	Gmnn
Tmpo	0	0.8102	0.839	0.306	0	2	Tmpo
Aurkb	0	0.755497	0.582	0.021	0	2	Aurkb
Tcf19	0	0.749302	0.604	0.072	0	2	Tcf19
Tipin	0	0.739329	0.819	0.269	0	2	Tipin
Cenpw	0	0.734285	0.781	0.163	0	2	Cenpw
Anp32b	0	0.71442	0.984	0.771	0	2	Anp32b
Tacc3	0	0.713565	0.612	0.036	0	2	Tacc3
Hmgb3	0	0.708494	0.701	0.131	0	2	Hmgb3
Kif11	0	0.681789	0.534	0.012	0	2	Kif11
Lig1	0	0.665234	0.666	0.114	0	2	Lig1
Lsm2	0	0.660449	0.845	0.282	0	2	Lsm2
Racgap1	0	0.651905	0.654	0.138	0	2	Racgap1
Prc1	0	0.639737	0.479	0.022	0	2	Prc1
Nrm	0	0.635907	0.681	0.137	0	2	Nrm
Ezh2	0	0.633717	0.678	0.167	0	2	Ezh2
Fam64a	0	0.630413	0.434	0.005	0	2	Fam64a
Gm10282	0	0.629953	0.652	0.109	0	2	Gm10282
Cenpe	0	0.628076	0.483	0.015	0	2	Cenpe
Clspn	0	0.621726	0.516	0.026	0	2	Clspn
Rrm1	0	0.620515	0.652	0.099	0	2	Rrm1
Spc25	0	0.6204	0.516	0.015	0	2	Spc25
Ccdc34	0	0.610635	0.627	0.087	0	2	Ccdc34
Mcm7	0	0.610549	0.688	0.152	0	2	Mcm7
Mcm3	0	0.606677	0.688	0.167	0	2	Mcm3
Cdkn3	0	0.599927	0.472	0.017	0	2	Cdkn3
Cdc20	0	0.596072	0.375	0.017	0	2	Cdc20
Fbxo5	0	0.594125	0.479	0.012	0	2	Fbxo5
Incenp	0	0.583799	0.583	0.095	0	2	Incenp
Rad51	0	0.581506	0.55	0.031	0	2	Rad51
Fen1	0	0.580465	0.67	0.138	0	2	Fen1
Knstrn	0	0.574288	0.526	0.043	0	2	Knstrn
Ncapd2	0	0.572927	0.557	0.043	0	2	Ncapd2
Ppia	0	0.566113	1	0.997	0	2	Ppia
Cenpm	0	0.557863	0.526	0.03	0	2	Cenpm
Hist1h2ae	0	0.553015	0.401	0.02	0	2	Hist1h2ae
Uhrf1	0	0.551384	0.573	0.075	0	2	Uhrf1
Mcm5	0	0.548172	0.658	0.134	0	2	Mcm5
Rad51ap1	0	0.543684	0.509	0.021	0	2	Rad51ap1
Cep55	0	0.542529	0.456	0.014	0	2	Cep55
Lockd	0	0.523083	0.547	0.085	0	2	Lockd
Haus4	0	0.520034	0.618	0.122	0	2	Haus4
Kif22	0	0.512567	0.45	0.016	0	2	Kif22
Rfc5	0	0.499809	0.63	0.131	0	2	Rfc5
Esco2	0	0.491867	0.401	0.004	0	2	Esco2
Casc5	0	0.491093	0.443	0.01	0	2	Casc5
Mad2l1	0	0.49057	0.54	0.053	0	2	Mad2l1
Plk1	0	0.490431	0.388	0.01	0	2	Plk1
Ska1	0	0.488814	0.456	0.007	0	2	Ska1
Hmmr	0	0.488778	0.391	0.005	0	2	Hmmr
Pbk	0	0.478564	0.399	0.004	0	2	Pbk
Tubg1	0	0.47341	0.558	0.095	0	2	Tubg1
Orc6	0	0.472648	0.591	0.117	0	2	Orc6
Cmc2	0	0.472432	0.633	0.135	0	2	Cmc2
Ccnb1	0	0.469707	0.38	0.015	0	2	Ccnb1
Cdca5	0	0.4687	0.431	0.007	0	2	Cdca5
Ube2t	0	0.45369	0.509	0.064	0	2	Ube2t
Mxd3	0	0.451624	0.362	0.005	0	2	Mxd3
Ckap2l	0	0.448789	0.394	0.008	0	2	Ckap2l
Rfc4	0	0.437319	0.572	0.11	0	2	Rfc4
Pmf1	0	0.429068	0.547	0.093	0	2	Pmf1
Ncaph	0	0.423423	0.428	0.022	0	2	Ncaph
Gins2	0	0.411407	0.483	0.067	0	2	Gins2
Kif23	0	0.404213	0.371	0.013	0	2	Kif23
Sapcd2	0	0.401956	0.329	0.006	0	2	Sapcd2
Cdca2	0	0.392137	0.384	0.016	0	2	Cdca2
Shcbp1	0	0.385939	0.376	0.006	0	2	Shcbp1
Zfp367	0	0.378725	0.398	0.044	0	2	Zfp367
Neil3	0	0.378033	0.351	0.006	0	2	Neil3
Kif20b	0	0.375758	0.376	0.026	0	2	Kif20b
Dlgap5	0	0.375048	0.386	0.03	0	2	Dlgap5
Ndc80	0	0.374681	0.381	0.022	0	2	Ndc80
Hist1h2bj	0	0.371773	0.309	0.014	0	2	Hist1h2bj
Mis18bp1	0	0.368477	0.344	0.01	0	2	Mis18bp1
Cit	0	0.36756	0.392	0.015	0	2	Cit
Ska2	0	0.366346	0.397	0.041	0	2	Ska2
Diaph3	0	0.362199	0.392	0.03	0	2	Diaph3
Kifc1	0	0.357106	0.348	0.011	0	2	Kifc1
Aspm	0	0.355614	0.317	0.008	0	2	Aspm
Plk4	0	0.348701	0.438	0.059	0	2	Plk4
4930579G24Rik	0	0.346883	0.429	0.044	0	2	4930579G24Rik
Depdc1a	0	0.344373	0.34	0.011	0	2	Depdc1a
Ncapg	0	0.343856	0.35	0.019	0	2	Ncapg
Rcc1	0	0.340307	0.419	0.05	0	2	Rcc1
Melk	0	0.338232	0.338	0.01	0	2	Melk
Ect2	0	0.337823	0.329	0.013	0	2	Ect2
Bub1b	0	0.336256	0.325	0.01	0	2	Bub1b
Kif20a	0	0.324048	0.304	0.007	0	2	Kif20a
Nuf2	0	0.320477	0.337	0.005	0	2	Nuf2
Aurka	0	0.320103	0.286	0.011	0	2	Aurka
Bub1	0	0.315055	0.325	0.003	0	2	Bub1
Mybl2	0	0.31306	0.32	0.013	0	2	Mybl2
Nek2	0	0.307461	0.273	0.002	0	2	Nek2
Kif4	0	0.302609	0.315	0.004	0	2	Kif4
Ncapg2	0	0.30098	0.309	0.021	0	2	Ncapg2
Cdc6	0	0.298366	0.276	0.013	0	2	Cdc6
Arhgap11a	0	0.293714	0.302	0.02	0	2	Arhgap11a
Ckap2	0	0.290379	0.286	0.012	0	2	Ckap2
Sgol2a	0	0.284921	0.268	0.005	0	2	Sgol2a
Ccnf	0	0.280097	0.278	0.007	0	2	Ccnf
Cdc45	0	0.277899	0.306	0.017	0	2	Cdc45
Cenpp	0	0.275711	0.3	0.014	0	2	Cenpp
Cenph	0	0.273626	0.305	0.014	0	2	Cenph
Foxm1	0	0.266074	0.278	0.005	0	2	Foxm1
Parpbp	0	0.265176	0.275	0.005	0	2	Parpbp
E2f8	0	0.262294	0.259	0.003	0	2	E2f8
Poc1a	0	0.252043	0.288	0.012	0	2	Poc1a
Dek	5.78e-305	0.798377	0.944	0.493	8.12e-301	2	Dek
Chaf1a	2.37e-302	0.332674	0.385	0.044	3.32e-298	2	Chaf1a
Hjurp	2.52e-302	0.476397	0.544	0.103	3.54e-298	2	Hjurp
Pkmyt1	9.88e-302	0.340111	0.446	0.063	1.39e-297	2	Pkmyt1
Kpna2	2.58e-299	0.526718	0.451	0.07	3.62e-295	2	Kpna2
Hells	2.61e-299	0.467886	0.544	0.104	3.67e-295	2	Hells
Dhfr	4.43e-292	0.346213	0.384	0.047	6.22e-288	2	Dhfr
Dctpp1	1.29e-291	0.598347	0.759	0.234	1.82e-287	2	Dctpp1
Prim1	7.92e-288	0.365011	0.479	0.08	1.11e-283	2	Prim1
Hnrnpab	1.82e-287	0.776996	0.976	0.665	2.55e-283	2	Hnrnpab
Ncapd3	4.81e-287	0.390153	0.459	0.073	6.76e-283	2	Ncapd3
Prim2	4.3e-283	0.283171	0.378	0.046	6.04e-279	2	Prim2
Apitd1	1.61e-280	0.270803	0.339	0.035	2.26e-276	2	Apitd1
Rbm3	8.98e-280	0.467423	0.997	0.983	1.26e-275	2	Rbm3
Siva1	3.78e-278	0.656265	0.787	0.281	5.31e-274	2	Siva1
Ube2s	5.13e-278	0.990722	0.909	0.52	7.2e-274	2	Ube2s
Hint1	5.61e-274	0.555705	0.993	0.854	7.87e-270	2	Hint1
Hist1h4i	1.63e-273	0.313441	0.373	0.047	2.29e-269	2	Hist1h4i
Smc4	2.78e-272	0.787832	0.876	0.405	3.91e-268	2	Smc4
Hist1h1d	5.62e-272	0.391845	0.265	0.018	7.89e-268	2	Hist1h1d
Banf1	2.2e-271	0.645126	0.977	0.633	3.09e-267	2	Banf1
Dck	6.01e-268	0.397624	0.459	0.08	8.44e-264	2	Dck
Csrp1	1.83e-265	0.631672	0.821	0.309	2.57e-261	2	Csrp1
Pole	1.45e-264	0.254389	0.31	0.03	2.04e-260	2	Pole
Dtl	4.35e-259	0.361409	0.436	0.073	6.11e-255	2	Dtl
Tubb4b	8.73e-259	1.05643	0.853	0.449	1.23e-254	2	Tubb4b
Fkbp2	1.34e-255	0.519	0.764	0.248	1.88e-251	2	Fkbp2
Hist1h1e	4e-253	0.760832	0.527	0.121	5.61e-249	2	Hist1h1e
Rpa3	1.81e-248	0.556505	0.781	0.278	2.54e-244	2	Rpa3
Nap1l1	3.01e-245	0.65517	0.936	0.567	4.23e-241	2	Nap1l1
Hirip3	1.09e-243	0.283941	0.348	0.046	1.53e-239	2	Hirip3
1500009L16Rik	1.33e-241	0.38887	0.458	0.088	1.86e-237	2	1500009L16Rik
Snrpd1	6.05e-241	0.61908	0.937	0.535	8.49e-237	2	Snrpd1
Tfdp1	1.47e-238	0.469665	0.666	0.194	2.07e-234	2	Tfdp1
Cdc25b	6.78e-237	0.463444	0.451	0.087	9.52e-233	2	Cdc25b
Nucks1	5.66e-236	0.4879	0.706	0.222	7.95e-232	2	Nucks1
Erh	4.01e-233	0.584643	0.975	0.745	5.63e-229	2	Erh
Usp1	1.58e-231	0.540624	0.748	0.264	2.22e-227	2	Usp1
Pcna	3.43e-229	0.632978	0.775	0.302	4.82e-225	2	Pcna
Tagln2	5.38e-227	0.633997	0.985	0.845	7.56e-223	2	Tagln2
Ccne1	2.91e-226	0.330989	0.384	0.065	4.09e-222	2	Ccne1
Anapc5	5.46e-226	0.545343	0.839	0.35	7.67e-222	2	Anapc5
Mns1	7.79e-226	0.250633	0.33	0.044	1.09e-221	2	Mns1
Alyref	1.17e-222	0.564888	0.674	0.222	1.64e-218	2	Alyref
Ranbp1	4.7e-222	0.654541	0.929	0.555	6.6e-218	2	Ranbp1
Cdkn2c	4.9e-220	0.385935	0.451	0.094	6.88e-216	2	Cdkn2c
Anp32e	9.22e-220	0.571252	0.8	0.326	1.3e-215	2	Anp32e
Ppil1	1.05e-218	0.39102	0.654	0.19	1.47e-214	2	Ppil1
Dnmt1	2.6e-218	0.491884	0.678	0.216	3.65e-214	2	Dnmt1
Lsm3	2.45e-214	0.473612	0.806	0.308	3.44e-210	2	Lsm3
Atad2	1.15e-211	0.432561	0.59	0.166	1.61e-207	2	Atad2
Reep4	1.21e-210	0.515595	0.554	0.153	1.7e-206	2	Reep4
Rnf26	7.67e-210	0.284787	0.434	0.087	1.08e-205	2	Rnf26
Tmem107	1.15e-208	0.257304	0.348	0.056	1.62e-204	2	Tmem107
Rmi2	1.94e-207	0.26274	0.354	0.059	2.72e-203	2	Rmi2
E2f1	6.07e-207	0.291852	0.301	0.042	8.53e-203	2	E2f1
Whsc1	1.73e-206	0.368834	0.556	0.147	2.43e-202	2	Whsc1
Rad21	4.43e-206	0.538228	0.758	0.292	6.22e-202	2	Rad21
Anapc15	5.35e-203	0.332055	0.511	0.126	7.51e-199	2	Anapc15
Ybx1	8.07e-203	0.476754	0.995	0.91	1.13e-198	2	Ybx1
Cbx5	1.58e-202	0.279272	0.433	0.091	2.22e-198	2	Cbx5
Rfc3	6.74e-202	0.317217	0.448	0.098	9.46e-198	2	Rfc3
Syce2	8.97e-201	0.380103	0.479	0.115	1.26e-196	2	Syce2
Nasp	1.31e-200	0.37954	0.6	0.172	1.83e-196	2	Nasp
Ncaph2	4.77e-196	0.452816	0.73	0.261	6.7e-192	2	Ncaph2
Hnrnpa3	1.61e-195	0.530686	0.986	0.855	2.26e-191	2	Hnrnpa3
Cenpl	4.04e-195	0.262699	0.344	0.059	5.68e-191	2	Cenpl
Phgdh	9.3e-195	0.479566	0.693	0.238	1.31e-190	2	Phgdh
Rangap1	3.23e-194	0.37018	0.568	0.16	4.53e-190	2	Rangap1
Hdgf	2.06e-193	0.556931	0.853	0.399	2.9e-189	2	Hdgf
Ppih	8.44e-192	0.302803	0.525	0.136	1.19e-187	2	Ppih
Psat1	1.1e-191	0.385826	0.554	0.155	1.54e-187	2	Psat1
Topbp1	1.66e-190	0.347796	0.558	0.156	2.34e-186	2	Topbp1
Mms22l	1.12e-189	0.270277	0.404	0.084	1.57e-185	2	Mms22l
Mthfd2	5.07e-189	0.420633	0.683	0.236	7.12e-185	2	Mthfd2
Tubb6	7.65e-188	0.523322	0.554	0.172	1.07e-183	2	Tubb6
Tuba1c	4.39e-186	0.88154	0.708	0.305	6.16e-182	2	Tuba1c
Fabp5	2.84e-185	0.448196	0.418	0.096	3.99e-181	2	Fabp5
Mcm4	2.13e-184	0.38492	0.6	0.185	2.99e-180	2	Mcm4
Smc1a	2.38e-184	0.480098	0.805	0.345	3.34e-180	2	Smc1a
Rfwd3	1.56e-183	0.266267	0.413	0.09	2.2e-179	2	Rfwd3
Pold2	7.34e-181	0.339496	0.566	0.167	1.03e-176	2	Pold2
Slbp	1.25e-180	0.600572	0.862	0.458	1.76e-176	2	Slbp
Sdf2l1	3.67e-180	0.397564	0.745	0.282	5.15e-176	2	Sdf2l1
Tmem97	1.79e-179	0.271486	0.402	0.088	2.51e-175	2	Tmem97
Mcm2	1.03e-177	0.371291	0.516	0.145	1.45e-173	2	Mcm2
Txn1	2.64e-176	0.49191	0.981	0.768	3.71e-172	2	Txn1
Pold1	1.09e-175	0.25491	0.39	0.084	1.53e-171	2	Pold1
Dtymk	1.74e-175	0.417913	0.712	0.268	2.45e-171	2	Dtymk
Dbf4	5.37e-174	0.354386	0.58	0.177	7.54e-170	2	Dbf4
Dbi	1.54e-173	0.510221	0.907	0.522	2.16e-169	2	Dbi
Cbx3	2.35e-171	0.43344	0.815	0.351	3.3e-167	2	Cbx3
Anapc11	3.1e-170	0.498447	0.946	0.602	4.35e-166	2	Anapc11
Rnaseh2b	1.49e-169	0.30967	0.554	0.166	2.09e-165	2	Rnaseh2b
Mis18a	4.83e-169	0.322014	0.586	0.183	6.78e-165	2	Mis18a
Kif15	6.51e-169	0.275849	0.408	0.095	9.14e-165	2	Kif15
Exosc8	2.06e-168	0.436213	0.81	0.349	2.89e-164	2	Exosc8
Dnajc9	3.43e-168	0.47195	0.829	0.378	4.82e-164	2	Dnajc9
Atp5g3	2.13e-167	0.394674	0.996	0.943	3e-163	2	Atp5g3
Chaf1b	3.85e-164	0.276374	0.405	0.097	5.41e-160	2	Chaf1b
1810037I17Rik	8.56e-162	0.512229	0.969	0.753	1.2e-157	2	1810037I17Rik
Impdh2	2.73e-156	0.456525	0.836	0.407	3.83e-152	2	Impdh2
Hat1	7.39e-156	0.345878	0.592	0.201	1.04e-151	2	Hat1
Ckap5	9.54e-156	0.296572	0.435	0.116	1.34e-151	2	Ckap5
Ywhah	2.53e-155	0.475464	0.966	0.702	3.55e-151	2	Ywhah
Mrpl18	4.02e-155	0.462475	0.895	0.514	5.65e-151	2	Mrpl18
Nup62	1.19e-153	0.302512	0.53	0.162	1.67e-149	2	Nup62
Eri1	2.19e-153	0.281574	0.459	0.127	3.08e-149	2	Eri1
2700029M09Rik	5.47e-152	0.380573	0.696	0.275	7.68e-148	2	2700029M09Rik
Pbdc1	1.78e-151	0.328062	0.619	0.218	2.5e-147	2	Pbdc1
Wbp5	2.83e-151	0.327662	0.619	0.216	3.97e-147	2	Wbp5
Hmgn5	5.56e-148	0.26205	0.487	0.141	7.8e-144	2	Hmgn5
Nelfe	4.84e-147	0.368403	0.647	0.24	6.79e-143	2	Nelfe
Sumo2	5.25e-147	0.387482	0.997	0.938	7.37e-143	2	Sumo2
Cdk4	4.96e-145	0.454855	0.9	0.534	6.97e-141	2	Cdk4
Mcm6	6.25e-144	0.42353	0.723	0.309	8.77e-140	2	Mcm6
Snrpe	6.32e-144	0.424504	0.961	0.777	8.88e-140	2	Snrpe
Lsm5	3.11e-142	0.428054	0.867	0.467	4.37e-138	2	Lsm5
Calm3	8.41e-142	0.466851	0.955	0.685	1.18e-137	2	Calm3
Dynll2	9.48e-142	0.334218	0.658	0.246	1.33e-137	2	Dynll2
Rbbp7	1.21e-141	0.431927	0.829	0.412	1.69e-137	2	Rbbp7
Srsf2	8.5e-141	0.459988	0.946	0.661	1.19e-136	2	Srsf2
Cdca4	2.86e-140	0.334256	0.657	0.252	4.02e-136	2	Cdca4
Gclm	1.08e-139	0.520736	0.981	0.793	1.52e-135	2	Gclm
Bckdk	9.18e-139	0.306084	0.605	0.218	1.29e-134	2	Bckdk
Suz12	2.09e-137	0.275565	0.507	0.162	2.94e-133	2	Suz12
Pa2g4	7.19e-136	0.441166	0.897	0.519	1.01e-131	2	Pa2g4
Rdm1	9.02e-136	0.303546	0.495	0.157	1.27e-131	2	Rdm1
Nudt21	6.57e-135	0.426688	0.947	0.644	9.22e-131	2	Nudt21
Rfc2	3.2e-134	0.390346	0.745	0.34	4.49e-130	2	Rfc2
Nde1	2.26e-133	0.340476	0.61	0.232	3.17e-129	2	Nde1
Nxt1	1.1e-131	0.294327	0.608	0.223	1.54e-127	2	Nxt1
Slc29a1	3.5e-131	0.303172	0.532	0.184	4.91e-127	2	Slc29a1
Maz	9.36e-131	0.326371	0.638	0.247	1.31e-126	2	Maz
Slmo2	7.14e-130	0.383114	0.796	0.375	1e-125	2	Slmo2
Dpy30	1.28e-129	0.367456	0.773	0.354	1.8e-125	2	Dpy30
Cisd1	5.9e-129	0.363617	0.706	0.309	8.29e-125	2	Cisd1
Nudt5	6.73e-129	0.254511	0.512	0.168	9.45e-125	2	Nudt5
Creld2	2.34e-128	0.291926	0.627	0.239	3.29e-124	2	Creld2
Prdx1	5.7e-128	0.41559	0.974	0.752	8.01e-124	2	Prdx1
Gltp	2.53e-127	0.419281	0.922	0.581	3.55e-123	2	Gltp
Nutf2	6.27e-126	0.400751	0.813	0.413	8.8e-122	2	Nutf2
Rfc1	8.61e-126	0.278087	0.534	0.188	1.21e-121	2	Rfc1
Atpif1	1.61e-123	0.396945	0.882	0.507	2.26e-119	2	Atpif1
Ngfrap1	2.09e-123	0.362077	0.731	0.324	2.93e-119	2	Ngfrap1
Srsf3	7.46e-123	0.404735	0.958	0.736	1.05e-118	2	Srsf3
CAAA01147332.1	6.1e-122	0.372576	0.715	0.321	8.57e-118	2	CAAA01147332.1
Rpa1	2.29e-121	0.314172	0.629	0.252	3.22e-117	2	Rpa1
Rbbp4	2.52e-119	0.438202	0.888	0.559	3.53e-115	2	Rbbp4
Fzr1	1.35e-118	0.290178	0.512	0.181	1.89e-114	2	Fzr1
Sae1	2.73e-117	0.314015	0.735	0.321	3.84e-113	2	Sae1
Cdkn1a	3.86e-117	0.483961	0.393	0.123	5.42e-113	2	Cdkn1a
Timm50	5.62e-116	0.273395	0.605	0.237	7.9e-112	2	Timm50
Snrpb	3.57e-115	0.358867	0.976	0.777	5.02e-111	2	Snrpb
Nubp1	5.97e-115	0.338253	0.801	0.393	8.38e-111	2	Nubp1
Cdkn2d	6.54e-115	0.45386	0.688	0.338	9.18e-111	2	Cdkn2d
Ddx39	9.86e-115	0.350361	0.728	0.331	1.38e-110	2	Ddx39
Pgp	1.63e-113	0.275	0.595	0.235	2.28e-109	2	Pgp
Ssrp1	1.81e-112	0.387918	0.821	0.448	2.54e-108	2	Ssrp1
Cox5a	1.75e-111	0.337055	0.99	0.869	2.45e-107	2	Cox5a
Rnaseh2c	1.33e-110	0.312069	0.795	0.383	1.86e-106	2	Rnaseh2c
Nrgn1	2.03e-109	0.453867	0.628	0.29	2.84e-105	2	Nrgn
Psip1	4.7e-109	0.312291	0.75	0.35	6.6e-105	2	Psip1
Bub3	1.24e-108	0.419444	0.794	0.438	1.74e-104	2	Bub3
Cox5b	1.25e-108	0.324039	0.988	0.87	1.76e-104	2	Cox5b
Plp2	4.71e-107	0.395057	0.923	0.615	6.61e-103	2	Plp2
Hn1	1.41e-106	0.460471	0.961	0.775	1.98e-102	2	Hn1
Srsf7	1.51e-106	0.375187	0.916	0.589	2.12e-102	2	Srsf7
Hnrnpa2b1	1.58e-106	0.305552	0.995	0.944	2.22e-102	2	Hnrnpa2b1
Calm2	2.12e-106	0.529114	0.933	0.707	2.98e-102	2	Calm2
Atp5g2	2.71e-106	0.276268	0.995	0.958	3.81e-102	2	Atp5g2
Hspa8	4.32e-106	0.258572	0.998	0.991	6.07e-102	2	Hspa8
Nudc	4.14e-105	0.35839	0.813	0.44	5.82e-101	2	Nudc
Rbmxl1	5.63e-105	0.274092	0.618	0.253	7.9e-101	2	Rbmxl1
1700097N02Rik	1.07e-104	0.358369	0.433	0.155	1.5e-100	2	1700097N02Rik
Polr3k	7.72e-104	0.278488	0.662	0.291	1.08e-99	2	Polr3k
Vars	1.13e-103	0.273403	0.651	0.279	1.59e-99	2	Vars
Mif	2.07e-103	0.411605	0.996	0.887	2.91e-99	2	Mif
Stra13	4e-103	0.331135	0.854	0.471	5.62e-99	2	Stra13
Lyar	1.12e-102	0.264014	0.592	0.239	1.58e-98	2	Lyar
Lsm6	1.2e-102	0.320831	0.856	0.457	1.68e-98	2	Lsm6
Clic1	1.35e-101	0.321172	0.993	0.958	1.89e-97	2	Clic1
Set	1.45e-101	0.38487	0.902	0.614	2.03e-97	2	Set
Rps27l	5.05e-101	0.402152	0.851	0.49	7.09e-97	2	Rps27l
Hnrnpd	1.31e-100	0.264414	0.675	0.297	1.83e-96	2	Hnrnpd
Rpa2	1.33e-99	0.302016	0.751	0.367	1.87e-95	2	Rpa2
Hsp90aa1	3.19e-99	0.336587	0.923	0.625	4.47e-95	2	Hsp90aa1
Eif1ax	4.28e-99	0.334101	0.829	0.439	6.01e-95	2	Eif1ax
Tcp1	4.24e-97	0.342978	0.888	0.542	5.96e-93	2	Tcp1
Atp5j	4.56e-97	0.306733	0.982	0.853	6.41e-93	2	Atp5j
Lbr	6.66e-97	0.252395	0.724	0.331	9.36e-93	2	Lbr
Tuba1a	5.29e-95	0.38041	0.809	0.462	7.43e-91	2	Tuba1a
Lsm8	1.45e-93	0.335006	0.857	0.5	2.04e-89	2	Lsm8
U2af1	2e-93	0.342851	0.874	0.538	2.81e-89	2	U2af1
Mrpl42	8.11e-93	0.309834	0.782	0.409	1.14e-88	2	Mrpl42
Mrpl28	1.44e-92	0.268692	0.679	0.31	2.02e-88	2	Mrpl28
Hnrnpa1	5.84e-92	0.346124	0.974	0.791	8.2e-88	2	Hnrnpa1
Med30	7.7e-91	0.29383	0.79	0.414	1.08e-86	2	Med30
Ldha1	1.78e-89	0.365456	0.997	0.957	2.5e-85	2	Ldha
Cycs	1.58e-88	0.354995	0.922	0.649	2.22e-84	2	Cycs
Sec11c	4.99e-88	0.356332	0.947	0.723	7.01e-84	2	Sec11c
Atp5o	1.08e-86	0.307334	0.956	0.72	1.52e-82	2	Atp5o
Dazap1	1.12e-86	0.286402	0.823	0.443	1.57e-82	2	Dazap1
Tpi11	1.73e-86	0.394469	0.965	0.721	2.43e-82	2	Tpi1
Lgals11	2.21e-86	0.369584	0.998	0.919	3.11e-82	2	Lgals1
H3f3a	4.02e-86	0.270775	0.993	0.959	5.64e-82	2	H3f3a
Ppp2r4	6.73e-86	0.26495	0.745	0.373	9.45e-82	2	Ppp2r4
Cbfb	1.09e-85	0.277101	0.733	0.364	1.53e-81	2	Cbfb
Gapdh1	2.38e-85	0.350158	1	0.967	3.35e-81	2	Gapdh
Rnps1	3.2e-85	0.285526	0.802	0.434	4.49e-81	2	Rnps1
Hsp90b1	1.04e-84	0.325751	0.942	0.702	1.47e-80	2	Hsp90b1
Pgk11	1.03e-82	0.350623	0.967	0.727	1.44e-78	2	Pgk1
Raly	1.29e-82	0.325242	0.944	0.705	1.81e-78	2	Raly
Manf	2.79e-82	0.310773	0.895	0.578	3.92e-78	2	Manf
Cox7a2	3.09e-82	0.300105	0.972	0.791	4.35e-78	2	Cox7a2
Cmtm7	1.1e-81	0.376254	0.836	0.523	1.54e-77	2	Cmtm7
Tkt	4.12e-80	0.322906	0.915	0.634	5.79e-76	2	Tkt
Hsp90ab1	1.02e-79	0.278646	0.999	0.983	1.43e-75	2	Hsp90ab1
Nans	1.39e-79	0.255462	0.752	0.383	1.96e-75	2	Nans
Snrpf	2.36e-79	0.329746	0.944	0.672	3.32e-75	2	Snrpf
Txnl1	4.36e-79	0.314653	0.842	0.501	6.13e-75	2	Txnl1
Prelid1	4.58e-79	0.282603	0.991	0.894	6.43e-75	2	Prelid1
Swi5	4.69e-79	0.299281	0.945	0.677	6.58e-75	2	Swi5
Vdac1	9.24e-78	0.304626	0.868	0.519	1.3e-73	2	Vdac1
Pdap1	4.3e-77	0.251415	0.727	0.372	6.03e-73	2	Pdap1
Smc6	1.01e-76	0.270034	0.773	0.428	1.42e-72	2	Smc6
Paics	3.22e-75	0.27858	0.73	0.394	4.52e-71	2	Paics
Sf3b5	3.7e-74	0.283105	0.936	0.66	5.2e-70	2	Sf3b5
Lsm4	3.4e-73	0.286986	0.932	0.689	4.77e-69	2	Lsm4
Ndufab1	2.54e-72	0.313475	0.847	0.525	3.57e-68	2	Ndufab1
P4hb	5.86e-72	0.298602	0.915	0.603	8.23e-68	2	P4hb
Gm8186	9.26e-72	0.256777	0.736	0.394	1.3e-67	2	Gm8186
Actg1	2.66e-71	0.264909	1	0.998	3.73e-67	2	Actg1
Nhp2	6.73e-71	0.282284	0.745	0.414	9.44e-67	2	Nhp2
Hmgn1	1.38e-70	0.332969	0.659	0.349	1.94e-66	2	Hmgn1
Eif5a	1.56e-70	0.260298	0.997	0.958	2.19e-66	2	Eif5a
Cox6a1	9.63e-69	0.270419	0.956	0.757	1.35e-64	2	Cox6a1
Ndufc2	1.02e-66	0.266412	0.91	0.601	1.43e-62	2	Ndufc2
Pkm1	2.8e-65	0.265558	0.993	0.902	3.94e-61	2	Pkm
Tceb1	3.65e-65	0.265842	0.903	0.584	5.12e-61	2	Tceb1
Fundc2	9.27e-64	0.267249	0.876	0.556	1.3e-59	2	Fundc2
Ptges3	2.37e-63	0.266875	0.859	0.526	3.33e-59	2	Ptges3
Pgam11	3.23e-63	0.315729	0.969	0.768	4.54e-59	2	Pgam1
Hprt	1.21e-62	0.260324	0.866	0.548	1.7e-58	2	Hprt
Gzmc1	3.44e-60	0.390928	0.4	0.182	4.83e-56	2	Gzmc
Pcbp1	5.04e-59	0.285956	0.828	0.538	7.08e-55	2	Pcbp1
Eif4a1	2.9e-57	0.252875	0.96	0.738	4.07e-53	2	Eif4a1
Fam162a1	2.51e-56	0.291185	0.854	0.563	3.52e-52	2	Fam162a
Ndufb8	2.34e-55	0.251442	0.937	0.664	3.29e-51	2	Ndufb8
Ywhae	6.32e-55	0.250047	0.919	0.646	8.88e-51	2	Ywhae
Slc25a5	2.33e-54	0.251208	0.957	0.818	3.28e-50	2	Slc25a5
Emp3	4.49e-54	0.283804	0.934	0.72	6.3e-50	2	Emp3
Xist	1.58e-53	0.282549	0.914	0.707	2.23e-49	2	Xist
H1f0	6.95e-52	0.275277	0.451	0.224	9.76e-48	2	H1f0
Arl6ip1	2.58e-47	0.514186	0.942	0.834	3.62e-43	2	Arl6ip1
Serpine2	8.55e-45	0.288425	0.275	0.118	1.2e-40	2	Serpine2
Mt1	2.88e-41	0.254521	0.393	0.2	4.04e-37	2	Mt1
Crip11	2.36e-37	0.266095	0.97	0.856	3.32e-33	2	Crip1
Dap	2.73e-33	0.281442	0.808	0.564	3.83e-29	2	Dap
Sell	0	1.2238	0.687	0.051	0	3	Sell
Nsg2	0	0.79958	0.516	0.061	0	3	Nsg2
Tmem108	0	0.40681	0.251	0.007	0	3	Tmem108
Rplp1	5.8e-295	0.91051	0.999	0.995	8.15e-291	3	Rplp1
Rps20	1.75e-292	0.697573	1	0.997	2.45e-288	3	Rps20
Rps24	1.25e-288	0.629367	1	0.998	1.75e-284	3	Rps24
Tcf71	1.75e-288	0.984524	0.673	0.138	2.46e-284	3	Tcf7
Lef11	1.07e-282	0.884161	0.607	0.112	1.5e-278	3	Lef1
Rps16	1.33e-277	0.588878	1	0.998	1.87e-273	3	Rps16
Rpl12	7.91e-267	0.776029	0.999	0.973	1.11e-262	3	Rpl12
Rps10	2.39e-262	0.485073	1	0.998	3.35e-258	3	Rps10
Rps19	2.32e-256	0.696422	0.999	0.994	3.25e-252	3	Rps19
Klf21	2.87e-254	1.25236	0.805	0.249	4.02e-250	3	Klf2
Atp1b1	4.63e-254	0.396331	0.22	0.008	6.51e-250	3	Atp1b1
Rpl13	1.63e-251	0.481707	1	1	2.29e-247	3	Rpl13
Rps27a	5.18e-243	0.468332	1	0.998	7.28e-239	3	Rps27a
Rps5	8.17e-235	0.480969	1	0.999	1.15e-230	3	Rps5
Rpl23	8.93e-232	0.497049	1	0.999	1.25e-227	3	Rpl23
Klra7	1.49e-231	0.821271	0.225	0.011	2.09e-227	3	Klra7
Rps29	1.81e-229	0.726023	0.997	0.979	2.54e-225	3	Rps29
Pde2a	2.38e-229	0.541762	0.353	0.038	3.34e-225	3	Pde2a
Rpl36a	5.89e-226	0.779171	0.999	0.953	8.27e-222	3	Rpl36a
Rpl8	1.1e-224	0.449461	1	0.998	1.55e-220	3	Rpl8
Rpl21	3.68e-218	0.453965	1	0.998	5.17e-214	3	Rpl21
Rps28	8.4e-208	0.823087	0.994	0.947	1.18e-203	3	Rps28
Rpl32	1.03e-206	0.464658	1	0.997	1.45e-202	3	Rpl32
Rpl10a	8.06e-204	0.49374	0.999	0.992	1.13e-199	3	Rpl10a
Rps271	2.89e-200	0.783618	0.999	0.987	4.06e-196	3	Rps27
Rps4x	5.76e-198	0.410458	1	0.999	8.09e-194	3	Rps4x
Rps18	2.05e-196	0.675186	0.997	0.982	2.88e-192	3	Rps18
Rpl30	2.34e-193	0.489756	1	0.997	3.29e-189	3	Rpl30
Rps7	6.86e-192	0.465627	1	0.997	9.63e-188	3	Rps7
Rpl35a	1.48e-191	0.538168	1	0.994	2.08e-187	3	Rpl35a
Klra6	2.71e-191	0.401082	0.172	0.007	3.81e-187	3	Klra6
Rplp0	3.68e-191	0.432947	1	0.999	5.16e-187	3	Rplp0
Rpl35	7.86e-189	0.533275	0.996	0.983	1.1e-184	3	Rpl35
Rps23	5.79e-188	0.50717	0.997	0.991	8.14e-184	3	Rps23
Rpl39	9.47e-188	0.594782	1	0.991	1.33e-183	3	Rpl39
Rpl27a	1.24e-187	0.418092	1	0.998	1.74e-183	3	Rpl27a
Rps13	2.37e-187	0.408945	1	0.997	3.32e-183	3	Rps13
Treml2	3.36e-187	0.383899	0.241	0.02	4.72e-183	3	Treml2
Rps21	3.58e-187	0.723736	0.999	0.978	5.03e-183	3	Rps21
Rps8	6.54e-186	0.421675	1	0.998	9.19e-182	3	Rps8
Rpl9	6.88e-183	0.360291	1	0.999	9.66e-179	3	Rpl9
Rpl18a	3.78e-182	0.3793	1	0.999	5.3e-178	3	Rpl18a
Rps3	7.97e-174	0.358107	1	0.999	1.12e-169	3	Rps3
Rpl36	3.22e-172	0.575023	0.997	0.985	4.52e-168	3	Rpl36
Rpl17	5.45e-172	0.413464	0.999	0.995	7.66e-168	3	Rpl17
Rpsa	4.59e-171	0.384911	1	0.999	6.44e-167	3	Rpsa
Rpl37a	2.03e-168	0.630633	0.999	0.99	2.85e-164	3	Rpl37a
Sidt11	4.34e-164	0.681893	0.57	0.163	6.1e-160	3	Sidt1
Fam101b	9.86e-163	0.507975	0.255	0.029	1.39e-158	3	Fam101b
Rps6	1.97e-162	0.470041	0.999	0.98	2.77e-158	3	Rps6
Cd71	1.07e-161	0.926963	0.604	0.174	1.51e-157	3	Cd7
Rplp2	1.41e-156	0.499134	0.999	0.985	1.98e-152	3	Rplp2
Rps9	3.52e-156	0.369333	0.999	0.996	4.94e-152	3	Rps9
Il6ra	1.17e-155	0.350084	0.208	0.018	1.64e-151	3	Il6ra
Rpl38	1.12e-154	0.543847	0.999	0.976	1.58e-150	3	Rpl38
Rpl37	7.78e-154	0.521063	1	0.992	1.09e-149	3	Rpl37
Rps14	1.15e-151	0.410225	0.999	0.993	1.61e-147	3	Rps14
Klf31	6.51e-151	0.595474	0.413	0.086	9.14e-147	3	Klf3
Rpl18	6.6e-150	0.335973	1	0.999	9.27e-146	3	Rpl18
Rps12	1.3e-149	0.567381	0.999	0.981	1.83e-145	3	Rps12
Cmah	5.26e-147	0.47049	0.319	0.052	7.39e-143	3	Cmah
Rps3a1	2.29e-146	0.320866	1	0.999	3.22e-142	3	Rps3a1
Rpl22l1	6.39e-146	0.57509	0.993	0.917	8.97e-142	3	Rpl22l1
Rpl19	1.13e-145	0.298514	1	0.999	1.58e-141	3	Rpl19
mt-Nd2	1.23e-145	0.601142	0.991	0.911	1.73e-141	3	mt-Nd2
Rpl15	3.27e-144	0.368766	0.997	0.991	4.59e-140	3	Rpl15
Rpl41	1.08e-140	0.489409	1	0.996	1.51e-136	3	Rpl41
Rpl11	1.2e-140	0.310065	1	0.998	1.68e-136	3	Rpl11
Txk	1.04e-139	0.689872	0.636	0.246	1.46e-135	3	Txk
S1pr11	1.92e-138	0.476577	0.402	0.085	2.69e-134	3	S1pr1
Rpl28	2.61e-135	0.39818	0.999	0.992	3.67e-131	3	Rpl28
Rps15a	6.96e-135	0.360102	1	0.998	9.77e-131	3	Rps15a
Gnb2l1	1.68e-128	0.407408	0.997	0.975	2.36e-124	3	Gnb2l1
Rpl5	4.46e-128	0.468398	0.996	0.954	6.27e-124	3	Rpl5
Rpl26	3.64e-127	0.369745	0.999	0.99	5.11e-123	3	Rpl26
Igfbp4	1.42e-126	0.365869	0.135	0.008	1.99e-122	3	Igfbp4
mt-Atp61	7.94e-126	0.604717	1	0.99	1.12e-121	3	mt-Atp6
Ighm1	6.71e-125	0.549522	0.489	0.143	9.42e-121	3	Ighm
Rpl22	9.38e-123	0.398197	0.997	0.985	1.32e-118	3	Rpl22
Rps26	4.49e-120	0.498533	1	0.988	6.31e-116	3	Rps26
5730508B09Rik	2.07e-119	0.427143	0.273	0.048	2.9e-115	3	5730508B09Rik
Eef1b2	3.16e-118	0.398561	1	0.981	4.43e-114	3	Eef1b2
Ssh21	4.31e-116	0.55694	0.59	0.218	6.06e-112	3	Ssh2
Rps11	6.11e-115	0.299641	1	0.998	8.58e-111	3	Rps11
Rpl3	2.51e-112	0.293197	1	0.997	3.52e-108	3	Rpl3
Rps2	4.32e-111	0.354228	1	0.998	6.07e-107	3	Rps2
Socs31	6.99e-109	0.675013	0.601	0.242	9.82e-105	3	Socs3
Ly6c21	4.9e-108	0.617727	0.89	0.52	6.88e-104	3	Ly6c2
Tnfsf8	1.74e-107	0.37975	0.288	0.058	2.44e-103	3	Tnfsf8
Pik3ip1	3.46e-106	0.417456	0.284	0.057	4.86e-102	3	Pik3ip1
Rpl34	2.62e-105	0.324731	1	0.995	3.67e-101	3	Rpl34
mt-Nd4	3.09e-104	0.516177	0.96	0.849	4.34e-100	3	mt-Nd4
Rpl14	8.77e-104	0.331305	1	0.99	1.23e-99	3	Rpl14
Bcl21	1.9e-102	0.664353	0.879	0.666	2.67e-98	3	Bcl2
Id3	3.69e-101	0.36607	0.228	0.038	5.19e-97	3	Id3
mt-Co3	9.42e-101	0.297184	1	0.994	1.32e-96	3	mt-Co3
Satb1	1.1e-97	0.660058	0.636	0.308	1.55e-93	3	Satb1
Tdrp	1.73e-96	0.301874	0.191	0.028	2.43e-92	3	Tdrp
mt-Nd5	1.76e-95	0.488441	0.961	0.821	2.48e-91	3	mt-Nd5
Rpl29	1.11e-92	0.289544	0.999	0.995	1.56e-88	3	Rpl29
mt-Nd1	1.48e-92	0.37773	0.994	0.947	2.08e-88	3	mt-Nd1
Rpl10	2.83e-92	0.315982	0.999	0.988	3.97e-88	3	Rpl10
Tpt1	6.71e-91	0.25658	1	0.998	9.43e-87	3	Tpt1
Rpl4	8.54e-91	0.319278	0.996	0.978	1.2e-86	3	Rpl4
mt-Nd4l	1.86e-89	0.331224	0.993	0.984	2.61e-85	3	mt-Nd4l
Gramd31	1.53e-87	0.519446	0.67	0.324	2.15e-83	3	Gramd3
mt-Cytb	6.57e-84	0.284688	0.999	0.989	9.23e-80	3	mt-Cytb
Rgs10	6.26e-83	0.550048	0.554	0.249	8.8e-79	3	Rgs10
Rasgrp21	9.85e-83	0.438185	0.397	0.128	1.38e-78	3	Rasgrp2
Rps15	1.29e-82	0.428448	0.957	0.845	1.81e-78	3	Rps15
1810006J02Rik	1.2e-80	0.280281	0.184	0.031	1.68e-76	3	1810006J02Rik
Foxp11	2.7e-80	0.576131	0.623	0.325	3.79e-76	3	Foxp1
Rapgef61	7.12e-80	0.532108	0.766	0.488	9.99e-76	3	Rapgef6
mt-Nd3	7.42e-78	0.63553	0.727	0.472	1.04e-73	3	mt-Nd3
Gm9493	4.36e-77	0.480724	0.904	0.736	6.12e-73	3	Gm9493
Rps27rt	1.02e-76	0.526585	0.66	0.366	1.43e-72	3	Rps27rt
Tmsb10	2.05e-76	0.253372	1	0.999	2.87e-72	3	Tmsb10
Gimap61	5.36e-76	0.482972	0.914	0.727	7.52e-72	3	Gimap6
Il4ra	8.3e-75	0.455538	0.463	0.191	1.17e-70	3	Il4ra
Zfp36l21	4.9e-73	0.429696	0.945	0.741	6.89e-69	3	Zfp36l2
Kbtbd11	2.78e-68	0.390427	0.352	0.121	3.9e-64	3	Kbtbd11
1700025G04Rik1	5.76e-66	0.349889	0.341	0.113	8.09e-62	3	1700025G04Rik
Ccr71	6.76e-66	0.35673	0.554	0.245	9.49e-62	3	Ccr7
Il6st	1.8e-64	0.2788	0.204	0.047	2.53e-60	3	Il6st
Gm26917	7.34e-63	0.783984	0.644	0.4	1.03e-58	3	Gm26917
Emb1	1.44e-62	0.423906	0.759	0.473	2.02e-58	3	Emb
Sh3bp5	8.07e-61	0.33512	0.296	0.095	1.13e-56	3	Sh3bp5
Arl4c1	1.09e-60	0.464809	0.572	0.301	1.53e-56	3	Arl4c
Fam65b1	2.72e-60	0.381813	0.382	0.146	3.82e-56	3	Fam65b
Arl5c	3.3e-58	0.348158	0.278	0.088	4.63e-54	3	Arl5c
Gm10073	1.73e-57	0.468829	0.603	0.371	2.43e-53	3	Gm10073
Ablim11	3.2e-55	0.429803	0.829	0.632	4.5e-51	3	Ablim1
Npm1	1.03e-54	0.32414	0.987	0.952	1.44e-50	3	Npm1
Cd691	4.2e-54	0.448386	0.77	0.535	5.9e-50	3	Cd69
Rras2	7.74e-54	0.399526	0.357	0.148	1.09e-49	3	Rras2
Rps25	1.4e-53	0.326409	0.954	0.893	1.96e-49	3	Rps25
Pdlim11	2.41e-53	0.376637	0.462	0.223	3.38e-49	3	Pdlim1
Zfp361	2.53e-53	0.500836	0.736	0.491	3.55e-49	3	Zfp36
Limd21	8.82e-52	0.329071	0.97	0.903	1.24e-47	3	Limd2
Atp11b1	1.48e-51	0.439256	0.595	0.356	2.07e-47	3	Atp11b
Hmgn11	1.8e-48	0.381495	0.624	0.373	2.53e-44	3	Hmgn1
Gm424181	5.58e-46	0.57348	0.99	0.968	7.83e-42	3	Gm42418
Clec2i	1.01e-45	0.297473	0.317	0.126	1.41e-41	3	Clec2i
Dgka1	9.81e-45	0.405055	0.567	0.338	1.38e-40	3	Dgka
Irf11	1.92e-44	0.436051	0.733	0.52	2.7e-40	3	Irf1
Ppp1r15a	3.3e-44	0.49658	0.76	0.593	4.63e-40	3	Ppp1r15a
Mgst2	3.47e-44	0.265281	0.264	0.094	4.87e-40	3	Mgst2
Dapl1	3.98e-44	0.383234	0.191	0.055	5.58e-40	3	Dapl1
Snhg12	8.08e-44	0.398916	0.529	0.307	1.13e-39	3	Snhg12
Pag1	9.47e-44	0.271693	0.301	0.119	1.33e-39	3	Pag1
Gm267401	7.45e-42	0.318263	0.314	0.127	1.05e-37	3	Gm26740
Pim2	1.3e-41	0.455344	0.475	0.264	1.82e-37	3	Pim2
Nop10	1.93e-41	0.339331	0.806	0.669	2.71e-37	3	Nop10
Rasa31	2.22e-41	0.303001	0.372	0.171	3.11e-37	3	Rasa3
Fam189b1	7.74e-41	0.348964	0.529	0.311	1.09e-36	3	Fam189b
Tsc22d31	3.99e-40	0.399164	0.839	0.666	5.6e-36	3	Tsc22d3
Bbc3	5.4e-39	0.293304	0.212	0.074	7.58e-35	3	Bbc3
Rpl31	1.57e-37	0.293166	0.93	0.843	2.2e-33	3	Rpl31
Txnip1	1.91e-37	0.428465	0.656	0.46	2.68e-33	3	Txnip
Pik3r51	4.14e-36	0.309473	0.337	0.159	5.82e-32	3	Pik3r5
Rnf1381	8.42e-36	0.328974	0.716	0.549	1.18e-31	3	Rnf138
Crlf3	7.46e-35	0.415028	0.554	0.377	1.05e-30	3	Crlf3
Myc	2.93e-33	0.449834	0.403	0.224	4.12e-29	3	Myc
Hspe1	6.09e-33	0.26604	0.859	0.743	8.55e-29	3	Hspe1
Pdcd41	2.42e-32	0.316731	0.564	0.365	3.4e-28	3	Pdcd4
Gzmm	2.65e-32	0.276472	0.146	0.043	3.72e-28	3	Gzmm
Impdh21	5.11e-31	0.340251	0.623	0.455	7.18e-27	3	Impdh2
Ier2	8.71e-31	0.350465	0.931	0.842	1.22e-26	3	Ier2
Plcxd2	1.55e-30	0.27749	0.287	0.133	2.17e-26	3	Plcxd2
Jun	2.38e-30	0.464217	0.491	0.311	3.34e-26	3	Jun
Eef1g	4.65e-30	0.251783	0.933	0.861	6.53e-26	3	Eef1g
Klhl61	6.62e-30	0.296249	0.374	0.203	9.3e-26	3	Klhl6
Sptbn1	1.06e-29	0.26728	0.392	0.22	1.48e-25	3	Sptbn1
Acp51	9.9e-29	0.310678	0.473	0.292	1.39e-24	3	Acp5
Smad71	3.22e-28	0.324251	0.462	0.29	4.52e-24	3	Smad7
Gpr181	6.49e-28	0.253488	0.373	0.201	9.11e-24	3	Gpr18
Nfkbiz	1.45e-27	0.355028	0.357	0.196	2.03e-23	3	Nfkbiz
Actn1	1.72e-27	0.344414	0.323	0.176	2.42e-23	3	Actn1
Bzw2	1.72e-27	0.263879	0.38	0.212	2.42e-23	3	Bzw2
Foxo11	4.31e-27	0.273054	0.379	0.211	6.05e-23	3	Foxo1
H2-Ke6	1.48e-26	0.301881	0.557	0.393	2.07e-22	3	H2-Ke6
Jak11	1.85e-26	0.251959	0.861	0.754	2.59e-22	3	Jak1
Chd31	1.37e-25	0.266218	0.347	0.194	1.93e-21	3	Chd3
Fos	6.6e-25	0.308778	0.801	0.658	9.27e-21	3	Fos
Bola2	9.37e-25	0.299282	0.597	0.451	1.32e-20	3	Bola2
Arhgap15	6.84e-24	0.277644	0.537	0.378	9.6e-20	3	Arhgap15
Gm11808	8.84e-22	0.253412	0.746	0.638	1.24e-17	3	Gm11808
Macf1	1.1e-21	0.262737	0.511	0.365	1.54e-17	3	Macf1
Epb41l4aos	1.16e-20	0.252118	0.329	0.196	1.62e-16	3	Epb41l4aos
Klhdc2	1.68e-20	0.395443	0.366	0.242	2.37e-16	3	Klhdc2
Klk8	4.51e-20	0.269169	0.666	0.539	6.34e-16	3	Klk8
Lars21	1.02e-18	0.358837	0.763	0.642	1.43e-14	3	Lars2
Fcer1g	1.05e-17	0.40654	0.242	0.132	1.47e-13	3	Fcer1g
AY036118	1.08e-16	0.344338	0.716	0.593	1.52e-12	3	AY036118
Il7r	6.75e-11	0.280051	0.597	0.528	9.48e-07	3	Il7r
H2-Aa	0	3.06175	0.891	0.064	0	4	H2-Aa
H2-Eb1	0	2.91318	0.849	0.053	0	4	H2-Eb1
C1qb	0	2.86941	0.852	0.058	0	4	C1qb
Apoe	0	2.8663	0.764	0.043	0	4	Apoe
Lyz2	0	2.85927	0.743	0.037	0	4	Lyz2
H2-Ab1	0	2.69118	0.792	0.097	0	4	H2-Ab1
C1qc	0	2.50029	0.827	0.052	0	4	C1qc
C1qa	0	2.44312	0.778	0.038	0	4	C1qa
Fcer1g1	0	2.40436	0.901	0.115	0	4	Fcer1g
Tgfbi	0	2.1558	0.729	0.028	0	4	Tgfbi
Tyrobp	0	2.1527	0.775	0.05	0	4	Tyrobp
Il1b	0	1.65151	0.437	0.015	0	4	Il1b
H2-DMb1	0	1.41022	0.539	0.016	0	4	H2-DMb1
Lgmn	0	1.40937	0.504	0.016	0	4	Lgmn
Ms4a7	0	1.38901	0.504	0.02	0	4	Ms4a7
Alox5ap	0	1.38379	0.475	0.013	0	4	Alox5ap
Ly86	0	1.33333	0.56	0.015	0	4	Ly86
Ctsh	0	1.29979	0.577	0.015	0	4	Ctsh
Aif1	0	1.25235	0.56	0.022	0	4	Aif1
Fcgr3	0	1.22018	0.479	0.012	0	4	Fcgr3
Cd81	0	1.19937	0.451	0.022	0	4	Cd81
Mafb	0	1.18211	0.356	0.01	0	4	Mafb
Spi1	0	1.17515	0.468	0.011	0	4	Spi1
Cxcl16	0	1.17395	0.486	0.011	0	4	Cxcl16
Plbd1	0	1.11968	0.479	0.008	0	4	Plbd1
Fcgr2b	0	1.05059	0.394	0.011	0	4	Fcgr2b
Slamf9	0	1.00542	0.43	0.01	0	4	Slamf9
Gatm	0	1.00198	0.451	0.02	0	4	Gatm
AF251705	0	0.998049	0.423	0.008	0	4	AF251705
Fcgr4	0	0.880803	0.349	0.006	0	4	Fcgr4
Csf1r	0	0.874987	0.296	0.003	0	4	Csf1r
Fcgr1	0	0.872647	0.349	0.006	0	4	Fcgr1
Zmynd15	0	0.814245	0.331	0.007	0	4	Zmynd15
Cybb	0	0.716633	0.299	0.006	0	4	Cybb
Hck	0	0.666796	0.296	0.005	0	4	Hck
C3ar1	0	0.66278	0.292	0.004	0	4	C3ar1
Trem2	0	0.638192	0.289	0.005	0	4	Trem2
Clec4a1	0	0.618261	0.292	0.005	0	4	Clec4a1
Mpeg1	0	0.613526	0.25	0.003	0	4	Mpeg1
Lrrc25	0	0.581392	0.292	0.005	0	4	Lrrc25
Clec4a2	0	0.541303	0.289	0.005	0	4	Clec4a2
P2ry6	0	0.525107	0.268	0.002	0	4	P2ry6
Sirpa	0	0.508714	0.264	0.002	0	4	Sirpa
Pid1	0	0.50236	0.243	0.003	0	4	Pid1
Cyp4f18	0	0.443956	0.25	0.003	0	4	Cyp4f18
Pirb	0	0.39219	0.225	0.001	0	4	Pirb
C5ar1	1.67e-306	0.583945	0.236	0.003	2.35e-302	4	C5ar1
Lpcat2	1.24e-304	0.538204	0.261	0.005	1.74e-300	4	Lpcat2
Pilra	1.06e-302	0.359143	0.236	0.003	1.49e-298	4	Pilra
Pld4	7.65e-299	1.08633	0.426	0.021	1.07e-294	4	Pld4
Klra2	2.67e-298	0.509773	0.229	0.003	3.75e-294	4	Klra2
Csf2rb	6.25e-298	0.44767	0.197	0.001	8.77e-294	4	Csf2rb
Cxcl9	2.67e-297	1.29086	0.384	0.016	3.75e-293	4	Cxcl9
Igsf6	1.97e-296	0.3348	0.194	0.001	2.77e-292	4	Igsf6
Adgre1	1.7e-295	0.420148	0.211	0.002	2.38e-291	4	Adgre1
Clec4a3	3.59e-284	0.445679	0.218	0.003	5.05e-280	4	Clec4a3
Dab2	1.06e-276	0.430925	0.236	0.004	1.49e-272	4	Dab2
Tmem119	2.1e-275	0.485415	0.204	0.002	2.95e-271	4	Tmem119
Slamf8	2.07e-270	0.347626	0.176	0.001	2.91e-266	4	Slamf8
Clec4n	4.51e-255	0.520862	0.201	0.003	6.34e-251	4	Clec4n
Pla2g7	1.18e-251	0.508629	0.201	0.003	1.66e-247	4	Pla2g7
Tgm2	3.52e-251	0.753711	0.282	0.009	4.94e-247	4	Tgm2
Tifab	2.12e-250	0.34118	0.194	0.002	2.98e-246	4	Tifab
Cd300lf	2.61e-249	0.316182	0.187	0.002	3.67e-245	4	Cd300lf
Rassf4	5.58e-248	0.324926	0.19	0.002	7.83e-244	4	Rassf4
Itgb5	3.56e-247	0.284991	0.183	0.002	5e-243	4	Itgb5
Ccl2	9.03e-247	0.729597	0.296	0.011	1.27e-242	4	Ccl2
Cfp	6.27e-246	0.52562	0.239	0.006	8.8e-242	4	Cfp
F11r	1.06e-245	0.411325	0.25	0.007	1.49e-241	4	F11r
Ccl12	4.91e-243	0.802682	0.268	0.008	6.9e-239	4	Ccl12
Sirpb1c	2.66e-242	0.332294	0.197	0.003	3.73e-238	4	Sirpb1c
Cxcl2	7.93e-242	1.40955	0.257	0.007	1.11e-237	4	Cxcl2
Ppfia4	5.89e-240	0.343235	0.194	0.003	8.28e-236	4	Ppfia4
Creb5	4.5e-237	0.301085	0.151	0.001	6.31e-233	4	Creb5
4930430E12Rik	5.34e-236	0.285895	0.148	0.001	7.5e-232	4	4930430E12Rik
Marcks	9.05e-236	0.346197	0.197	0.003	1.27e-231	4	Marcks
Ms4a6c	2e-235	1.18404	0.504	0.045	2.81e-231	4	Ms4a6c
AI607873	1.55e-233	0.292803	0.173	0.002	2.17e-229	4	AI607873
Cd74	1.08e-232	3.45879	0.986	0.289	1.51e-228	4	Cd74
Tifa	2.59e-230	0.251791	0.18	0.002	3.63e-226	4	Tifa
Fgd2	7.73e-230	0.270928	0.144	0.001	1.09e-225	4	Fgd2
Clec5a	2.55e-229	0.430961	0.183	0.003	3.57e-225	4	Clec5a
Il1rn	2.82e-227	0.493483	0.18	0.002	3.96e-223	4	Il1rn
Dok3	4.34e-224	0.377354	0.204	0.004	6.09e-220	4	Dok3
Acvrl1	3.12e-223	0.257903	0.162	0.002	4.38e-219	4	Acvrl1
Ccnd1	1.12e-219	0.375206	0.211	0.005	1.58e-215	4	Ccnd1
Wfdc17	5.92e-212	0.383113	0.173	0.003	8.32e-208	4	Wfdc17
Lrp1	3.66e-210	0.271837	0.13	0	5.15e-206	4	Lrp1
Cd14	5.85e-206	0.76792	0.25	0.009	8.22e-202	4	Cd14
Cd63	2.79e-203	0.680225	0.289	0.014	3.91e-199	4	Cd63
Anxa3	2.5e-199	0.405924	0.176	0.003	3.52e-195	4	Anxa3
Dpep2	2.99e-199	0.270108	0.176	0.003	4.2e-195	4	Dpep2
Rab3il1	3.45e-198	0.264907	0.162	0.002	4.84e-194	4	Rab3il1
Msr1	1.49e-197	0.25845	0.144	0.001	2.1e-193	4	Msr1
Arl11	6.85e-190	0.280448	0.155	0.002	9.62e-186	4	Arl11
Sirpb1a	7.96e-190	0.253326	0.144	0.002	1.12e-185	4	Sirpb1a
Pak1	1.39e-185	0.255586	0.162	0.003	1.96e-181	4	Pak1
Cttnbp2nl	8.54e-182	0.278603	0.13	0.001	1.2e-177	4	Cttnbp2nl
Ifngr2	1.12e-177	0.64656	0.278	0.015	1.57e-173	4	Ifngr2
Ncf2	9.4e-173	0.488458	0.268	0.015	1.32e-168	4	Ncf2
App	1.1e-169	0.506038	0.25	0.013	1.55e-165	4	App
Fes	2.11e-166	0.311604	0.194	0.007	2.96e-162	4	Fes
Ccl6	1.54e-164	0.564541	0.201	0.007	2.17e-160	4	Ccl6
Clec12a	2.47e-164	0.308652	0.169	0.005	3.46e-160	4	Clec12a
Mmp14	8.51e-162	0.366348	0.19	0.007	1.19e-157	4	Mmp14
Rnase4	7.66e-159	0.266431	0.165	0.005	1.08e-154	4	Rnase4
Slc11a1	1.53e-156	0.37895	0.211	0.009	2.15e-152	4	Slc11a1
Basp1	1.68e-155	0.474323	0.208	0.009	2.36e-151	4	Basp1
Lst1	1.67e-153	0.74452	0.391	0.041	2.35e-149	4	Lst1
Bcl2a1a	1.49e-145	0.31595	0.169	0.006	2.09e-141	4	Bcl2a1a
Ctsl	3.44e-140	0.580188	0.25	0.016	4.83e-136	4	Ctsl
Tlr2	4.75e-140	0.337936	0.204	0.01	6.67e-136	4	Tlr2
Ifitm3	3.13e-133	1.72722	0.775	0.207	4.39e-129	4	Ifitm3
Ccl7	1.41e-131	0.46957	0.165	0.006	1.98e-127	4	Ccl7
Hpgds	4.81e-131	0.283815	0.165	0.006	6.75e-127	4	Hpgds
Tmem176b	2.1e-130	0.641793	0.289	0.025	2.95e-126	4	Tmem176b
Phf11d	4.85e-127	0.348746	0.151	0.005	6.82e-123	4	Phf11d
Zeb2os	4.48e-125	0.250729	0.183	0.009	6.3e-121	4	Zeb2os
Sdc3	4.49e-124	0.339184	0.183	0.009	6.31e-120	4	Sdc3
Fth1	5.02e-124	1.38883	1	0.993	7.05e-120	4	Fth1
Scimp	3.91e-112	0.429879	0.292	0.031	5.48e-108	4	Scimp
Ckb	3.92e-110	0.862137	0.398	0.06	5.51e-106	4	Ckb
Spint1	3.3e-109	0.425554	0.229	0.018	4.63e-105	4	Spint1
Rab32	8.67e-109	0.302516	0.201	0.014	1.22e-104	4	Rab32
Tmem86a	6.06e-106	0.405454	0.208	0.015	8.5e-102	4	Tmem86a
Tmem176a	2.91e-104	0.429521	0.208	0.016	4.09e-100	4	Tmem176a
Camk1	1.32e-103	0.401284	0.243	0.022	1.86e-99	4	Camk1
Apobec1	7.59e-95	0.529674	0.299	0.038	1.07e-90	4	Apobec1
Cd68	1.69e-93	0.967308	0.486	0.106	2.38e-89	4	Cd68
Lyn	6.76e-93	0.620256	0.345	0.054	9.49e-89	4	Lyn
Lair1	4.94e-90	0.503776	0.278	0.035	6.93e-86	4	Lair1
Ftl1	4.21e-89	1.09968	0.996	0.974	5.91e-85	4	Ftl1
Csf2ra	1.26e-88	0.540907	0.264	0.032	1.77e-84	4	Csf2ra
Ctss	2.98e-88	1.79971	0.859	0.47	4.19e-84	4	Ctss
Tmem106a	1.23e-84	0.355103	0.257	0.031	1.72e-80	4	Tmem106a
Plaur	3.44e-83	0.550335	0.208	0.02	4.83e-79	4	Plaur
Aoah	2.16e-81	0.262844	0.148	0.01	3.03e-77	4	Aoah
Ctsz	7.42e-73	1.18616	0.613	0.221	1.04e-68	4	Ctsz
Cd72	2.41e-72	0.936554	0.44	0.107	3.38e-68	4	Cd72
Irf5	2.42e-70	0.690673	0.451	0.114	3.4e-66	4	Irf5
Il18bp	1.5e-69	0.30426	0.201	0.023	2.1e-65	4	Il18bp
Cst3	5.04e-68	1.22891	0.933	0.644	7.08e-64	4	Cst3
Plekho1	3.58e-67	0.300305	0.215	0.027	5.03e-63	4	Plekho1
H2-DMa	5.01e-67	0.914096	0.482	0.14	7.03e-63	4	H2-DMa
Slc15a3	8.38e-65	0.289757	0.208	0.026	1.18e-60	4	Slc15a3
Ctsc	1.99e-63	1.25418	0.824	0.469	2.8e-59	4	Ctsc
Grn	3.74e-62	1.03327	0.528	0.181	5.26e-58	4	Grn
Unc93b1	2.2e-61	0.933339	0.489	0.153	3.09e-57	4	Unc93b1
Ifi30	1.02e-59	1.18433	0.518	0.183	1.43e-55	4	Ifi30
Ccr1	1.44e-57	0.440414	0.239	0.039	2.02e-53	4	Ccr1
Blvrb	1.92e-56	0.420024	0.289	0.057	2.7e-52	4	Blvrb
Rasa4	1.22e-54	0.330321	0.232	0.038	1.71e-50	4	Rasa4
Sepp1	2.68e-53	0.719428	0.398	0.108	3.76e-49	4	Sepp1
Psap	6.37e-53	1.51285	0.842	0.585	8.95e-49	4	Psap
Gsn	7.74e-49	0.516036	0.345	0.09	1.09e-44	4	Gsn
Ms4a6d	1.7e-47	0.643694	0.423	0.129	2.39e-43	4	Ms4a6d
Vegfa	2.11e-47	0.316924	0.141	0.017	2.97e-43	4	Vegfa
Atf3	4.33e-47	0.819846	0.423	0.13	6.08e-43	4	Atf3
Osm	1.04e-46	0.349288	0.169	0.024	1.46e-42	4	Osm
Ralb	1.66e-45	0.283058	0.222	0.041	2.34e-41	4	Ralb
Ntpcr	3.09e-45	0.620164	0.391	0.12	4.33e-41	4	Ntpcr
Hmox1	3.9e-45	0.997183	0.173	0.026	5.48e-41	4	Hmox1
Gpx1	1.54e-44	0.923705	0.87	0.652	2.16e-40	4	Gpx1
Ctsb	3.08e-42	0.956776	0.87	0.657	4.32e-38	4	Ctsb
Prdx5	4.78e-40	0.80237	0.887	0.722	6.71e-36	4	Prdx5
Mt11	7.4e-40	0.730345	0.542	0.217	1.04e-35	4	Mt1
Hexa	1.01e-39	0.480672	0.426	0.151	1.42e-35	4	Hexa
Kctd12	1.24e-39	0.261615	0.204	0.039	1.74e-35	4	Kctd12
Rab20	5.21e-39	0.306563	0.197	0.037	7.31e-35	4	Rab20
Skap2	1.17e-38	0.355027	0.324	0.092	1.64e-34	4	Skap2
Lgals31	5.67e-38	0.735226	0.905	0.614	7.96e-34	4	Lgals3
Cxcl10	2.5e-37	0.631612	0.197	0.039	3.51e-33	4	Cxcl10
Rnf130	8.45e-36	0.28649	0.25	0.061	1.19e-31	4	Rnf130
Cd83	3.57e-34	0.376025	0.215	0.049	5.02e-30	4	Cd83
Atp6v0c	5.14e-34	0.665318	0.866	0.739	7.21e-30	4	Atp6v0c
Hexb	6.37e-34	0.820522	0.511	0.233	8.94e-30	4	Hexb
Tpd52	1.16e-33	0.634733	0.43	0.169	1.62e-29	4	Tpd52
Ifitm21	2.05e-33	0.6388	0.757	0.41	2.88e-29	4	Ifitm2
Lamp1	6.6e-33	0.619217	0.669	0.391	9.27e-29	4	Lamp1
Gngt2	1.47e-31	0.497694	0.401	0.156	2.07e-27	4	Gngt2
Axl	2.37e-31	0.419104	0.264	0.075	3.32e-27	4	Axl
Ncf1	4.75e-31	0.342695	0.268	0.076	6.67e-27	4	Ncf1
Npc2	2.23e-30	0.72018	0.908	0.823	3.13e-26	4	Npc2
Ninj1	1.25e-29	0.446512	0.412	0.161	1.76e-25	4	Ninj1
Pnp	2.7e-28	0.651782	0.549	0.287	3.8e-24	4	Pnp
Zfp362	1.72e-27	0.849624	0.736	0.504	2.42e-23	4	Zfp36
Fos1	4.82e-27	0.731896	0.87	0.663	6.77e-23	4	Fos
Tnfsf13b	4.84e-27	0.287671	0.264	0.081	6.8e-23	4	Tnfsf13b
Itm2b	1.29e-26	0.527602	0.965	0.97	1.8e-22	4	Itm2b
Scpep1	1.36e-26	0.316136	0.268	0.085	1.91e-22	4	Scpep1
Anxa1	8.38e-26	0.3729	0.331	0.121	1.18e-21	4	Anxa1
Creg1	8.56e-26	0.293568	0.324	0.117	1.2e-21	4	Creg1
Anxa51	1.79e-25	0.489766	0.739	0.493	2.51e-21	4	Anxa5
Asah1	9.08e-24	0.464282	0.37	0.16	1.28e-19	4	Asah1
Gns	1.74e-23	0.291114	0.285	0.1	2.45e-19	4	Gns
Rgs101	2.23e-23	0.493115	0.518	0.266	3.12e-19	4	Rgs10
Plin2	3.18e-23	0.397669	0.299	0.11	4.46e-19	4	Plin2
Cebpb	4.2e-23	0.74408	0.433	0.211	5.9e-19	4	Cebpb
Gm2a	1.51e-22	0.4995	0.616	0.368	2.12e-18	4	Gm2a
Itgax	1.85e-22	0.257567	0.197	0.056	2.6e-18	4	Itgax
Nfe2l2	1.04e-21	0.318908	0.303	0.116	1.45e-17	4	Nfe2l2
Prkcd	1.11e-21	0.37143	0.352	0.15	1.56e-17	4	Prkcd
Lat21	1.34e-21	0.379506	0.616	0.354	1.89e-17	4	Lat2
Eif4ebp1	1.64e-21	0.419868	0.423	0.201	2.3e-17	4	Eif4ebp1
Ccrl2	4.97e-21	0.480676	0.292	0.114	6.98e-17	4	Ccrl2
Sdcbp	8.29e-21	0.501197	0.789	0.587	1.16e-16	4	Sdcbp
Sat11	9.48e-21	0.476144	0.827	0.655	1.33e-16	4	Sat1
Prdx11	1.28e-20	0.484698	0.901	0.78	1.8e-16	4	Prdx1
Ass1	1.42e-20	0.313813	0.313	0.124	2e-16	4	Ass1
Akr1a1	2.58e-20	0.375447	0.845	0.714	3.62e-16	4	Akr1a1
Ucp2	4.75e-20	0.396892	0.961	0.922	6.67e-16	4	Ucp2
Msrb1	4.52e-18	0.516543	0.479	0.275	6.34e-14	4	Msrb1
Lamp2	4.93e-18	0.329554	0.366	0.17	6.92e-14	4	Lamp2
Tnfrsf1a	7.01e-18	0.391257	0.398	0.202	9.84e-14	4	Tnfrsf1a
Cyfip1	1.08e-17	0.25747	0.275	0.111	1.52e-13	4	Cyfip1
Snx5	7.9e-16	0.407057	0.725	0.554	1.11e-11	4	Snx5
Dusp1	9.96e-16	0.591245	0.785	0.632	1.4e-11	4	Dusp1
Ifitm11	1.63e-15	0.353142	0.581	0.328	2.29e-11	4	Ifitm1
Atp6v0b	2.03e-15	0.390952	0.718	0.559	2.85e-11	4	Atp6v0b
Ctsa	2.62e-15	0.374788	0.673	0.485	3.68e-11	4	Ctsa
2020-06-01	5.01e-15	0.528358	0.518	0.319	7.04e-11	4	Jun
Napsa	1.06e-14	0.292294	0.327	0.157	1.48e-10	4	Napsa
Atox1	1.4e-14	0.531068	0.729	0.622	1.97e-10	4	Atox1
Sgk1	2.37e-14	0.445587	0.352	0.176	3.33e-10	4	Sgk1
Cdkn1a1	3.57e-14	0.542984	0.32	0.156	5.02e-10	4	Cdkn1a
Stx7	3.81e-14	0.346759	0.352	0.178	5.35e-10	4	Stx7
Rgs21	1.35e-13	0.313422	0.602	0.388	1.9e-09	4	Rgs2
Capg1	1.62e-13	0.314725	0.884	0.709	2.28e-09	4	Capg
Gdi2	2.18e-13	0.275749	0.908	0.834	3.07e-09	4	Gdi2
Cx3cr1	2.85e-13	0.427272	0.415	0.234	4e-09	4	Cx3cr1
Rnf149	8.29e-13	0.263056	0.356	0.188	1.16e-08	4	Rnf149
Ms4a4a	1.02e-12	0.250077	0.257	0.119	1.43e-08	4	Ms4a4a
Ptms1	1.04e-12	0.276249	0.803	0.615	1.46e-08	4	Ptms
Efhd2	1.68e-12	0.330004	0.827	0.74	2.36e-08	4	Efhd2
Cstb	2.06e-12	0.465691	0.711	0.544	2.89e-08	4	Cstb
Irf71	2.25e-12	0.487271	0.592	0.399	3.16e-08	4	Irf7
Sypl	4.83e-12	0.309839	0.292	0.145	6.78e-08	4	Sypl
Bri3	6.85e-12	0.349573	0.623	0.459	9.62e-08	4	Bri3
Capza2	7.5e-12	0.374628	0.757	0.625	1.05e-07	4	Capza2
Ccr51	1.8e-11	0.345375	0.342	0.185	2.53e-07	4	Ccr5
Taldo1	2.72e-11	0.28146	0.799	0.678	3.82e-07	4	Taldo1
Ms4a4c	5.44e-11	0.381954	0.465	0.292	7.64e-07	4	Ms4a4c
Bcl2a1b1	6.31e-11	0.264609	0.761	0.601	8.86e-07	4	Bcl2a1b
Pgd	6.83e-11	0.2625	0.377	0.219	9.59e-07	4	Pgd
Mcl1	7.34e-11	0.357087	0.627	0.472	1.03e-06	4	Mcl1
Man2b1	1.47e-10	0.344653	0.461	0.306	2.07e-06	4	Man2b1
Rrbp1	1.7e-10	0.34903	0.468	0.307	2.39e-06	4	Rrbp1
Erp29	4.44e-10	0.319702	0.697	0.586	6.23e-06	4	Erp29
Pold41	5.45e-10	0.25622	0.704	0.544	7.65e-06	4	Pold4
Tmed10	6.11e-10	0.265684	0.715	0.577	8.58e-06	4	Tmed10
Snx2	7.81e-10	0.275603	0.419	0.268	1.1e-05	4	Snx2
Marcksl1	9.64e-10	0.337529	0.264	0.14	1.35e-05	4	Marcksl1
Syngr2	1.17e-09	0.323601	0.62	0.47	1.65e-05	4	Syngr2
Gbp21	1.27e-09	0.412233	0.387	0.228	1.79e-05	4	Gbp2
Rgs1	2.9e-09	0.393572	0.859	0.766	4.08e-05	4	Rgs1
Rhob	3.24e-09	0.269582	0.239	0.121	4.55e-05	4	Rhob
Adam8	3.4e-09	0.314686	0.335	0.194	4.77e-05	4	Adam8
AA4671971	3.48e-09	0.389608	0.465	0.313	4.88e-05	4	AA467197
M6pr	3.51e-09	0.267807	0.729	0.577	4.92e-05	4	M6pr
Fgl2	5.73e-09	0.256049	0.57	0.399	8.05e-05	4	Fgl2
Gde1	6.42e-09	0.307782	0.419	0.274	9.01e-05	4	Gde1
Ptpn61	9.47e-09	0.254568	0.743	0.611	0.000133012	4	Ptpn6
Clic4	1.07e-08	0.272552	0.387	0.24	0.00015043	4	Clic4
Aprt	2.27e-08	0.271236	0.785	0.668	0.000319114	4	Aprt
Arrb2	2.73e-08	0.301455	0.715	0.614	0.000382727	4	Arrb2
Bst21	3.02e-08	0.310508	0.729	0.616	0.000423793	4	Bst2
Lilrb4a	3.04e-08	0.286946	0.398	0.256	0.000426745	4	Lilrb4a
Atp6v1g1	7.23e-08	0.252378	0.778	0.636	0.00101524	4	Atp6v1g1
Ier3	9.06e-08	0.768105	0.243	0.136	0.0012723	4	Ier3
Rhog	3.05e-07	0.259811	0.754	0.715	0.00428654	4	Rhog
Cited2	2.12e-06	0.260525	0.349	0.229	0.0298278	4	Cited2
Card19	2.58e-06	0.273151	0.574	0.431	0.0362978	4	Card19
Tmed3	3.16e-06	0.256714	0.468	0.354	0.0443646	4	Tmed3
Rnh1	5.5e-06	0.281445	0.574	0.482	0.0771698	4	Rnh1
Acp52	0.000216648	0.255356	0.405	0.303	1	4	Acp5
Spp11	0.00087788	0.355292	0.211	0.139	1	4	Spp1
Il2	1.11e-115	3.1788	0.201	0.008	1.56e-111	5	Il2
Xcl1	6.23e-110	2.93552	0.764	0.18	8.76e-106	5	Xcl1
Gadd45b	3.37e-99	1.67741	0.874	0.261	4.73e-95	5	Gadd45b
Crtam	1.89e-93	1.18146	0.626	0.123	2.65e-89	5	Crtam
Ccl3	1.1e-80	3.15127	0.684	0.182	1.54e-76	5	Ccl3
Nop16	1.57e-71	0.870398	0.672	0.182	2.21e-67	5	Nop16
Srm	1.17e-70	1.08329	0.701	0.211	1.65e-66	5	Srm
Kdm6b	8.12e-69	0.784954	0.437	0.076	1.14e-64	5	Kdm6b
Nr4a1	1.2e-68	1.8733	0.787	0.285	1.68e-64	5	Nr4a1
Bcat1	3.86e-63	0.264427	0.218	0.021	5.42e-59	5	Bcat1
Grwd1	1.23e-62	0.490322	0.379	0.062	1.73e-58	5	Grwd1
Nr4a3	4.4e-62	1.13018	0.609	0.165	6.18e-58	5	Nr4a3
Tnfsf14	9.45e-62	0.881128	0.437	0.084	1.33e-57	5	Tnfsf14
Nfkbid	4.66e-61	1.89146	0.523	0.129	6.55e-57	5	Nfkbid
Eif5a1	1.21e-57	0.752385	0.994	0.963	1.7e-53	5	Eif5a
Ccl4	1.39e-56	3.54644	0.77	0.358	1.96e-52	5	Ccl4
Tagap	5.94e-56	0.858144	0.609	0.169	8.34e-52	5	Tagap
Ppan	3.7e-54	0.773328	0.563	0.154	5.19e-50	5	Ppan
Cd160	9.75e-54	1.06008	0.741	0.283	1.37e-49	5	Cd160
Mrto4	1.46e-51	0.765802	0.707	0.277	2.05e-47	5	Mrto4
Egr2	6.78e-51	0.506393	0.218	0.026	9.52e-47	5	Egr2
Nolc1	1.18e-50	0.808666	0.644	0.223	1.65e-46	5	Nolc1
Crabp2	3.56e-50	0.575564	0.126	0.008	5e-46	5	Crabp2
Npm11	2.04e-49	0.802379	0.989	0.954	2.86e-45	5	Npm1
Hsp90ab11	8.32e-49	0.658394	1	0.985	1.17e-44	5	Hsp90ab1
Nop58	7.99e-47	0.816119	0.701	0.279	1.12e-42	5	Nop58
Myc1	8.23e-47	1.20191	0.655	0.23	1.16e-42	5	Myc
Nhp21	3.15e-46	0.86094	0.822	0.454	4.43e-42	5	Nhp2
Rrp15	1.33e-45	0.538301	0.494	0.135	1.87e-41	5	Rrp15
Ncl	3.69e-45	0.992317	0.897	0.705	5.18e-41	5	Ncl
Hspa9	4.84e-45	0.732314	0.736	0.311	6.8e-41	5	Hspa9
Ramp3	5.64e-45	0.649285	0.31	0.056	7.91e-41	5	Ramp3
Eif4a11	5.35e-44	0.767644	0.943	0.766	7.51e-40	5	Eif4a1
Trmt61a	3.41e-42	0.37545	0.287	0.051	4.79e-38	5	Trmt61a
C1qbp	1.67e-41	0.901731	0.805	0.477	2.35e-37	5	C1qbp
Hspd1	1.22e-40	0.924909	0.799	0.478	1.72e-36	5	Hspd1
Fbl	2.56e-40	0.811155	0.793	0.413	3.6e-36	5	Fbl
Ifrd2	3.09e-39	0.412429	0.31	0.063	4.34e-35	5	Ifrd2
Ccdc86	5.92e-39	0.41723	0.448	0.12	8.31e-35	5	Ccdc86
Ddx21	2.46e-38	0.800639	0.713	0.324	3.45e-34	5	Ddx21
Apex1	2.57e-38	0.585298	0.511	0.167	3.61e-34	5	Apex1
Gnl3	3.95e-38	0.503369	0.408	0.106	5.54e-34	5	Gnl3
Ppa1	2.14e-37	0.661993	0.672	0.307	3e-33	5	Ppa1
Mybbp1a	2.3e-37	0.544446	0.546	0.186	3.23e-33	5	Mybbp1a
Pus7	2.92e-37	0.28264	0.241	0.041	4.1e-33	5	Pus7
Mdn1	3.23e-37	0.388647	0.379	0.092	4.54e-33	5	Mdn1
Mettl1	1.08e-36	0.461296	0.368	0.09	1.52e-32	5	Mettl1
Atad3a	1.48e-36	0.420262	0.379	0.095	2.08e-32	5	Atad3a
Srgn	2.31e-36	0.77446	1	0.982	3.25e-32	5	Srgn
Ndufaf4	4.19e-36	0.543443	0.483	0.15	5.88e-32	5	Ndufaf4
Rcl1	4.94e-36	0.488876	0.483	0.149	6.94e-32	5	Rcl1
Wdr46	8.13e-36	0.394536	0.385	0.099	1.14e-31	5	Wdr46
Pim1	1.54e-35	1.01497	0.701	0.345	2.17e-31	5	Pim1
Sema7a	3.71e-35	0.391902	0.241	0.043	5.2e-31	5	Sema7a
Wdr12	1.49e-34	0.342063	0.345	0.083	2.09e-30	5	Wdr12
Nop2	5.08e-34	0.376409	0.362	0.092	7.14e-30	5	Nop2
Map2k3	7.39e-34	0.878871	0.759	0.406	1.04e-29	5	Map2k3
Utf1	2.13e-33	0.520273	0.322	0.077	2.99e-29	5	Utf1
Pa2g41	2.67e-33	0.769214	0.828	0.568	3.75e-29	5	Pa2g4
Bzw21	3.49e-32	0.483687	0.58	0.219	4.91e-28	5	Bzw2
Slc7a5	4.6e-32	0.551347	0.46	0.148	6.47e-28	5	Slc7a5
Rel	6.25e-32	0.589554	0.517	0.186	8.78e-28	5	Rel
Lyar1	6.97e-32	0.557118	0.644	0.282	9.79e-28	5	Lyar
Mir155hg	2.08e-31	0.554195	0.362	0.1	2.92e-27	5	Mir155hg
Wdr43	6.67e-31	0.518446	0.534	0.198	9.36e-27	5	Wdr43
Eef1e1	7.5e-31	0.633791	0.621	0.276	1.05e-26	5	Eef1e1
Dot1l	1.14e-30	0.430073	0.339	0.09	1.61e-26	5	Dot1l
Hnrnpab1	1.5e-30	0.651433	0.914	0.705	2.11e-26	5	Hnrnpab
Nip7	1.59e-30	0.512425	0.592	0.242	2.23e-26	5	Nip7
Cnbp	3.05e-30	0.491184	0.977	0.945	4.29e-26	5	Cnbp
Mthfd1	7.44e-30	0.326781	0.328	0.084	1.04e-25	5	Mthfd1
Gch1	1.16e-29	0.83882	0.598	0.266	1.62e-25	5	Gch1
Slc1a5	1.41e-29	0.673716	0.868	0.553	1.98e-25	5	Slc1a5
Pprc1	2.39e-29	0.310223	0.247	0.052	3.36e-25	5	Pprc1
Tomm20	5.5e-29	0.54319	0.931	0.792	7.73e-25	5	Tomm20
Nle1	5.73e-29	0.374643	0.316	0.082	8.04e-25	5	Nle1
Tsr1	7.48e-29	0.393429	0.333	0.089	1.05e-24	5	Tsr1
Nsun2	1.29e-28	0.573236	0.615	0.283	1.8e-24	5	Nsun2
Sult2b1	1.57e-28	0.479189	0.305	0.078	2.2e-24	5	Sult2b1
Pno1	1.82e-28	0.548599	0.54	0.22	2.56e-24	5	Pno1
Ran1	2.23e-28	0.577836	0.954	0.844	3.13e-24	5	Ran
Orai11	2.52e-28	0.633757	0.776	0.431	3.54e-24	5	Orai1
Wdr75	3.09e-28	0.394646	0.385	0.117	4.34e-24	5	Wdr75
Rrp9	3.63e-28	0.413209	0.368	0.107	5.1e-24	5	Rrp9
Ranbp11	5.29e-28	0.589197	0.851	0.603	7.42e-24	5	Ranbp1
Tnf	5.91e-28	1.46235	0.425	0.148	8.3e-24	5	Tnf
Ifng	8.21e-28	2.77316	0.747	0.495	1.15e-23	5	Ifng
Tomm40	9.77e-28	0.534758	0.644	0.307	1.37e-23	5	Tomm40
Hnrnpdl	1.05e-27	0.559933	0.931	0.684	1.47e-23	5	Hnrnpdl
Cluh	1.86e-27	0.291744	0.264	0.06	2.62e-23	5	Cluh
Nfkb1	2.34e-27	0.667449	0.569	0.244	3.28e-23	5	Nfkb1
Serbp1	2.67e-27	0.465547	0.971	0.911	3.75e-23	5	Serbp1
Nfkbia	3.18e-27	0.786247	0.931	0.737	4.47e-23	5	Nfkbia
Rgcc	1.11e-26	0.97199	0.54	0.233	1.56e-22	5	Rgcc
Ipo5	1.34e-26	0.480573	0.477	0.181	1.88e-22	5	Ipo5
Dkc1	1.5e-26	0.479896	0.489	0.186	2.1e-22	5	Dkc1
Erh1	1.62e-26	0.527297	0.931	0.775	2.28e-22	5	Erh
Ebna1bp2	1.64e-26	0.619558	0.695	0.392	2.3e-22	5	Ebna1bp2
Hspe11	4.49e-26	0.592037	0.851	0.75	6.3e-22	5	Hspe1
Zfp593	7.47e-26	0.522004	0.58	0.264	1.05e-21	5	Zfp593
Ftsj3	1.39e-25	0.39261	0.42	0.144	1.95e-21	5	Ftsj3
Timm10	3.22e-25	0.366925	0.425	0.147	4.53e-21	5	Timm10
Ipo4	6.35e-25	0.277608	0.259	0.063	8.92e-21	5	Ipo4
Bcl2a1d1	1.27e-24	0.696808	0.822	0.522	1.79e-20	5	Bcl2a1d
Shmt1	1.57e-24	0.29384	0.224	0.051	2.21e-20	5	Shmt1
Srsf21	2.9e-24	0.613507	0.92	0.697	4.07e-20	5	Srsf2
Phb2	3.95e-24	0.485385	0.879	0.67	5.54e-20	5	Phb2
Atp1a1	5.2e-24	0.489473	0.787	0.455	7.3e-20	5	Atp1a1
Mtap	6.48e-24	0.39994	0.466	0.177	9.11e-20	5	Mtap
Eif3b	7.32e-24	0.494455	0.69	0.377	1.03e-19	5	Eif3b
Hsp90aa11	1.28e-23	0.497373	0.856	0.664	1.8e-19	5	Hsp90aa1
Ptma1	1.68e-23	0.393784	0.994	0.988	2.36e-19	5	Ptma
Slc7a1	3.97e-23	0.335297	0.282	0.078	5.57e-19	5	Slc7a1
Irf4	4.29e-23	0.470997	0.368	0.124	6.02e-19	5	Irf4
M6pr1	6.17e-23	0.672271	0.81	0.577	8.66e-19	5	M6pr
Psme3	1e-22	0.50746	0.615	0.31	1.4e-18	5	Psme3
Slc19a1	1.03e-22	0.303417	0.23	0.055	1.45e-18	5	Slc19a1
Cct5	1.31e-22	0.486295	0.856	0.61	1.84e-18	5	Cct5
Prmt1	1.52e-22	0.531279	0.718	0.441	2.14e-18	5	Prmt1
Gar1	1.9e-22	0.499038	0.54	0.251	2.66e-18	5	Gar1
Atp5g1	1.91e-22	0.505654	0.897	0.776	2.68e-18	5	Atp5g1
Nfkbiz1	1.92e-22	0.64706	0.5	0.204	2.69e-18	5	Nfkbiz
Ctps	2.44e-22	0.310177	0.27	0.075	3.42e-18	5	Ctps
Nfkbib	2.58e-22	0.648544	0.713	0.434	3.62e-18	5	Nfkbib
Atp5b	3.88e-22	0.450691	0.937	0.826	5.44e-18	5	Atp5b
Nop56	7.14e-22	0.571867	0.552	0.271	1e-17	5	Nop56
Cdv3	8.74e-22	0.445365	0.546	0.255	1.23e-17	5	Cdv3
Cct3	9.17e-22	0.500977	0.672	0.366	1.29e-17	5	Cct3
Tomm5	1.26e-21	0.561411	0.753	0.507	1.77e-17	5	Tomm5
Il2ra	1.95e-21	0.681901	0.529	0.246	2.74e-17	5	Il2ra
Hmgn12	3.69e-21	0.553961	0.684	0.387	5.19e-17	5	Hmgn1
Rrs1	5.52e-21	0.43018	0.408	0.157	7.76e-17	5	Rrs1
Timm23	8.16e-21	0.478889	0.816	0.542	1.15e-16	5	Timm23
Cycs1	1.02e-20	0.484027	0.868	0.685	1.43e-16	5	Cycs
Nhp2l1	1.12e-20	0.563403	0.81	0.621	1.58e-16	5	Nhp2l1
Tgif1	1.24e-20	0.48195	0.603	0.285	1.75e-16	5	Tgif1
Stat5a	1.55e-20	0.345907	0.351	0.12	2.18e-16	5	Stat5a
Snrpd3	1.7e-20	0.48329	0.839	0.603	2.38e-16	5	Snrpd3
Adora2a	2.69e-20	0.505055	0.523	0.243	3.77e-16	5	Adora2a
Wdr74	2.85e-20	0.371203	0.448	0.182	4e-16	5	Wdr74
Nr4a21	3.86e-20	0.842113	0.776	0.505	5.43e-16	5	Nr4a2
Hccs	3.89e-20	0.500461	0.466	0.202	5.46e-16	5	Hccs
Set1	6.3e-20	0.465937	0.851	0.651	8.84e-16	5	Set
Ccl11	9.27e-20	1.96431	0.362	0.139	1.3e-15	5	Ccl1
Ltv1	9.41e-20	0.382198	0.368	0.136	1.32e-15	5	Ltv1
Hivep3	9.62e-20	0.251342	0.195	0.046	1.35e-15	5	Hivep3
Gcsh	1.49e-19	0.317842	0.345	0.121	2.1e-15	5	Gcsh
Etf1	1.63e-19	0.477865	0.638	0.35	2.28e-15	5	Etf1
Noc2l	2.55e-19	0.42547	0.379	0.148	3.58e-15	5	Noc2l
Mat2a	2.63e-19	0.546564	0.684	0.419	3.69e-15	5	Mat2a
Magoh	3.1e-19	0.427185	0.707	0.431	4.35e-15	5	Magoh
Slc25a51	3.57e-19	0.451068	0.925	0.836	5.02e-15	5	Slc25a5
Ddx56	3.61e-19	0.276076	0.362	0.13	5.06e-15	5	Ddx56
Tbrg4	4.74e-19	0.323421	0.374	0.141	6.65e-15	5	Tbrg4
Chchd4	4.81e-19	0.317142	0.368	0.137	6.76e-15	5	Chchd4
Srsf71	4.84e-19	0.493118	0.851	0.631	6.8e-15	5	Srsf7
Gtpbp4	5.71e-19	0.499384	0.569	0.295	8.01e-15	5	Gtpbp4
Shmt2	5.75e-19	0.390936	0.425	0.175	8.07e-15	5	Shmt2
Mrps18b	5.81e-19	0.303782	0.408	0.159	8.15e-15	5	Mrps18b
Furin	6.24e-19	0.360959	0.241	0.069	8.76e-15	5	Furin
Emc6	6.24e-19	0.471639	0.73	0.482	8.77e-15	5	Emc6
Ehd11	7.18e-19	0.485728	0.764	0.498	1.01e-14	5	Ehd1
Ppp1r14b	7.52e-19	0.426955	0.517	0.242	1.06e-14	5	Ppp1r14b
Phb	7.68e-19	0.50641	0.695	0.447	1.08e-14	5	Phb
Rps22	9.17e-19	0.358741	1	0.998	1.29e-14	5	Rps2
Lrpprc	1.15e-18	0.26364	0.299	0.097	1.62e-14	5	Lrpprc
Nifk	1.18e-18	0.370928	0.391	0.155	1.65e-14	5	Nifk
Pusl1	1.26e-18	0.250557	0.247	0.072	1.76e-14	5	Pusl1
Eif2s1	1.5e-18	0.467962	0.741	0.474	2.11e-14	5	Eif2s1
Pwp1	1.56e-18	0.273309	0.356	0.129	2.19e-14	5	Pwp1
Eprs	2.02e-18	0.471068	0.586	0.321	2.83e-14	5	Eprs
Rps251	2.61e-18	0.398396	0.943	0.897	3.67e-14	5	Rps25
Snrpd11	3.14e-18	0.451179	0.833	0.588	4.41e-14	5	Snrpd1
Uck2	3.45e-18	0.389131	0.437	0.194	4.84e-14	5	Uck2
Rps17	3.65e-18	0.480843	0.908	0.823	5.13e-14	5	Rps17
Utp18	3.75e-18	0.371511	0.385	0.152	5.26e-14	5	Utp18
Cd9	3.91e-18	0.395452	0.351	0.129	5.49e-14	5	Cd9
Rps151	4.15e-18	0.404245	0.925	0.852	5.83e-14	5	Rps15
Timm17a	4.32e-18	0.38803	0.747	0.48	6.07e-14	5	Timm17a
Abce1	7.42e-18	0.332129	0.454	0.197	1.04e-13	5	Abce1
Gramd1b	8.59e-18	0.387346	0.374	0.148	1.21e-13	5	Gramd1b
Bysl	9.69e-18	0.287011	0.328	0.116	1.36e-13	5	Bysl
Cd320	1.03e-17	0.277776	0.287	0.095	1.45e-13	5	Cd320
Nme2	1.08e-17	0.64217	0.862	0.646	1.52e-13	5	Nme2
Umps	1.11e-17	0.330263	0.374	0.146	1.56e-13	5	Umps
Cct2	1.8e-17	0.397306	0.851	0.676	2.53e-13	5	Cct2
Rpf2	1.93e-17	0.286401	0.322	0.115	2.71e-13	5	Rpf2
Snrpb1	2.13e-17	0.384157	0.937	0.803	2.99e-13	5	Snrpb
Tma16	2.24e-17	0.284372	0.282	0.093	3.15e-13	5	Tma16
Rsl1d1	2.5e-17	0.454913	0.684	0.433	3.51e-13	5	Rsl1d1
U2af11	3.56e-17	0.444833	0.77	0.582	5e-13	5	U2af1
Brix1	4.2e-17	0.357808	0.489	0.227	5.9e-13	5	Brix1
Cd3eap	6.5e-17	0.317739	0.264	0.086	9.12e-13	5	Cd3eap
Hspa5	6.67e-17	0.47367	0.943	0.77	9.37e-13	5	Hspa5
Timm501	7.44e-17	0.408787	0.54	0.285	1.04e-12	5	Timm50
Noc4l	8.37e-17	0.398766	0.42	0.186	1.17e-12	5	Noc4l
Sla	1.15e-16	0.63977	0.805	0.626	1.61e-12	5	Sla
Mrpl12	1.15e-16	0.465766	0.724	0.486	1.62e-12	5	Mrpl12
Bzw1	1.32e-16	0.405277	0.839	0.611	1.85e-12	5	Bzw1
Larp4	1.63e-16	0.29094	0.345	0.133	2.29e-12	5	Larp4
Gart	2.08e-16	0.261014	0.333	0.125	2.93e-12	5	Gart
Rrp1	2.39e-16	0.389629	0.741	0.497	3.36e-12	5	Rrp1
Cirh1a	2.4e-16	0.280383	0.299	0.106	3.36e-12	5	Cirh1a
Mphosph10	2.51e-16	0.344823	0.414	0.181	3.53e-12	5	Mphosph10
Cct8	4.18e-16	0.465713	0.736	0.532	5.87e-12	5	Cct8
Eif4e	5e-16	0.504194	0.621	0.377	7.02e-12	5	Eif4e
Gspt1	5.78e-16	0.334615	0.603	0.322	8.12e-12	5	Gspt1
Strap	5.89e-16	0.398083	0.747	0.482	8.28e-12	5	Strap
Cd831	1.01e-15	0.331301	0.19	0.051	1.43e-11	5	Cd83
Sigmar1	1.34e-15	0.403613	0.351	0.147	1.89e-11	5	Sigmar1
Ppif	1.81e-15	0.37254	0.397	0.176	2.54e-11	5	Ppif
Aars	2.05e-15	0.376724	0.575	0.308	2.88e-11	5	Aars
Irf81	2.12e-15	0.587976	0.782	0.557	2.98e-11	5	Irf8
Psme2	2.32e-15	0.398783	0.948	0.914	3.26e-11	5	Psme2
Nob1	2.49e-15	0.344645	0.437	0.197	3.5e-11	5	Nob1
Ddx27	2.55e-15	0.383402	0.523	0.267	3.58e-11	5	Ddx27
Pum3	2.93e-15	0.311634	0.385	0.168	4.11e-11	5	Pum3
Eif1ax1	3.45e-15	0.417578	0.724	0.49	4.84e-11	5	Eif1ax
Tespa1	3.48e-15	0.256948	0.328	0.122	4.89e-11	5	Tespa1
Rps19bp1	3.73e-15	0.280153	0.408	0.181	5.24e-11	5	Rps19bp1
Hspa81	4.16e-15	0.285467	0.994	0.992	5.84e-11	5	Hspa8
Syncrip	4.21e-15	0.440279	0.592	0.346	5.91e-11	5	Syncrip
Lap3	5.08e-15	0.308483	0.333	0.134	7.14e-11	5	Lap3
Ppid	5.94e-15	0.309076	0.454	0.214	8.35e-11	5	Ppid
Nop101	6.38e-15	0.536112	0.805	0.678	8.96e-11	5	Nop10
Pdia6	6.85e-15	0.414641	0.649	0.406	9.63e-11	5	Pdia6
Llph	7.6e-15	0.375611	0.764	0.531	1.07e-10	5	Llph
Mrps28	7.71e-15	0.363527	0.437	0.211	1.08e-10	5	Mrps28
Rilpl21	9.55e-15	0.523648	0.707	0.48	1.34e-10	5	Rilpl2
Lsm7	1.23e-14	0.401524	0.621	0.368	1.72e-10	5	Lsm7
Banf11	1.87e-14	0.404805	0.833	0.679	2.63e-10	5	Banf1
Yrdc	1.92e-14	0.430223	0.552	0.302	2.7e-10	5	Yrdc
Zeb2	2.03e-14	0.382215	0.379	0.167	2.85e-10	5	Zeb2
Ddx10	2.52e-14	0.381204	0.46	0.226	3.53e-10	5	Ddx10
Hnrnpa2b11	2.59e-14	0.316729	1	0.951	3.63e-10	5	Hnrnpa2b1
Psma7	2.64e-14	0.321182	0.897	0.775	3.7e-10	5	Psma7
Snrpf1	2.91e-14	0.36359	0.862	0.707	4.08e-10	5	Snrpf
Rsl24d1	2.91e-14	0.340591	0.575	0.323	4.08e-10	5	Rsl24d1
Cyc1	3.02e-14	0.365625	0.707	0.492	4.25e-10	5	Cyc1
Txn2	3.27e-14	0.386794	0.799	0.661	4.59e-10	5	Txn2
Zbtb321	3.3e-14	0.445908	0.552	0.304	4.64e-10	5	Zbtb32
Tcp11	3.66e-14	0.376098	0.793	0.588	5.15e-10	5	Tcp1
Ybx11	4.01e-14	0.368652	0.966	0.921	5.63e-10	5	Ybx1
Marcksl11	4.29e-14	0.34711	0.339	0.14	6.02e-10	5	Marcksl1
Ruvbl1	6.33e-14	0.296925	0.408	0.19	8.89e-10	5	Ruvbl1
Fabp51	6.62e-14	0.289005	0.333	0.138	9.29e-10	5	Fabp5
Bcl2a1b2	6.8e-14	0.60879	0.81	0.602	9.55e-10	5	Bcl2a1b
Nutf21	8.26e-14	0.36374	0.713	0.465	1.16e-09	5	Nutf2
Rrp1b	8.43e-14	0.377659	0.391	0.184	1.18e-09	5	Rrp1b
Eef1g1	9.41e-14	0.338116	0.908	0.866	1.32e-09	5	Eef1g
Snrpa1	1.14e-13	0.403056	0.569	0.336	1.6e-09	5	Snrpa1
Prpf19	1.21e-13	0.353905	0.511	0.282	1.69e-09	5	Prpf19
Fubp1	1.45e-13	0.397002	0.667	0.441	2.03e-09	5	Fubp1
Dimt1	2.24e-13	0.270692	0.27	0.101	3.14e-09	5	Dimt1
Atp5g31	2.29e-13	0.291596	0.989	0.95	3.22e-09	5	Atp5g3
Clpp	2.52e-13	0.325154	0.402	0.189	3.54e-09	5	Clpp
St6galnac4	4.19e-13	0.418953	0.5	0.277	5.88e-09	5	St6galnac4
Eea1	4.52e-13	0.389666	0.471	0.252	6.35e-09	5	Eea1
Zfp36l1	6.2e-13	0.681391	0.77	0.567	8.7e-09	5	Zfp36l1
Psmd11	6.86e-13	0.349154	0.701	0.47	9.64e-09	5	Psmd11
Wdr18	8.11e-13	0.324259	0.397	0.191	1.14e-08	5	Wdr18
Rpl7l1	8.83e-13	0.367699	0.506	0.283	1.24e-08	5	Rpl7l1
Naa15	9.08e-13	0.258225	0.443	0.21	1.28e-08	5	Naa15
Perp	1.1e-12	0.457125	0.218	0.077	1.55e-08	5	Perp
Eif2s2	1.23e-12	0.395109	0.741	0.549	1.73e-08	5	Eif2s2
Icam1	1.32e-12	0.392013	0.483	0.253	1.85e-08	5	Icam1
Ssb	1.45e-12	0.32308	0.759	0.531	2.03e-08	5	Ssb
Gnl2	2.16e-12	0.274228	0.362	0.166	3.03e-08	5	Gnl2
Lta	2.44e-12	0.601178	0.414	0.206	3.43e-08	5	Lta
Naf1	2.6e-12	0.259161	0.259	0.099	3.65e-08	5	Naf1
Eif1a	2.87e-12	0.324476	0.454	0.24	4.02e-08	5	Eif1a
Atf31	3.04e-12	0.460385	0.316	0.136	4.27e-08	5	Atf3
Atp2a2	3.74e-12	0.26401	0.345	0.152	5.25e-08	5	Atp2a2
Mrpl17	4.67e-12	0.327309	0.58	0.36	6.57e-08	5	Mrpl17
Nufip1	4.72e-12	0.256344	0.351	0.16	6.63e-08	5	Nufip1
Pes1	4.75e-12	0.285579	0.483	0.261	6.67e-08	5	Pes1
Imp4	5.08e-12	0.328492	0.517	0.293	7.13e-08	5	Imp4
Eif6	5.37e-12	0.332846	0.707	0.498	7.54e-08	5	Eif6
Casp4	6.69e-12	0.272071	0.276	0.11	9.4e-08	5	Casp4
Gars	7.8e-12	0.329089	0.569	0.338	1.1e-07	5	Gars
Cd27	7.87e-12	0.409517	0.776	0.588	1.11e-07	5	Cd27
Sssca1	8.27e-12	0.295598	0.443	0.232	1.16e-07	5	Sssca1
Ddx391	8.33e-12	0.308884	0.609	0.384	1.17e-07	5	Ddx39
Mydgf	8.38e-12	0.33715	0.552	0.322	1.18e-07	5	Mydgf
Mif1	8.81e-12	0.395652	0.943	0.902	1.24e-07	5	Mif
Surf2	1.18e-11	0.250246	0.339	0.153	1.66e-07	5	Surf2
Ctage5	1.33e-11	0.301645	0.517	0.297	1.87e-07	5	Ctage5
Slc15a31	1.44e-11	0.252393	0.121	0.03	2.02e-07	5	Slc15a3
2410002F23Rik	1.52e-11	0.266067	0.293	0.123	2.14e-07	5	2410002F23Rik
Tnfrsf91	1.75e-11	0.370429	0.908	0.714	2.46e-07	5	Tnfrsf9
Pus1	1.83e-11	0.250264	0.351	0.163	2.57e-07	5	Pus1
Wdr61	2.14e-11	0.267929	0.471	0.25	3e-07	5	Wdr61
Srsf6	2.23e-11	0.309054	0.644	0.415	3.13e-07	5	Srsf6
Impdh22	2.38e-11	0.377481	0.661	0.465	3.34e-07	5	Impdh2
Amica1	2.82e-11	0.75793	0.736	0.581	3.96e-07	5	Amica1
Fdx1l	3.8e-11	0.317207	0.483	0.275	5.33e-07	5	Fdx1l
Fkbp4	3.82e-11	0.342024	0.598	0.407	5.36e-07	5	Fkbp4
Rbpj1	4.41e-11	0.368626	0.644	0.432	6.2e-07	5	Rbpj
Ipo7	4.64e-11	0.311815	0.42	0.219	6.51e-07	5	Ipo7
Rgs161	5.96e-11	0.559655	0.747	0.552	8.37e-07	5	Rgs16
Zfp363	6.77e-11	0.478688	0.724	0.507	9.5e-07	5	Zfp36
Denr	1.13e-10	0.34005	0.655	0.448	1.59e-06	5	Denr
Rbm8a	1.4e-10	0.295334	0.626	0.403	1.96e-06	5	Rbm8a
Cacybp	1.42e-10	0.327364	0.667	0.469	1.99e-06	5	Cacybp
Dnttip2	1.45e-10	0.298007	0.42	0.225	2.04e-06	5	Dnttip2
Hnrnpa11	1.77e-10	0.341253	0.891	0.815	2.48e-06	5	Hnrnpa1
Traf4	1.82e-10	0.383647	0.552	0.334	2.55e-06	5	Traf4
Alcam	1.97e-10	0.401468	0.356	0.185	2.77e-06	5	Alcam
Ninj11	2.01e-10	0.284901	0.345	0.166	2.83e-06	5	Ninj1
Prdx12	2.13e-10	0.284731	0.868	0.782	3e-06	5	Prdx1
Dnaja2	3.65e-10	0.318396	0.747	0.569	5.12e-06	5	Dnaja2
Nars	4.03e-10	0.266967	0.471	0.269	5.66e-06	5	Nars
G3bp1	4.74e-10	0.303783	0.747	0.543	6.66e-06	5	G3bp1
Glrx3	4.78e-10	0.339538	0.701	0.549	6.71e-06	5	Glrx3
Ghitm	4.83e-10	0.303928	0.816	0.634	6.78e-06	5	Ghitm
Twistnb	4.97e-10	0.263416	0.506	0.283	6.98e-06	5	Twistnb
Tob2	5.91e-10	0.261988	0.408	0.214	8.29e-06	5	Tob2
Anp32b1	6.1e-10	0.283185	0.897	0.799	8.56e-06	5	Anp32b
Farsb	6.9e-10	0.283618	0.374	0.192	9.69e-06	5	Farsb
Ddx18	6.91e-10	0.26145	0.408	0.217	9.71e-06	5	Ddx18
Tmem11	7.17e-10	0.328123	0.431	0.244	1.01e-05	5	Tmem11
Ptges31	7.52e-10	0.339163	0.73	0.571	1.06e-05	5	Ptges3
Aen	7.56e-10	0.25406	0.379	0.198	1.06e-05	5	Aen
Tomm70a	7.87e-10	0.365298	0.517	0.323	1.1e-05	5	Tomm70a
Ndufa41	8.37e-10	0.274728	0.874	0.734	1.18e-05	5	Ndufa4
Stx6	9.29e-10	0.280258	0.466	0.269	1.3e-05	5	Stx6
Ewsr1	1.07e-09	0.296055	0.81	0.63	1.5e-05	5	Ewsr1
Ybx3	1.07e-09	0.278573	0.529	0.322	1.5e-05	5	Ybx3
Chd1	1.15e-09	0.336761	0.609	0.392	1.61e-05	5	Chd1
Naa50	1.26e-09	0.304694	0.5	0.303	1.77e-05	5	Naa50
Pdap11	1.37e-09	0.315234	0.615	0.419	1.93e-05	5	Pdap1
Ptbp1	1.41e-09	0.276223	0.747	0.546	1.98e-05	5	Ptbp1
Stat31	1.56e-09	0.333109	0.805	0.686	2.2e-05	5	Stat3
Odc1	1.61e-09	0.477002	0.764	0.615	2.26e-05	5	Odc1
Rheb	1.7e-09	0.385218	0.695	0.495	2.39e-05	5	Rheb
Csrnp1	1.87e-09	0.372269	0.575	0.383	2.63e-05	5	Csrnp1
Psma3	2.26e-09	0.282537	0.868	0.779	3.17e-05	5	Psma3
Calr	2.31e-09	0.319841	0.799	0.614	3.24e-05	5	Calr
Mrpl21	2.84e-09	0.267078	0.552	0.347	3.99e-05	5	Mrpl21
Pfdn4	3.27e-09	0.304798	0.385	0.216	4.59e-05	5	Pfdn4
Eif5b	3.52e-09	0.276394	0.569	0.372	4.95e-05	5	Eif5b
Pin1	3.79e-09	0.280585	0.575	0.385	5.32e-05	5	Pin1
Esf1	3.98e-09	0.271793	0.339	0.177	5.58e-05	5	Esf1
Isy1	4.91e-09	0.294289	0.58	0.374	6.89e-05	5	Isy1
Top1	5.55e-09	0.353479	0.655	0.484	7.79e-05	5	Top1
Arf6	7.38e-09	0.265701	0.931	0.821	0.000103707	5	Arf6
Snrpa	7.57e-09	0.286941	0.552	0.352	0.000106248	5	Snrpa
Cd5	8.28e-09	0.376041	0.592	0.42	0.000116209	5	Cd5
Ier5	8.33e-09	0.366144	0.701	0.506	0.000116993	5	Ier5
Grpel1	9.19e-09	0.267883	0.638	0.463	0.00012908	5	Grpel1
D030056L22Rik	9.6e-09	0.276079	0.368	0.198	0.000134779	5	D030056L22Rik
Npm3	9.91e-09	0.313052	0.747	0.602	0.000139221	5	Npm3
Gpr65	1.1e-08	0.271377	0.489	0.303	0.000153959	5	Gpr65
Sytl3	1.11e-08	0.349441	0.339	0.184	0.000155405	5	Sytl3
Mbd3	1.4e-08	0.262222	0.414	0.24	0.000196187	5	Mbd3
Smarcc1	1.43e-08	0.283453	0.379	0.21	0.000200168	5	Smarcc1
Slamf1	1.46e-08	0.378018	0.356	0.197	0.000204986	5	Slamf1
Slc29a11	1.58e-08	0.296045	0.402	0.23	0.000222165	5	Slc29a1
Mdh2	2.06e-08	0.262762	0.833	0.741	0.00028957	5	Mdh2
Psmd3	2.15e-08	0.263776	0.511	0.322	0.000301574	5	Psmd3
Pfdn2	2.34e-08	0.293692	0.621	0.452	0.000329232	5	Pfdn2
Tcerg1	2.56e-08	0.264718	0.511	0.325	0.00035901	5	Tcerg1
Mrps61	2.89e-08	0.315165	0.603	0.416	0.000406114	5	Mrps6
Pdcd5	3.17e-08	0.30301	0.776	0.62	0.000445729	5	Pdcd5
Rpl23a	3.19e-08	0.267927	0.897	0.806	0.000448169	5	Rpl23a
Kras	3.32e-08	0.283521	0.563	0.369	0.000466804	5	Kras
Cd692	3.46e-08	0.567532	0.736	0.55	0.00048606	5	Cd69
Mrpl20	3.61e-08	0.279927	0.73	0.572	0.000507002	5	Mrpl20
Hsd17b12	3.66e-08	0.280726	0.425	0.256	0.000513981	5	Hsd17b12
Serpinb9	4.17e-08	0.470169	0.667	0.529	0.000585688	5	Serpinb9
Psmd14	4.25e-08	0.253521	0.569	0.386	0.000596775	5	Psmd14
Snrpd2	4.27e-08	0.290933	0.77	0.663	0.000599481	5	Snrpd2
Slc38a1	4.81e-08	0.269495	0.534	0.342	0.000675036	5	Slc38a1
Hnrnpc	4.97e-08	0.316527	0.592	0.408	0.000698466	5	Hnrnpc
Vsir	5.33e-08	0.327762	0.534	0.36	0.00074907	5	Vsir
Mak16	5.49e-08	0.26648	0.483	0.297	0.000770849	5	Mak16
Dusp5	6.16e-08	0.425468	0.77	0.602	0.000865631	5	Dusp5
Serpinb6b	7.48e-08	0.546506	0.678	0.543	0.00104991	5	Serpinb6b
Mtdh	7.53e-08	0.309968	0.724	0.559	0.00105787	5	Mtdh
Idh3a	7.98e-08	0.277548	0.58	0.394	0.0011203	5	Idh3a
Carnmt1	8.08e-08	0.256197	0.408	0.237	0.00113398	5	Carnmt1
Ndfip11	8.46e-08	0.263584	0.971	0.917	0.00118837	5	Ndfip1
Polr2f	8.63e-08	0.259781	0.586	0.401	0.00121149	5	Polr2f
Ndufb6	8.96e-08	0.276302	0.736	0.609	0.00125826	5	Ndufb6
Adh5	8.96e-08	0.304226	0.552	0.386	0.0012583	5	Adh5
Hspa4	9.22e-08	0.2781	0.724	0.575	0.00129412	5	Hspa4
Cct7	9.67e-08	0.275613	0.822	0.686	0.00135784	5	Cct7
Phgdh1	1.02e-07	0.267482	0.494	0.299	0.00143357	5	Phgdh
Mthfd21	1.1e-07	0.296374	0.471	0.296	0.00153788	5	Mthfd2
Lat1	1.15e-07	0.254243	0.977	0.914	0.00161475	5	Lat
Eif4g2	1.45e-07	0.252886	0.828	0.726	0.00204252	5	Eif4g2
Psmb5	1.56e-07	0.285888	0.81	0.694	0.00219107	5	Psmb5
Eif3g	1.68e-07	0.273205	0.569	0.404	0.00235879	5	Eif3g
Zap701	1.78e-07	0.281684	0.891	0.729	0.00249942	5	Zap70
Mapk6	1.8e-07	0.276238	0.247	0.122	0.00253213	5	Mapk6
Lcp2	2.09e-07	0.297242	0.776	0.637	0.00293286	5	Lcp2
Magohb	2.41e-07	0.323871	0.517	0.353	0.00339014	5	Magohb
Uqcrq	2.53e-07	0.326986	0.793	0.725	0.00355436	5	Uqcrq
Pim3	2.56e-07	0.256678	0.443	0.269	0.00360008	5	Pim3
Cd21	2.89e-07	0.334127	0.856	0.759	0.00406244	5	Cd2
Eif3a	2.9e-07	0.265071	0.724	0.571	0.00407339	5	Eif3a
Kpnb1	3.11e-07	0.266834	0.489	0.321	0.00436979	5	Kpnb1
Usmg5	3.21e-07	0.282792	0.799	0.731	0.0045137	5	Usmg5
Slamf7	3.26e-07	0.443134	0.575	0.411	0.00458085	5	Slamf7
Tnfsf81	3.52e-07	0.359807	0.178	0.075	0.00494146	5	Tnfsf8
Dcun1d5	3.62e-07	0.291246	0.759	0.621	0.00508812	5	Dcun1d5
Tnfsf9	3.64e-07	0.268064	0.172	0.073	0.00511595	5	Tnfsf9
Slc3a2	3.89e-07	0.273273	0.713	0.578	0.00546465	5	Slc3a2
Srsf10	4.35e-07	0.274401	0.529	0.362	0.00610294	5	Srsf10
Timm13	4.38e-07	0.272139	0.753	0.639	0.00615155	5	Timm13
Psmd7	4.48e-07	0.263137	0.534	0.37	0.00629281	5	Psmd7
Ddx3x	5.42e-07	0.277497	0.517	0.348	0.00761639	5	Ddx3x
Vcp	5.43e-07	0.272692	0.661	0.508	0.00761926	5	Vcp
Rps27l1	5.52e-07	0.255691	0.707	0.538	0.00774723	5	Rps27l
Cops6	6.42e-07	0.250355	0.684	0.549	0.00901177	5	Cops6
Rassf5	6.57e-07	0.315656	0.724	0.583	0.0092207	5	Rassf5
Bccip	8.61e-07	0.281685	0.552	0.394	0.0120948	5	Bccip
St13	8.99e-07	0.304688	0.517	0.373	0.0126286	5	St13
Pcbp11	9.47e-07	0.303815	0.724	0.577	0.0133042	5	Pcbp1
Psma6	1.64e-06	0.256775	0.632	0.498	0.0230515	5	Psma6
Ifrd1	1.74e-06	0.266953	0.592	0.403	0.0244363	5	Ifrd1
Adss	1.96e-06	0.27136	0.534	0.375	0.0274814	5	Adss
Sec61a1	2.27e-06	0.259668	0.621	0.454	0.0318225	5	Sec61a1
Mrpl36	3.84e-06	0.256176	0.523	0.394	0.053866	5	Mrpl36
Plek1	4.51e-06	0.281885	0.534	0.391	0.0633356	5	Plek
Tnfsf111	4.51e-06	0.729725	0.385	0.266	0.0633902	5	Tnfsf11
Csf2	6.28e-06	0.683529	0.115	0.045	0.0881444	5	Csf2
Phlda1	7.27e-06	0.31794	0.316	0.187	0.102124	5	Phlda1
Traf5	8.56e-06	0.258737	0.322	0.196	0.120254	5	Traf5
Arih2	9.94e-06	0.261905	0.385	0.251	0.139524	5	Arih2
Uqcr10	1.2e-05	0.259822	0.713	0.644	0.168011	5	Uqcr10
Relb	1.78e-05	0.26016	0.46	0.313	0.24996	5	Relb
Ier31	1.91e-05	0.303608	0.247	0.137	0.267699	5	Ier3
Il21r	3.14e-05	0.261833	0.672	0.545	0.441321	5	Il21r
Tgfb11	4.75e-05	0.274202	0.828	0.73	0.666531	5	Tgfb1
Havcr21	5.21e-05	0.314387	0.397	0.275	0.73154	5	Havcr2
Ptpn221	7.35e-05	0.254779	0.701	0.6	1	5	Ptpn22
Trnt1	9.41e-05	0.255693	0.305	0.198	1	5	Trnt1
Zc3h12a	0.000111441	0.252913	0.322	0.209	1	5	Zc3h12a
Cox16	0.000142339	0.270294	0.598	0.468	1	5	Cox16
Ubald2	0.000402832	0.333099	0.839	0.734	1	5	Ubald2
Gimap51	0.000511606	0.354845	0.77	0.712	1	5	Gimap5
Egr1	0.00298868	0.449888	0.425	0.338	1	5	Egr1
Icos1	0.00939005	0.353118	0.701	0.634	1	5	Icos
mt-Co2	3.65e-90	1.51458	1	0.997	5.12e-86	6	mt-Co2
mt-Co1	3.69e-90	1.45765	1	0.997	5.18e-86	6	mt-Co1
mt-Cytb1	1.16e-83	1.69608	0.993	0.989	1.63e-79	6	mt-Cytb
mt-Co31	1.27e-83	1.52983	1	0.994	1.79e-79	6	mt-Co3
mt-Nd4l1	7.25e-82	1.57545	1	0.984	1.02e-77	6	mt-Nd4l
mt-Nd11	1.53e-76	1.50005	1	0.95	2.15e-72	6	mt-Nd1
mt-Nd21	1.36e-62	1.48047	0.958	0.917	1.9e-58	6	mt-Nd2
mt-Atp62	2.36e-52	1.48413	1	0.991	3.31e-48	6	mt-Atp6
mt-Atp8	3.8e-52	1.76739	1	0.971	5.34e-48	6	mt-Atp8
mt-Nd51	7.65e-50	1.37472	0.909	0.831	1.07e-45	6	mt-Nd5
mt-Nd41	6.07e-47	1.40785	0.902	0.858	8.53e-43	6	mt-Nd4
Ptprc1	1.9e-45	1.23213	0.909	0.907	2.67e-41	6	Ptprc
Malat11	4.73e-37	1.18789	0.979	0.974	6.64e-33	6	Malat1
H2-K1	7.92e-35	0.760545	0.986	0.996	1.11e-30	6	H2-K1
Iqgap1	2.15e-30	1.14656	0.748	0.603	3.02e-26	6	Iqgap1
Hspa51	1.8e-28	1.1998	0.811	0.773	2.53e-24	6	Hspa5
Hsp90b11	4.34e-28	1.37188	0.776	0.736	6.1e-24	6	Hsp90b1
H2-D11	1.03e-25	0.680591	0.993	0.997	1.44e-21	6	H2-D1
Lcp1	1.31e-21	0.838409	0.853	0.937	1.84e-17	6	Lcp1
Il2rg	5.48e-21	0.778221	0.86	0.95	7.69e-17	6	Il2rg
Glg1	3.87e-20	0.955306	0.49	0.244	5.44e-16	6	Glg1
Laptm51	1.23e-18	0.597257	0.93	0.982	1.72e-14	6	Laptm5
Cd8a1	2.59e-18	0.63202	0.923	0.95	3.64e-14	6	Cd8a
Lag31	3.68e-18	1.0189	0.776	0.654	5.17e-14	6	Lag3
Akap13	4.12e-18	0.755167	0.783	0.777	5.78e-14	6	Akap13
Pdia3	5e-18	0.836787	0.769	0.793	7.02e-14	6	Pdia3
H2-T23	9.06e-17	0.780163	0.818	0.839	1.27e-12	6	H2-T23
H2-Q6	1.64e-16	0.890772	0.748	0.721	2.3e-12	6	H2-Q6
Ms4a4b1	2.03e-16	0.708218	0.874	0.958	2.85e-12	6	Ms4a4b
Ctsb1	3.58e-16	0.711271	0.727	0.664	5.03e-12	6	Ctsb
Myh9	3.85e-16	0.779997	0.783	0.78	5.41e-12	6	Myh9
Hmgcr	5.23e-16	0.892689	0.392	0.185	7.34e-12	6	Hmgcr
mt-Nd31	6.18e-16	1.17261	0.636	0.491	8.67e-12	6	mt-Nd3
Prrc2c	6.34e-16	0.907506	0.678	0.578	8.9e-12	6	Prrc2c
Tfrc	7.25e-16	0.989513	0.399	0.193	1.02e-11	6	Tfrc
Pdcd11	8.72e-16	0.796483	0.804	0.742	1.23e-11	6	Pdcd1
Cd821	1.33e-15	1.0493	0.741	0.749	1.86e-11	6	Cd82
H2-Q71	4.01e-15	0.688164	0.853	0.915	5.63e-11	6	H2-Q7
Macf11	4.69e-15	1.09795	0.531	0.374	6.59e-11	6	Macf1
Tapbp1	5.15e-15	0.808496	0.72	0.725	7.23e-11	6	Tapbp
Lnpep	7.27e-15	0.991656	0.49	0.302	1.02e-10	6	Lnpep
Ahnak	3.55e-14	0.881778	0.713	0.694	4.99e-10	6	Ahnak
Esyt1	4.97e-14	0.799896	0.629	0.564	6.98e-10	6	Esyt1
Itgb2	5.64e-14	0.733461	0.734	0.785	7.92e-10	6	Itgb2
Plec	1.6e-13	0.913476	0.476	0.293	2.25e-09	6	Plec
Smg1	2.39e-13	0.774494	0.483	0.302	3.36e-09	6	Smg1
Tnfrsf92	3.04e-13	0.8757	0.797	0.716	4.27e-09	6	Tnfrsf9
Cd53	3.71e-13	0.72831	0.755	0.816	5.21e-09	6	Cd53
Calr1	8.18e-13	0.873542	0.65	0.617	1.15e-08	6	Calr
Diaph1	1.1e-12	0.894123	0.573	0.484	1.55e-08	6	Diaph1
Ccr72	2.29e-12	1.54129	0.462	0.267	3.21e-08	6	Ccr7
Tap11	2.49e-12	0.728134	0.692	0.697	3.49e-08	6	Tap1
Itgal	4.68e-12	0.850658	0.622	0.584	6.57e-08	6	Itgal
Tnfrsf41	6.05e-12	1.15134	0.608	0.469	8.5e-08	6	Tnfrsf4
Sptbn11	8.29e-12	0.711224	0.406	0.231	1.16e-07	6	Sptbn1
Hif1a1	1.07e-11	0.744595	0.706	0.704	1.5e-07	6	Hif1a
Tmbim6	1.09e-11	0.580812	0.79	0.902	1.53e-07	6	Tmbim6
Ranbp2	1.76e-11	0.790427	0.413	0.247	2.47e-07	6	Ranbp2
Ifngr11	1.77e-11	0.54901	0.846	0.91	2.49e-07	6	Ifngr1
Ctsw	3.74e-11	0.519885	0.846	0.908	5.25e-07	6	Ctsw
Tap21	4.66e-11	0.802379	0.629	0.625	6.54e-07	6	Tap2
Scd2	5.76e-11	0.636333	0.245	0.098	8.09e-07	6	Scd2
Wnk1	1.09e-10	0.780083	0.608	0.561	1.54e-06	6	Wnk1
Nucb1	1.09e-10	0.820481	0.559	0.488	1.54e-06	6	Nucb1
Myo10	1.43e-10	0.986109	0.301	0.147	2.01e-06	6	Myo10
Tm9sf2	1.53e-10	0.746095	0.448	0.305	2.15e-06	6	Tm9sf2
Inpp4b1	2.24e-10	0.816175	0.615	0.559	3.14e-06	6	Inpp4b
Tnfrsf181	2.72e-10	0.752449	0.755	0.802	3.81e-06	6	Tnfrsf18
Adam10	5.05e-10	0.777073	0.364	0.213	7.09e-06	6	Adam10
Nfat5	5.07e-10	0.854003	0.399	0.249	7.11e-06	6	Nfat5
P4hb1	5.73e-10	0.670764	0.636	0.648	8.04e-06	6	P4hb
Il18r1	5.83e-10	0.840895	0.503	0.385	8.18e-06	6	Il18r1
Luc7l2	8.98e-10	0.766861	0.608	0.612	1.26e-05	6	Luc7l2
Cd80	1.11e-09	0.580456	0.217	0.087	1.56e-05	6	Cd80
Ncstn	1.2e-09	0.763236	0.392	0.244	1.68e-05	6	Ncstn
Slc26a2	1.29e-09	0.575678	0.224	0.091	1.82e-05	6	Slc26a2
Abcc1	1.41e-09	0.550115	0.196	0.073	1.97e-05	6	Abcc1
Cd47	1.92e-09	0.519699	0.762	0.896	2.69e-05	6	Cd47
Cd3d1	2.01e-09	0.389124	0.895	0.978	2.82e-05	6	Cd3d
Spn	2.37e-09	0.747065	0.552	0.494	3.33e-05	6	Spn
Arl6ip11	2.67e-09	0.729297	0.727	0.852	3.75e-05	6	Arl6ip1
Ly6e	2.71e-09	0.586424	0.923	0.965	3.8e-05	6	Ly6e
Ikzf2	3.06e-09	0.979603	0.469	0.344	4.29e-05	6	Ikzf2
Il2rb	3.22e-09	0.516958	0.839	0.921	4.52e-05	6	Il2rb
Ctla41	5.65e-09	0.823155	0.657	0.614	7.93e-05	6	Ctla4
Rpn1	5.73e-09	0.80922	0.503	0.43	8.04e-05	6	Rpn1
Srpr	6.47e-09	0.825133	0.497	0.408	9.08e-05	6	Srpr
Canx	6.71e-09	0.772612	0.517	0.454	9.43e-05	6	Canx
Cyba	7.59e-09	0.539151	0.839	0.948	0.000106579	6	Cyba
Dock10	9.1e-09	0.724676	0.601	0.592	0.000127854	6	Dock10
Selplg1	1.07e-08	0.41725	0.832	0.964	0.000149977	6	Selplg
Degs1	1.17e-08	0.757163	0.552	0.506	0.000164633	6	Degs1
Atp8b4	1.35e-08	0.873157	0.455	0.344	0.00018918	6	Atp8b4
Sppl2a	1.63e-08	0.722402	0.343	0.206	0.000228962	6	Sppl2a
Atp10a	2.07e-08	0.68898	0.308	0.173	0.00029018	6	Atp10a
Stat32	2.53e-08	0.734245	0.657	0.689	0.000355966	6	Stat3
Thy11	2.58e-08	0.526951	0.86	0.974	0.000362675	6	Thy1
Cyp51	2.91e-08	0.741682	0.308	0.175	0.0004088	6	Cyp51
Prkdc	3.66e-08	0.512982	0.189	0.076	0.000514602	6	Prkdc
Sf3b1	4.18e-08	0.64074	0.643	0.694	0.000586501	6	Sf3b1
Itgb11	4.47e-08	1.0407	0.566	0.519	0.000627217	6	Itgb1
Ptprs	5.24e-08	0.845103	0.315	0.183	0.000736107	6	Ptprs
Tln1	7.29e-08	0.639925	0.622	0.653	0.00102369	6	Tln1
Rtn3	8.52e-08	0.676471	0.503	0.445	0.00119631	6	Rtn3
Tnfrsf1b	1.06e-07	0.727303	0.462	0.374	0.00148212	6	Tnfrsf1b
Grn1	1.16e-07	0.513071	0.322	0.19	0.00162585	6	Grn
Stt3a	1.21e-07	0.804845	0.427	0.329	0.00170191	6	Stt3a
Gm269171	1.62e-07	1.17485	0.503	0.419	0.00228084	6	Gm26917
Ly75	2.34e-07	0.626856	0.308	0.184	0.00329	6	Ly75
Cep350	2.59e-07	0.608735	0.259	0.136	0.00363267	6	Cep350
Birc6	2.76e-07	0.749837	0.51	0.469	0.00387462	6	Birc6
Xbp1	3.1e-07	0.688636	0.448	0.358	0.00435518	6	Xbp1
Cd96	3.83e-07	0.764308	0.469	0.401	0.00537477	6	Cd96
Dock8	3.9e-07	0.652628	0.503	0.471	0.00547497	6	Dock8
Itgav1	4.27e-07	0.827306	0.524	0.472	0.00598952	6	Itgav
Srrm2	4.27e-07	0.527862	0.678	0.759	0.00599689	6	Srrm2
Bsg1	4.58e-07	0.678484	0.706	0.807	0.00643753	6	Bsg
Utrn	4.8e-07	0.673667	0.371	0.252	0.00673684	6	Utrn
Akap11	5.36e-07	0.548961	0.203	0.094	0.00753189	6	Akap11
Pdia4	5.53e-07	0.750587	0.434	0.346	0.0077593	6	Pdia4
Rabgap1l	5.56e-07	0.678851	0.503	0.454	0.00780631	6	Rabgap1l
Nktr	5.59e-07	0.785252	0.462	0.392	0.00785663	6	Nktr
Il7r1	6.37e-07	0.757092	0.566	0.533	0.00895182	6	Il7r
Pld3	6.49e-07	0.647778	0.622	0.656	0.00910974	6	Pld3
Nr4a22	6.88e-07	0.87525	0.545	0.51	0.00966609	6	Nr4a2
Prpf8	7.6e-07	0.61513	0.42	0.332	0.0106659	6	Prpf8
Jmjd1c	7.7e-07	0.645628	0.287	0.169	0.0108068	6	Jmjd1c
Ssr2	1.11e-06	0.610285	0.552	0.573	0.0155599	6	Ssr2
4932438A13Rik	1.21e-06	0.652873	0.385	0.276	0.0169423	6	4932438A13Rik
Klrd11	1.34e-06	0.58305	0.804	0.888	0.0187728	6	Klrd1
Tmx4	1.42e-06	0.575995	0.217	0.107	0.0200105	6	Tmx4
Clcn3	1.47e-06	0.637826	0.378	0.277	0.0205983	6	Clcn3
Rrbp11	1.48e-06	0.702308	0.406	0.311	0.0207841	6	Rrbp1
Huwe1	1.61e-06	0.640731	0.364	0.259	0.022673	6	Huwe1
Xist1	1.94e-06	0.764961	0.657	0.738	0.02723	6	Xist
Slc16a3	1.95e-06	0.827266	0.371	0.27	0.0273372	6	Slc16a3
Psap1	2.15e-06	0.546299	0.573	0.594	0.0301376	6	Psap
Rpn2	2.17e-06	0.695116	0.517	0.534	0.030428	6	Rpn2
Uggt1	2.57e-06	0.527694	0.28	0.168	0.0361045	6	Uggt1
Serpine21	2.89e-06	1.03017	0.259	0.138	0.0406266	6	Serpine2
Rbm39	3.44e-06	0.362019	0.832	0.94	0.0483261	6	Rbm39
Ogt	3.84e-06	0.783187	0.371	0.274	0.0539524	6	Ogt
Ero1l	3.89e-06	0.938349	0.385	0.286	0.0545816	6	Ero1l
Kdm5c	4.06e-06	0.614062	0.322	0.211	0.0570609	6	Kdm5c
Hyou1	4.13e-06	0.455274	0.217	0.111	0.0579445	6	Hyou1
Hjurp1	4.7e-06	0.646581	0.273	0.164	0.065964	6	Hjurp
Ddost	4.91e-06	0.596938	0.566	0.622	0.0689552	6	Ddost
Slc2a3	5.01e-06	0.783127	0.343	0.241	0.0703521	6	Slc2a3
Cd741	5.18e-06	0.477835	0.42	0.31	0.0726871	6	Cd74
Pdia61	5.19e-06	0.72092	0.455	0.41	0.0728543	6	Pdia6
Suco	5.47e-06	0.751284	0.399	0.318	0.0768079	6	Suco
Ptprcap	5.8e-06	0.482485	0.783	0.905	0.0814083	6	Ptprcap
Ctsd	5.88e-06	0.643107	0.685	0.788	0.0825195	6	Ctsd
Adgre5	5.88e-06	0.703582	0.517	0.498	0.082525	6	Adgre5
Lbr1	6.67e-06	0.730921	0.441	0.386	0.0937368	6	Lbr
Lmbrd2	6.95e-06	0.34252	0.105	0.036	0.0975482	6	Lmbrd2
Tnks2	7.23e-06	0.554602	0.35	0.246	0.101472	6	Tnks2
Mki671	7.86e-06	0.807869	0.259	0.148	0.110338	6	Mki67
Il21r1	7.98e-06	0.742915	0.531	0.548	0.112081	6	Il21r
Slc4a7	8.35e-06	0.467809	0.21	0.109	0.117294	6	Slc4a7
Mycbp2	1.01e-05	0.76969	0.469	0.426	0.142527	6	Mycbp2
Myb	1.04e-05	0.302151	0.112	0.041	0.145578	6	Myb
Cd48	1.05e-05	0.530078	0.65	0.761	0.148026	6	Cd48
Herc1	1.21e-05	0.569496	0.308	0.208	0.170191	6	Herc1
Cd28	1.25e-05	0.692454	0.552	0.559	0.175355	6	Cd28
Slc39a6	1.26e-05	0.563089	0.245	0.146	0.176672	6	Slc39a6
Gpm6b1	1.37e-05	0.685685	0.301	0.197	0.192531	6	Gpm6b
9530068E07Rik	1.4e-05	0.643655	0.406	0.333	0.196695	6	9530068E07Rik
Ptpn222	1.45e-05	0.533443	0.566	0.603	0.203046	6	Ptpn22
Man2a1	1.5e-05	0.543456	0.245	0.143	0.210352	6	Man2a1
Ccr81	1.61e-05	0.715508	0.385	0.289	0.225414	6	Ccr8
Endod1	1.61e-05	0.622399	0.357	0.27	0.226384	6	Endod1
Flnb	1.62e-05	0.594633	0.21	0.112	0.227658	6	Flnb
Zfp292	1.7e-05	0.661666	0.406	0.332	0.23816	6	Zfp292
Tmem87a	1.81e-05	0.410363	0.14	0.06	0.254033	6	Tmem87a
Eif4g3	1.82e-05	0.635552	0.399	0.332	0.25592	6	Eif4g3
Ankle2	2.25e-05	0.43119	0.182	0.091	0.316614	6	Ankle2
PISD	2.38e-05	0.668605	0.462	0.419	0.334209	6	PISD
Msn	2.88e-05	0.45253	0.748	0.879	0.403851	6	Msn
Birc2	3.02e-05	0.738219	0.413	0.351	0.424707	6	Birc2
Igfbp71	3.37e-05	0.88797	0.35	0.244	0.473827	6	Igfbp7
Ptch1	3.76e-05	0.415231	0.14	0.063	0.528631	6	Ptch1
Man2b11	3.8e-05	0.629252	0.378	0.31	0.533422	6	Man2b1
Ankrd11	3.88e-05	0.680582	0.385	0.309	0.545468	6	Ankrd11
Ltb1	4.16e-05	0.429308	0.818	0.895	0.584031	6	Ltb
Atrx	4.42e-05	0.67516	0.476	0.451	0.620567	6	Atrx
Sptan1	4.66e-05	0.702227	0.364	0.289	0.654111	6	Sptan1
Herc2	4.78e-05	0.532664	0.266	0.173	0.670945	6	Herc2
Srgn1	4.97e-05	0.431693	0.846	0.984	0.698453	6	Srgn
Tmem173	5.17e-05	0.675589	0.385	0.315	0.725909	6	Tmem173
Alcam1	5.67e-05	0.639434	0.28	0.187	0.796641	6	Alcam
H2-Q41	6.13e-05	0.508814	0.685	0.799	0.86055	6	H2-Q4
Ctsc1	6.25e-05	0.706934	0.483	0.481	0.87819	6	Ctsc
Ccdc47	6.62e-05	0.548984	0.273	0.182	0.929351	6	Ccdc47
Faf2	6.72e-05	0.474914	0.287	0.192	0.943965	6	Faf2
Tmem50a	6.76e-05	0.438243	0.671	0.839	0.948864	6	Tmem50a
Fosb	7.58e-05	1.00327	0.427	0.382	1	6	Fosb
Top2a1	7.69e-05	0.807155	0.322	0.221	1	6	Top2a
Smpdl3b	7.89e-05	0.486037	0.245	0.153	1	6	Smpdl3b
Lman2	8.07e-05	0.579378	0.517	0.55	1	6	Lman2
Runx2	8.41e-05	0.715882	0.42	0.372	1	6	Runx2
Ktn1	9.91e-05	0.457778	0.21	0.123	1	6	Ktn1
Igf2r	9.93e-05	0.564632	0.308	0.222	1	6	Igf2r
Slc1a51	0.000116794	0.583197	0.524	0.56	1	6	Slc1a5
Serinc1	0.000117926	0.521993	0.336	0.257	1	6	Serinc1
Ndfip12	0.000125535	0.408575	0.818	0.92	1	6	Ndfip1
Cxcr61	0.000131024	0.709735	0.643	0.736	1	6	Cxcr6
Ets11	0.000166806	0.416051	0.643	0.735	1	6	Ets1
Ndufa13	0.000176967	0.349574	0.72	0.885	1	6	Ndufa13
Tmem260	0.000179986	0.358471	0.14	0.068	1	6	Tmem260
Trbv311	0.000180257	0.871966	0.189	0.1	1	6	Trbv31
Btg2	0.000181761	0.545331	0.594	0.636	1	6	Btg2
Serinc3	0.000192613	0.647505	0.503	0.538	1	6	Serinc3
Tmem245	0.000197664	0.436913	0.154	0.078	1	6	Tmem245
Cep162	0.000201487	0.403049	0.14	0.068	1	6	Cep162
Hspa13	0.000206547	0.321874	0.147	0.073	1	6	Hspa13
Icam11	0.00020821	0.83729	0.329	0.256	1	6	Icam1
Lpcat1	0.000213309	0.487228	0.168	0.091	1	6	Lpcat1
Bhlhe401	0.00021386	0.358822	0.72	0.718	1	6	Bhlhe40
Atp2b4	0.000216388	0.608758	0.329	0.259	1	6	Atp2b4
Cblb	0.000233538	0.508826	0.462	0.456	1	6	Cblb
Os9	0.000235681	0.640194	0.413	0.377	1	6	Os9
Dnajc10	0.000238276	0.559938	0.266	0.184	1	6	Dnajc10
Camk4	0.00025389	0.538723	0.476	0.48	1	6	Camk4
Creb3l2	0.000282019	0.379706	0.147	0.075	1	6	Creb3l2
Kit	0.000293527	0.467706	0.175	0.098	1	6	Kit
[truncated: 316 more rows]
