# Supplementary material for: Single-cell analyses identify circulating anti-tumor CD8 T cells and markers for their enrichment
Source: J Exp Med. 2021 Mar 2;218(4):e20200920. doi: 10.1084/jem.20200920 (PMC7933992; doi:10.1084/jem.20200920)
Supplement: Table S2 — shows up-regulated genes for TM and non-matching CD8+ T cells in the peripheral blood of mice with MC38 tumors. [file JEM_20200920_TableS2.xlsx]

## Sheet: README
	Table S2: This file displays the list of differentially expressed genes in the integrated mouse blood. The first tab, 'Upregulated in TM vs. nTM', shows the gene name, q-value, p-value, score, and log fold change for cells that are tumor matching when compared to non-tumor matching cells. The second tab, 'Upregulated in nTM vs. TM', shows the gene name, q-value, p-value, score, and log fold chang…

## Sheet: Upregulated in TM vs. nTM
Gene Names	Adj pvals	Pvals	Scores	Logfoldchanges
Ccl5	5.05482e-115	3.95588e-119	23.206	160.568
Lgals1	1.06896e-96	2.50968e-100	21.2628	13.5
Nkg7	2.60033e-92	1.0175e-95	20.759	13.8734
S100a10	1.29165e-77	1.01084e-80	19.0274	7.84953
S100a6	2.18022e-74	2.55934e-77	18.6122	9.21768
Id2	3.90035e-68	9.15718e-71	17.7855	5.12638
H2-D1	6.31518e-64	1.68036e-66	17.2265	10.1202
Ahnak	5.91181e-59	1.80436e-61	16.5428	4.21772
Cd48	1.23976e-51	4.94818e-54	15.4772	4.04663
Actb	7.03221e-49	3.13692e-51	15.0563	29.1198
Laptm5	3.88557e-47	1.85491e-49	14.7841	5.06564
Emp3	1.89913e-46	9.36335e-49	14.6747	3.22935
Itgb1	5.35573e-46	2.72439e-48	14.6021	4.92949
Gzmk	3.64696e-44	1.96932e-46	14.3073	8.46587
Crip1	4.34092e-44	2.412e-46	14.2932	8.07751
Klrk1	1.04978e-42	6.07951e-45	14.0668	5.89449
H2-K1	3.19201e-41	1.94848e-43	13.8193	8.95335
Zyx	1.03207e-40	6.38079e-43	13.7337	3.22749
Rap1b	2.52083e-39	1.59796e-41	13.4984	3.35819
Cyba	1.10076e-38	7.15003e-41	13.3876	3.57573
Prr13	5.2301e-36	3.64282e-38	12.9163	2.92289
H2-Q7	2.4683e-35	1.73851e-37	12.7954	3.43315
Anxa2	2.53347e-35	1.80424e-37	12.7926	3.86706
S100a11	1.88179e-34	1.36959e-36	12.6341	3.10271
Gzmb	2.29969e-34	1.69174e-36	12.6175	8.86228
Itgb2	2.3774e-34	1.76751e-36	12.614	2.87755
Lgals3	3.93577e-34	2.95691e-36	12.5734	8.14212
S100a13	1.12866e-32	9.09785e-35	12.2996	2.60833
Lsp1	1.31114e-32	1.06714e-34	12.2867	4.0825
Ctsd	2.38047e-32	1.97472e-34	12.2369	2.96404
AW112010	3.51205e-32	2.9684e-34	12.2037	4.51125
Efhd2	2.32654e-31	2.00282e-33	12.0474	2.5742
Ccnd3	1.12091e-30	9.82482e-33	11.9155	2.91034
Hmgb2	2.91688e-30	2.64797e-32	11.8326	2.94681
Anxa6	2.26572e-29	2.11004e-31	11.6571	2.31609
Gzma	3.6242e-29	3.40354e-31	11.6164	22.0797
Cd82	4.06182e-29	3.8463e-31	11.6059	2.5512
Vim	4.28898e-29	4.09497e-31	11.6005	7.27789
Actg1	1.35393e-26	1.36686e-28	11.0923	12.699
Tmbim6	2.1705e-26	2.20821e-28	11.0493	2.14474
Cx3cr1	3.96884e-26	4.09991e-28	10.9937	7.25476
Rac2	5.2935e-26	5.50974e-28	10.967	4.77414
Reep5	6.10619e-26	6.40342e-28	10.9534	2.5472
Tspo	1.03203e-25	1.09034e-27	10.905	2.0584
Lat	2.20405e-24	2.38033e-26	10.621	2.51481
Fasl	2.22627e-23	2.42176e-25	10.4022	4.58558
Pycard	4.4052e-23	4.82648e-25	10.3363	2.36445
Clic1	7.39152e-22	8.27193e-24	10.0603	2.2991
Ms4a4b	7.47923e-22	8.42862e-24	10.0585	4.4473
Cdc42	1.19319e-21	1.35398e-23	10.0117	2.30181
Itga4	1.21855e-21	1.39231e-23	10.0089	2.9873
Arpc1b	1.50031e-21	1.72597e-23	9.98767	2.68578
Zfp36l2	5.56029e-21	6.44016e-23	9.85626	3.07964
Grap	1.36359e-20	1.60071e-22	9.76439	1.80337
Klrc1	2.12602e-20	2.57891e-22	9.71593	5.09847
Tmsb4x	2.5015e-20	3.05395e-22	9.69869	23.1565
Pfn1	4.26135e-20	5.23581e-22	9.64353	9.44633
Abracl	4.36709e-20	5.39991e-22	9.64036	2.24298
H2afz	1.07667e-19	1.34815e-21	9.54599	3.0579
Zeb2	1.22952e-19	1.54917e-21	9.53157	6.41767
Selplg	1.57704e-19	1.99938e-21	9.50506	2.50564
H2-Q6	3.78737e-19	4.86092e-21	9.41215	2.13348
Thy1	4.88725e-19	6.31082e-21	9.38468	3.26333
Calm1	5.35082e-19	6.95129e-21	9.37449	2.95833
Cfl1	9.01377e-19	1.17804e-20	9.31867	4.83465
Hcst	1.85039e-18	2.4473e-20	9.24077	2.34496
Myl6	9.73711e-18	1.29544e-19	9.06076	3.14245
Itm2b	1.10079e-17	1.47312e-19	9.04673	2.44732
Gabarapl2	1.99993e-17	2.72334e-19	8.97937	1.7739
Gimap1	2.8188e-17	3.88038e-19	8.94032	1.8084
Ikzf3	1.34431e-16	1.91474e-18	8.7622	1.97885
Ppp1ca	2.30102e-16	3.2954e-18	8.7008	1.89691
Gimap7	2.30289e-16	3.3161e-18	8.70009	2.54141
Tmem50a	4.29537e-16	6.25246e-18	8.62783	1.5557
Klrd1	6.82561e-16	9.98896e-18	8.57407	2.25728
Sh3bgrl3	6.82894e-16	1.00473e-17	8.5734	2.75411
Arpc2	1.1401e-15	1.68633e-17	8.51359	2.26253
Spn	2.18806e-15	3.2535e-17	8.43709	1.88847
Tpst2	3.20708e-15	4.79381e-17	8.39165	1.40276
Baiap3	4.17641e-15	6.27541e-17	8.35993	3.04003
Apbb1ip	9.30607e-15	1.4056e-16	8.26426	1.60498
H3f3b	2.60708e-14	4.01936e-16	8.13798	2.63343
Actr3	2.93768e-14	4.55205e-16	8.12289	1.97606
Gnb2	3.08313e-14	4.80156e-16	8.11642	1.5404
S100a4	4.04697e-14	6.36595e-16	8.0821	6.27112
Sp100	4.91139e-14	7.76413e-16	8.05786	1.53956
Hopx	5.73165e-14	9.10569e-16	8.03835	1.73232
Txndc5	5.86254e-14	9.35951e-16	8.03498	1.96108
Ubb	7.91568e-14	1.26993e-15	7.99748	3.90235
Flna	1.57854e-13	2.54484e-15	7.91141	1.52497
Klrg1	1.59388e-13	2.58205e-15	7.90961	6.70816
Slamf7	1.67716e-13	2.73008e-15	7.90266	3.99408
Tbc1d10c	1.69794e-13	2.77719e-15	7.90053	1.55715
Nptn	2.14251e-13	3.55464e-15	7.86971	1.85167
Myo1f	5.70855e-13	9.60508e-15	7.74438	2.13111
Krtcap2	1.04316e-12	1.77152e-14	7.66621	1.34963
Arhgdib	1.07429e-12	1.8328e-14	7.66185	3.24568
Lck	1.16833e-12	2.00238e-14	7.65048	1.7242
Ly6a	1.28036e-12	2.21442e-14	7.63752	3.61543
Cd52	1.59531e-12	2.77974e-14	7.60818	6.42055
Atp5h	1.7709e-12	3.10441e-14	7.59389	1.5971
Myl12a	1.7864e-12	3.14556e-14	7.59218	2.10746
Ccdc12	2.23938e-12	3.96071e-14	7.56228	1.52081
Lrp10	2.37682e-12	4.2224e-14	7.55395	1.6653
Cap1	2.6639e-12	4.75323e-14	7.53852	1.60009
Fmnl1	6.76386e-12	1.22806e-13	7.41372	1.45232
Ppp1r18	8.72622e-12	1.59118e-13	7.3793	1.46695
Il10ra	1.03578e-11	1.90142e-13	7.35555	2.38382
Arpc5	1.03578e-11	1.9049e-13	7.35531	1.68057
Ppp1r12a	1.25028e-11	2.32873e-13	7.32842	1.7645
Fyn	1.76018e-11	3.29225e-13	7.28187	1.61219
Ifitm10	2.0544e-11	3.85864e-13	7.26043	1.64587
Ptms	2.89502e-11	5.46016e-13	7.21333	3.60958
Tpm4	2.96149e-11	5.60872e-13	7.20967	1.77824
Bin2	3.0966e-11	5.88882e-13	7.20303	1.55812
Sub1	4.38616e-11	8.37631e-13	7.15485	1.53391
Myo1g	4.38616e-11	8.40984e-13	7.1543	1.79131
Vamp8	8.99885e-11	1.74653e-12	7.05336	1.4394
Itgal	1.19883e-10	2.33611e-12	7.01279	1.51947
Rinl	1.82727e-10	3.57503e-12	6.95304	1.33229
Casp1	1.97495e-10	3.87943e-12	6.94151	4.81398
Arpc4	2.10452e-10	4.15041e-12	6.93196	1.64811
Ywhaz	2.36079e-10	4.67429e-12	6.91513	1.58197
S1pr5	3.52322e-10	7.031e-12	6.85702	5.98426
Lcp1	3.54705e-10	7.10631e-12	6.8555	1.68515
Adgre5	4.53771e-10	9.12656e-12	6.81965	1.56642
Cd3e	4.5599e-10	9.20687e-12	6.81839	2.08056
Ccr2	5.67448e-10	1.15461e-11	6.78578	4.29074
Cdc42ep3	7.47982e-10	1.52781e-11	6.74523	1.79368
Klre1	8.58824e-10	1.76093e-11	6.72459	4.16443
Tbx21	8.65274e-10	1.78093e-11	6.72294	3.21924
Dusp5	8.96417e-10	1.85204e-11	6.71724	2.78267
Ctsa	9.18382e-10	1.90461e-11	6.71315	1.58176
Arf6	9.86982e-10	2.0546e-11	6.70209	1.20432
Prex1	1.1292e-09	2.35949e-11	6.68185	1.55922
Ndfip1	1.13768e-09	2.38612e-11	6.6802	1.22389
Ptprc	1.29983e-09	2.73637e-11	6.6601	1.32778
Prf1	1.41578e-09	2.99155e-11	6.64699	2.22549
Srgn	1.76228e-09	3.76509e-11	6.61304	1.45598
Coro1b	2.29524e-09	4.9217e-11	6.57329	1.24983
Gabarap	2.52918e-09	5.44315e-11	6.55828	1.0298
Rnf166	2.65697e-09	5.73896e-11	6.55038	1.58013
Ccl4	2.8208e-09	6.1149e-11	6.5409	4.01042
Aup1	2.98681e-09	6.49814e-11	6.53181	0.970339
Gimap4	3.37321e-09	7.36521e-11	6.51303	1.39671
Dok2	3.41014e-09	7.47253e-11	6.51085	2.12108
Cox17	4.58209e-09	1.00764e-10	6.4658	1.68898
Trbv19	5.91934e-09	1.31561e-10	6.42536	3.80476
Sumo2	6.58082e-09	1.46778e-10	6.40869	1.21052
Phf11b	6.71058e-09	1.50198e-10	6.40517	1.85882
Bhlhe40	7.14503e-09	1.60481e-10	6.39506	5.51838
Txn1	8.70492e-09	1.96879e-10	6.36376	1.40563
S1pr4	8.8055e-09	1.99843e-10	6.36146	1.54393
H2-Q4	8.99602e-09	2.04871e-10	6.35764	1.07392
Ctla2a	1.03761e-08	2.37113e-10	6.33515	1.87812
Tsc22d4	1.04461e-08	2.39529e-10	6.33358	1.3369
Ptprcap	1.69351e-08	3.92298e-10	6.25706	1.56909
Dusp2	1.7242e-08	4.00758e-10	6.25373	2.13592
Il2rb	1.90563e-08	4.44418e-10	6.23757	0.66054
Coro1a	2.02488e-08	4.73813e-10	6.22754	3.84167
Rasgrp2	2.38663e-08	5.62198e-10	6.20068	1.37251
mt-Atp6	2.60431e-08	6.15511e-10	6.18641	2.27579
Capzb	3.24709e-08	7.6997e-10	6.151	1.32108
Sept1	3.54507e-08	8.46178e-10	6.13601	1.30714
Iqgap1	3.60366e-08	8.62983e-10	6.13289	1.04033
Tmed2	3.70506e-08	8.90166e-10	6.12795	1.02849
Psmb9	3.94539e-08	9.54081e-10	6.11691	1.20429
Msn	4.00339e-08	9.71241e-10	6.11407	1.06373
Bcl2a1b	4.70053e-08	1.14405e-09	6.08789	2.73263
Selk	4.70689e-08	1.14928e-09	6.08716	0.989806
Edf1	5.08216e-08	1.24489e-09	6.07435	0.992818
Ostf1	5.12722e-08	1.25994e-09	6.07242	1.1127
Cox5b	5.17141e-08	1.27484e-09	6.07054	1.23674
Serpinb6b	5.70301e-08	1.41036e-09	6.05429	2.38313
Il18rap	6.05017e-08	1.50094e-09	6.04426	2.37533
Sh3glb1	8.56274e-08	2.13097e-09	5.9875	1.18465
Calm2	8.86798e-08	2.21387e-09	5.98128	1.26163
Diaph1	1.14984e-07	2.87956e-09	5.93832	1.42562
Cxcr6	1.208e-07	3.03466e-09	5.92971	2.69501
1110008P14Rik	1.32093e-07	3.33327e-09	5.91428	1.70099
Atp2b1	1.32093e-07	3.33903e-09	5.914	1.62123
Arf1	1.41877e-07	3.59744e-09	5.90171	1.08478
Gpsm3	1.56383e-07	3.9775e-09	5.88513	1.00031
Rgs1	1.78313e-07	4.54923e-09	5.86287	1.993
Cdc42se1	1.88164e-07	4.81528e-09	5.85343	1.05321
Gimap3	1.88532e-07	4.83946e-09	5.8526	1.2279
Ier2	1.88672e-07	4.85781e-09	5.85197	1.15275
Arhgdia	1.92914e-07	4.98212e-09	5.84777	1.15974
Serpina3g	1.93862e-07	5.02179e-09	5.84645	3.78466
Wdr95	2.46951e-07	6.45497e-09	5.80452	3.08787
Ech1	2.49034e-07	6.5289e-09	5.80261	1.43209
Fxyd5	4.19851e-07	1.11058e-08	5.71291	1.37431
Lfng	4.57939e-07	1.2185e-08	5.69712	1.25934
Psmb3	4.81932e-07	1.28611e-08	5.6879	0.996939
Sh2d2a	5.4023e-07	1.44591e-08	5.66786	1.28345
Pstpip1	5.59653e-07	1.50228e-08	5.6613	1.37019
Def6	5.73349e-07	1.54353e-08	5.65665	1.2195
Glrx	6.71254e-07	1.81235e-08	5.62902	2.44466
Ap3s1	7.01555e-07	1.89966e-08	5.6209	1.56799
Ywhah	7.39231e-07	2.00746e-08	5.61136	1.37364
Rhof	7.45806e-07	2.03115e-08	5.60933	1.41355
Rbms1	7.87538e-07	2.15097e-08	5.5994	1.01888
Rpa2	8.09651e-07	2.2177e-08	5.5941	1.77835
Tram1	8.85521e-07	2.43245e-08	5.57804	1.22214
Arl2bp	8.89312e-07	2.44982e-08	5.5768	1.05329
Gna15	1.11158e-06	3.0708e-08	5.53735	2.87813
Ankrd44	1.20787e-06	3.36516e-08	5.52129	1.11188
Fkbp1a	1.22568e-06	3.42439e-08	5.51823	1.0064
Cnn2	1.55488e-06	4.38063e-08	5.47478	2.08587
Cers2	1.59985e-06	4.51984e-08	5.46923	1.22653
Itm2c	1.62996e-06	4.61767e-08	5.46544	1.35831
Arl6ip5	1.75748e-06	4.9927e-08	5.45157	0.920423
Plec	1.9498e-06	5.55429e-08	5.43259	1.4499
1810037I17Rik	2.00991e-06	5.74124e-08	5.42668	1.0708
Prelid1	2.02365e-06	5.79633e-08	5.42497	1.05031
Cxcr3	2.15895e-06	6.20077e-08	5.41291	1.66295
Tln1	2.31842e-06	6.67692e-08	5.39965	1.1329
Sgk1	2.33633e-06	6.74679e-08	5.39779	1.32003
Tigit	2.47413e-06	7.16411e-08	5.38701	3.67634
Dnaja1	2.60981e-06	7.59781e-08	5.37643	0.970263
Capza2	2.61899e-06	7.64505e-08	5.37531	1.16753
Trav13d-4	2.71303e-06	7.94078e-08	5.36847	6.77879
Cox6b1	2.99531e-06	8.8373e-08	5.34914	0.958664
Psmb8	3.04864e-06	9.0185e-08	5.34547	1.34344
Sema4a	3.31209e-06	9.82378e-08	5.32995	1.53767
Sft2d1	3.89747e-06	1.1682e-07	5.2984	1.36306
Atp6v1f	3.91942e-06	1.17785e-07	5.2969	0.880198
Cdc25b	4.92306e-06	1.48717e-07	5.25414	2.026
Tap2	5.11362e-06	1.54873e-07	5.24667	1.16217
Esyt1	5.66084e-06	1.7189e-07	5.22742	1.06865
Csnk2b	5.6811e-06	1.72949e-07	5.22629	0.989884
H2-T22	7.01349e-06	2.1406e-07	5.18669	0.98059
Raly	7.72356e-06	2.36337e-07	5.16822	0.836379
Glmp	7.98567e-06	2.44982e-07	5.1615	1.52382
Slc9a3r1	8.35172e-06	2.56865e-07	5.15263	1.13821
Glipr2	8.37666e-06	2.58288e-07	5.15159	1.24092
Prdx5	8.55032e-06	2.64312e-07	5.14726	1.04659
Ndufb7	8.77574e-06	2.71967e-07	5.1419	0.881565
Wbp2	8.93203e-06	2.78208e-07	5.13764	1.1329
Gdi2	9.14944e-06	2.85696e-07	5.13265	0.854846
Rsrp1	9.38612e-06	2.93821e-07	5.12737	0.908071
Hnrnpa2b1	1.06351e-05	3.35995e-07	5.10205	1.05442
Runx3	1.06351e-05	3.36247e-07	5.10191	1.16536
Rora	1.18308e-05	3.77112e-07	5.08016	3.99636
Sept9	1.18308e-05	3.77757e-07	5.07984	1.07466
Tceb2	1.41166e-05	4.51845e-07	5.04571	0.867076
Rara	1.43249e-05	4.59635e-07	5.04244	1.45977
Atp2a3	1.43478e-05	4.61492e-07	5.04167	1.25985
Cmtm7	1.53097e-05	4.94827e-07	5.02831	1.11266
Cish	1.65505e-05	5.37524e-07	5.01241	4.62511
Cyth4	1.73205e-05	5.63885e-07	5.00319	1.21055
Cd8b1	1.86467e-05	6.0852e-07	4.98849	2.43781
Bscl2	1.94061e-05	6.34821e-07	4.98031	1.48807
Capg	2.40639e-05	7.94722e-07	4.93666	3.70948
Pld3	2.69985e-05	8.93753e-07	4.9137	1.28511
Capn2	2.96787e-05	9.848e-07	4.89465	1.97923
Ube2g2	3.20554e-05	1.06868e-06	4.87855	1.57785
Kcnab2	3.22513e-05	1.07774e-06	4.87689	1.13897
Wdr1	3.30105e-05	1.10569e-06	4.87183	1.08347
Plek	4.08362e-05	1.37101e-06	4.82917	2.26078
Hnrnpf	4.22117e-05	1.42049e-06	4.82211	0.965743
Atg4d	4.37124e-05	1.47783e-06	4.81421	1.72529
Hcls1	4.40659e-05	1.49323e-06	4.81214	1.05112
Atp6v0e	4.46455e-05	1.51662e-06	4.80903	0.829717
Aip	4.46455e-05	1.51986e-06	4.80861	1.05758
Osbpl3	4.54724e-05	1.55513e-06	4.80402	3.82302
Atox1	4.75461e-05	1.63349e-06	4.79417	1.00814
Ube2i	4.78917e-05	1.64911e-06	4.79226	0.78162
Bsg	4.85189e-05	1.67451e-06	4.7892	1.02173
Gng2	4.87827e-05	1.68743e-06	4.78765	1.4893
Samhd1	5.09163e-05	1.76522e-06	4.7786	1.0347
Dock2	5.79398e-05	2.01778e-06	4.75164	1.05349
Cd2	6.39047e-05	2.23051e-06	4.73133	0.989605
Csk	6.7465e-05	2.36006e-06	4.71986	0.787286
Bzw1	7.52092e-05	2.64274e-06	4.6968	0.966279
Pglyrp1	7.54157e-05	2.6559e-06	4.69578	1.46791
H2-T23	7.69638e-05	2.71644e-06	4.69117	0.85879
Hexb	7.8636e-05	2.78162e-06	4.68632	1.41156
Ccr5	7.89071e-05	2.79738e-06	4.68516	3.77441
Cdkn2aipnl	8.47481e-05	3.01772e-06	4.66961	1.09777
Gm42418	8.88501e-05	3.17074e-06	4.65944	11.0194
Usmg5	9.41072e-05	3.37307e-06	4.64669	0.737576
Ywhab	9.57956e-05	3.44108e-06	4.64257	0.848174
Lasp1	9.92907e-05	3.5744e-06	4.63471	1.20451
Tonsl	0.000103211	3.7236e-06	4.62624	0.656829
Ndufa4	0.000126352	4.57826e-06	4.58324	0.84809
Twf2	0.000127088	4.61487e-06	4.58158	1.03403
Tcea1	0.000140193	5.10171e-06	4.56056	0.737494
Kmt2e	0.000141237	5.15077e-06	4.55855	0.855646
St3gal6	0.000147877	5.4045e-06	4.54844	0.942683
Capza1	0.000148403	5.43534e-06	4.54724	0.907325
Fam65b	0.000152284	5.5894e-06	4.54135	0.87456
Ppp4c	0.000153786	5.65654e-06	4.53884	0.780997
Hn1	0.000156096	5.75372e-06	4.53524	0.78888
Vasp	0.0001629	6.01726e-06	4.52578	1.14375
Unc119	0.000196118	7.275e-06	4.48548	2.30869
B4galnt1	0.000197202	7.33063e-06	4.48386	0.908695
Lrrfip1	0.000208297	7.792e-06	4.47082	1.16248
Nfatc3	0.000212933	7.98209e-06	4.46566	1.0827
Map1lc3b	0.000255922	9.6136e-06	4.42569	0.95465
Mapkapk3	0.000255991	9.63623e-06	4.42518	2.04687
Snx3	0.000258091	9.75566e-06	4.42252	0.700634
Lypla2	0.000261829	9.93793e-06	4.41852	0.989448
Ndufa11	0.000262076	9.96784e-06	4.41787	0.723391
Vps36	0.000270274	1.03074e-05	4.41062	1.31171
Syf2	0.000270274	1.03219e-05	4.41032	0.720259
Arl4c	0.000270912	1.03675e-05	4.40936	0.767451
Cd226	0.000271782	1.04221e-05	4.40823	1.40649
Cd47	0.000286871	1.10231e-05	4.39606	0.909901
Ndufa13	0.000291587	1.125e-05	4.39164	0.805956
Ubxn1	0.000294248	1.13757e-05	4.38922	0.60546
Cox7c	0.000297238	1.15145e-05	4.38658	0.90494
Tap1	0.000323864	1.25713e-05	4.36744	1.05973
Arsb	0.000334479	1.30095e-05	4.35994	1.88015
Rps6ka1	0.000348832	1.35951e-05	4.3503	1.22055
Zmiz1	0.000367598	1.4384e-05	4.33792	1.78828
Gimap5	0.000372372	1.46291e-05	4.3342	0.908744
Rhog	0.000373626	1.47076e-05	4.33302	0.93191
Rnpep	0.000387425	1.52811e-05	4.3246	1.75205
Pdia3	0.000402188	1.58949e-05	4.31591	0.758144
Pdlim2	0.000406255	1.60874e-05	4.31325	1.19401
Ube2l3	0.000407994	1.61882e-05	4.31187	0.844388
Cd247	0.0004139	1.64549e-05	4.30825	0.779271
Klf2	0.000414226	1.65003e-05	4.30764	1.37041
Prkar1a	0.00041753	1.66646e-05	4.30545	0.851094
Atp5j2	0.000420436	1.68135e-05	4.30348	0.700286
M6pr	0.000425502	1.70494e-05	4.3004	1.03605
Syngr2	0.000445726	1.79295e-05	4.28923	1.39448
Calm3	0.000447552	1.8038e-05	4.28789	0.892568
Ubl5	0.000447829	1.80842e-05	4.28732	0.722775
Cox6a1	0.000460173	1.86187e-05	4.28084	0.719652
Gmfg	0.000461342	1.87021e-05	4.27985	0.946947
Gbp7	0.000504141	2.0516e-05	4.2592	1.39473
Ube2d3	0.000536539	2.18764e-05	4.24482	0.620431
Pla2g16	0.000544848	2.22578e-05	4.24095	0.875811
Arf5	0.000559263	2.28905e-05	4.23465	0.791521
Icam1	0.000566525	2.3232e-05	4.23132	1.15845
Fbxw2	0.000572326	2.35147e-05	4.2286	0.885232
Ifi203	0.00061496	2.53627e-05	4.21155	0.822926
Sh2d1a	0.000636534	2.63022e-05	4.20333	1.11186
Rock1	0.00064388	2.66561e-05	4.2003	1.19141
Psmb10	0.000656521	2.72309e-05	4.19547	0.812409
Ppp3ca	0.000665397	2.76511e-05	4.192	1.20854
Kcnj8	0.000694265	2.89051e-05	4.18193	3.61855
Chfr	0.000713103	2.9801e-05	4.17498	1.10255
St3gal4	0.000741547	3.10477e-05	4.16564	1.56885
Rbm42	0.000762347	3.20009e-05	4.15874	0.800258
Il2rg	0.000762347	3.20379e-05	4.15848	1.01847
1810058I24Rik	0.000789349	3.32344e-05	4.15009	0.944523
Dek	0.000804329	3.39281e-05	4.14536	0.809566
Ucp2	0.000875819	3.70808e-05	4.12495	1.24949
Stard3nl	0.000887877	3.76608e-05	4.12138	1.54623
Panx1	0.000923298	3.93212e-05	4.11143	1.25231
BC031181	0.000923298	3.938e-05	4.11109	0.778692
Tmem14c	0.000971743	4.15983e-05	4.09842	0.871824
Serpinb9	0.0010043	4.30708e-05	4.09036	2.98229
Mrpl33	0.00105646	4.53904e-05	4.07818	0.865312
Supt4a	0.00111972	4.8196e-05	4.06421	0.651681
Zbp1	0.00114028	4.917e-05	4.05954	1.36452
Tes	0.00115315	4.98153e-05	4.05649	0.809104
Acot7	0.00116485	5.04116e-05	4.05371	2.22534
Bax	0.00117268	5.08423e-05	4.05172	0.72637
Eif4g2	0.0011728	5.09395e-05	4.05127	0.560318
Smap1	0.00118846	5.17412e-05	4.04762	1.13258
Il18r1	0.00118846	5.1831e-05	4.04721	1.61456
Ap2m1	0.00118846	5.18984e-05	4.04691	0.762856
Mrpl18	0.00122173	5.34916e-05	4.03982	0.847071
Dazap2	0.00122173	5.35425e-05	4.0396	0.731361
Rtn3	0.00125295	5.51071e-05	4.03284	1.15827
Lmnb1	0.00127538	5.61935e-05	4.02825	1.85225
Akna	0.00128671	5.67933e-05	4.02575	0.857106
Plekhb2	0.0013231	5.85031e-05	4.01877	2.09404
Arhgef2	0.00142997	6.33403e-05	4.00001	1.56957
Arl6ip1	0.001456	6.46074e-05	3.99532	0.722117
Mlf2	0.00150697	6.71049e-05	3.98632	0.910181
B3gnt2	0.00151686	6.76638e-05	3.98435	1.17826
Nsmaf	0.00154749	6.92724e-05	3.97877	1.4812
Srpr	0.00154749	6.92724e-05	3.97877	1.0683
Pfkp	0.00155259	6.96222e-05	3.97757	1.37114
Leprotl1	0.0015649	7.02968e-05	3.97528	0.588249
Rab8a	0.00157502	7.08748e-05	3.97333	0.758878
R3hdm4	0.00159144	7.1738e-05	3.97045	0.83686
Aurkaip1	0.00160911	7.26606e-05	3.9674	0.784947
Smpdl3b	0.00164278	7.44382e-05	3.96164	4.10149
Ankrd54	0.00164764	7.47872e-05	3.96052	1.49917
Adprh	0.0016956	7.70969e-05	3.95325	1.34341
Esd	0.00169715	7.73e-05	3.95262	0.772814
Slbp	0.00170491	7.7787e-05	3.95112	0.967623
Lcp2	0.00171198	7.82436e-05	3.94972	0.675931
Stmn1	0.00179883	8.27627e-05	3.93626	2.0626
Pttg1	0.00179883	8.28467e-05	3.93601	0.846777
Dad1	0.00179883	8.29168e-05	3.93581	0.584427
Smdt1	0.00180568	8.33737e-05	3.93449	0.667182
Borcs7	0.00182284	8.43088e-05	3.93181	2.26322
Pafah1b1	0.00187638	8.69319e-05	3.92444	0.85894
Sdhb	0.00189547	8.84099e-05	3.92038	0.780631
Ifng	0.001917	8.95641e-05	3.91725	4.48693
Psmb5	0.0019206	9.00327e-05	3.91599	0.768434
Serf2	0.0019377	9.11379e-05	3.91305	1.19227
Pkm	0.00197358	9.29797e-05	3.90822	0.825785
Ubl3	0.00197843	9.33632e-05	3.90722	1.06555
Sirt2	0.00210323	9.95816e-05	3.89161	1.20859
Jtb	0.00220516	0.00010458	3.87971	0.705545
Eif4h	0.00221424	0.000105184	3.87831	0.815183
Rwdd1	0.0024674	0.000117596	3.85108	0.702231
Cd160	0.00249458	0.000119087	3.848	2.0636
Rin3	0.0028711	0.00013796	3.8118	1.30266
Psmd4	0.00302119	0.000145409	3.79878	0.750376
Chmp5	0.00306386	0.00014793	3.79452	1.05471
Ctsb	0.00306386	0.000147942	3.7945	0.930399
Atp5l	0.00308807	0.000149353	3.79214	0.694315
Lgals3bp	0.00309242	0.000149805	3.79139	1.40943
Mrpl4	0.00310447	0.000150874	3.78963	0.941059
Rilpl2	0.00312976	0.000152349	3.78721	1.32184
Lamtor1	0.00316996	0.000154554	3.78364	0.936877
Slc9a9	0.00326723	0.000159808	3.77531	1.39115
AI467606	0.00337179	0.000165713	3.76626	0.892133
Slfn2	0.00348407	0.000171504	3.75767	0.696892
Lax1	0.00356919	0.000176253	3.75083	1.16914
Mea1	0.00361686	0.000179173	3.7467	0.836725
Rnf114	0.00363136	0.000180176	3.7453	0.803015
Sh2d3c	0.00366514	0.000182138	3.74258	1.33038
Dock5	0.0038181	0.000190038	3.7319	3.52414
Tpm3	0.00381948	0.000190406	3.73142	0.714061
Ncald	0.00418269	0.000210173	3.70646	4.5939
Racgap1	0.00418269	0.000210477	3.7061	1.14871
Brk1	0.00437701	0.000220597	3.69418	0.628444
Sh3bgrl	0.00450948	0.000227627	3.6862	1.63927
Sirt7	0.00465346	0.000235259	3.6778	0.8198
Srrm2	0.00470375	0.000238196	3.67463	0.536385
Neat1	0.00470375	0.000238537	3.67426	0.951155
Ptpn4	0.00473022	0.00024025	3.67244	1.44402
Ccdc124	0.00479463	0.000243942	3.66854	0.910336
Ubc	0.00479463	0.000244272	3.66819	0.725128
Srp19	0.00492634	0.000251368	3.66086	0.782408
Ppib	0.00492934	0.000251906	3.66031	0.686016
Akr1a1	0.00525112	0.000268761	3.64369	0.699935
Bin1	0.00530343	0.000271854	3.64074	1.03298
Ttc39b	0.00569915	0.000292584	3.62178	1.51232
Dnajc9	0.00588221	0.000302903	3.6128	0.860588
Cited2	0.00602931	0.00031095	3.606	0.957243
Lamtor5	0.00616489	0.000318424	3.59983	0.997158
Ssna1	0.00628858	0.000325305	3.59427	0.863295
Wipf1	0.00633315	0.000328107	3.59203	0.772938
Nrp1	0.00663954	0.000345019	3.57892	4.41681
Atxn1	0.00670235	0.000349061	3.57587	2.28122
Uqcrc1	0.00670235	0.000349332	3.57567	0.750456
Ndufa3	0.00682758	0.000356393	3.57043	0.597053
Smpd1	0.0074758	0.000390815	3.54621	1.67748
Rnf187	0.00753336	0.000394414	3.54379	0.600824
Sdcbp	0.00759368	0.000398166	3.5413	0.856714
Fam204a	0.00762448	0.000400378	3.53983	1.2433
Phf5a	0.0078193	0.000411832	3.53238	0.846767
Mndal	0.00782071	0.000412813	3.53175	0.866259
Puf60	0.00782071	0.00041313	3.53155	0.774912
Ebp	0.00853098	0.000451318	3.5081	0.969837
Mical1	0.00880896	0.000466714	3.49917	1.16649
Rab8b	0.00916301	0.000486906	3.48786	1.47887
Gnptg	0.00931814	0.000496608	3.48258	1.01354
Bub3	0.00938453	0.00050088	3.48029	0.710546
Mgat2	0.00941706	0.000503353	3.47897	1.07981
Serp2	0.00942397	0.000504461	3.47838	2.45946
Fgl2	0.00970381	0.0005202	3.47013	5.47487
Ndufb8	0.00979547	0.000526646	3.46682	0.567109
Xrn2	0.00990982	0.00053357	3.46331	0.654526
Fis1	0.00997414	0.000537814	3.46118	0.549173
Mrps16	0.00999882	0.000539927	3.46012	0.789194
Ndfip2	0.0103514	0.000561783	3.44942	0.993114
Ccdc88c	0.0103514	0.000562206	3.44922	0.832596
Rhoa	0.0104262	0.000567087	3.44689	0.76446
Sumo1	0.0104607	0.000569778	3.44561	0.544499
Shfm1	0.0104755	0.000571407	3.44484	0.618527
Spg21	0.0104935	0.000573556	3.44382	0.878611
Agpat3	0.0105337	0.000577055	3.44218	1.22815
Psmd8	0.0105487	0.000578703	3.4414	0.715407
Ctsw	0.0106705	0.000587053	3.43753	0.689575
Zgpat	0.0107976	0.000594892	3.43393	0.931778
Map2k2	0.0108471	0.000598466	3.43231	0.603349
Rab14	0.011422	0.000631974	3.41751	0.846128
Ccdc85b	0.0115565	0.000640321	3.41393	0.824624
Vapb	0.01156	0.000641419	3.41347	1.16207
Nelfb	0.0116145	0.000645349	3.4118	0.946522
Snx17	0.011838	0.000658694	3.40622	0.836078
Sfr1	0.0118671	0.000661246	3.40516	0.577922
Dynll1	0.0118964	0.000663807	3.40411	0.709119
2010111I01Rik	0.0121195	0.000677204	3.39865	1.0457
Eva1b	0.0123419	0.000690596	3.39329	1.08766
Rbm39	0.0123667	0.000692954	3.39235	0.464406
Ehd3	0.0124275	0.000697332	3.39063	0.80037
Iqgap2	0.0127274	0.000715154	3.3837	1.09709
Clta	0.0128352	0.00072222	3.381	0.578486
Rab1b	0.0130954	0.000739758	3.3744	0.916524
Rab11a	0.0130954	0.00074014	3.37426	1.08176
Hiatl1	0.0130954	0.00074096	3.37396	1.70015
Cox8a	0.0133097	0.000754128	3.3691	0.911079
Psma1	0.0135652	0.000769663	3.36348	0.770902
Cyfip2	0.0136354	0.000774717	3.36167	0.674903
Tma7	0.0138926	0.000790412	3.35613	0.556497
Carhsp1	0.013899	0.000791864	3.35562	3.26975
Ndufb9	0.0139832	0.000797755	3.35357	0.563701
Chtf8	0.0143657	0.000820707	3.34572	0.830932
Tnfaip8l2	0.0150049	0.000859572	3.33286	0.705378
Ywhaq	0.0150645	0.000864162	3.33138	0.846885
Tprgl	0.0151828	0.000872139	3.32882	0.572344
Necap2	0.0154273	0.000887392	3.32399	1.07149
Cd84	0.0154277	0.00088862	3.3236	0.864754
Hnrnpk	0.0155069	0.000894395	3.3218	0.512113
Fryl	0.0156398	0.000903286	3.31904	0.830201
Gpr68	0.0157418	0.000910405	3.31684	1.93505
Irf2	0.0158432	0.000917509	3.31467	0.640331
Golph3	0.0159834	0.000926882	3.31183	0.952536
Pdcd6	0.0161108	0.000935529	3.30923	0.715037
Casp3	0.0162567	0.000945278	3.30633	2.57076
Gps2	0.0165171	0.000961712	3.30149	0.726708
Ppp2r1a	0.0165374	0.000965477	3.3004	0.809124
Commd4	0.0166063	0.0009708	3.29886	0.843932
Ap1s2	0.0167504	0.000980534	3.29605	1.91387
Ufm1	0.0168019	0.000984866	3.29481	0.90405
Gnai3	0.0170064	0.000998183	3.29104	0.648777
Polr2m	0.0170365	0.00100129	3.29017	0.695885
Gnai2	0.0171897	0.00101269	3.28698	0.460505
Bag1	0.0171897	0.00101298	3.2869	0.701504
Lrmp	0.0172029	0.0010151	3.28631	1.15741
Mtpn	0.0172036	0.00101649	3.28592	0.837678
Fyb	0.0172698	0.00102222	3.28434	0.594392
Ewsr1	0.0172698	0.00102311	3.28409	0.566131
Rgs3	0.0172818	0.00102517	3.28353	1.30201
Gm12216	0.017284	0.00102665	3.28312	1.17525
Pea15a	0.0174273	0.00103653	3.28042	1.16966
Jak1	0.0175238	0.00104364	3.27849	0.692791
Surf4	0.0180215	0.00107469	3.27021	1.1115
Taldo1	0.0183327	0.00109468	3.26499	0.68384
Ddit4	0.0184853	0.00110524	3.26227	0.961323
Lrrc8c	0.0190938	0.00114312	3.25271	1.02511
Dctn6	0.0191819	0.00115074	3.25082	0.768321
Fam107b	0.0191884	0.00115329	3.25019	0.570495
Ywhae	0.0192718	0.00115981	3.24858	0.946396
Eomes	0.019515	0.00117597	3.24465	1.20476
Dapk3	0.0199274	0.00120291	3.23819	1.05492
Ttc39c	0.0201265	0.00121755	3.23474	5.2048
Prkag1	0.0203261	0.00123121	3.23155	1.05982
Armc7	0.020475	0.00124183	3.22909	1.31912
Ddx46	0.0204879	0.00124422	3.22854	0.743675
Rap1a	0.0206336	0.00125468	3.22615	0.609014
Lamtor4	0.0208171	0.00126747	3.22325	0.667922
Batf	0.0208243	0.00126954	3.22278	1.01146
Lman2	0.0208892	0.00127513	3.22152	0.78066
Sec61a1	0.021175	0.00129423	3.21726	0.835665
Hnrnpa3	0.0211854	0.00129652	3.21675	0.648845
Scand1	0.0213054	0.0013072	3.21439	0.528548
Mkrn1	0.0213189	0.0013097	3.21385	0.734483
Cox20	0.0215066	0.00132291	3.21096	0.74901
Pcnp	0.021731	0.00133889	3.20751	0.774093
Nbeal2	0.0218464	0.00134894	3.20536	1.20407
Cst7	0.0222867	0.00137903	3.199	0.642619
Prr5l	0.0222867	0.00137962	3.19888	7.20717
Trpv2	0.0226314	0.0014045	3.19372	1.34883
Snx10	0.0229359	0.00142699	3.18914	1.85899
Sars	0.0229927	0.00143412	3.18769	0.612861
Pitpnc1	0.0230123	0.00143714	3.18709	0.620892
Psip1	0.0230255	0.00143977	3.18656	0.651671
Ap2s1	0.0235466	0.0014742	3.17972	0.940099
Runx1	0.0238155	0.0014929	3.17606	1.23969
Tor1aip1	0.023933	0.00150401	3.17391	1.14048
Dusp11	0.0240391	0.00151255	3.17226	0.461362
Cnppd1	0.0247014	0.00155616	3.164	0.633057
Gm4070	0.0249201	0.00157384	3.16071	1.54315
H2-M3	0.0249201	0.00157384	3.16071	0.929202
Vps29	0.0252948	0.00159948	3.156	0.845748
Hip1	0.0253392	0.00160428	3.15513	5.50051
Pdcd6ip	0.0253467	0.00160673	3.15468	0.561374
Mob3a	0.0258976	0.00164368	3.14804	0.711436
Tmem163	0.0266138	0.00169122	3.1397	2.93881
Slc3a2	0.0269724	0.00171612	3.13541	0.809838
Ak2	0.0272109	0.00173342	3.13247	0.880679
March2	0.0274063	0.00175016	3.12965	0.755776
Tmem234	0.0288045	0.00184396	3.11428	0.675164
Cib1	0.0290657	0.00186295	3.11125	1.04914
Mgat1	0.0296043	0.00189979	3.10547	1.3272
Mapk1	0.029619	0.00190305	3.10496	0.685247
Irf2bpl	0.0296358	0.00190645	3.10443	0.75659
Stk39	0.0299785	0.00193319	3.10031	2.48958
Herpud2	0.0299832	0.00193584	3.0999	0.91273
Tmem160	0.0300847	0.00194475	3.09854	0.585716
Rab7	0.0306278	0.00198225	3.09288	0.634555
Tmem30a	0.0308289	0.00199818	3.0905	0.75779
Wasf2	0.0308289	0.00200009	3.09022	0.532699
Chmp1a	0.0309669	0.00201147	3.08853	0.78649
Sept11	0.0314257	0.00204373	3.0838	1.87465
Taok3	0.0318538	0.00207406	3.07942	0.922942
Ostc	0.0318828	0.00207845	3.07879	0.770188
Rsu1	0.0321913	0.00210108	3.07556	1.17848
Mbnl1	0.032612	0.00213364	3.07097	0.549275
Psmd13	0.0331041	0.00216842	3.06614	0.902402
Ehbp1l1	0.0336851	0.00220912	3.06058	2.02146
Mapre2	0.0339151	0.00222686	3.05818	1.28059
Elovl1	0.0340404	0.00223774	3.05672	1.13821
Lime1	0.0343665	0.00226242	3.05343	1.43534
Oaz1	0.0343665	0.00226457	3.05314	0.927188
Bcap31	0.0346687	0.00228719	3.05016	0.777314
Eif3c	0.0350561	0.00231549	3.04647	0.607131
B3gat3	0.0351236	0.0023227	3.04553	1.36868
Glud1	0.0357462	0.00236667	3.03989	0.744354
Lag3	0.0364794	0.00241807	3.03341	3.82347
Ten1	0.0375209	0.00249298	3.02419	0.910767
Triobp	0.0376507	0.00250455	3.02279	1.4401
Apobec2	0.0382626	0.00254824	3.01755	3.46583
Chmp6	0.0383291	0.00255645	3.01658	1.14062
Pnp	0.0383291	0.00255867	3.01631	1.17896
Smpdl3a	0.0384114	0.00256777	3.01524	0.668258
Ptpn11	0.0384114	0.00257018	3.01495	1.16394
Lrrk1	0.0386603	0.00258986	3.01264	2.55407
Lpin1	0.0389226	0.0026123	3.01002	1.36316
Anxa11	0.0389475	0.00261824	3.00933	0.734679
Arpc3	0.0391515	0.00263667	3.0072	0.857512
Tmed9	0.0391515	0.00263808	3.00704	0.701517
Trappc1	0.039629	0.00267336	3.003	1.1356
Med10	0.0399427	0.00270078	2.99989	0.659122
Cers4	0.0401152	0.00271557	2.99822	1.60512
Stk10	0.0413928	0.00280854	2.98795	0.491801
Entpd1	0.0414414	0.00281508	2.98724	4.54434
Degs1	0.0417193	0.00283722	2.98484	0.87269
Foxp4	0.041771	0.00284401	2.98411	1.56326
Psmb1	0.0419729	0.00286104	2.98229	0.479459
Sms	0.0420975	0.00287283	2.98103	0.605776
Gtf2i	0.0421378	0.00287931	2.98034	0.589779
Aplp2	0.0426277	0.00292235	2.97579	1.94939
Psenen	0.0430715	0.00295737	2.97213	0.455112
Tspan3	0.0430715	0.00295952	2.97191	1.79876
Cmpk1	0.0435022	0.00299296	2.96846	0.564107
Ccdc50	0.0435022	0.00299593	2.96816	2.00451
A430078G23Rik	0.0435966	0.00300584	2.96714	0.871249
Tpp2	0.0438612	0.00303014	2.96466	0.730711
Fhl2	0.0438612	0.00303094	2.96458	3.81127
Prkcz	0.0454685	0.00315625	2.9521	1.27335
Fam129a	0.0455639	0.00316644	2.9511	3.73932
Stk24	0.0457706	0.00318438	2.94935	0.704902
Akirin1	0.0459024	0.00320074	2.94777	0.845235
H2afv	0.0460955	0.00321781	2.94613	0.643197
Pomp	0.0461952	0.00322839	2.94511	0.619335
Prdx2	0.0464442	0.00324942	2.9431	0.667688
Kcnk5	0.0467739	0.00327981	2.94022	4.26415
Ntan1	0.0470042	0.00329964	2.93835	0.720787
Slc1a5	0.0470381	0.0033057	2.93778	0.578062
Gna13	0.0474928	0.00334137	2.93445	0.64992
Tbc1d10a	0.0484459	0.00341222	2.92793	1.06243
Dbnl	0.0487568	0.00343793	2.9256	0.535881
Pdcd1	0.0488141	0.00344579	2.92489	5.43287
Manf	0.0497132	0.00351315	2.91886	0.709208
Hmha1	0.0500575	0.0035414	2.91636	0.439959
Mta2	0.0501162	0.00354947	2.91565	0.872528
Sf3b1	0.0501492	0.00356358	2.91441	0.488961
Actr2	0.0518315	0.00368718	2.90375	0.652969
Vps4b	0.0521013	0.00371453	2.90144	0.837287
Tpm1	0.0521184	0.00371983	2.90099	0.958249
Vamp3	0.0522208	0.00373383	2.89981	1.2222
Itgb7	0.0522208	0.00373649	2.89959	1.07666
Chic2	0.0526864	0.00377686	2.89622	0.579755
Sf3b2	0.0529573	0.00380457	2.89393	0.570061
Ndufs4	0.0544177	0.00391801	2.88469	0.516341
Scamp3	0.0556483	0.00401096	2.8773	0.594969
Plp2	0.0556703	0.0040169	2.87683	1.26628
Hsp90aa1	0.0558465	0.00403399	2.87549	0.787761
Aldoa	0.0564571	0.00408251	2.87171	0.533703
Dnajc8	0.0565375	0.00409275	2.87092	0.557041
Fgfr1op2	0.0570016	0.00413235	2.86788	0.590785
Cope	0.0570016	0.00413527	2.86765	0.518672
2310011J03Rik	0.0572706	0.00416375	2.86548	0.778148
Sash3	0.0581478	0.00423207	2.86032	0.53656
Rasa3	0.0594588	0.00433729	2.85253	0.546052
Rnf181	0.0594588	0.00433785	2.85249	0.801622
Tspan31	0.0594588	0.00434145	2.85222	1.38197
Acap2	0.0595366	0.00435339	2.85135	1.22577
Dph3	0.0595366	0.00435645	2.85113	0.667727
Tox	0.0598386	0.00438323	2.84918	1.4738
Tnks2	0.0599772	0.00439808	2.8481	0.705491
Rnf216	0.0599974	0.00440426	2.84766	4.34036
Tespa1	0.0613907	0.00451134	2.84	1.09525
Sf3b6	0.0614074	0.00451737	2.83957	0.410654
Vopp1	0.0618083	0.0045517	2.83716	1.38133
Gtf2b	0.062519	0.00461051	2.83306	0.734083
Nt5c3b	0.0630157	0.00466527	2.82928	0.853314
Pgam1	0.0635119	0.00471076	2.82617	0.481699
Maf1	0.0635119	0.00471195	2.82609	0.463664
Capns1	0.0645474	0.00479383	2.82057	0.921766
Dctn2	0.0646265	0.00480476	2.81984	0.78488
Dbi	0.06496	0.00483463	2.81785	0.681403
Psmc3	0.0649944	0.00484228	2.81734	0.573456
Pnpla2	0.0653213	0.00487175	2.81539	0.725833
Psap	0.0662994	0.00494988	2.81028	0.511812
Lamb3	0.0664727	0.00496803	2.8091	1.26697
Junb	0.0672091	0.00503359	2.80488	0.239388
Mat2b	0.0672914	0.00504501	2.80415	0.463628
Cldnd1	0.0674247	0.00506028	2.80317	1.18913
Psen2	0.067703	0.00508647	2.80151	1.24331
Inpp5d	0.0679952	0.00511374	2.79978	0.964145
Fkbp8	0.069439	0.00522776	2.79265	0.527521
Nucb1	0.069821	0.00526198	2.79054	0.910199
Sla	0.0699608	0.00528347	2.78922	0.894331
Mvb12a	0.0699805	0.00529043	2.7888	0.930399
Unc93b1	0.0701143	0.00530604	2.78784	2.7436
Prkca	0.0703366	0.00532836	2.78648	0.68701
Sdhd	0.0708495	0.00537831	2.78346	0.73435
Slc4a7	0.0711608	0.005408	2.78167	2.38742
Ifi35	0.0711608	0.00541308	2.78137	0.833979
Dnajc3	0.0725737	0.00553759	2.77397	0.486101
1700020I14Rik	0.0725745	0.00554347	2.77363	0.838226
Sqstm1	0.0725745	0.00554901	2.7733	0.593436
H13	0.0729266	0.00558164	2.7714	0.455908
Rdm1	0.0732238	0.0056127	2.76959	1.46986
Rer1	0.0735376	0.00564567	2.76768	0.548053
Map7d1	0.074069	0.00569226	2.765	1.4271
Elf4	0.0740812	0.005699	2.76462	1.00692
Ankrd12	0.0762183	0.00586937	2.75499	0.572009
Tmem128	0.0762544	0.00587811	2.7545	0.680114
Eif4e2	0.077658	0.00599587	2.74801	0.726292
Higd1a	0.077658	0.00599847	2.74786	0.468201
Mff	0.0780225	0.00603273	2.746	0.588569
Ube2b	0.0783013	0.00606041	2.74449	0.51563
Mink1	0.0787269	0.00609952	2.74238	1.05634
Dnajc1	0.0803212	0.00622932	2.73546	0.90986
Fus	0.0809658	0.00628566	2.7325	0.443174
Nmi	0.0815448	0.00633698	2.72982	0.702719
Actn4	0.0816184	0.00634909	2.72919	0.788449
1500009L16Rik	0.0816871	0.00636083	2.72858	4.86118
Sfpq	0.0832355	0.00649443	2.72171	0.493424
Slc25a11	0.0834011	0.0065204	2.72039	0.801609
Dnajb11	0.0843644	0.00661552	2.7156	0.771137
Plscr1	0.0863554	0.00679868	2.70655	3.81064
Tmem120a	0.0864439	0.00681241	2.70588	1.48298
Chsy1	0.086795	0.00685376	2.70387	1.79088
Azi2	0.086795	0.00685501	2.70381	0.909236
Uqcrq	0.086795	0.00686046	2.70354	0.453778
Nipal3	0.0882899	0.00698553	2.69753	1.58147
Ap3d1	0.0885152	0.00701028	2.69636	1.23721
Rab11b	0.0894507	0.00709794	2.69221	0.614026
Sdccag3	0.0918433	0.00731699	2.68206	0.628867
Timm17b	0.0918433	0.00731699	2.68206	0.776269
Xrn1	0.0937765	0.00748206	2.67459	0.980092
Fnbp1	0.0937765	0.00748568	2.67443	0.698149
Slmo2	0.0946192	0.00756035	2.6711	0.786719
Ngfrap1	0.0951862	0.00761311	2.66876	0.815634
Mdfic	0.0959414	0.00768102	2.66578	3.71444
5830432E09Rik	0.0964514	0.0077294	2.66367	1.5831
Runx2	0.0969053	0.00777336	2.66176	1.7839
Tomm22	0.0969569	0.00778508	2.66125	0.545856
Mrps18c	0.0972713	0.00782555	2.65951	0.770644
Ubash3b	0.0982835	0.00791468	2.65569	1.18243
Idh3a	0.0992385	0.00800712	2.65177	0.766414
Tmem167	0.0996502	0.00804813	2.65004	0.57205
Zap70	0.0997154	0.0080612	2.6495	0.618707
Zbtb7a	0.0998461	0.00808108	2.64866	0.595949
Ubxn4	0.0998461	0.0080874	2.6484	0.585094
Litaf	0.100754	0.00817183	2.64489	3.13463
Smndc1	0.100754	0.00817673	2.64468	0.6234
Mrps23	0.100887	0.00819539	2.64391	0.611712
Maea	0.102152	0.00830617	2.63936	0.83704
Trafd1	0.102311	0.00832709	2.63851	1.3835
Eif6	0.10247	0.00835105	2.63754	0.521021
Icos	0.10247	0.00835605	2.63733	1.19279
Samsn1	0.103183	0.00842231	2.63465	1.49652
Gprin3	0.103492	0.00845562	2.63331	1.76093
Trabd	0.104861	0.00857567	2.62852	0.890921
Polr3c	0.105596	0.008644	2.62582	0.646801
Sephs2	0.105886	0.00867602	2.62456	1.19308
Selm	0.106005	0.00869414	2.62385	5.89058
Rpa1	0.106569	0.00876853	2.62095	0.870216
Hnrnpm	0.106569	0.00877376	2.62075	0.57161
Ppp2r4	0.106983	0.00881617	2.6191	0.779865
Nans	0.107916	0.00890154	2.61581	0.916064
Cdk6	0.108767	0.00898018	2.61281	2.02641
Dtx1	0.108825	0.00899353	2.6123	0.744514
Anxa5	0.109026	0.00901867	2.61135	1.27419
Phax	0.109144	0.00903796	2.61061	0.768933
Sypl	0.109144	0.00904548	2.61033	2.13008
Arhgap30	0.109605	0.00909229	2.60856	0.567095
Rtfdc1	0.109794	0.0091166	2.60765	0.801019
Mrps21	0.110036	0.00914529	2.60657	0.569003
Taf12	0.110849	0.00922695	2.60353	0.96327
Arhgap26	0.110849	0.00923023	2.60341	1.48576
Dnmt1	0.112311	0.00936282	2.59851	0.825064
Ndufa8	0.112311	0.00936947	2.59827	0.562806
Lxn	0.114354	0.00955728	2.59145	2.88184
Ube2a	0.114354	0.00955785	2.59143	0.745727
Serinc3	0.115385	0.00965301	2.58802	0.78377
Kif5b	0.115563	0.00967694	2.58716	0.629385
Sri	0.115851	0.00971921	2.58566	0.473713
D8Ertd738e	0.117493	0.00986617	2.58048	0.481083
Ube2n	0.11866	0.00997343	2.57675	0.711701
Chmp2a	0.120945	0.010175	2.56983	0.597933
Rnf10	0.122428	0.0103093	2.56528	0.712059
Sytl3	0.123112	0.0103856	2.56272	1.86389
Gzmm	0.123112	0.0103862	2.5627	1.18734
Prrc2b	0.123502	0.0104288	2.56128	0.627864
Lnpep	0.124229	0.0105193	2.55827	0.885867
Gnptab	0.124864	0.0105914	2.5559	1.3613
Rps27l	0.124864	0.0105927	2.55586	0.581761
Tpgs1	0.126113	0.0107282	2.55143	1.05152
Ildr1	0.127792	0.010881	2.5465	3.07766
Hprt	0.128158	0.0109222	2.54518	0.617044
Nxpe3	0.129207	0.0110217	2.54201	1.51737
Adam19	0.129231	0.0110339	2.54162	1.15829
Sh3kbp1	0.129781	0.011091	2.53982	0.376727
Ppp1r15b	0.130751	0.0111841	2.53689	0.9482
Map4k1	0.131615	0.0112818	2.53385	0.976956
Ndufs5	0.134193	0.0115206	2.5265	0.391162
Cir1	0.134312	0.0115413	2.52587	0.932166
E2f4	0.134337	0.0115539	2.52548	0.563391
Cep250	0.134354	0.011566	2.52512	1.16549
Mpnd	0.135611	0.0116848	2.52152	0.847106
Rasal3	0.13779	0.0118941	2.51527	0.457267
Trp53i11	0.138572	0.0119724	2.51296	1.22204
Aph1a	0.138667	0.0119972	2.51223	0.660698
Sep15	0.138667	0.0120048	2.512	0.492198
Ifi27l2a	0.138667	0.0120131	2.51176	2.23221
Atp5c1	0.139039	0.0120671	2.51017	0.484178
Tceb1	0.139434	0.0121123	2.50885	0.418041
Lsm12	0.140847	0.0122551	2.50471	0.666964
Atp6v1e1	0.140847	0.0122572	2.50465	0.824015
Tmem71	0.141647	0.0123454	2.50211	0.591653
Zfand5	0.141788	0.0123723	2.50134	0.818636
Hiat1	0.142394	0.0124363	2.49952	0.930384
Sh2b1	0.143477	0.0125422	2.49651	0.92698
Sae1	0.143999	0.012599	2.49491	0.569683
Ptbp3	0.144856	0.0126967	2.49217	0.475518
Supt5	0.146959	0.0128925	2.48672	0.60142
Rbm3	0.147373	0.0129404	2.4854	0.645468
Rap2b	0.148434	0.0130516	2.48236	0.960594
Taf6l	0.149498	0.0131621	2.47935	0.493525
Blvra	0.15044	0.0132568	2.4768	1.19274
Cd7	0.151838	0.0133924	2.47316	1.76114
Arl1	0.152568	0.0134801	2.47083	0.79681
Phf1	0.152901	0.0135215	2.46973	0.827446
F2r	0.153591	0.0135946	2.4678	1.21312
Ahsa1	0.153816	0.0136347	2.46675	0.511017
Itgax	0.153816	0.0136386	2.46664	5.10754
Rsbn1l	0.154563	0.0137169	2.46459	0.548941
Nfyb	0.155665	0.0138268	2.46173	0.982036
Ptbp1	0.15649	0.0139124	2.45952	0.440805
Prdx4	0.156657	0.0139439	2.45871	2.37593
Dnajb6	0.156657	0.0139518	2.4585	0.460549
Cwc15	0.158343	0.0141143	2.45434	0.465186
AI413582	0.158669	0.0141558	2.45328	0.429199
Otub1	0.158772	0.0141774	2.45274	0.772206
Pdcd10	0.158974	0.0142078	2.45197	0.41052
Ghitm	0.159719	0.0142995	2.44965	0.412025
Azin1	0.160148	0.0143504	2.44837	1.05679
Exosc3	0.161152	0.0144656	2.44549	0.596974
Rab19	0.161438	0.0145039	2.44453	1.08318
Spcs2	0.161625	0.0145334	2.4438	0.579381
Bak1	0.166481	0.0150222	2.43184	1.05465
Tuba1a	0.166481	0.0150222	2.43184	0.512504
Zbtb32	0.166645	0.01505	2.43117	4.31759
Flt3l	0.166786	0.0150761	2.43055	0.805301
Gars	0.167231	0.0151421	2.42896	0.620504
Cyb5r4	0.167992	0.0152288	2.42689	0.689269
Pqlc3	0.167992	0.0152374	2.42669	1.96196
Tktl1	0.16844	0.0152912	2.42541	6.89124
Lrrfip2	0.168517	0.0153117	2.42492	1.64638
Pak2	0.168561	0.0153417	2.42421	0.334852
Copz1	0.170489	0.0155306	2.41976	0.572066
Sf1	0.170629	0.0155566	2.41916	0.452589
Xiap	0.172343	0.0157399	2.41489	1.09134
Fzr1	0.172984	0.015812	2.41323	1.4478
Galnt6	0.174269	0.0159615	2.4098	0.692589
Dtx3	0.174269	0.0159668	2.40967	0.907615
Ypel5	0.174269	0.0159704	2.40959	0.829175
Sipa1	0.176593	0.016211	2.40413	0.666418
Copa	0.177002	0.0162624	2.40297	0.724604
Syt11	0.178465	0.0164247	2.39934	1.72799
Pim1	0.179364	0.0165215	2.39719	0.486299
Prdx1	0.179786	0.0165829	2.39583	0.65275
Ppm1j	0.179786	0.0165884	2.3957	1.1637
Rab4b	0.180391	0.0166584	2.39416	0.527023
Cnot11	0.182079	0.0168428	2.39012	1.24627
Plekhj1	0.182328	0.0168801	2.38931	0.386958
Mrpl57	0.183173	0.0169727	2.3873	0.604672
Tax1bp1	0.183816	0.0170535	2.38555	0.502564
Nedd8	0.183816	0.017061	2.38539	0.36528
Tm9sf3	0.185103	0.0172094	2.3822	0.452044
Gsk3b	0.185335	0.0172455	2.38143	0.672304
Rap1gap2	0.185363	0.0172626	2.38107	3.96089
Lats2	0.186423	0.0173905	2.37835	0.993064
Ubn1	0.186575	0.0174193	2.37774	0.492311
Ppil2	0.188512	0.0176149	2.37361	0.569683
Pacsin2	0.189809	0.017751	2.37077	2.0163
Abhd8	0.190047	0.017788	2.37	0.48647
Gsdmd	0.190755	0.0178693	2.36832	0.912959
Ptdss1	0.191539	0.0179577	2.36649	0.918986
Abcb1a	0.191548	0.0179735	2.36616	1.81715
Rbbp4	0.193612	0.0181855	2.36182	0.435352
Sec62	0.195684	0.0184229	2.35701	0.443793
Emc3	0.19581	0.0184501	2.35646	0.778355
Metap2	0.196548	0.018535	2.35475	0.622503
Slc20a1	0.197008	0.0185938	2.35358	1.07115
Cpne3	0.198375	0.0187416	2.35063	1.35365
Irf7	0.198375	0.0187539	2.35039	0.651413
Ndufb6	0.198664	0.0188123	2.34923	0.399088
Top1	0.198921	0.0188657	2.34817	0.638844
Snrpb	0.198921	0.0188677	2.34813	0.463014
Atp1b3	0.19969	0.0189564	2.34639	0.490667
Babam1	0.1997	0.0189729	2.34606	0.693197
Mif4gd	0.200428	0.0190578	2.3444	0.771653
Atp2b4	0.200624	0.0190921	2.34373	2.82622
Cd28	0.201739	0.019214	2.34135	0.426475
Scamp2	0.204986	0.0195393	2.33508	0.77439
Ggnbp2	0.205641	0.0196339	2.33327	0.523525
Eif4a3	0.205684	0.0196541	2.33289	0.526306
Ets1	0.20605	0.0197064	2.33189	0.381517
Rassf1	0.20605	0.0197214	2.33161	0.85976
Pkn2	0.206721	0.0198017	2.33008	0.881089
Cmc1	0.206865	0.0198479	2.32921	0.449823
Rad21	0.208493	0.0200368	2.32566	0.601636
Dcaf11	0.209238	0.0201247	2.32401	0.899797
Chp1	0.210759	0.0202875	2.32099	0.721932
Sla2	0.2111	0.0203368	2.32008	0.640001
Sec11c	0.211339	0.0203764	2.31934	0.452224
Ppp1r2	0.212803	0.0205342	2.31644	0.814947
Ssbp4	0.213251	0.0205941	2.31534	0.479934
Hmox2	0.214958	0.0207758	2.31203	0.738463
Abi1	0.215096	0.020806	2.31149	0.636274
Phip	0.215165	0.0208295	2.31106	0.603931
Manbal	0.215977	0.020925	2.30933	0.910213
Mfng	0.216454	0.0209881	2.3082	0.522583
Usp16	0.216547	0.0210141	2.30773	0.670801
Psmd14	0.217048	0.0210797	2.30655	0.828261
Rab10	0.219345	0.02132	2.30227	0.448491
Sntb2	0.219381	0.0213521	2.3017	1.04419
Prpf40a	0.219381	0.0213715	2.30136	0.527117
Tapbp	0.219381	0.021375	2.30129	0.540981
Vezf1	0.220278	0.0214796	2.29945	0.619074
Hint1	0.22132	0.0215985	2.29736	0.414576
Dock10	0.2227	0.021768	2.29439	0.447979
Sytl2	0.224039	0.0219164	2.29181	1.89995
Leprot	0.224723	0.022001	2.29035	1.37337
Camk2n1	0.224724	0.0220363	2.28974	3.22824
Evi2a	0.224881	0.0220693	2.28917	2.03901
Cotl1	0.225209	0.0221472	2.28783	0.715684
Nfic	0.225209	0.0221543	2.28771	1.44953
Trim14	0.226005	0.0222503	2.28607	0.892077
Uqcr10	0.226804	0.0223467	2.28442	0.418796
Card11	0.229457	0.0226332	2.27957	0.697145
Polr2k	0.230083	0.0227238	2.27805	0.600513
Etfa	0.230158	0.0227492	2.27762	0.595505
Letm1	0.23193	0.022957	2.27415	0.730631
Csnk1g3	0.23193	0.0229607	2.27409	0.978888
Sepw1	0.232365	0.023023	2.27305	0.50521
Sfxn3	0.232365	0.0230401	2.27277	0.691446
Trappc4	0.23254	0.0230757	2.27218	0.558499
Atp5k	0.23352	0.0231911	2.27027	0.451196
Derl2	0.234341	0.023291	2.26863	1.03996
Coro7	0.235267	0.0234075	2.26672	1.19619
Mdh1	0.235581	0.0234696	2.2657	0.314567
Cbx3	0.23577	0.0235069	2.26509	0.451093
Traf7	0.236962	0.0236443	2.26286	0.789485
Rbck1	0.238023	0.0237723	2.26079	0.448786
Smim15	0.238023	0.0237874	2.26055	0.775523
Tmem258	0.239356	0.0239718	2.25758	0.339898
Ufc1	0.239356	0.023987	2.25734	0.485495
Comt	0.239356	0.0240123	2.25693	1.24946
Kdm4c	0.239356	0.0240199	2.25681	1.20087
Keap1	0.239356	0.0240466	2.25638	0.813467
Itgb1bp1	0.239356	0.0240517	2.2563	0.78174
Glipr1	0.240017	0.024137	2.25494	0.833474
Borcs8	0.240503	0.0242046	2.25387	0.620674
Pias3	0.241893	0.0243635	2.25135	2.58816
Hnrnpul2	0.242564	0.024469	2.24968	0.472202
Slc2a3	0.242619	0.0244936	2.2493	1.75362
Prkcd	0.242789	0.0245297	2.24873	1.22809
Adora2a	0.245419	0.0248338	2.24398	1.02021
Ptges3	0.245422	0.0248534	2.24367	0.325264
Gpx4	0.24553	0.0248835	2.24321	0.334031
Ier5	0.24868	0.0252416	2.23768	0.266051
Tacc1	0.248854	0.0252788	2.23712	0.508385
Amica1	0.249368	0.0253505	2.23602	1.27217
Cenpw	0.251275	0.0255641	2.23277	1.47321
E2f2	0.252612	0.0257199	2.23042	3.07642
Sun1	0.253729	0.0258535	2.22841	1.32976
Dnajc14	0.254895	0.0260094	2.22607	0.981024
Mob4	0.254895	0.0260122	2.22603	0.495012
Mxd4	0.25526	0.0260693	2.22518	1.0419
Eml3	0.256347	0.0262004	2.22323	0.941309
Tbcb	0.256445	0.0262305	2.22278	0.90503
Prdm1	0.25817	0.0264739	2.21919	4.30788
Tgoln1	0.25817	0.0264877	2.21899	0.778594
Was	0.260377	0.0267346	2.21537	0.469664
Lpcat4	0.261338	0.0268742	2.21334	0.796445
Tecr	0.261683	0.0269302	2.21253	0.408128
Ric8	0.261907	0.0269736	2.2119	0.83688
Serpinb6a	0.263579	0.0271665	2.20912	1.55422
Ostm1	0.263694	0.0271989	2.20865	0.975738
Xaf1	0.264605	0.0273136	2.20701	0.909153
Spryd3	0.265042	0.0273818	2.20603	1.11664
Trbc2	0.265042	0.0274003	2.20577	0.605425
Gbp2	0.265309	0.0274487	2.20508	0.933936
Ifitm1	0.265811	0.0275214	2.20404	8.94711
Ezr	0.266998	0.027686	2.20171	0.607489
Atrx	0.267045	0.0277119	2.20134	0.440643
Arrb2	0.267578	0.0277881	2.20027	0.629582
Snrpc	0.2721	0.0283003	2.1931	0.671141
Morf4l1	0.272219	0.0283339	2.19263	0.33289
Desi1	0.272647	0.0283999	2.19172	0.821115
Tor2a	0.274051	0.0285675	2.1894	0.899797
Sptan1	0.274199	0.0286044	2.1889	0.713069
Hcfc1r1	0.274361	0.0286428	2.18837	0.629463
Ociad1	0.27485	0.0287153	2.18737	0.463342
Pttg1ip	0.275254	0.0287791	2.1865	0.922769
Man2b1	0.275743	0.0288518	2.1855	0.572613
Acap1	0.275928	0.0289114	2.18469	0.372992
Rchy1	0.275928	0.0289144	2.18465	0.534099
Grina	0.276932	0.0290412	2.18293	0.855979
Hsph1	0.279516	0.0293341	2.17897	0.733492
Dpp3	0.279559	0.0293673	2.17852	1.22568
Pdap1	0.279559	0.0293824	2.17832	0.496392
Ubash3a	0.279668	0.0294156	2.17787	0.664003
Itsn2	0.280035	0.0294762	2.17706	0.631577
Napa	0.280129	0.029508	2.17663	0.408526
Ergic3	0.280324	0.0295505	2.17606	0.544559
Psmb6	0.280873	0.0296402	2.17487	0.399729
Tradd	0.280873	0.0296523	2.1747	0.728643
Tdg	0.281025	0.0296904	2.1742	1.66782
Pon2	0.281163	0.029727	2.17371	1.0532
Plekho2	0.281374	0.0297713	2.17312	1.77822
Psma2	0.282765	0.0299459	2.17081	0.407822
Gem	0.282765	0.0299628	2.17058	2.47033
Stx11	0.282789	0.0299874	2.17026	3.68455
Nebl	0.284862	0.0302295	2.16707	3.30467
Mirt1	0.285294	0.0302977	2.16618	1.11678
Asna1	0.285741	0.0303676	2.16526	0.793787
Bad	0.286058	0.0304236	2.16453	1.0728
Pcif1	0.286096	0.03045	2.16419	0.493176
Clptm1	0.286501	0.0305155	2.16333	0.620897
Gm2a	0.28692	0.030603	2.1622	0.667283
Nfatc1	0.28692	0.0306343	2.16179	0.579538
Mir142hg	0.28692	0.0306484	2.16161	1.1836
Cox7b	0.28692	0.03065	2.16159	0.309054
Myl12b	0.287017	0.0306829	2.16116	0.712549
Psmb2	0.287042	0.030708	2.16084	0.403127
Tmem126a	0.287874	0.0308195	2.15939	0.875096
Snf8	0.288239	0.0309236	2.15806	0.616536
Rit1	0.288239	0.0309283	2.15799	1.31802
Mrpl9	0.288239	0.0309488	2.15773	0.456005
Irgm1	0.289045	0.031058	2.15633	0.599096
Mlx	0.289288	0.0311293	2.15542	0.67317
Atg3	0.289324	0.0311738	2.15485	0.574525
Cst3	0.290015	0.0312757	2.15355	0.532417
Ciz1	0.291136	0.0314194	2.15172	0.850164
Vcpkmt	0.291934	0.0315284	2.15034	1.06032
Gpr65	0.292109	0.0315701	2.14981	0.948004
Htatip2	0.292727	0.0316602	2.14867	1.14609
Bcl2a1d	0.292933	0.0317279	2.14782	3.61389
Ppp1r11	0.293437	0.0318054	2.14685	0.604008
AK010878	0.293583	0.0318442	2.14636	1.36735
Nrbp1	0.294489	0.031974	2.14474	0.635609
Slu7	0.29582	0.0321563	2.14246	0.780298
Spata13	0.296566	0.0322838	2.14088	0.510834
Ubl7	0.296909	0.0323445	2.14013	0.655606
Cflar	0.297736	0.0324578	2.13873	0.698629
Osbpl8	0.29858	0.0325732	2.13731	0.995869
Rab2a	0.298774	0.0326178	2.13676	0.404956
Hist1h1e	0.299226	0.0326905	2.13586	1.06121
Fermt3	0.300393	0.0328415	2.13402	0.521677
Vamp5	0.302095	0.0330749	2.13117	1.2693
Esyt2	0.302673	0.0331619	2.13012	0.559124
Sdf2	0.304373	0.0333719	2.12758	0.647435
Cnbp	0.305618	0.0335323	2.12565	0.242111
Gatad2a	0.306991	0.033707	2.12356	0.50466
Sp110	0.307438	0.0337801	2.12269	0.400644
Mthfsl	0.307602	0.0338568	2.12177	0.918465
Ier3ip1	0.309931	0.0341754	2.118	0.448813
Ralgapa2	0.310273	0.0342373	2.11727	1.32813
Stk38	0.310943	0.0343356	2.11611	0.306865
Zfand6	0.311786	0.0344532	2.11473	0.431327
Ifnar2	0.315517	0.0348901	2.10963	0.457885
Sec13	0.318455	0.0352399	2.10559	0.608104
Ptpn1	0.318612	0.0352823	2.1051	0.499225
Gm16286	0.320621	0.035582	2.10167	0.464848
Vimp	0.320621	0.0355873	2.10161	0.550378
Shc1	0.320621	0.0356051	2.10141	1.11484
Setd5	0.322577	0.0359233	2.09779	0.518983
Epn1	0.323027	0.0360239	2.09666	0.479737
Cdc42se2	0.323074	0.0360545	2.09631	0.316463
Inpp5k	0.324754	0.0362927	2.09363	0.918285
Map2k3	0.325937	0.0364505	2.09187	0.929655
Ptger4	0.326196	0.0365178	2.09111	2.48572
Cat	0.326196	0.0365305	2.09097	0.651129
Sharpin	0.327009	0.0366471	2.08967	0.422919
Rps6ka4	0.328117	0.0368044	2.08793	1.16936
Uqcrb	0.328117	0.0368227	2.08772	0.351353
Copb1	0.328362	0.0369016	2.08685	0.642154
Piezo1	0.329475	0.0370524	2.08519	0.966222
Ddost	0.330607	0.0372055	2.0835	0.283872
Trim35	0.330722	0.0372444	2.08308	0.601265
Gm44160	0.330854	0.0372851	2.08263	6.14823
Fam50a	0.331249	0.0373556	2.08186	0.55571
Becn1	0.331908	0.0374558	2.08076	0.573299
Atp6v0c	0.332024	0.0375191	2.08007	0.40269
Cdk5rap3	0.332867	0.0376571	2.07857	0.620596
Ifngr1	0.332867	0.0376683	2.07845	0.238432
Tor3a	0.332935	0.0377038	2.07806	1.83408
Lta4h	0.332935	0.0377281	2.0778	0.435872
Ccndbp1	0.333912	0.0378649	2.07631	0.733222
Sdcbp2	0.333913	0.0378912	2.07603	3.09694
Ezh2	0.335841	0.0381416	2.07333	1.44608
Brms1	0.335841	0.0381681	2.07305	0.827373
Zfp207	0.335841	0.0381889	2.07282	0.592976
Tapbpl	0.336395	0.0383309	2.0713	0.588054
Pik3r5	0.336397	0.0383574	2.07101	0.460669
Daxx	0.33815	0.0385838	2.0686	0.788337
Myadm	0.338286	0.0386257	2.06815	5.45669
Prkab1	0.338606	0.0386888	2.06748	1.09672
Herc4	0.33906	0.0387672	2.06665	0.540219
Gpd2	0.339465	0.03884	2.06588	1.5936
Mid1ip1	0.339872	0.0389398	2.06482	1.63622
Ypel3	0.341387	0.0391401	2.06271	0.349315
Arpc1a	0.343195	0.0393743	2.06025	0.728155
Ccl3	0.343689	0.0394577	2.05938	5.4252
Cd6	0.344047	0.0395258	2.05867	0.527035
0610012G03Rik	0.345441	0.039713	2.05672	0.617593
Dpm2	0.346091	0.0398148	2.05567	0.755821
Cript	0.346693	0.0399265	2.05451	0.381156
Malat1	0.346693	0.0399383	2.05439	1.02011
Tcf3	0.346764	0.0399737	2.05402	0.645953
Fbxo31	0.34776	0.040141	2.0523	1.23969
Chtop	0.348756	0.0402852	2.05081	0.531359
Ube2j2	0.350544	0.0405191	2.04842	0.455989
Ndufa1	0.351064	0.0406067	2.04752	0.490911
Pgrmc1	0.351205	0.0406505	2.04708	0.858385
Kdm6a	0.351242	0.0407203	2.04637	0.899751
Sike1	0.351242	0.0407543	2.04602	0.62423
Lyrm2	0.351242	0.0407662	2.0459	0.976355
Ost4	0.351242	0.0407922	2.04564	0.25453
Znrf2	0.351642	0.0408662	2.04488	0.623085
Arhgap1	0.351974	0.0409324	2.04421	0.505784
AU020206	0.352104	0.0409986	2.04354	1.07753
Sec61g	0.352104	0.0410026	2.0435	0.342875
Mettl23	0.3533	0.0411695	2.04182	0.348489
Tmed7	0.356941	0.0416575	2.03693	0.637454
Jmjd6	0.356941	0.0417288	2.03622	0.636336
Gga1	0.356941	0.0417349	2.03615	0.742735
Spsb3	0.356941	0.0417492	2.03601	0.731897
Rab1a	0.356941	0.0417512	2.03599	0.738459
Rab27a	0.357208	0.0418206	2.0353	1.0889
Laptm4a	0.35776	0.041933	2.03418	0.389361
Xbp1	0.35776	0.0419412	2.0341	1.20477
Acly	0.358429	0.0420477	2.03305	0.763688
Cdc37	0.359082	0.0421524	2.03201	0.315099
Gid8	0.360175	0.0423089	2.03047	0.579617
Dennd1c	0.361435	0.0425134	2.02846	0.703372
Lockd	0.362951	0.04275	2.02614	1.83543
Rb1cc1	0.362951	0.042777	2.02588	0.406189
Sdhaf2	0.363346	0.042852	2.02515	0.823028
Polr2c	0.363688	0.0429208	2.02448	0.502791
Hmga1	0.364421	0.0430357	2.02336	0.780171
Lbr	0.366629	0.0433252	2.02056	0.436863
Tmem115	0.368837	0.0436163	2.01776	1.0882
Emc7	0.368837	0.0436438	2.0175	0.455982
Dapk2	0.369147	0.0437095	2.01687	2.36504
Acss2	0.369888	0.0438262	2.01575	0.943415
Plekhf2	0.371242	0.0440156	2.01394	1.19699
Yipf1	0.371878	0.0441202	2.01295	0.88929
2210016F16Rik	0.372073	0.0442164	2.01203	0.776453
Hspa4	0.372073	0.0442378	2.01183	0.259139
Rnf14	0.372073	0.0442678	2.01155	0.934353
Rbl2	0.372073	0.0442678	2.01155	0.946986
Lin37	0.372073	0.0443385	2.01088	0.665831
Elmo1	0.372073	0.0443471	2.0108	0.487204
Birc6	0.374833	0.0447174	2.0073	0.299069
Nsmce2	0.375801	0.0448797	2.00578	0.814028
Cd3g	0.377099	0.0450642	2.00405	0.466328
Phf12	0.378299	0.045245	2.00237	0.498399
Hsp90b1	0.378299	0.0452668	2.00217	0.617975
Gsap	0.378946	0.0453739	2.00117	1.7083
Szrd1	0.379009	0.0454111	2.00083	0.658417
Arhgap10	0.37983	0.0455645	1.99941	1.68008
Itpk1	0.37983	0.0455689	1.99936	0.71391
Bnip3l	0.380205	0.0456436	1.99867	0.385065
Cipc	0.380396	0.0456964	1.99819	1.17366
Ugdh	0.380442	0.0457316	1.99786	1.21377
Parp14	0.381688	0.0459257	1.99608	0.921123
Acsl5	0.382883	0.046136	1.99415	0.662215
Zmat5	0.390687	0.0471772	1.98471	0.566024
Tgfb1	0.390734	0.0472134	1.98438	0.440498
Sf3b5	0.390986	0.0472745	1.98383	0.344889
Nadk	0.391183	0.0473289	1.98335	0.680872
Gm16702	0.393276	0.0476129	1.98081	6.37175
Dpf2	0.396541	0.0480703	1.97675	0.504007
D930015E06Rik	0.397697	0.0482727	1.97496	0.733722
Tmem208	0.398048	0.0483465	1.97431	0.460178
Stap1	0.398391	0.0484481	1.97342	0.751933
Ilk	0.398391	0.0484504	1.9734	0.667944
Mettl7a1	0.399085	0.0485661	1.97238	2.67926
Klra9	0.399533	0.0486518	1.97163	4.44068
Prpf38b	0.400916	0.0488516	1.96988	0.576291
Mdm2	0.403339	0.0491784	1.96704	0.759949
Mat2a	0.40354	0.0492346	1.96655	0.335287
Psma3	0.404483	0.0494129	1.96501	0.399592
Tmed5	0.404483	0.0494129	1.96501	0.401604
Hsd11b1	0.40789	0.0498611	1.96115	0.777901
l7Rn6	0.408192	0.0499725	1.9602	0.533601
Sltm	0.408192	0.0499748	1.96018	0.561124
Baz1a	0.408192	0.0499938	1.96002	0.790103
Psmd2	0.40834	0.0500769	1.95931	0.587408
Ybx1	0.40834	0.0501078	1.95904	0.352685
B2m	0.408393	0.0501744	1.95847	1.59655
Gbp3	0.408393	0.0501935	1.95831	1.4473
Anxa1	0.408393	0.0502102	1.95817	6.04174
Kif13b	0.410707	0.0505589	1.9552	1.73599
Slco3a1	0.410729	0.0506212	1.95468	0.798316
Sdf4	0.410729	0.050626	1.95464	0.41612
Mapre1	0.411033	0.0506956	1.95405	0.572296
Phf13	0.411863	0.0508302	1.95291	1.32741
N4bp1	0.412831	0.050982	1.95163	1.05258
Rassf5	0.412855	0.0510447	1.9511	0.371294
Lamtor2	0.412855	0.0510495	1.95106	0.396031
Son	0.413551	0.051168	1.95007	0.406557
Reep4	0.416446	0.0515588	1.9468	0.810063
Cyb561d2	0.416518	0.0516002	1.94645	1.29718
Tnfaip3	0.41783	0.0517954	1.94483	0.143117
Fam49b	0.418604	0.051957	1.94349	0.489058
Smarce1	0.418604	0.051957	1.94349	0.47931
Hnrnpl	0.418728	0.0520134	1.94302	0.370896
Atp5j	0.418728	0.0520379	1.94282	0.320495
Yipf3	0.41886	0.052087	1.94241	0.544568
Sart1	0.418971	0.0521337	1.94203	0.473783
Actr1a	0.419953	0.0522887	1.94075	0.726792
Flii	0.42062	0.0524046	1.93979	0.869891
Uqcr11	0.420752	0.052454	1.93939	0.269566
Chd9	0.423129	0.0527834	1.93669	1.13773
Mad2l1bp	0.424112	0.0529401	1.93541	0.98934
Plcg1	0.424112	0.0529725	1.93515	0.543093
Ttc7	0.424937	0.0531421	1.93376	0.706649
Brd4	0.429161	0.053704	1.92922	0.194598
Emd	0.429746	0.0538477	1.92806	0.505015
Acadl	0.429746	0.053878	1.92782	0.821898
Dhx15	0.432724	0.0542988	1.92445	0.382313
Sptlc2	0.432724	0.0543191	1.92428	0.705543
Vamp4	0.433042	0.0543929	1.92369	0.555269
2310036O22Rik	0.435733	0.0547991	1.92047	0.528462
Recql	0.436781	0.0549992	1.91888	1.05178
Cdc37l1	0.437326	0.0551021	1.91807	1.0295
Sart3	0.438649	0.0553032	1.91649	0.951739
Tank	0.439062	0.0554169	1.91559	1.15274
Ywhag	0.439062	0.0554376	1.91543	0.635137
Kdelr1	0.439062	0.0554583	1.91527	0.467179
Tor4a	0.440636	0.0556916	1.91344	1.05257
Fam53b	0.440651	0.055728	1.91316	0.464094
Apobec3	0.443199	0.0560849	1.91038	0.347278
Tbc1d10b	0.444789	0.0563939	1.90798	1.23853
Zmat2	0.444789	0.0564201	1.90778	0.450757
Ahsa2	0.44652	0.0567148	1.9055	0.975161
Cecr5	0.448448	0.0569948	1.90335	0.769683
Ctla4	0.448776	0.0570717	1.90276	1.61222
Pigs	0.449632	0.0572521	1.90138	0.805514
Fth1	0.449632	0.0572707	1.90124	0.275928
Idh3b	0.449632	0.0573026	1.901	0.354252
Dera	0.449632	0.0573213	1.90085	0.871498
Dhrs7	0.45155	0.0576011	1.89872	0.720306
Fbxl8	0.453954	0.0579573	1.89602	1.08113
Tstd3	0.454875	0.058132	1.8947	1.65791
Mrpl20	0.455544	0.0582532	1.89379	0.414845
Arhgap31	0.45594	0.0583395	1.89314	0.68772
Smim10l1	0.458007	0.0586398	1.89088	0.747167
Sept7	0.458511	0.0587402	1.89013	0.444471
Epc1	0.459919	0.0590285	1.88798	0.414152
Tmem165	0.460658	0.0591595	1.88701	0.786731
Ppm1g	0.461376	0.059329	1.88575	0.314333
Ripk1	0.461376	0.0593838	1.88534	0.879937
Gns	0.461376	0.059455	1.88481	1.4204
Calhm2	0.461376	0.0594715	1.88469	1.99474
Sf3a1	0.461376	0.059477	1.88465	0.638943
Ilkap	0.461376	0.0595044	1.88445	0.395113
Vmp1	0.461376	0.0595044	1.88445	0.758786
Sp140	0.46205	0.0596637	1.88327	0.503983
St8sia4	0.46386	0.0599337	1.88128	1.08285
Stk32c	0.465633	0.0601992	1.87933	7.19458
Cnot8	0.465921	0.0603323	1.87836	0.548935
Cox5a	0.465921	0.0603656	1.87811	0.426182
Morc3	0.465921	0.0603823	1.87799	0.65423
CAAA01147332.1	0.467262	0.0606494	1.87604	1.14543
Ptpre	0.467262	0.0606913	1.87574	1.158
Arl4d	0.467647	0.060789	1.87503	2.41046
Fcf1	0.468589	0.0609847	1.87361	0.492022
Gm14029	0.469901	0.0611923	1.8721	1.14157
Akr1b3	0.470393	0.0613187	1.87119	0.411742
Srsf4	0.472398	0.0617023	1.86843	0.566646
Tnfrsf1b	0.474693	0.0620737	1.86577	1.50968
Ebpl	0.474693	0.0621021	1.86557	0.795341
Crlf2	0.475757	0.06229	1.86423	0.701601
Pglyrp2	0.476517	0.0624612	1.86301	0.713981
Dhrs1	0.476776	0.0625498	1.86238	1.03371
Exosc8	0.476776	0.0625727	1.86222	0.339307
Bnip2	0.477189	0.0626642	1.86157	0.642367
Aamp	0.479329	0.0629972	1.85921	0.299164
AB124611	0.479329	0.0630202	1.85905	0.437785
Hdgfrp2	0.479941	0.0631383	1.85822	0.724935
Ndufa2	0.483655	0.0636647	1.85452	0.149533
Agfg2	0.484313	0.0639321	1.85265	1.36595
Iscu	0.484313	0.0639729	1.85237	0.420397
Tmx3	0.484313	0.0639903	1.85225	0.765969
Smim20	0.484313	0.0640253	1.852	0.419318
Zcrb1	0.484313	0.0640545	1.8518	0.445324
Snapc5	0.486124	0.0643321	1.84987	0.568734
Plin3	0.48661	0.0644346	1.84916	1.25604
Thap3	0.486966	0.0645607	1.84829	0.619646
Tbc1d20	0.490519	0.0651057	1.84453	0.716946
Atp6v0d1	0.491389	0.0652595	1.84348	0.597712
Osbpl5	0.491612	0.0653277	1.84301	1.51479
Gnpda1	0.491905	0.0654523	1.84216	1.31932
Atp6v1c1	0.491905	0.0655206	1.84169	0.636064
Tmem181a	0.491905	0.0655206	1.84169	0.888899
As3mt	0.492062	0.0655801	1.84128	1.93317
Impa1	0.492087	0.0656604	1.84074	0.835101
L1cam	0.493788	0.0659646	1.83866	3.60814
Tra2b	0.494282	0.0660692	1.83795	0.159215
Gimap9	0.494485	0.0661351	1.83751	0.508201
Tbcc	0.495181	0.066267	1.83661	1.09065
Gimap8	0.497856	0.0666639	1.83393	0.447677
Cnih4	0.501022	0.0672447	1.83004	0.864943
Aprt	0.501295	0.0673206	1.82953	0.373569
Ddx28	0.502044	0.0674605	1.82859	2.11919
Lars2	0.503003	0.0676799	1.82713	-0.300712
Crot	0.503003	0.0676891	1.82707	0.986781
Zdhhc2	0.503003	0.0677074	1.82695	4.79455
Dynlrb1	0.504438	0.0679796	1.82514	0.399928
Cyb5r3	0.506148	0.0682496	1.82336	0.998189
Stard3	0.50647	0.0683326	1.82281	0.729904
Pxn	0.506612	0.0684218	1.82222	0.725531
Rpn2	0.506612	0.0684311	1.82216	0.390744
Mfsd5	0.507231	0.0685544	1.82135	0.656559
Hspa5	0.507394	0.0686161	1.82094	0.54679
Faf1	0.507442	0.0686624	1.82063	0.66499
Nub1	0.508313	0.06882	1.8196	0.536498
Atp6v0a2	0.509277	0.0689904	1.81848	0.688834
Mesdc1	0.509887	0.0691549	1.81741	1.39207
Ms4a6b	0.509887	0.0691673	1.81733	0.736197
Ccnd2	0.509887	0.0691953	1.81714	0.524685
Ppp2r5c	0.514918	0.0701171	1.81115	0.597807
Dstn	0.51603	0.070309	1.80991	0.991267
Faim	0.517839	0.070596	1.80807	0.729491
Dync1li1	0.5184	0.070713	1.80732	0.752191
Pcna	0.52522	0.0717666	1.8006	0.68385
Mylip	0.525808	0.0719077	1.7997	0.601093
Golm1	0.525808	0.0719365	1.79952	0.636847
Suco	0.525808	0.0720457	1.79883	0.734121
Bag6	0.525808	0.0720553	1.79877	0.542172
Lonp2	0.525808	0.0720939	1.79852	0.620592
Rpa3	0.527221	0.0723289	1.79704	0.71391
Camk2g	0.53024	0.0727845	1.79418	0.694016
Meis3	0.530721	0.0729336	1.79325	0.924627
Fbxo22	0.531492	0.0731025	1.79219	0.624043
Pin1	0.531492	0.0731643	1.7918	0.538833
Ttc9c	0.532022	0.0733206	1.79083	0.973295
Slc38a10	0.532766	0.0735033	1.78969	0.643993
Cdk2ap2	0.533364	0.0736308	1.7889	0.246422
Ggh	0.534128	0.0737781	1.78799	1.36657
Lpxn	0.534632	0.0738895	1.7873	0.57226
Gramd1b	0.534757	0.0739486	1.78693	0.98364
Plaa	0.538218	0.0744785	1.78366	0.515657
Pin4	0.538218	0.0745115	1.78346	0.36916
Tmc8	0.538487	0.0745908	1.78297	0.6563
Dock8	0.538827	0.0746801	1.78242	0.534865
Ndufs6	0.540817	0.0749983	1.78048	0.423376
Dcun1d5	0.542477	0.0752709	1.77881	0.216408
Aqr	0.543035	0.0753908	1.77808	0.724055
Mark4	0.547112	0.0759996	1.77438	1.20521
Mmgt2	0.547716	0.0761844	1.77327	0.92107
Scaf4	0.547716	0.0761979	1.77319	0.901037
Mt3	0.547716	0.0762382	1.77294	7.69408
Igkc	0.547716	0.0762551	1.77284	7.96933
Tnfrsf1a	0.547892	0.0763224	1.77243	0.817694
Ak3	0.548921	0.0765247	1.77122	0.852955
Slc35c1	0.548921	0.0765517	1.77105	0.727458
Car5b	0.551772	0.0770221	1.76823	7.10898
Mob1a	0.551772	0.0770357	1.76815	0.562578
Rfc2	0.551932	0.0771273	1.7676	0.536838
Tmem109	0.551932	0.0771443	1.7675	0.960025
Asb6	0.552318	0.0772803	1.76669	0.893442
Snx18	0.552318	0.0773177	1.76647	1.12962
D16Ertd472e	0.552318	0.077328	1.7664	0.529076
Sit1	0.55235	0.0773756	1.76612	0.679189
Bloc1s4	0.555955	0.0780112	1.76234	0.733694
Rnh1	0.556214	0.0780935	1.76186	0.830745
1700025G04Rik	0.556214	0.0781347	1.76161	0.582395
Vps51	0.556222	0.0781793	1.76135	1.04165
Rap2c	0.556841	0.0783099	1.76058	1.02361
Rnf115	0.557078	0.07842	1.75993	0.57229
Ddx41	0.557078	0.0784303	1.75987	0.759585
Erp44	0.557266	0.0785061	1.75942	0.606031
Chst10	0.557266	0.078544	1.7592	1.14296
Irf3	0.557348	0.0785992	1.75887	0.596929
Rheb	0.558042	0.0787407	1.75804	0.423258
Ccm2	0.558565	0.0788582	1.75735	0.368191
Eif1	0.558779	0.0789621	1.75674	0.516856
Vrk3	0.56258	0.0796012	1.753	0.510975
Slc25a24	0.563402	0.0797616	1.75207	2.85393
Rab29	0.564324	0.0799363	1.75106	0.881199
Rab22a	0.567683	0.080501	1.74779	0.765422
Sin3b	0.568337	0.0806382	1.74699	0.535044
Pnrc2	0.569315	0.0808215	1.74594	0.540998
Anxa7	0.569822	0.080938	1.74527	0.666298
Rab5a	0.571399	0.0812069	1.74373	0.510846
Pdcl3	0.576595	0.0820356	1.739	0.606863
Slc27a4	0.576614	0.0821285	1.73847	2.58768
Nfkbib	0.577487	0.0823038	1.73747	0.462997
Bag4	0.577487	0.0823432	1.73725	0.861134
Txnl1	0.57816	0.0825081	1.73632	0.445625
Sptlc1	0.579564	0.0828207	1.73455	1.18525
Cep192	0.580935	0.0830621	1.73319	0.747061
Preb	0.584181	0.0835721	1.73033	0.579728
Ddx47	0.584546	0.08367	1.72978	0.578072
Derl1	0.584734	0.0837426	1.72937	0.40009
Cpsf3l	0.58515	0.083848	1.72878	0.617097
Mdh2	0.586704	0.0841793	1.72694	0.279399
Peak1	0.586704	0.0842085	1.72677	0.720012
Snx1	0.586762	0.0842924	1.72631	0.540219
Rbm25	0.586762	0.0843253	1.72612	0.259677
Cpsf6	0.586762	0.0843545	1.72596	0.447305
Atg16l2	0.588703	0.0847424	1.72381	0.730874
Scly	0.588703	0.0847717	1.72365	1.23629
Ehmt2	0.58874	0.0848231	1.72336	0.824445
Slc35b1	0.591824	0.0853602	1.7204	0.728258
Atpif1	0.591836	0.0854081	1.72013	0.648662
Vdac2	0.592345	0.0855669	1.71926	0.325674
Ssr2	0.592345	0.0855743	1.71922	0.51701
Me2	0.593956	0.0859	1.71743	0.385466
Khdrbs1	0.594994	0.0860967	1.71636	0.240212
Polr2f	0.595492	0.0863086	1.7152	0.2549
Znrd1	0.596043	0.0864352	1.71451	0.426196
Ppt1	0.602466	0.0874608	1.70895	1.00284
Aspscr1	0.602542	0.0875474	1.70848	0.652086
Tbpl1	0.604628	0.0879358	1.70639	0.677791
Asap2	0.604628	0.0879698	1.70621	3.00708
Xist	0.604628	0.0881059	1.70547	0.257708
Sar1b	0.605134	0.0882271	1.70483	0.635291
Tubgcp2	0.605667	0.0883521	1.70416	1.30623
Prpf19	0.606148	0.0884697	1.70353	0.357861
Nsfl1c	0.607033	0.0886559	1.70253	0.384894
Mtdh	0.607033	0.0886939	1.70233	0.167479
Cog8	0.608741	0.0889911	1.70074	0.739427
Lilrb4a	0.61378	0.0897757	1.69658	4.14142
Cers5	0.615949	0.0901412	1.69465	0.785597
Mllt3	0.616963	0.090338	1.69362	0.742963
Sdf2l1	0.617543	0.0905196	1.69266	1.17888
Trip12	0.618217	0.0906666	1.69189	0.542656
Naa38	0.620583	0.0910622	1.68982	0.542406
Kpna2	0.621909	0.0914047	1.68803	1.56769
Clcn4	0.621909	0.0914514	1.68779	0.65587
Xlr4b	0.6224	0.0915724	1.68716	0.761071
Etv6	0.622521	0.0916622	1.68669	1.2111
Dscr3	0.622521	0.0917325	1.68633	1.05967
Cd9	0.623703	0.0919594	1.68515	1.22045
Dhps	0.623851	0.0920299	1.68479	0.653815
Pfdn1	0.624157	0.092124	1.6843	0.513935
Ccdc69	0.624305	0.0921946	1.68393	1.01941
Slc25a45	0.624372	0.0922535	1.68363	0.931739
Serhl	0.624975	0.0924696	1.68251	1.5386
Nedd9	0.624975	0.0924893	1.68241	0.61891
Lrch3	0.625117	0.0925877	1.6819	0.769106
H1f0	0.625117	0.0926429	1.68162	2.36933
Mfsd1	0.625117	0.0926901	1.68137	0.811829
Abhd2	0.625117	0.0927059	1.68129	0.976997
Acot8	0.627384	0.0931403	1.67906	0.998292
Tmem154	0.627458	0.0932155	1.67867	1.83299
Lair1	0.627458	0.0932987	1.67825	1.47886
Tango2	0.627458	0.0932987	1.67825	0.990033
Cdkn2d	0.627704	0.0934057	1.6777	0.562141
Cntrl	0.627704	0.0934335	1.67756	0.576804
Fam172a	0.628003	0.0935605	1.67691	0.6802
Phf11a	0.628003	0.0935763	1.67683	2.34059
Emc8	0.630797	0.0940419	1.67445	1.42359
Cnep1r1	0.630811	0.0941496	1.6739	1.10523
Map4	0.630811	0.0942135	1.67358	0.506202
Nprl2	0.630811	0.0942255	1.67352	0.769607
Utp3	0.630811	0.0942415	1.67344	0.336252
Ino80c	0.631995	0.0945174	1.67204	1.18539
Cdk11b	0.632146	0.0945895	1.67167	0.311748
Usp4	0.632556	0.0947057	1.67108	0.549185
Atp5d	0.632556	0.0947498	1.67086	0.436234
Zfp800	0.633029	0.0948702	1.67025	0.585067
Tcirg1	0.634093	0.0950792	1.66919	0.942481
Pik3ap1	0.634459	0.0951838	1.66866	3.28777
Fam188a	0.634532	0.0953288	1.66793	1.18233
Arf4	0.634532	0.0953611	1.66777	0.31518
Cklf	0.634532	0.0953933	1.66761	0.763688
Cept1	0.636683	0.0958661	1.66523	0.825125
Fcho2	0.637132	0.0959836	1.66464	1.11986
Dpcd	0.638551	0.0962474	1.66333	0.623178
Camk4	0.641512	0.0967439	1.66085	0.52265
Parl	0.642234	0.0969031	1.66006	0.709801
Wwp2	0.64331	0.0971157	1.659	0.856767
Pitpnb	0.64351	0.0972467	1.65835	0.603144
Fam89a	0.64855	0.0981098	1.65409	3.74906
Gm5547	0.648814	0.0982006	1.65364	0.684391
Prr14	0.650062	0.0984402	1.65246	0.580326
Mien1	0.650272	0.098523	1.65206	0.553329
Nudt4	0.652573	0.0989375	1.65003	1.33082
Arhgap25	0.652573	0.0990206	1.64962	0.749689
Mrpl49	0.652573	0.0990247	1.6496	0.730874
Hk1	0.655143	0.099466	1.64745	0.676155
Rnf4	0.655547	0.0995786	1.6469	0.387089
Srsf11	0.655786	0.0996663	1.64647	0.292187
Ankra2	0.656685	0.0998544	1.64556	0.803244
Srd5a3	0.659157	0.100282	1.64349	0.739288
Prune	0.660479	0.100597	1.64197	2.34021
Rnf6	0.660479	0.100605	1.64193	0.656547
Rbx1	0.660479	0.100677	1.64158	0.317755
Sarnp	0.661051	0.100829	1.64085	0.36278
Rab11fip4	0.66132	0.100921	1.6404	1.36376
Rraga	0.662633	0.101226	1.63894	0.564413
Gpaa1	0.662654	0.101281	1.63868	0.83489
Ctdspl2	0.663339	0.101437	1.63793	0.796266
Col4a3bp	0.663886	0.101573	1.63728	0.971495
Lmna	0.666516	0.102027	1.6351	3.03166
Card19	0.667274	0.102245	1.63407	0.539529
Wbp1l	0.667274	0.10227	1.63395	0.936753
Pyhin1	0.667274	0.1023	1.6338	0.554412
Bloc1s2	0.668806	0.10259	1.63242	0.616033
Paqr7	0.668806	0.102684	1.63198	0.844302
Cox7a2	0.668806	0.102697	1.63192	0.227838
Il16	0.668806	0.102744	1.63169	0.307471
Atf6	0.671576	0.103224	1.62942	1.77729
Gspt1	0.671576	0.103328	1.62893	0.443324
Ly9	0.672045	0.103452	1.62834	0.492685
Atp6ap1	0.673341	0.103715	1.6271	0.528401
Far1	0.673341	0.103784	1.62678	1.09852
Bcl2l1	0.673341	0.10381	1.62666	1.34434
March5	0.675049	0.104168	1.62497	0.42491
Kin	0.675049	0.104186	1.62489	0.736739
Gps1	0.675049	0.104272	1.62449	0.537884
B4galt7	0.675049	0.104324	1.62424	0.769607
Tm6sf1	0.675049	0.104337	1.62418	0.618167
Kremen2	0.676413	0.104654	1.6227	2.47509
Cog1	0.677812	0.104923	1.62144	1.17996
Actl6a	0.680001	0.105316	1.61961	0.478415
Get4	0.680672	0.105473	1.61888	0.512383
Prosc	0.68253	0.105814	1.6173	0.767333
Ssu72	0.682553	0.105871	1.61703	0.376678
Nrf1	0.684545	0.106332	1.6149	0.689075
Csrnp1	0.684545	0.106341	1.61486	1.29997
Ncstn	0.686292	0.106711	1.61316	0.765969
Antxr2	0.686292	0.106719	1.61312	1.32606
Sf3b4	0.6864	0.10679	1.61279	0.464303
Tsr3	0.68736	0.106993	1.61186	0.452393
Maz	0.688521	0.107396	1.61001	0.427587
Ppil1	0.688521	0.107493	1.60956	0.780238
Irf1	0.688521	0.107551	1.6093	0.213792
Plekha2	0.689029	0.107684	1.60869	0.476772
Dock11	0.690045	0.107951	1.60747	0.417156
Erh	0.691094	0.108169	1.60648	0.319146
Pdcd5	0.691197	0.10833	1.60575	0.252335
Tnfsf14	0.693328	0.10879	1.60365	2.05201
Trappc2	0.695296	0.109154	1.60201	1.48798
9930111J21Rik2	0.695321	0.109212	1.60175	0.541473
Cdc123	0.697118	0.109603	1.59998	0.578221
Sec24c	0.702773	0.110589	1.59555	0.51064
Ccng2	0.702773	0.110602	1.59549	0.533667
Vrk2	0.702795	0.110716	1.59498	1.0971
Crcp	0.702795	0.110716	1.59498	0.719334
Stat3	0.703483	0.110879	1.59425	0.378836
Ubald2	0.704606	0.111111	1.59322	0.182956
Rexo4	0.705151	0.111253	1.59259	0.555613
Cmc2	0.706732	0.111608	1.591	0.884201
Nfkbie	0.706732	0.111613	1.59098	1.05229
Timm17a	0.70699	0.111764	1.59031	0.381659
Tcf25	0.707216	0.11191	1.58966	0.247655
Plgrkt	0.70724	0.112025	1.58916	0.54991
Mospd3	0.709609	0.112557	1.5868	0.669884
Mpc1	0.709609	0.112567	1.58676	0.293013
Smarcb1	0.710065	0.112714	1.58611	0.63932
Atp6v0b	0.710065	0.112834	1.58558	0.324342
Fam134a	0.710065	0.112861	1.58546	0.488616
Casp4	0.710065	0.112861	1.58546	4.15441
Fam49a	0.712707	0.113337	1.58337	0.658599
Emp1	0.715763	0.113879	1.581	4.15441
Gfpt1	0.717278	0.114228	1.57947	1.28432
Ormdl3	0.717278	0.114232	1.57945	0.699431
Brpf1	0.717802	0.114372	1.57884	0.774545
Sec22b	0.719085	0.114731	1.57728	0.670822
Tle3	0.719085	0.11474	1.57724	0.56303
Stag1	0.719085	0.114745	1.57722	0.625223
Ccnc	0.720485	0.115054	1.57588	1.00687
Hmgb1	0.720485	0.115161	1.57541	0.293799
Rcn1	0.720485	0.115194	1.57527	0.709183
Golga7	0.720485	0.115194	1.57527	0.39499
Dok1	0.722067	0.115504	1.57393	1.17115
Os9	0.722239	0.115645	1.57332	0.476559
Tmpo	0.722239	0.115729	1.57296	0.63112
Tmem37	0.722239	0.115743	1.57289	2.01783
Dnm2	0.722239	0.115856	1.57241	0.374798
Mcm6	0.722239	0.115861	1.57239	0.595875
Ccdc59	0.722591	0.11604	1.57162	0.337521
Mki67	0.722767	0.116125	1.57125	4.00753
U2af2	0.722826	0.116191	1.57097	0.279686
Slc28a2	0.722885	0.116257	1.57068	0.569103
Rnf121	0.723531	0.116417	1.56999	1.45788
Unc119b	0.724471	0.116625	1.5691	0.847423
Stip1	0.726442	0.116999	1.56749	0.427379
Cdkn2c	0.72712	0.117165	1.56678	2.12735
Scyl3	0.728388	0.117427	1.56567	0.990033
Oas3	0.729333	0.117636	1.56477	1.23752
Pip4k2c	0.729746	0.11776	1.56425	1.04504
Fam114a2	0.73022	0.117894	1.56368	0.55698
Endod1	0.731758	0.118199	1.56238	2.12735
Isg15	0.733122	0.118572	1.56079	1.57603
Pih1d1	0.733122	0.118577	1.56077	0.744715
Pnkp	0.733122	0.118592	1.56071	0.59584
Mapk9	0.734637	0.119009	1.55895	0.758613
Csnk1a1	0.737883	0.119833	1.55547	0.195107
Mt1	0.737883	0.119838	1.55545	8.50737
Pigx	0.737883	0.119838	1.55545	0.423193
Jarid2	0.737883	0.119862	1.55535	0.741961
Fam207a	0.737883	0.119872	1.55531	0.659547
Nol12	0.737883	0.119882	1.55527	0.669403
Sema4d	0.739791	0.120249	1.55373	0.446089
Med16	0.740896	0.120487	1.55273	1.05711
Atf7ip	0.741076	0.120574	1.55237	0.402147
Tnfsf10	0.746587	0.121646	1.5479	1.69179
Stard10	0.747789	0.121901	1.54685	3.04389
Zmat3	0.748212	0.122028	1.54632	1.29176
Hdac3	0.749055	0.122224	1.54551	0.744437
Ap3b1	0.749237	0.122312	1.54514	0.487191
Rrp1	0.749333	0.122484	1.54443	0.291978
Pgm2l1	0.749333	0.122504	1.54435	1.37675
Mphosph8	0.749756	0.122632	1.54382	0.701724
Acads	0.75018	0.12276	1.54329	0.833658
Anxa4	0.750272	0.122834	1.54299	3.6464
Rab5c	0.75157	0.123105	1.54187	0.384198
1810043H04Rik	0.756739	0.124025	1.53809	0.35664
Nktr	0.756739	0.12407	1.53791	0.380644
Mx1	0.756837	0.124199	1.53738	2.52427
Gosr2	0.756837	0.124229	1.53726	0.579144
Ogdh	0.757839	0.124488	1.53621	0.312697
Glb1	0.758084	0.124587	1.5358	1.28615
Ncf4	0.76015	0.124986	1.53418	0.475283
Map3k2	0.760912	0.125171	1.53342	0.520843
Mcrs1	0.761189	0.125276	1.533	0.400716
Ssh1	0.762165	0.125496	1.53211	1.39709
Zufsp	0.762746	0.125652	1.53148	1.16228
Parp10	0.763784	0.125883	1.53054	1.00876
Taf15	0.765037	0.126149	1.52947	0.33319
Tuba1c	0.765284	0.12625	1.52906	0.586648
Eif4enif1	0.765409	0.12633	1.52873	1.23877
Tox4	0.766694	0.126602	1.52764	0.335302
Dcaf12	0.768841	0.127052	1.52583	0.519318
Traf3ip1	0.768841	0.127077	1.52573	1.41445
Trappc6b	0.770406	0.127396	1.52445	0.347853
Afmid	0.770726	0.12769	1.52327	1.13082
Crtc2	0.772171	0.12799	1.52208	0.755319
Mpv17l2	0.773634	0.128347	1.52065	0.467382
Limd1	0.773634	0.128495	1.52007	0.396442
Cfdp1	0.773634	0.128535	1.5199	0.358871
2310061I04Rik	0.773976	0.128653	1.51944	0.410352
Calr	0.776904	0.1292	1.51726	0.342566
Inpp1	0.777126	0.129441	1.51631	0.785597
Ube2f	0.777126	0.129554	1.51586	0.573132
Rhoc	0.777126	0.129595	1.5157	2.64188
Mypopos	0.777126	0.129683	1.51535	1.05232
Gpbp1	0.777126	0.129719	1.51521	0.396031
Cd44	0.777126	0.129724	1.51519	0.637556
Ndufs7	0.777192	0.129796	1.51491	0.220174
Commd7	0.778677	0.130104	1.51369	0.459596
Oxa1l	0.779854	0.130362	1.51267	0.4109
Hnrnpll	0.780693	0.130564	1.51188	1.48798
Ran	0.780915	0.130662	1.5115	0.303474
Apeh	0.781488	0.130853	1.51075	0.544869
Rbbp8	0.781488	0.130915	1.5105	1.21343
Terf2ip	0.781488	0.130941	1.5104	0.775401
2610001J05Rik	0.784527	0.131512	1.50817	0.83489
Crip2	0.78509	0.131668	1.50756	2.47513
Anapc11	0.786684	0.132016	1.5062	0.165314
Baz1b	0.78669	0.132121	1.50579	0.722874
Ppp1r35	0.788	0.132402	1.5047	0.583879
Zc3h15	0.788168	0.132543	1.50415	0.131046
Wsb1	0.788168	0.132554	1.50411	0.665158
Dram2	0.788439	0.132878	1.50285	0.741716
Bysl	0.788439	0.132894	1.50279	0.798263
Dhx16	0.788439	0.132925	1.50267	0.581926
Agpat4	0.788439	0.133009	1.50234	0.824663
Ndufb3	0.788439	0.13303	1.50226	0.29899
Cmtm6	0.788439	0.133083	1.50206	0.39549
Rela	0.788439	0.133093	1.50202	0.431857
Skap1	0.789044	0.133308	1.50118	0.365963
Zc3hav1	0.789743	0.133539	1.50029	0.352294
Kansl1	0.789743	0.13356	1.50021	0.46893
Zfp64	0.79231	0.134097	1.49814	0.846617
Srp9	0.795157	0.134663	1.49597	0.217658
Zfp944	0.79518	0.134753	1.49562	1.19736
Eea1	0.79518	0.134832	1.49532	1.79044
Snx14	0.79518	0.134853	1.49523	0.982825
Cnih1	0.795712	0.135065	1.49442	0.475372
Arhgap27	0.795712	0.135108	1.49426	1.00727
Ank	0.795712	0.135187	1.49396	1.54572
Ptpn7	0.796721	0.135426	1.49304	0.810894
Zbtb8os	0.797295	0.135713	1.49195	0.534798
Usp3	0.797295	0.135836	1.49148	0.380907
Cenpa	0.797961	0.136012	1.49081	1.14402
Rab6a	0.798784	0.136215	1.49004	0.438795
Med6	0.7992	0.136348	1.48953	1.05232
Zdhhc20	0.799804	0.136514	1.4889	0.327627
Atp2a2	0.80066	0.136722	1.48811	1.00276
Stxbp2	0.801704	0.136964	1.48719	0.466916
Slc7a6os	0.802015	0.137141	1.48652	0.906155
Ap1m1	0.804463	0.137769	1.48415	0.301056
Gdap2	0.804661	0.13791	1.48362	0.930088
Klrc2	0.804849	0.138125	1.48281	1.73045
Klf6	0.804849	0.138131	1.48279	0.104735
Scfd2	0.806033	0.138428	1.48167	1.09376
Smim11	0.806033	0.13846	1.48155	0.372943
Eif2s1	0.806715	0.138704	1.48064	0.475071
Dhcr7	0.807356	0.138877	1.47999	1.45592
Nck1	0.807818	0.139029	1.47942	0.568044
Gadd45gip1	0.807818	0.139083	1.47922	0.288774
2510039O18Rik	0.808565	0.139338	1.47826	0.677505
Hadha	0.809112	0.139496	1.47767	0.457251
Stk25	0.810544	0.139806	1.47651	0.587213
Snrnp48	0.811209	0.140078	1.4755	0.279221
Ppp6c	0.811209	0.140084	1.47548	0.551879
6330403K07Rik	0.811209	0.140111	1.47538	4.33521
Adh5	0.813877	0.140635	1.47343	0.315118
Klf10	0.814205	0.140756	1.47298	1.88172
Gadd45b	0.81504	0.140964	1.47221	1.47167
BC004004	0.815317	0.14114	1.47156	0.467382
Reep3	0.815487	0.141233	1.47122	1.06783
Fbxo6	0.81563	0.141387	1.47065	1.0982
Orai1	0.81563	0.141414	1.47055	0.571904
Trim26	0.81563	0.141502	1.47022	0.33656
Atp13a2	0.81563	0.141513	1.47018	1.30623
Ahr	0.816112	0.141755	1.46929	2.21865
Ermard	0.816112	0.141788	1.46916	0.65822
Tmub1	0.816232	0.141937	1.46862	0.748206
Pik3r1	0.816232	0.141937	1.46862	0.463513
Fdxr	0.81634	0.142019	1.46831	0.907662
4921524J17Rik	0.816765	0.142157	1.4678	0.475372
Tgds	0.817983	0.142433	1.46679	0.874497
Vdac1	0.818005	0.142621	1.4661	0.316534
Nudt16l1	0.818005	0.142677	1.4659	0.53071
Vps53	0.818005	0.142682	1.46588	0.627607
Arhgef6	0.818413	0.142887	1.46512	0.553234
Plekhg3	0.818413	0.142892	1.4651	2.50731
Wtap	0.818758	0.143081	1.46441	0.385478
Pgm1	0.819248	0.143231	1.46387	1.18516
Rpn1	0.819993	0.143425	1.46316	0.418345
Dpy30	0.820769	0.143625	1.46242	0.377336
Tmem191c	0.823201	0.144115	1.46064	1.0312
Tmem192	0.824107	0.144338	1.45983	0.457337
Bcl11b	0.824405	0.144506	1.45922	0.425844
Swi5	0.824405	0.144522	1.45916	0.278833
Cd86	0.824405	0.144584	1.45893	1.62176
Ndufa7	0.82622	0.144998	1.45743	0.18646
Med7	0.82622	0.145031	1.45731	1.35099
Txndc17	0.82732	0.145289	1.45637	0.274741
Msl1	0.830758	0.145958	1.45396	0.494336
Ccser2	0.830868	0.146042	1.45365	0.724831
Blmh	0.832133	0.14633	1.45262	0.661181
Stk19	0.832259	0.146482	1.45207	0.721687
Trip4	0.833716	0.146844	1.45077	1.06993
Fam32a	0.833716	0.146934	1.45045	0.267519
Dnajc5	0.836124	0.147484	1.44848	0.481472
Tmem256	0.836124	0.14749	1.44846	0.385038
Jkamp	0.841168	0.148445	1.44504	0.97984
Kat5	0.844516	0.149102	1.44271	1.2168
Rgs14	0.848994	0.150026	1.43944	0.485543
Vps4a	0.85044	0.150348	1.4383	0.643032
Rtn4	0.850665	0.150503	1.43776	0.689988
Psmd1	0.850665	0.150521	1.43769	0.511323
Mrpl11	0.852178	0.150855	1.43652	0.480849
Pkp3	0.853335	0.151127	1.43556	0.689459
Mbp	0.854947	0.151572	1.434	0.2293
Luc7l2	0.854947	0.151613	1.43386	0.23502
Bin3	0.859134	0.15249	1.43079	0.602414
Nek7	0.859608	0.152641	1.43026	0.503516
Stag2	0.859769	0.152769	1.42982	0.403749
Rom1	0.859769	0.152804	1.4297	2.49717
Snrnp70	0.85985	0.153079	1.42874	0.367462
Cox6c	0.85985	0.153125	1.42858	0.426406
Lage3	0.85985	0.153155	1.42848	0.465419
Ankib1	0.85985	0.153236	1.42819	0.978834
Ier3	0.85985	0.153365	1.42775	2.12915
Kdm4a	0.85985	0.153418	1.42756	1.02427
Smarcc2	0.85985	0.153681	1.42665	0.676147
Scpep1	0.85985	0.15371	1.42655	2.10549
Rdx	0.85985	0.153786	1.42628	0.481732
AA467197	0.85985	0.153991	1.42557	6.10859
Suox	0.85985	0.154003	1.42553	1.33883
Gpr160	0.85985	0.15412	1.42513	2.21181
Smarca5	0.85985	0.154126	1.42511	0.247057
Lrrc61	0.85985	0.15415	1.42503	1.07699
Itfg1	0.85985	0.154191	1.42488	0.506041
Wrnip1	0.85985	0.154232	1.42474	0.373985
Cltc	0.860784	0.154467	1.42393	0.612121
Camkmt	0.86172	0.154702	1.42312	1.85045
Kctd10	0.862363	0.15495	1.42226	0.597318
Psma6	0.862363	0.155003	1.42208	0.269506
Gmip	0.866376	0.156007	1.41863	0.304718
Fam160a2	0.866376	0.156013	1.41861	1.11541
Tceb3	0.867118	0.156214	1.41792	0.789532
Aak1	0.870432	0.156879	1.41565	0.542113
Stt3a	0.870549	0.156969	1.41534	0.487931
Ldha	0.873382	0.157743	1.4127	0.362553
Cops2	0.873382	0.157761	1.41264	0.35145
Wdr44	0.873382	0.157821	1.41244	0.874877
Aco2	0.876928	0.158599	1.4098	0.414967
Stim1	0.877577	0.158785	1.40917	0.670779
Spr	0.877647	0.158881	1.40884	0.461473
Mark2	0.877647	0.158935	1.40866	0.477228
Crmp1	0.877965	0.159062	1.40823	3.27095
Egln2	0.878913	0.159302	1.40742	0.626378
Klrb1c	0.879601	0.159621	1.40635	2.93961
Aplp1	0.879601	0.159633	1.40631	5.00509
Epsti1	0.880337	0.159868	1.40551	0.329448
Dkkl1	0.880337	0.159905	1.40539	3.555
Pfdn2	0.880456	0.159995	1.40509	0.210179
Nudcd3	0.881771	0.160303	1.40405	0.577511
Sorl1	0.882756	0.160551	1.40322	0.385445
Coa3	0.883241	0.160709	1.40269	0.263356
Igsf8	0.883327	0.160793	1.40241	1.73415
Mina	0.88338	0.160872	1.40214	0.509253
Arf3	0.884386	0.161145	1.40123	0.471099
Fam174a	0.884386	0.161194	1.40107	0.41586
Tbl1xr1	0.885139	0.1614	1.40038	0.475161
Ogfr	0.887046	0.161881	1.39877	0.645139
Rad9a	0.887299	0.162094	1.39806	0.74759
Rnf13	0.887299	0.16221	1.39768	0.78982
Smc3	0.887299	0.162265	1.39749	0.388305
Foxn3	0.887299	0.162491	1.39674	0.427761
Pink1	0.887299	0.162515	1.39666	0.270885
Dnajb1	0.887299	0.16254	1.39658	0.268466
Incenp	0.887299	0.16254	1.39658	1.41445
Cpsf4	0.887387	0.162644	1.39624	0.600083
Zzef1	0.887775	0.162784	1.39577	0.774381
Sat1	0.891212	0.163624	1.39299	0.370924
Pygo2	0.893878	0.164183	1.39114	0.506712
Stx8	0.894055	0.164356	1.39057	0.59015
Rnf20	0.894055	0.164356	1.39057	0.492377
Phf20l1	0.895204	0.164707	1.38941	0.261321
Dohh	0.897262	0.16517	1.38789	0.50219
Txnl4a	0.897262	0.165226	1.38771	0.544213
Fry	0.897854	0.165405	1.38712	1.30525
B3gnt5	0.89838	0.165573	1.38657	1.26698
Fam110a	0.898525	0.16574	1.38602	1.53642
Sertad2	0.903093	0.166653	1.38304	0.569262
Sigirr	0.903115	0.166728	1.38279	0.637957
Snx11	0.903744	0.166915	1.38219	1.64362
Trim8	0.904092	0.167077	1.38166	0.447305
Taz	0.904092	0.16712	1.38152	0.389824
Uba5	0.904339	0.167276	1.38101	0.876604
Atxn2l	0.905037	0.167508	1.38026	0.413624
Mapk3	0.905971	0.167751	1.37947	1.42134
Alkbh5	0.907244	0.168058	1.37847	0.390319
Arl6ip4	0.907605	0.168196	1.37802	0.450183
Oard1	0.909128	0.168679	1.37646	0.541294
Slc9a7	0.909128	0.168692	1.37642	1.18069
Polr2g	0.911546	0.169283	1.37451	0.267136
Pgd	0.912553	0.169541	1.37368	0.696917
Fbxo8	0.913278	0.169819	1.37279	0.883967
Slc2a1	0.91387	0.170002	1.3722	0.84128
Nfkbid	0.91387	0.170186	1.37161	0.74341
Micu2	0.91387	0.170249	1.3714	0.450478
Vps13a	0.91387	0.17028	1.3713	0.438774
Tagln2	0.91387	0.170287	1.37128	1.03915
Eftud2	0.91566	0.170692	1.36998	0.39148
Psph	0.916058	0.170838	1.36952	0.639426
Pbxip1	0.916388	0.170971	1.36909	0.446709
Slc35c2	0.917991	0.171384	1.36777	0.683515
Psma5	0.917991	0.171416	1.36767	0.273392
Zwint	0.917991	0.171486	1.36745	0.493709
Car2	0.918355	0.171626	1.367	3.1174
Arhgef3	0.918438	0.171759	1.36657	0.422966
Stx7	0.918438	0.171785	1.36649	1.03171
Fuca2	0.919669	0.172161	1.36529	1.46411
Sppl2a	0.919669	0.172174	1.36525	0.620853
Ifit1bl1	0.919669	0.172231	1.36507	1.00261
Tmem123	0.924008	0.173261	1.3618	0.216262
Imp4	0.924067	0.173344	1.36154	0.333023
Sept6	0.924947	0.173581	1.36079	0.210564
Naip2	0.925338	0.1738	1.3601	2.82957
Fibp	0.925338	0.1738	1.3601	0.512064
Pbrm1	0.926038	0.174018	1.35941	0.423897
3110002H16Rik	0.926038	0.174076	1.35922	0.724918
Glod4	0.926166	0.174173	1.35892	0.612431
Anp32b	0.928347	0.174791	1.35697	0.142903
Sec61b	0.928347	0.174927	1.35654	0.247034
Gbp4	0.928347	0.174946	1.35648	0.45194
Brd9	0.928938	0.175256	1.35551	0.572227
Klhl25	0.929409	0.175437	1.35494	1.2215
Atg5	0.931253	0.175858	1.35362	0.39245
Ssb	0.934689	0.176734	1.35088	0.362093
Borcs6	0.934689	0.1768	1.35068	0.990433
Ap1g2	0.935784	0.177373	1.34889	0.544869
Nae1	0.935784	0.177373	1.34889	0.454357
Cbfb	0.935838	0.177529	1.3484	0.351126
Ate1	0.936415	0.177712	1.34783	0.734176
Appl1	0.938991	0.178275	1.34609	0.633351
Fam96b	0.940122	0.178563	1.34519	0.396629
Gak	0.940528	0.178714	1.34473	0.520843
Srsf10	0.940728	0.178825	1.34438	0.247038
Hectd1	0.943477	0.179469	1.34239	0.208696
Rae1	0.943477	0.179495	1.34231	0.299699
Cyb5b	0.944292	0.179785	1.34142	0.736499
Ist1	0.944292	0.179798	1.34138	0.347813
Armc1	0.945524	0.180181	1.3402	0.508735
Ubr2	0.946548	0.180478	1.33928	0.353925
Cab39	0.946548	0.180524	1.33914	0.490003
Cmtr1	0.947338	0.180749	1.33845	0.779576
Trim5	0.94747	0.180848	1.33815	0.780864
Frmd8	0.947601	0.180947	1.33784	0.256657
Dcaf13	0.948031	0.181246	1.33693	0.671848
Mau2	0.948031	0.181252	1.33691	0.410262
Ctr9	0.950273	0.181783	1.33529	0.784738
Prpf6	0.950273	0.18183	1.33514	0.51547
Ubqln4	0.95206	0.182348	1.33356	0.859449
Nsrp1	0.95206	0.182395	1.33342	0.437826
E130309D02Rik	0.953123	0.182695	1.3325	0.706715
Dynll2	0.953123	0.182868	1.33198	0.599835
Gba	0.953123	0.182922	1.33181	0.794305
Ing4	0.953123	0.183135	1.33116	0.470407
Dhx9	0.953986	0.183436	1.33025	0.337393
Fam129b	0.956516	0.184025	1.32846	7.04728
Nrros	0.956516	0.184072	1.32832	0.407899
Camta2	0.957277	0.184293	1.32765	0.925884
Fam98b	0.958137	0.184575	1.3268	0.833775
BC017643	0.958137	0.184609	1.3267	0.558481
Scyl1	0.958963	0.184918	1.32576	0.718769
4833420G17Rik	0.959446	0.185086	1.32526	0.297127
Fam96a	0.959999	0.185268	1.32471	0.359959
Nudt18	0.960692	0.185477	1.32408	0.718921
Abcf1	0.96205	0.185815	1.32306	0.221592
Timm8b	0.963178	0.186206	1.32189	0.482302
Vcp	0.963178	0.186227	1.32182	0.200095
Lrba	0.963178	0.186288	1.32164	0.888533
Xpa	0.963178	0.186389	1.32134	0.406969
Sar1a	0.963178	0.186409	1.32128	0.578013
Lsm3	0.964572	0.186755	1.32024	0.345355
Fxyd4	0.965578	0.187101	1.31921	6.60322
Creb1	0.96669	0.187406	1.31829	0.406796
Slain2	0.96669	0.187467	1.31811	0.528823
Snap29	0.967035	0.18761	1.31768	0.91753
Commd5	0.967171	0.187712	1.31738	1.07311
Casp7	0.969337	0.188284	1.31567	1.72377
Mtmr12	0.969574	0.188407	1.31531	0.763473
Txnrd1	0.969574	0.188482	1.31508	0.600952
Zfp84	0.970201	0.18868	1.31449	1.10992
Rabep2	0.970361	0.188953	1.31368	0.637957
Ifrd1	0.970361	0.189008	1.31352	0.300902
Sh3bp1	0.970361	0.189015	1.3135	0.207939
Tmem173	0.971481	0.189309	1.31263	0.328292
Fam134c	0.974004	0.189953	1.31072	0.543796
Zc3h7a	0.974106	0.190049	1.31043	0.631944
Fam69a	0.974454	0.190193	1.31001	0.41796
Hsbp1	0.977865	0.191012	1.30759	0.259212
Ranbp3	0.977896	0.191095	1.30735	0.592875
Trim27	0.978238	0.191329	1.30666	0.395221
Cpsf2	0.978238	0.191391	1.30647	0.761697
Gsr	0.978373	0.191529	1.30607	0.751708
Pdzd11	0.978373	0.191571	1.30595	0.629125
Gng10	0.979737	0.191923	1.30491	0.56703
Mpc2	0.979737	0.192034	1.30459	0.259255
Fli1	0.979737	0.192144	1.30426	0.221544
Zfp69	0.98022	0.192449	1.30337	1.58684
Abcf3	0.98022	0.192518	1.30317	0.78255
Myo5a	0.98022	0.192546	1.30308	2.48006
Arid3b	0.981453	0.192865	1.30215	0.826489
Pacs1	0.983069	0.193316	1.30083	0.511611
3110056K07Rik	0.983069	0.193449	1.30044	1.07415
Susd3	0.983173	0.193588	1.30004	1.3123
Wdr5	0.983346	0.193741	1.29959	0.553985
Ppard	0.983804	0.193943	1.299	1.42634
P4hb	0.983979	0.194054	1.29868	0.264074
Acsbg1	0.984012	0.194138	1.29843	0.977877
Zfx	0.985069	0.194536	1.29728	0.540488
Klc1	0.985069	0.194578	1.29716	0.908446
Vti1b	0.985315	0.194703	1.29679	0.246736
Frrs1	0.985773	0.194871	1.2963	0.735563
Xpnpep1	0.985808	0.194955	1.29606	0.849522
Stat6	0.985842	0.195039	1.29582	0.321268
Mcm9	0.987041	0.195585	1.29423	0.870352
Dctn5	0.988562	0.195978	1.29309	0.351148
Wdfy1	0.988562	0.196119	1.29269	1.54572
Rrbp1	0.988738	0.196231	1.29236	0.580896
Dda1	0.991998	0.197132	1.28977	0.340855
Flot2	0.993667	0.197598	1.28843	0.939151
Srp68	0.994163	0.197789	1.28788	0.492522
Emc2	0.994163	0.197852	1.28769	0.380103
Slc25a38	0.995585	0.198291	1.28644	0.835516
Vta1	0.995976	0.198447	1.28599	0.402934
Whsc1l1	0.99619	0.198567	1.28564	0.289309
Snip1	0.996908	0.199064	1.28422	0.596685
Pts	0.996908	0.199135	1.28402	0.683891
Gm6904	0.996908	0.199313	1.28351	1.7794
Anapc16	0.996908	0.199363	1.28337	0.403111
Tmem127	0.996908	0.199384	1.28331	0.77105
Dnase1l1	0.996908	0.199533	1.28288	1.65481
Syap1	0.996908	0.199569	1.28278	0.663015
Ddb1	0.997229	0.199711	1.28237	0.460075
Nt5c	0.998653	0.200074	1.28134	0.185706
Myo3b	0.998761	0.200174	1.28106	2.51442
Slc48a1	0.999548	0.200567	1.27994	0.79644
Mkln1	0.999968	0.200946	1.27886	0.342541
[truncated: 10,779 more rows]

## Sheet: Upregulated in nTM vs. TM
Gene Names	Adj pvals	Pvals	Scores	Logfoldchanges
Rps20	3.68526e-99	5.76814e-103	21.546	43.7071
Rps7	1.82497e-96	4.28464e-100	21.2377	30.0246
Rps24	1.36574e-89	5.34411e-93	20.4557	55.9073
Rps19	7.9752e-84	4.36895e-87	19.7807	31.2735
Rps4x	3.77014e-81	2.3604e-84	19.4608	31.5841
Rps8	7.55322e-80	5.32e-83	19.3005	30.467
Rpl36a	3.3753e-78	2.64149e-81	19.0976	12.8928
Rps3a1	2.06228e-77	1.77532e-80	18.9979	28.261
Rpl13	4.20295e-77	3.94705e-80	18.9559	40.7779
Rps2	2.88696e-76	2.93712e-79	18.85	23.4107
Rps27a	1.96663e-75	2.15471e-78	18.7443	25.1216
Rps15a	1.84583e-74	2.31126e-77	18.6177	37.2196
Rpl35	1.91863e-74	2.55256e-77	18.6123	17.4615
Rpl23	4.43355e-74	6.24542e-77	18.5643	30.8447
Rps5	1.39396e-73	2.07272e-76	18.4998	29.32
Rpl35a	2.49232e-73	4.0531e-76	18.4636	22.7306
Ccr7	2.49232e-73	4.096e-76	18.463	5.76916
Rpl12	4.23472e-72	7.62236e-75	18.3045	12.4775
Rpl8	7.38058e-72	1.38624e-74	18.2719	19.8924
Eef1b2	2.94608e-71	5.76396e-74	18.1939	9.26438
mt-Atp8	4.13127e-71	8.4061e-74	18.1733	17.5561
Rplp1	1.00553e-70	2.12469e-73	18.1223	31.6715
Rps29	1.9506e-70	4.27429e-73	18.0838	31.3946
Rpl10a	1.26885e-69	2.8797e-72	17.9783	14.976
Rps16	8.12798e-69	1.90827e-71	17.8732	31.2856
Rpl21	3.68803e-68	8.94732e-71	17.7868	22.4822
Rpl10	2.80933e-67	7.03543e-70	17.6708	11.9185
Sell	1.95486e-63	5.20153e-66	17.161	4.63974
Rpl9	9.03385e-63	2.47445e-65	17.0702	22.4055
Rpl6	3.66371e-62	1.03219e-64	16.9866	15.52
Rpl3	6.89863e-62	1.99757e-64	16.9478	14.6017
Rpl39	2.74184e-60	8.36843e-63	16.7267	27.2955
Uba52	4.09317e-58	1.28132e-60	16.4243	5.05679
Rpl32	5.45966e-58	1.75181e-60	16.4053	26.1107
Rpl15	1.32309e-57	4.44943e-60	16.3486	11.9753
Rplp0	1.32309e-57	4.4524e-60	16.3486	33.9319
Rpsa	1.64446e-57	5.66257e-60	16.3339	33.3335
Rpl28	6.59236e-57	2.32162e-59	16.2476	14.4046
Rpl30	8.73255e-57	3.21201e-59	16.2277	21.705
Rps9	1.18097e-56	4.43625e-59	16.2079	16.5705
Rps3	3.40518e-56	1.30579e-58	16.1414	18.8363
Rpl27a	2.61664e-54	1.02388e-56	15.8699	19.7497
Rps10	1.98824e-53	7.93554e-56	15.7409	22.737
Rps26	5.66901e-53	2.307e-55	15.6732	16.7176
Rpl26	1.37853e-52	5.71782e-55	15.6154	10.2754
Eef1a1	1.95185e-52	8.24854e-55	15.592	39.8118
Rpl18a	6.89205e-51	2.96653e-53	15.3615	21.7899
Rpl19	1.77707e-50	7.78808e-53	15.2988	21.1045
Npm1	7.18036e-50	3.2592e-52	15.2053	5.30904
Rpl22l1	6.14661e-49	2.83808e-51	15.063	5.42868
Rpl18	7.52786e-49	3.53476e-51	15.0484	16.6189
Rps28	6.83895e-48	3.2648e-50	14.9006	20.5281
Rps23	3.13654e-47	1.52188e-49	14.7974	13.8969
Rpl22	2.40686e-46	1.18667e-48	14.6586	8.18758
Rpl11	2.11558e-45	1.07617e-47	14.5081	13.2875
Rpl7	2.757e-45	1.42402e-47	14.4889	8.51058
Tpt1	3.28692e-45	1.72346e-47	14.4758	21.7655
Rps13	3.80496e-45	2.02486e-47	14.4647	17.349
Rpl14	5.96364e-44	3.36032e-46	14.2701	7.65418
mt-Nd4l	7.09434e-44	4.05295e-46	14.257	8.74061
Rpl37	3.77854e-43	2.18823e-45	14.1389	17.52
Rps18	2.61175e-41	1.59428e-43	13.8338	12.8621
Rpl17	9.082e-41	5.61495e-43	13.7429	14.1763
Rgs10	8.72806e-40	5.46443e-42	13.5772	3.8324
Rpl36	1.40881e-38	9.04072e-41	13.3701	13.1613
Rplp2	1.72609e-38	1.12119e-40	13.3541	9.83928
Rps21	6.97873e-38	4.64229e-40	13.2479	16.4559
Nme2	1.20964e-37	8.14124e-40	13.2056	2.71281
Lef1	8.68697e-37	5.98257e-39	13.0546	2.90842
Rps11	1.24738e-35	8.78571e-38	12.8484	16.9418
Rpl4	1.70045e-35	1.211e-37	12.8235	5.45662
Tmsb10	7.18319e-35	5.17181e-37	12.7105	28.9083
Rpl5	8.51037e-35	6.19396e-37	12.6964	4.28367
Rpl34	1.86803e-34	1.38881e-36	12.633	14.266
mt-Nd2	2.23905e-34	1.68218e-36	12.6179	5.20415
Rpl29	4.48145e-34	3.43702e-36	12.5615	9.30328
Rps12	8.87976e-34	6.87977e-36	12.5065	11.1153
Rps6	3.85847e-33	3.04982e-35	12.3876	6.32695
Fau	5.8015e-33	4.67643e-35	12.3533	15.6259
Rpl27	2.13661e-32	1.77243e-34	12.2457	5.50326
Rpl37a	2.95724e-32	2.49946e-34	12.2177	19.265
Rps14	4.39847e-32	3.75202e-34	12.1847	9.69737
mt-Cytb	1.16849e-31	1.0059e-33	12.104	6.73493
Rps27	3.95585e-31	3.49828e-33	12.0013	24.4194
Satb1	1.95464e-30	1.74385e-32	11.8676	3.25301
mt-Nd1	8.28981e-30	7.59045e-32	11.7439	4.45451
Rpl38	2.01727e-29	1.87866e-31	11.667	11.828
Rpl24	1.27938e-28	1.2115e-30	11.5073	6.53025
Naca	3.25709e-28	3.13525e-30	11.425	4.22435
Gnb2l1	4.08157e-28	3.96083e-30	11.4047	4.59537
Nsg2	1.47063e-27	1.45014e-29	11.2912	3.52547
Rpl41	1.97823e-26	2.0126e-28	11.0577	19.4277
Il7r	2.03551e-26	2.08681e-28	11.0544	2.32907
Tcf7	2.14973e-23	2.32167e-25	10.4063	2.03109
Rpl31	5.1727e-23	5.6269e-25	10.3216	2.24562
Limd2	3.52897e-22	3.89408e-24	10.1342	2.56174
Rpl7a	6.61894e-22	7.35553e-24	10.0719	3.86365
Rpl23a	8.82742e-22	1.0017e-23	10.0415	2.03832
Nsa2	1.05736e-21	1.20812e-23	10.023	1.94663
Ltb	1.00271e-20	1.15354e-22	9.79755	1.84593
Rps25	1.75417e-20	2.03175e-22	9.74019	2.39454
Dapl1	1.93479e-20	2.27123e-22	9.72886	4.05972
Ptma	2.57225e-19	3.16046e-21	9.45728	2.62623
Eef1g	2.87093e-18	3.66224e-20	9.19754	2.05468
mt-Co1	2.93098e-18	3.76179e-20	9.19466	10.8534
mt-Nd5	5.56553e-18	7.27378e-20	9.1235	2.10137
Tubb5	7.16876e-18	9.49828e-20	9.09455	1.678
Gm10076	7.16876e-18	9.5374e-20	9.0941	1.72109
Gm11808	8.67869e-18	1.16821e-19	9.07203	1.69442
Smc4	1.05245e-17	1.4249e-19	9.05037	2.11304
Bcl2	1.1093e-17	1.51054e-19	9.04399	2.16787
Npc2	1.73777e-17	2.39355e-19	8.99356	1.70471
Rapgef6	1.43185e-15	2.05063e-17	8.49089	1.83968
Peli1	1.76984e-15	2.56237e-17	8.46496	1.667
Rps17	2.45044e-15	3.56693e-17	8.42632	1.65159
mt-Co2	1.33223e-14	1.98093e-16	8.22323	7.45127
Ighm	1.49402e-14	2.25659e-16	8.2076	1.83882
Rps15	1.57794e-14	2.39569e-16	8.20041	2.04398
Dgka	1.03092e-13	1.60551e-15	7.96855	1.56618
Igfbp4	1.19937e-13	1.87724e-15	7.9492	30.0093
Fam101b	1.61596e-13	2.54193e-15	7.91156	2.46746
Tmem108	3.68123e-13	5.93468e-15	7.80533	3.89084
Tuba1b	3.69008e-13	5.97782e-15	7.80441	1.6861
mt-Co3	5.74159e-13	9.34615e-15	7.74785	5.54504
Actn1	6.93252e-13	1.13933e-14	7.72265	1.92899
Impdh2	9.14775e-13	1.51055e-14	7.68664	1.97161
Atp5g2	1.17022e-12	1.95983e-14	7.65324	1.78987
Ly6e	3.38021e-12	5.87265e-14	7.51089	1.85045
Rps26-ps1	8.35733e-12	1.47813e-13	7.38911	1.89464
Hspe1	1.50955e-11	2.69352e-13	7.30889	1.44624
Tdrp	3.82365e-11	7.03207e-13	7.17881	4.41299
Hmgn1	8.67929e-11	1.63017e-12	7.06294	1.5159
Plac8	2.3883e-10	4.59792e-12	6.91747	1.90996
Evl	4.99245e-10	9.80673e-12	6.80931	1.25607
Gclm	1.52918e-09	3.07559e-11	6.64291	1.2052
Gm9493	1.67804e-09	3.38812e-11	6.62863	1.64847
5730508B09Rik	1.87056e-09	3.80559e-11	6.61146	3.59302
Foxp1	2.26878e-09	4.65191e-11	6.58167	1.3895
Mif	3.3913e-09	7.03314e-11	6.51995	1.3397
Cd69	4.84232e-09	1.02318e-10	6.46349	1.72479
mt-Nd4	4.92652e-09	1.04483e-10	6.46032	1.70725
Gm8186	4.93614e-09	1.05074e-10	6.45947	1.22206
Eif3e	3.32815e-08	7.57938e-10	6.15349	1.06166
Gm10073	4.74569e-08	1.09562e-09	6.09482	1.55868
Jun	7.80334e-08	1.81374e-09	6.01367	3.22759
Pik3ip1	1.04796e-07	2.46038e-09	5.96407	2.02415
Eif3h	1.38697e-07	3.29972e-09	5.91595	1.19867
Cox7a2l	3.65181e-07	9.11667e-09	5.74639	0.957634
Mrpl23	4.09122e-07	1.04057e-08	5.72398	1.35798
Atp1b1	4.30107e-07	1.10068e-08	5.71444	4.71272
Pim2	5.5089e-07	1.42702e-08	5.67011	1.9203
C1qbp	7.42954e-07	1.9478e-08	5.61658	1.31493
Pde4b	7.65107e-07	2.01785e-08	5.61046	1.74982
Grcc10	8.61007e-07	2.29099e-08	5.58846	1.0291
Gpx1	9.93007e-07	2.64999e-08	5.56312	1.00059
Ppp1r15a	1.11831e-06	2.99312e-08	5.54184	1.90903
Btg1	1.60593e-06	4.36109e-08	5.47557	1.31646
Rnaset2a	1.80743e-06	4.93656e-08	5.45358	1.24429
AY036118	2.14549e-06	5.95318e-08	5.4202	2.64039
Nop10	2.41677e-06	6.75214e-08	5.39764	0.980137
Ppp1r14b	2.50608e-06	7.06048e-08	5.38963	3.09345
Pabpc1	3.81316e-06	1.08922e-07	5.31117	1.80847
Il6ra	4.50487e-06	1.29738e-07	5.27922	2.61334
Txk	4.94e-06	1.43429e-07	5.2608	1.26898
Hsp90ab1	4.9655e-06	1.44558e-07	5.25936	2.22598
Eef2	5.1483e-06	1.50283e-07	5.25221	2.74369
Tnfsf8	6.03484e-06	1.78051e-07	5.2209	3.80467
Ppia	7.96597e-06	2.3752e-07	5.16728	3.21884
Sepp1	1.04251e-05	3.18187e-07	5.11234	1.99826
Sesn1	1.19338e-05	3.65167e-07	5.08627	2.39362
Ssr4	1.48987e-05	4.59391e-07	5.04254	0.971349
2010107E04Rik	1.52152e-05	4.7034e-07	5.03803	0.824086
Emb	1.92258e-05	6.01842e-07	4.99063	0.830311
Rps12-ps3	2.27178e-05	7.16487e-07	4.95684	1.30071
Mrpl30	2.40585e-05	7.62536e-07	4.94472	0.878344
Srm	2.47903e-05	7.89611e-07	4.93792	2.26153
Fbl	2.64443e-05	8.48501e-07	4.92387	1.04091
Eif3i	3.87326e-05	1.26955e-06	4.84446	0.88645
Gm5786	5.32893e-05	1.76825e-06	4.77825	2.85961
Tsc22d3	6.45706e-05	2.1628e-06	4.73759	1.15193
Crlf3	8.05061e-05	2.72806e-06	4.6903	0.843877
Ftl1	9.17803e-05	3.12447e-06	4.66246	1.30826
Snrpf	9.29808e-05	3.17261e-06	4.65932	0.915565
Usf2	9.30338e-05	3.1817e-06	4.65873	1.21703
Prdx6	0.000125517	4.37119e-06	4.5929	0.977153
Fam46c	0.000174841	6.18469e-06	4.51998	2.03379
Ramp1	0.00022148	7.88649e-06	4.46824	27.7007
Rpl36al	0.000224521	8.02992e-06	4.46438	1.05013
Gramd1a	0.000256767	9.28364e-06	4.43322	1.02237
Gm28727	0.000348381	1.27869e-05	4.36372	2.65644
Uqcrh	0.000353041	1.30132e-05	4.35988	0.701347
Il6st	0.000473898	1.77647e-05	4.29128	3.46335
Rpl9-ps6	0.000488869	1.84024e-05	4.28344	1.62367
Bbc3	0.000568343	2.16164e-05	4.24751	1.84267
Gm9843	0.000599358	2.2843e-05	4.23512	0.928747
Rnaset2b	0.000648963	2.48859e-05	4.21583	0.916418
Pcbp1	0.000652048	2.51063e-05	4.21384	0.896004
Sh3bp5	0.000675026	2.60438e-05	4.20556	1.48772
Ssh2	0.000714466	2.76214e-05	4.19224	1.01379
Treml2	0.000803266	3.15573e-05	4.16193	5.59695
Gm10263	0.000872461	3.46171e-05	4.14075	2.54738
Il4ra	0.000903115	3.59748e-05	4.13192	2.18966
Spint2	0.000903962	3.615e-05	4.1308	1.66346
Bola2	0.000929097	3.73006e-05	4.12359	0.83767
Pdk1	0.000985796	4.00398e-05	4.10725	2.32277
Pydc3	0.00104159	4.26318e-05	4.09273	1.54102
Myc	0.00106413	4.38044e-05	4.08644	2.55045
Inpp4b	0.00111955	4.61735e-05	4.0742	1.33045
Rgcc	0.00118735	4.93413e-05	4.05873	1.33259
Pfdn5	0.00125435	5.25184e-05	4.04413	0.765034
Klk8	0.00126149	5.29157e-05	4.04236	0.722734
Pnrc1	0.00145308	6.18624e-05	4.00559	0.911547
Mrps34	0.00156365	6.7059e-05	3.98649	1.21428
Rras2	0.00190991	8.32539e-05	3.93483	1.19801
Cmah	0.00202502	8.85888e-05	3.91989	1.05538
Lcn4	0.00225262	9.90744e-05	3.89285	1.67172
Rps27rt	0.00233111	0.000102891	3.88367	0.972681
Mettl9	0.00249401	0.000110862	3.8655	1.22853
Cd27	0.00257144	0.000114505	3.8576	0.624803
Gapdh	0.00271141	0.000122224	3.84162	0.355118
Eif4a2	0.00296269	0.00013471	3.81768	0.73342
Apex1	0.00307336	0.000140464	3.80735	2.35099
Fam189b	0.00411536	0.000193562	3.72727	0.649874
Fam78a	0.00415141	0.000195582	3.72466	1.15903
Hnrnpa1	0.004931	0.000235783	3.67723	0.569659
Rpl13-ps3	0.00527658	0.000254373	3.65782	2.14126
Pa2g4	0.00542798	0.000262946	3.64931	0.675852
St6gal1	0.0054648	0.000265157	3.64716	2.92463
Socs3	0.00578687	0.000282596	3.63075	2.10167
Rpl13a	0.00635072	0.000312119	3.60503	3.49058
Tec	0.00807929	0.000404028	3.53744	2.20315
Eif4a1	0.00847172	0.000425641	3.52365	0.610505
Scml4	0.00892783	0.000449256	3.50932	1.50086
Trmt1	0.00927758	0.000471212	3.49661	1.40967
Mrto4	0.0113574	0.000585734	3.43814	1.80212
Ugcg	0.0121841	0.000635045	3.41619	1.28668
Dennd2d	0.0123466	0.000645445	3.41176	1.05887
Saraf	0.0126947	0.000666575	3.40297	0.596108
Ms4a4c	0.0136366	0.00071929	3.38212	1.59973
Fam134b	0.0139739	0.000739267	3.37459	1.64178
Fdx1l	0.0139935	0.000741397	3.37379	1.62524
Srsf5	0.0146987	0.000781063	3.35942	0.674202
Skp1a	0.0162476	0.000869726	3.32959	0.626547
2700060E02Rik	0.0170593	0.000915845	3.31518	0.544457
Eef1d	0.0176034	0.000949259	3.30515	0.691388
Klhdc1	0.0176034	0.000950566	3.30476	1.80157
Mettl1	0.0181609	0.000984937	3.29479	3.2748
H2-Ke6	0.0194406	0.00105738	3.2748	0.739706
Gm26917	0.0195331	0.00106547	3.27264	0.948028
Ablim1	0.0207539	0.00114018	3.25344	0.703298
Selt	0.0222648	0.00123016	3.23179	0.888842
Rab3ip	0.0244578	0.00136281	3.20241	1.27437
Gm43698	0.0271479	0.00153395	3.16818	27.0777
Nop58	0.0289924	0.00164951	3.14701	1.07478
Sidt1	0.0301463	0.00172696	3.13357	0.707539
Srpk1	0.0305482	0.00175319	3.12914	0.741824
Hspbp1	0.0308989	0.00177733	3.12512	1.45739
Rapgef4	0.0311564	0.00180189	3.12108	27.0193
Txnip	0.0314961	0.00182401	3.11749	1.38567
Mgst2	0.03156	0.00183017	3.11649	0.999515
Srsf6	0.0349031	0.00206771	3.08033	0.784317
Tbxa2r	0.0349031	0.00207265	3.07962	1.32496
Arl5c	0.0358093	0.00214105	3.06994	0.795886
Trim12a	0.036375	0.00217772	3.06486	0.986952
Gm2000	0.0364535	0.00218527	3.06382	1.06985
Grk6	0.0374947	0.00225356	3.05461	0.92153
Prkcb	0.0421091	0.0026001	3.01144	1.11581
Gm20324	0.0425169	0.00263527	3.00736	2.2933
Pdlim1	0.0425915	0.00264585	3.00614	0.632879
Fam169b	0.0427686	0.0026609	3.00442	1.06221
Dph5	0.0479799	0.00303395	2.96428	1.3826
Vps37b	0.0483956	0.00307159	2.96048	0.606682
Dkc1	0.0501609	0.00320326	2.94753	1.23826
Tcp11l2	0.052236	0.0033644	2.93232	0.810061
Gart	0.0540559	0.00349853	2.92016	2.27517
Eif4b	0.0546554	0.00355016	2.91559	0.583358
Znrf1	0.0549301	0.0035852	2.91252	1.44126
Bmyc	0.0553052	0.00362267	2.90928	1.88347
Prmt3	0.0560119	0.00367334	2.90493	2.03577
Eif3f	0.0583775	0.00385132	2.89009	0.531508
Tspan13	0.059319	0.00392737	2.88394	0.703367
Gm10036	0.0610406	0.00406523	2.87305	1.39452
Cnp	0.061117	0.00407989	2.87192	0.360037
Ikbkb	0.0643595	0.0043207	2.85375	0.692793
Pop5	0.0692689	0.00470538	2.82654	0.585414
Gm9844	0.0740612	0.0050657	2.80283	0.974175
Kbtbd11	0.0740738	0.00507815	2.80203	1.202
Sesn3	0.0741618	0.00508999	2.80128	1.08633
2410015M20Rik	0.0759557	0.00525472	2.79099	0.526672
Gramd3	0.0760414	0.0052666	2.79026	0.821046
Gm14085	0.0809252	0.00564919	2.76748	5.09164
Bzw2	0.0812484	0.00567811	2.76581	0.961684
Arhgap15	0.084756	0.00598956	2.74835	0.590759
Snhg12	0.0849405	0.00600925	2.74728	1.12234
Ddx21	0.0853055	0.00604843	2.74514	0.746979
Set	0.0876727	0.00625743	2.73398	0.592633
Pacsin1	0.0881399	0.00629768	2.73187	1.79395
Gm8730	0.0881411	0.00630466	2.7315	1.48952
Banf1	0.0961847	0.00697787	2.6979	0.495555
Ccdc53	0.0962413	0.00699491	2.69709	0.862365
Epb41l4aos	0.0962845	0.00700772	2.69648	0.943512
Trp53	0.0983295	0.00721812	2.68661	0.498406
Snhg20	0.102195	0.00754984	2.67157	0.714154
Rpl10-ps3	0.11047	0.00826497	2.64105	1.57304
Eif3k	0.113892	0.00858335	2.62822	0.430016
Erdr1	0.11391	0.00859361	2.62781	2.34218
Macf1	0.116368	0.00882457	2.61878	0.545143
Hspa9	0.11687	0.00888092	2.6166	0.811259
H3f3a	0.116949	0.00890525	2.61567	0.425271
Cd53	0.120439	0.00918985	2.60491	0.279841
Nolc1	0.123685	0.0094859	2.59403	1.21838
Tmem243	0.126897	0.00977201	2.58379	2.00071
Btf3l4	0.13058	0.0100965	2.57251	1.01926
Pip4k2a	0.136103	0.0105661	2.55673	1.37827
Cct4	0.139357	0.0108842	2.5464	0.528863
Pde2a	0.139688	0.010921	2.54522	0.723841
Klf13	0.14616	0.0114727	2.52796	0.622749
Ogt	0.146342	0.0115099	2.52682	0.931109
Chchd2	0.146713	0.0115506	2.52558	0.359231
Rp9	0.149796	0.0118285	2.51722	0.479205
Phb	0.153216	0.0121451	2.5079	0.679425
Pecam1	0.157923	0.0126185	2.49436	2.25946
Add1	0.158247	0.0126568	2.49328	0.714986
Bach2	0.158581	0.0127054	2.49192	1.93556
Als2cl	0.162073	0.0130389	2.4827	1.79248
Rcl1	0.167334	0.0136177	2.46719	1.18489
Fam46a	0.168154	0.0137386	2.46403	1.50643
1190007I07Rik	0.172353	0.0141087	2.45448	1.43316
Cd55	0.174429	0.0143059	2.44949	1.45068
Psme1	0.1765	0.0145546	2.44328	0.270203
Btf3	0.181435	0.0150652	2.43081	0.531415
Alkbh1	0.181478	0.0150829	2.43038	0.925078
Cytip	0.18379	0.0152895	2.42545	0.431047
Mdn1	0.183809	0.0153469	2.42409	1.71269
Mybbp1a	0.185217	0.0155453	2.41942	0.795861
Add3	0.187942	0.0158473	2.41241	0.574079
Eif5	0.188379	0.0159366	2.41036	0.466735
Jund	0.191723	0.0162795	2.40259	0.630391
Fam3c	0.193007	0.0164311	2.3992	1.13298
Gnas	0.19527	0.0166418	2.39453	0.298069
Foxo1	0.196846	0.0168223	2.39057	0.483147
Hdac2	0.198811	0.0170525	2.38557	1.04486
Tgif1	0.21284	0.0185057	2.35534	1.62526
Hsd17b10	0.214404	0.0186752	2.35195	0.708013
Cirbp	0.216532	0.0188945	2.34761	0.474628
Nob1	0.219166	0.0191931	2.34176	0.683509
Oxct1	0.219166	0.019213	2.34137	0.854359
Rexo2	0.222176	0.019569	2.33451	0.476066
Stat1	0.223348	0.0198038	2.33004	0.280883
Rsl24d1	0.224008	0.0198974	2.32828	0.761384
Fntb	0.225025	0.0200054	2.32625	2.26623
Zfp36l1	0.226508	0.0201596	2.32336	0.534118
F2rl1	0.238654	0.0215719	2.29782	1.6013
Rcsd1	0.243004	0.0220222	2.28999	0.552389
1500011K16Rik	0.243288	0.0220669	2.28921	1.67172
Mta3	0.243729	0.0221259	2.2882	0.646742
Lsm7	0.251424	0.0229229	2.27472	0.50897
Slc25a3	0.259583	0.0237887	2.26053	0.42748
Sptbn1	0.273418	0.0253133	2.23659	0.573866
Il27ra	0.274735	0.0254945	2.23383	0.604852
Filip1l	0.281274	0.0262387	2.22266	3.62451
Top2b	0.282228	0.0263719	2.22069	0.426716
Klhl6	0.28642	0.0268085	2.21429	0.449666
Ppan	0.297709	0.028331	2.19267	0.823556
Id3	0.302156	0.0288489	2.18555	2.28614
Slfn1	0.303908	0.0290637	2.18262	0.382231
Gpatch4	0.304709	0.0291641	2.18126	1.85934
Pde3b	0.305214	0.0292603	2.17996	0.777048
Pebp1	0.315454	0.0304641	2.164	0.424605
Cd72	0.322595	0.0312295	2.15414	1.20456
Acaa2	0.327721	0.031854	2.14624	0.94238
Gpr183	0.32846	0.0319561	2.14496	0.762834
Pdcd4	0.329435	0.0321237	2.14287	0.462417
Gar1	0.330313	0.0322609	2.14116	0.797091
Macrod1	0.331624	0.0325188	2.13797	2.09952
Fam102a	0.335788	0.0329797	2.13233	0.570097
Snrpg	0.337026	0.0331803	2.12989	0.503182
Nfkbia	0.3386	0.0333618	2.1277	0.799542
Vars	0.34008	0.0336272	2.12451	0.830384
Ttyh3	0.34008	0.0336408	2.12435	2.66427
Atic	0.342936	0.0340038	2.12003	0.709178
Mpp1	0.349655	0.0348341	2.11028	1.37435
Ssbp2	0.350741	0.0350567	2.1077	1.48841
Ttc3	0.3508	0.035113	2.10705	0.893806
Matr3	0.358056	0.0359233	2.09779	0.551379
H2-Ob	0.358421	0.0359879	2.09706	4.46304
Map4k4	0.35909	0.0360833	2.09599	0.905892
Usp28	0.364071	0.0368117	2.08785	1.6529
Fos	0.367215	0.0371871	2.0837	1.36608
Zbtb20	0.369674	0.0375228	2.08003	1.41968
Hmgn2	0.370756	0.0376889	2.07822	-0.0866747
Trib2	0.37222	0.0378687	2.07627	2.31236
Twistnb	0.373346	0.0380945	2.07384	0.665929
2410002F23Rik	0.374651	0.0382626	2.07203	1.26999
Gm10709	0.377012	0.0385628	2.06882	1.19387
Atp5g1	0.385261	0.0396603	2.05727	0.429624
Trmt112	0.385275	0.0397697	2.05613	0.363727
Eif3b	0.388039	0.0401765	2.05193	0.725725
Chrac1	0.388355	0.0402397	2.05128	0.43776
Apol7e	0.389857	0.0404258	2.04937	1.15607
Hdac7	0.393125	0.0408262	2.04529	0.48167
Cd2ap	0.394565	0.0410066	2.04346	1.84759
Mbnl2	0.396608	0.0413431	2.04007	0.850229
G3bp1	0.404217	0.0423893	2.02968	0.466055
Ranbp10	0.405461	0.0425838	2.02777	1.35189
1810041H14Rik	0.406545	0.0428562	2.02511	2.61556
Slc43a2	0.411338	0.0435592	2.01831	1.26426
Zfos1	0.412032	0.0436925	2.01703	0.627199
Dgkz	0.413704	0.0439346	2.01471	0.750869
Rrp15	0.413961	0.0439943	2.01415	1.1047
Prps2	0.415592	0.0442978	2.01126	0.848699
Ndufc2	0.41745	0.0446332	2.0081	0.418143
Romo1	0.418578	0.0448125	2.00641	0.433802
Ppic	0.421271	0.0451338	2.0034	2.5465
Cd3d	0.422435	0.04549	2.0001	0.174276
Zmynd11	0.427233	0.0461471	1.99405	0.877035
Trpc4ap	0.427457	0.0462315	1.99327	0.650569
Ppm1h	0.441054	0.0480817	1.97665	0.76679
Mrps28	0.447259	0.0488982	1.96948	0.795921
Smad7	0.448112	0.0490265	1.96836	0.711905
N4bp2	0.456277	0.0500983	1.95912	2.35778
Elovl5	0.458249	0.0504225	1.95636	0.52546
Cd37	0.45901	0.05059	1.95494	0.398111
Trappc6a	0.465006	0.0515905	1.94654	0.659126
Atp5e	0.465006	0.0516026	1.94643	0.281963
Inadl	0.471022	0.0528232	1.93636	4.25517
Mga	0.473751	0.0533046	1.93245	1.30152
Aff3	0.474027	0.0533848	1.9318	1.75504
Ranbp1	0.474027	0.0534199	1.93151	0.455657
Orai2	0.478609	0.0541236	1.92585	0.737042
Gstp1	0.479361	0.0542733	1.92465	0.362418
Lrif1	0.485565	0.0551381	1.91779	0.853757
Fam208b	0.487919	0.0555774	1.91433	0.966319
1110034G24Rik	0.487919	0.0556241	1.91397	1.1331
Imp3	0.492658	0.0563676	1.90818	0.40778
Gm28285	0.501775	0.0577562	1.89754	1.31212
Ttc28	0.501775	0.0577642	1.89748	3.41049
Mrpl17	0.502179	0.05785	1.89683	0.741476
Pgs1	0.502724	0.0580325	1.89545	0.840522
Cyb5a	0.502724	0.058054	1.89529	0.356859
Cxxc5	0.512847	0.0598014	1.88226	26.1873
Cox4i1	0.514276	0.0600083	1.88073	0.222394
Tufm	0.521946	0.0613525	1.87095	0.677828
Ndufab1	0.522736	0.0615272	1.86969	0.465241
Eif5a	0.527741	0.0623641	1.8637	0.494717
Ppdpf	0.542624	0.0645901	1.84808	0.25081
Gngt2	0.543727	0.0648489	1.8463	1.18927
Qdpr	0.548865	0.0656336	1.84092	0.628353
Ccr9	0.548888	0.0657885	1.83986	26.3018
Chchd7	0.557751	0.0676128	1.82758	0.635561
Eif3g	0.558045	0.0676921	1.82705	0.568576
Mrpl19	0.569993	0.0694536	1.81546	1.50017
Kmt2c	0.570471	0.0695566	1.81479	0.80231
Gnb1	0.574643	0.0702901	1.81004	0.996499
Shmt2	0.574713	0.0703437	1.80969	0.851899
Ppie	0.578691	0.0711317	1.80464	0.856552
Hvcn1	0.578691	0.071138	1.8046	0.750178
Larp1	0.579557	0.0714151	1.80283	0.995437
Thada	0.579557	0.071546	1.802	0.79896
Smap2	0.581498	0.0720843	1.79859	0.455706
Cbl	0.588323	0.0731676	1.79178	0.604055
Polr2h	0.590307	0.0735458	1.78943	0.790365
Gnl3	0.590431	0.0736537	1.78876	0.854898
Snrpd3	0.591083	0.0737813	1.78797	0.278661
Nsmce1	0.591212	0.0738436	1.78758	0.664347
Smg1	0.593022	0.0741161	1.7859	0.527769
Ikbke	0.59404	0.0743597	1.78439	0.836629
Tomm20	0.607108	0.0764943	1.7714	0.210805
Ndufa10	0.607774	0.0766733	1.77032	0.315619
Glrx3	0.608333	0.0768391	1.76933	0.420868
Pitpna	0.609886	0.0771307	1.76758	0.364936
Gm19705	0.617434	0.078389	1.76011	3.23109
Plcxd2	0.617434	0.0784234	1.75991	0.643316
Tfap4	0.622244	0.0791318	1.75575	1.32576
Slc38a2	0.624015	0.0795385	1.75337	0.360283
Nt5c3	0.626504	0.0800168	1.75059	0.813225
Churc1	0.632582	0.0811396	1.74411	0.444074
Eef1e1	0.635544	0.0816826	1.74101	0.577111
Ube2d2a	0.637101	0.0822179	1.73796	0.285914
Nme4	0.638467	0.082544	1.73611	3.17738
Utp20	0.642848	0.0833294	1.73169	3.19909
Slc11a2	0.645847	0.0839025	1.72848	1.36432
Vkorc1	0.647765	0.084318	1.72616	1.08362
2310009B15Rik	0.648562	0.0846105	1.72454	1.43933
Ehd1	0.64865	0.0848598	1.72316	0.540294
Rnf213	0.64865	0.0848635	1.72314	0.61213
Prdx3	0.649048	0.0850803	1.72194	0.469579
Isoc1	0.653144	0.0860261	1.71674	1.44922
Arid4b	0.660512	0.0873067	1.70978	0.559396
Ifi47	0.66209	0.0876189	1.70809	0.257777
Hadhb	0.669765	0.0888919	1.70127	0.58356
Atad3a	0.669765	0.0889224	1.70111	1.36908
Tbl1x	0.674075	0.0896797	1.69709	0.864279
Ppp1r13b	0.674696	0.089868	1.69609	2.0603
Hspb11	0.681477	0.0909845	1.69023	1.19148
Ppa1	0.683181	0.091319	1.68848	0.820437
Klhdc2	0.68343	0.0914592	1.68775	0.656891
Ifngr2	0.684197	0.0916153	1.68694	4.10201
Wdr89	0.685272	0.0918694	1.68562	0.915718
Snrpe	0.687385	0.0922574	1.68361	0.240976
Eif2s3x	0.690487	0.0931601	1.67896	0.527866
Hdac4	0.693918	0.0938945	1.6752	1.50522
Nsun2	0.694852	0.0941057	1.67413	0.53977
Chd2	0.694852	0.0941297	1.674	0.579965
Myb	0.699917	0.0953812	1.66767	3.02267
Itm2a	0.699917	0.0956679	1.66623	1.03542
Tnrc6b	0.699917	0.0956922	1.66611	0.613016
H2-Oa	0.700903	0.0960607	1.66426	0.89359
Gramd4	0.703612	0.0966746	1.66119	0.908443
Trim59	0.705321	0.097259	1.65829	0.821736
Wdr46	0.727949	0.101006	1.64	1.13961
Abhd11	0.734162	0.102245	1.63407	0.839366
Rhoh	0.744662	0.104298	1.62436	0.419992
Pdcd2	0.74832	0.104945	1.62134	0.443358
Ddb2	0.748882	0.105141	1.62042	0.788485
Trbv12-2	0.749169	0.105359	1.61941	1.20066
Zfp593	0.749169	0.105416	1.61915	0.742272
Lrrc58	0.755325	0.10646	1.61431	1.19955
Etnk1	0.755655	0.106565	1.61383	0.71298
Rcc2	0.75716	0.106896	1.6123	1.06132
Gpcpd1	0.75716	0.106896	1.6123	0.514433
Rbbp6	0.760743	0.10764	1.60889	0.760764
Bri3bp	0.761955	0.107871	1.60784	0.810622
Rfc1	0.770889	0.109558	1.60018	0.743724
Irf2bp2	0.771739	0.109851	1.59886	0.895549
Snrpd2	0.773361	0.110258	1.59703	0.20585
Nipbl	0.773361	0.110385	1.59647	0.391321
Ddx5	0.776239	0.11118	1.59291	0.476205
Cct3	0.776239	0.111202	1.59281	0.402705
Arhgap4	0.776292	0.111298	1.59239	0.527105
Ralgps2	0.777811	0.111759	1.59033	3.09123
Mtap	0.791102	0.114223	1.57949	0.720372
Mcl1	0.791102	0.114246	1.57939	0.39551
Chchd1	0.793475	0.114927	1.57643	0.457422
Paics	0.793475	0.114941	1.57637	0.343734
Mef2d	0.794329	0.115189	1.57529	0.741738
Timp2	0.799676	0.11637	1.57019	1.7359
Dopey1	0.80581	0.117674	1.56461	1.98547
Hnrnpdl	0.808122	0.118558	1.56085	0.345477
Noc2l	0.808122	0.118582	1.56075	0.918797
Kat2a	0.811384	0.119447	1.5571	1.01707
Rabac1	0.811384	0.119568	1.55659	0.262841
Sun2	0.816963	0.120773	1.55154	0.229117
Slc30a5	0.818829	0.121168	1.54989	1.61869
Acyp1	0.818829	0.121177	1.54985	0.601313
Rpl23a-ps3	0.823516	0.122322	1.5451	1.3855
Thoc7	0.826027	0.12276	1.54329	0.469248
Yeats4	0.826598	0.123051	1.54209	0.288978
Tcf12	0.827954	0.123565	1.53998	0.706107
Pus1	0.82894	0.123906	1.53858	0.814299
Secisbp2	0.839926	0.125943	1.5303	0.832789
Arid1a	0.841331	0.126219	1.52918	0.325735
Gcsh	0.841698	0.12634	1.52869	2.98769
Trim28	0.844449	0.126819	1.52677	0.420037
Aimp1	0.84666	0.127401	1.52443	0.171495
Zeb1	0.84666	0.127416	1.52437	0.971161
Klf7	0.849412	0.128179	1.52132	0.824869
Gm7808	0.849412	0.128229	1.52112	2.4681
Ap1ar	0.855293	0.129251	1.51706	0.649437
Commd8	0.856206	0.129534	1.51594	0.351831
Trbv13-2	0.857189	0.129806	1.51487	0.986562
Cd3eap	0.860482	0.130512	1.51209	1.50977
Nop56	0.860482	0.130574	1.51184	0.499604
Pinx1	0.869117	0.132428	1.50459	1.43825
Ift80	0.876883	0.134171	1.49785	1.43008
Rad23a	0.881685	0.135193	1.49393	0.346323
Pkp4	0.881685	0.135267	1.49365	2.50701
Mrps18b	0.883937	0.135793	1.49164	0.643746
Phb2	0.888732	0.13683	1.4877	0.38378
Ascc1	0.889708	0.137135	1.48654	0.946059
Brix1	0.893689	0.137953	1.48346	0.567723
Mpst	0.893689	0.138087	1.48295	0.812771
Rnf167	0.893689	0.138136	1.48277	0.242654
mt-Nd6	0.895689	0.138839	1.48013	0.716893
Farsb	0.895689	0.138861	1.48005	0.597236
Dtymk	0.896495	0.139056	1.47932	0.661553
Rhob	0.898847	0.139632	1.47716	1.61417
Tet3	0.902576	0.140422	1.47422	0.586203
Tagap	0.905714	0.141194	1.47136	0.337943
Vipr1	0.915214	0.143392	1.46328	2.15653
Hsdl1	0.915536	0.143514	1.46283	0.70283
Eif3m	0.9162	0.144048	1.46088	0.216571
Xcl1	0.91777	0.144439	1.45946	3.11796
Cox10	0.918389	0.144718	1.45844	1.72266
Tsacc	0.918389	0.144752	1.45832	25.7229
Osbpl9	0.92081	0.145205	1.45668	0.435714
Dars	0.921129	0.145677	1.45497	0.342293
Cdc26	0.92253	0.146776	1.45101	0.404503
Prrt1	0.925195	0.147365	1.4489	25.7723
Slc16a5	0.927912	0.147995	1.44665	3.87537
Nle1	0.928848	0.148217	1.44586	1.21471
Ppcdc	0.934669	0.149366	1.44178	0.841714
Akr7a5	0.938104	0.150428	1.43802	1.17503
Gm26619	0.938994	0.15074	1.43692	3.7886
Dimt1	0.940118	0.151046	1.43585	1.52026
Fdx1	0.940128	0.151121	1.43558	0.956227
Gpr146	0.941006	0.151584	1.43396	0.994659
Zkscan14	0.941006	0.15163	1.4338	0.981115
Arfgef1	0.943686	0.152414	1.43106	1.07031
Fasn	0.943686	0.152525	1.43067	1.71265
Clcf1	0.943686	0.152542	1.43061	0.463233
Eng	0.943686	0.1527	1.43006	25.7077
Aimp2	0.943686	0.152874	1.42945	1.22188
Amz2	0.94847	0.153798	1.42624	1.16011
Phf6	0.952184	0.154773	1.42287	0.878409
Rfx7	0.954456	0.155292	1.42109	0.578177
Cltb	0.960202	0.156457	1.41709	0.761932
Hnrnpa0	0.960202	0.156594	1.41662	0.809987
Asf1a	0.960202	0.156659	1.4164	0.490759
Ipo4	0.971477	0.159657	1.40622	2.8767
Hnrnpd	0.972555	0.159923	1.40533	0.394528
Kpna4	0.972555	0.160152	1.40456	0.298459
Siah1a	0.972659	0.160394	1.40375	1.83883
Thra	0.976052	0.161097	1.40139	2.06954
4932438A13Rik	0.976104	0.161182	1.40111	0.299589
Rbfa	0.981801	0.16243	1.39695	0.483435
Mthfd1	0.981816	0.162509	1.39668	2.06564
Ifrd2	0.986219	0.163575	1.39315	1.17771
C1d	0.986219	0.163611	1.39303	0.58341
Trim56	0.986219	0.163624	1.39299	0.949766
Usp53	0.990243	0.164756	1.38925	1.08109
Akap13	0.992635	0.165232	1.38769	0.155288
Ephx1	0.999762	0.167177	1.38133	1.29839
Entpd5	0.999762	0.167614	1.37991	0.9139
Pds5a	0.999762	0.168021	1.37859	0.685656
Rif1	0.999762	0.168554	1.37687	0.688108
Smim19	0.999762	0.169813	1.37281	0.980617
Park7	0.999762	0.169819	1.37279	0.243781
Fam168b	0.999762	0.17061	1.37025	0.711928
Lyst	0.999762	0.171734	1.36665	0.699205
Dguok	0.999762	0.172244	1.36503	0.322428
Ppp2r5a	0.999762	0.172352	1.36468	0.370902
Gimap6	0.999762	0.172359	1.36466	0.283473
Slc17a9	0.999762	0.172806	1.36324	0.421405
Cd320	0.999762	0.172812	1.36322	2.01812
Hnrnpu	0.999762	0.172864	1.36306	0.568924
Utp14a	0.999762	0.173549	1.36089	0.647929
Zkscan3	0.999762	0.173838	1.35997	0.966749
Chd4	0.999762	0.173909	1.35975	0.236528
Gm11695	0.999762	0.174018	1.35941	25.6403
Rpl36-ps3	0.999762	0.17416	1.35896	0.987996
Sec63	0.999762	0.17461	1.35754	0.850112
Zfp281	0.999762	0.176163	1.35266	0.889209
2310039H08Rik	0.999762	0.177438	1.34869	0.692151
Lyar	0.999762	0.177458	1.34862	0.470546
Smc6	0.999762	0.177921	1.34718	0.337762
Ddx27	0.999762	0.178563	1.34519	0.402414
Aatf	0.999762	0.179101	1.34353	0.799907
Uchl3	0.999762	0.1803	1.33983	0.456712
Ttc27	0.999762	0.180928	1.3379	2.33658
Usp24	0.999762	0.181517	1.3361	0.942029
Smarca2	0.999762	0.182355	1.33354	0.668278
Mycbp2	0.999762	0.183824	1.32907	0.209302
A230046K03Rik	0.999762	0.18424	1.32781	0.741077
Nme1	0.999762	0.18512	1.32515	0.741612
Lipa	0.999762	0.185349	1.32446	0.789647
Ndufaf4	0.999762	0.185963	1.32262	0.590643
Ndrg3	0.999762	0.186166	1.32201	0.401595
Cnot6	0.999762	0.186315	1.32156	0.970905
Siva1	0.999762	0.186362	1.32142	0.606236
Tsen34	0.999762	0.188161	1.31604	1.57635
Wdr43	0.999762	0.188666	1.31454	0.397417
Gm19261	0.999762	0.188693	1.31445	1.77532
Trbv3	0.999762	0.188898	1.31384	1.25512
Xrcc4	0.999762	0.189336	1.31255	1.60888
Zfp652	0.999762	0.189761	1.31129	1.11221
Dirc2	0.999762	0.189802	1.31116	1.95658
Tecpr1	0.999762	0.191391	1.30647	0.284779
Tnfaip8	0.999762	0.19281	1.30231	0.461897
Ddx10	0.999762	0.194033	1.29874	0.605355
Smarcc1	0.999762	0.19448	1.29744	0.84579
Timm10	0.999762	0.195403	1.29476	0.890012
1110001J03Rik	0.999762	0.196013	1.29299	0.465685
Ttc17	0.999762	0.19654	1.29147	1.07931
Ppp2ca	0.999762	0.197753	1.28798	0.458274
Tgfbr2	0.999762	0.197909	1.28753	0.247315
Chchd10	0.999762	0.198185	1.28674	0.916421
Kdm5b	0.999762	0.19969	1.28244	0.794969
Tnfrsf26	0.999762	0.199854	1.28197	1.19611
Stub1	0.999762	0.200167	1.28108	0.20883
Abl1	0.999762	0.201683	1.27677	3.61985
Nop16	0.999762	0.20169	1.27675	0.521582
Mtx1	0.999762	0.201884	1.2762	0.604039
Kif23	0.999762	0.202257	1.27515	1.89247
Kmt2a	0.999762	0.203027	1.27297	0.349944
Clint1	0.999762	0.203337	1.2721	0.419536
Eif3j1	0.999762	0.206062	1.26447	0.446363
Rabggtb	0.999762	0.206478	1.26331	0.500565
Bdh1	0.999762	0.206478	1.26331	0.807855
Tsr1	0.999762	0.206507	1.26323	1.04099
Gm21092	0.999762	0.206821	1.26236	0.752866
Suds3	0.999762	0.206857	1.26225	0.665938
Smyd3	0.999762	0.206967	1.26195	1.00843
Mnat1	0.999762	0.207786	1.25968	1.93551
Cyth3	0.999762	0.208263	1.25836	1.65233
Hnrnph1	0.999762	0.209801	1.25411	0.368939
Sgf29	0.999762	0.20986	1.25395	0.602274
Hddc2	0.999762	0.209882	1.25389	0.586698
Crtc3	0.999762	0.210377	1.25253	0.570309
R3hdm1	0.999762	0.210873	1.25117	0.637727
Phpt1	0.999762	0.211266	1.25009	1.52436
Wdr12	0.999762	0.21209	1.24784	0.762318
Mrpl34	0.999762	0.212231	1.24745	0.307131
Rrs1	0.999762	0.213111	1.24506	0.679641
Pdha1	0.999762	0.213462	1.2441	0.379664
Mettl2	0.999762	0.21397	1.24272	1.17423
Trmt6	0.999762	0.214247	1.24197	0.595472
Serbp1	0.999762	0.214345	1.24171	0.0585942
Klra7	0.999762	0.214449	1.24142	3.42611
Idh2	0.999762	0.214607	1.241	0.593237
Rnf26	0.999762	0.214667	1.24083	1.90983
Mrps5	0.999762	0.217304	1.23373	0.529798
Mrpl28	0.999762	0.217584	1.23298	0.439381
Cep97	0.999762	0.217713	1.23263	0.928966
Mrpl48	0.999762	0.218343	1.23095	0.518325
Clec2i	0.999762	0.218396	1.2308	0.379818
Ndufb4	0.999762	0.219545	1.22774	0.208775
Tbc1d15	0.999762	0.220408	1.22544	0.687761
Adcy7	0.999762	0.220576	1.225	0.305616
Pddc1	0.999762	0.221403	1.22281	0.34915
Safb2	0.999762	0.222772	1.21919	0.451274
Izumo1r	0.999762	0.223188	1.21809	25.7279
Zfp296	0.999762	0.223188	1.21809	2.73293
Gtf2a2	0.999762	0.223929	1.21615	0.466242
Thyn1	0.999762	0.224022	1.2159	0.881717
Tspan32	0.999762	0.224061	1.2158	0.166863
Zfp148	0.999762	0.224812	1.21383	0.566655
Ltv1	0.999762	0.224952	1.21347	0.838751
Rnf144a	0.999762	0.226032	1.21064	0.865238
Ldb1	0.999762	0.22664	1.20906	0.36587
Nutf2	0.999762	0.226804	1.20863	0.290304
Slc16a1	0.999762	0.226882	1.20843	1.90983
Atp9b	0.999762	0.227186	1.20764	0.925097
Aamdc	0.999762	0.227429	1.20701	0.754912
Tpr	0.999762	0.227945	1.20567	0.248037
Syncrip	0.999762	0.229799	1.20088	0.417325
Ttc14	0.999762	0.231069	1.19761	0.137429
Man1a	0.999762	0.231283	1.19706	0.536533
Tbcel	0.999762	0.231711	1.19596	1.10398
Herc3	0.999762	0.232321	1.1944	0.766709
Rrp1b	0.999762	0.232424	1.19414	1.06237
Stt3b	0.999762	0.232591	1.19371	0.523144
Pabpc4	0.999762	0.23271	1.19341	0.816274
Ubn2	0.999762	0.232822	1.19312	0.671923
Ccs	0.999762	0.232861	1.19302	0.566713
Lsm2	0.999762	0.233092	1.19243	0.45238
Itk	0.999762	0.233681	1.19093	0.319843
Ddx50	0.999762	0.234352	1.18922	0.367642
BC021614	0.999762	0.235272	1.18689	0.374286
2810474O19Rik	0.999762	0.236162	1.18463	0.275578
Bcap29	0.999762	0.236837	1.18293	0.533845
Rgmb	0.999762	0.236853	1.18289	1.55869
Nfkbiz	0.999762	0.236861	1.18287	0.981115
Rabl6	0.999762	0.237014	1.18248	0.525961
5830468F06Rik	0.999762	0.237063	1.18236	1.66057
Gstt2	0.999762	0.237264	1.18185	0.767124
Prss12	0.999762	0.237417	1.18147	1.46693
Topbp1	0.999762	0.237562	1.1811	0.681179
2700094K13Rik	0.999762	0.237885	1.18029	0.230387
Dusp1	0.999762	0.237941	1.18015	0.127864
Rere	0.999762	0.23799	1.18003	0.720003
Tbca	0.999762	0.238297	1.17925	0.157096
Wdr74	0.999762	0.238515	1.17871	0.508577
H2afy	0.999762	0.238928	1.17767	0.102419
Socs1	0.999762	0.239284	1.17678	0.467681
Tm2d1	0.999762	0.239544	1.17613	0.400876
Rpf1	0.999762	0.239674	1.1758	0.527723
Adgrg5	0.999762	0.242346	1.16914	0.731245
Naa10	0.999762	0.242575	1.16858	0.661806
Traf1	0.999762	0.243042	1.16742	0.394829
Nifk	0.999762	0.24305	1.1674	0.367787
Itgb3bp	0.999762	0.24314	1.16717	1.11835
Dnah8	0.999762	0.243411	1.1665	1.02341
Ncoa3	0.999762	0.243583	1.16608	0.715485
Tmem41a	0.999762	0.246642	1.15855	2.13999
Mrps33	0.999762	0.247869	1.15554	0.168434
Ubqln1	0.999762	0.248784	1.15331	0.595472
Ung	0.999762	0.251343	1.14709	1.36958
Git2	0.999762	0.251359	1.14705	0.223102
Arl2	0.999762	0.251636	1.14638	1.81184
Frat2	0.999762	0.251737	1.14614	0.397956
Osbpl11	0.999762	0.251872	1.14582	1.19119
Snx9	0.999762	0.253269	1.14244	2.60622
Rbm38	0.999762	0.254071	1.14052	0.063984
Slc6a19	0.999762	0.254088	1.14048	3.58266
Hdgf	0.999762	0.254164	1.14029	0.287502
Tapt1	0.999762	0.254537	1.1394	1.00018
Trbv12-1	0.999762	0.255486	1.13713	0.256618
Gsk3a	0.999762	0.255724	1.13656	1.18403
Mfap1a	0.999762	0.257051	1.13339	0.585422
Cops8	0.999762	0.257221	1.13298	0.462456
Nucks1	0.999762	0.258229	1.13059	0.481111
Chd7	0.999762	0.258699	1.12947	0.418934
Cdc14b	0.999762	0.261018	1.12399	1.15143
Fez2	0.999762	0.261164	1.12364	0.909417
Tgtp1	0.999762	0.261716	1.12234	1.65646
Aff4	0.999762	0.261751	1.12226	0.458025
Itpr2	0.999762	0.262987	1.11936	0.370903
Etv3	0.999762	0.263168	1.11893	1.44295
Eif1a	0.999762	0.264001	1.11698	0.614811
Itfg2	0.999762	0.26609	1.11211	1.31014
Gabrr2	0.999762	0.26616	1.11195	3.43592
Mrgbp	0.999762	0.267104	1.10976	0.527029
Pan3	0.999762	0.26741	1.10905	0.70741
Gm20186	0.999762	0.267559	1.1087	1.09169
Mcee	0.999762	0.268832	1.10576	1.07078
Ube2e3	0.999762	0.269782	1.10356	0.956519
Ly75	0.999762	0.270338	1.10228	0.822352
Cand1	0.999762	0.270894	1.10101	0.802449
H2-DMa	0.999762	0.271133	1.10046	0.678978
AI480526	0.999762	0.271239	1.10021	0.987652
Kbtbd2	0.999762	0.272009	1.09845	0.806183
Zfand1	0.999762	0.272115	1.0982	0.960296
Abhd17a	0.999762	0.273127	1.09589	0.405138
Gm26517	0.999762	0.273527	1.09498	2.50232
Mcm7	0.999762	0.273661	1.09467	0.366383
Ddx3x	0.999762	0.274462	1.09284	0.45605
Dlst	0.999762	0.275203	1.09116	0.522802
Bbs9	0.999762	0.275847	1.0897	1.32135
Galk1	0.999762	0.275999	1.08935	0.84533
Fgf13	0.999762	0.276044	1.08925	0.55212
Abt1	0.999762	0.276671	1.08783	0.674117
Dusp10	0.999762	0.276715	1.08773	0.613396
Hsd17b12	0.999762	0.276958	1.08718	0.796643
Sdha	0.999762	0.2772	1.08663	0.232923
Mepce	0.999762	0.277784	1.08531	0.766017
Cct8	0.999762	0.278468	1.08377	0.336831
Zmym1	0.999762	0.278585	1.0835	3.34429
Fbrs	0.999762	0.278747	1.08314	1.26449
Mri1	0.999762	0.279297	1.0819	0.32583
Rps6ka3	0.999762	0.279315	1.08186	0.538256
Ntpcr	0.999762	0.279929	1.08048	0.820413
Tpd52	0.999762	0.280055	1.08019	1.14777
Usp10	0.999762	0.280689	1.07877	0.543842
Kmt2d	0.999762	0.28087	1.07837	0.704253
P2ry10	0.999762	0.280915	1.07827	0.585461
Clpp	0.999762	0.281994	1.07585	0.380446
Ccdc28a	0.999762	0.282831	1.07398	1.39682
Ankrd17	0.999762	0.284938	1.06929	0.331264
Stk4	0.999762	0.285048	1.06905	0.187587
5430416N02Rik	0.999762	0.28524	1.06862	1.05343
Wdr26	0.999762	0.285451	1.06816	0.346632
Gm43591	0.999762	0.285918	1.06712	1.53213
Psmg1	0.999762	0.286597	1.06562	0.744269
Zfp560	0.999762	0.287774	1.06302	0.64616
RP23-402A4.1	0.999762	0.287939	1.06265	25.2627
Clip1	0.999762	0.28817	1.06215	0.601389
Utp18	0.999762	0.288511	1.06139	0.5542
Csnk1g2	0.999762	0.289582	1.05904	0.698364
Cnot1	0.999762	0.289702	1.05877	0.441249
Hpcal1	0.999762	0.289897	1.05835	0.303294
Acaa1a	0.999762	0.290276	1.05752	0.254014
Pold4	0.999762	0.291036	1.05585	0.273129
Tubb2a	0.999762	0.291073	1.05577	2.42092
Gnl2	0.999762	0.291788	1.05421	0.397432
Kcnq1ot1	0.999762	0.292021	1.0537	0.412993
Bckdk	0.999762	0.29283	1.05193	0.628046
Uvrag	0.999762	0.293213	1.0511	0.478571
Ctbp1	0.999762	0.29452	1.04826	0.207751
Gm11707	0.999762	0.295372	1.04641	1.03589
Fnbp4	0.999762	0.295784	1.04552	0.35974
Hagh	0.999762	0.297212	1.04243	0.685805
Sigmar1	0.999762	0.297325	1.04219	0.54841
Pde7a	0.999762	0.297758	1.04125	0.139122
Card6	0.999762	0.297984	1.04077	0.432389
Rpgrip1	0.999762	0.298078	1.04056	1.18045
Gpr180	0.999762	0.298342	1.03999	1.02882
Ddx18	0.999762	0.299504	1.0375	0.293482
Rnf130	0.999762	0.300309	1.03577	1.97527
Wdr36	0.999762	0.300451	1.03547	0.6935
Smyd2	0.999762	0.30196	1.03224	1.54546
Osgep	0.999762	0.302322	1.03147	0.446153
Btbd6	0.999762	0.302722	1.03061	0.70446
Smim4	0.999762	0.302741	1.03057	0.353826
2810004N23Rik	0.999762	0.302865	1.03031	0.614089
Suclg2	0.999762	0.303198	1.0296	0.621534
Ak6	0.999762	0.304363	1.02712	0.441889
Nfe2l2	0.999762	0.304956	1.02586	0.454904
Cnr2	0.999762	0.305377	1.02497	25.1495
Ncor1	0.999762	0.305914	1.02383	0.263225
Eif3l	0.999762	0.306567	1.02245	0.251144
Ccdc191	0.999762	0.306576	1.02243	3.31246
Lrrc24	0.999762	0.306826	1.0219	1.21744
Ncoa6	0.999762	0.307115	1.0213	1.4683
1810022K09Rik	0.999762	0.307163	1.02119	0.271515
Isyna1	0.999762	0.30773	1.02	0.352073
Mafk	0.999762	0.308125	1.01916	1.32726
Bcl2l11	0.999762	0.308965	1.0174	0.38493
A230050P20Rik	0.999762	0.308994	1.01734	0.730063
Minos1	0.999762	0.30909	1.01713	0.16611
Smurf2	0.999762	0.310115	1.01498	1.37717
Net1	0.999762	0.310541	1.01409	1.08792
Glrx2	0.999762	0.310764	1.01362	0.239015
Cebpz	0.999762	0.310822	1.0135	0.295174
Clk1	0.999762	0.311006	1.01311	0.347415
Btbd2	0.999762	0.313339	1.00824	3.27995
Mterf1a	0.999762	0.313671	1.00755	0.671632
Foxj3	0.999762	0.313788	1.00731	0.825947
Plscr3	0.999762	0.313905	1.00706	1.1812
Man2c1	0.999762	0.314119	1.00662	1.12931
2300009A05Rik	0.999762	0.314442	1.00595	0.277294
Zfp580	0.999762	0.314979	1.00483	1.64685
Acp6	0.999762	0.315214	1.00434	1.07643
Zcchc11	0.999762	0.316007	1.0027	0.254386
Cacna2d4	0.999762	0.316625	1.00142	25.1123
Gm37065	0.999762	0.31745	0.999713	1.1399
Tmie	0.999762	0.317892	0.998799	3.26675
Slc12a7	0.999762	0.318591	0.997358	0.412656
Gm16124	0.999762	0.319222	0.996058	1.09552
Nipal1	0.999762	0.321377	0.991632	2.42092
1810032O08Rik	0.999762	0.321893	0.990576	0.919103
Zmynd8	0.999762	0.323363	0.987571	0.561578
Smad1	0.999762	0.32382	0.986637	1.66722
Rnf38	0.999762	0.324967	0.984303	0.48051
Cad	0.999762	0.325306	0.983612	1.16921
Tmem131	0.999762	0.325326	0.983572	0.72841
Slc7a5	0.999762	0.326626	0.980932	0.744426
Hibadh	0.999762	0.327498	0.979166	0.361103
Gnpnat1	0.999762	0.32794	0.978272	0.646948
Tnrc6c	0.999762	0.32798	0.978191	0.511135
Rcn3	0.999762	0.32801	0.97813	0.519478
Cisd2	0.999762	0.328331	0.977481	0.188276
Mcoln2	0.999762	0.328462	0.977217	2.35373
Cluap1	0.999762	0.328623	0.976892	1.06873
Trub1	0.999762	0.328703	0.976729	1.62621
Ankrd13a	0.999762	0.329025	0.97608	0.679284
Mrpl21	0.999762	0.329458	0.975207	0.257562
Gfod2	0.999762	0.329518	0.975085	3.16383
Ago1	0.999762	0.330718	0.972669	2.37236
Zfp318	0.999762	0.333075	0.967938	1.24506
Tma16	0.999762	0.33339	0.967309	1.0571
Ube2v1	0.999762	0.334111	0.965867	0.30686
Polr1a	0.999762	0.334304	0.965481	1.44956
Parp11	0.999762	0.335831	0.962436	1.60001
Mrps10	0.999762	0.335831	0.962436	0.779097
Traf4	0.999762	0.335871	0.962355	0.374722
Sf3b3	0.999762	0.337475	0.959167	0.315536
Mdm4	0.999762	0.337751	0.958619	0.399969
Rasa2	0.999762	0.338836	0.956467	0.582443
Tgfbr3	0.999762	0.338867	0.956406	3.19197
Bphl	0.999762	0.339226	0.955695	1.8799
Paip2b	0.999762	0.339524	0.955106	1.13571
Abce1	0.999762	0.340562	0.953056	0.30034
Vprbp	0.999762	0.340901	0.952386	1.18933
Kif1b	0.999762	0.341746	0.950721	0.470258
Sh3pxd2a	0.999762	0.342313	0.949604	25.0111
A630023P12Rik	0.999762	0.342313	0.949604	25.0111
Tatdn2	0.999762	0.342995	0.948264	1.24802
Cep68	0.999762	0.343419	0.947432	0.985696
Sp3os	0.999762	0.344278	0.945747	0.584497
Snd1	0.999762	0.344547	0.945219	0.560087
Pwp1	0.999762	0.344589	0.945138	0.797551
Lmo4	0.999762	0.34463	0.945056	0.873996
Pitpnm2	0.999762	0.345086	0.944163	1.61579
Nasp	0.999762	0.345917	0.942539	0.595221
Cenpj	0.999762	0.346322	0.941747	1.8799
Pptc7	0.999762	0.347822	0.938823	0.815933
Rel	0.999762	0.348228	0.938031	0.677853
Tle4	0.999762	0.348531	0.937443	0.532034
Mrrf	0.999762	0.349137	0.936265	1.11883
Trbv13-3	0.999762	0.349733	0.935108	0.157186
Tfrc	0.999762	0.349796	0.934986	2.32218
Psmd7	0.999762	0.350518	0.933585	0.195036
Emc9	0.999762	0.351661	0.931372	0.541325
Taok1	0.999762	0.352123	0.930479	0.663163
Gm20696	0.999762	0.352249	0.930235	2.31578
Pcnxl3	0.999762	0.352418	0.92991	1.25703
Tlr1	0.999762	0.352796	0.929179	1.22526
Dzip1	0.999762	0.35348	0.927859	1.88568
Pno1	0.999762	0.354092	0.926682	0.46397
Clybl	0.999762	0.354303	0.926276	0.88874
Tfdp2	0.999762	0.354609	0.925687	1.73411
Abca1	0.999762	0.355781	0.923433	3.14956
Prkd3	0.999762	0.356321	0.922398	0.669056
Drc1	0.999762	0.356872	0.921342	25.0896
Casd1	0.999762	0.357116	0.920875	1.6822
Usp33	0.999762	0.357381	0.920368	1.57335
Nhp2	0.999762	0.357455	0.920225	0.130935
Gclc	0.999762	0.357466	0.920205	1.02566
Fam120b	0.999762	0.357975	0.919231	0.548131
Kras	0.999762	0.358687	0.91787	0.290134
Ube2s	0.999762	0.359314	0.916672	0.0816693
Rxrb	0.999762	0.35973	0.915881	0.59726
Otud1	0.999762	0.360945	0.913566	0.860542
Trmt61a	0.999762	0.36102	0.913424	1.11883
Sars2	0.999762	0.361393	0.912713	1.09315
Cox14	0.999762	0.361618	0.912287	0.240482
Ccdc126	0.999762	0.362131	0.911312	2.27026
Faf2	0.999762	0.362174	0.911231	0.561003
Txlna	0.999762	0.362495	0.910622	0.726805
Mthfd1l	0.999762	0.362912	0.90983	0.734361
Ccnt2	0.999762	0.363984	0.9078	0.415999
Setx	0.999762	0.364456	0.906906	0.299218
Nars2	0.999762	0.364854	0.906155	1.55168
Dgcr6	0.999762	0.365735	0.90449	3.07608
Krt10	0.999762	0.366026	0.903942	1.82086
Polr1e	0.999762	0.366446	0.90315	0.880037
Ktn1	0.999762	0.366543	0.902968	0.733607
3110040N11Rik	0.999762	0.36664	0.902785	0.354718
Yeats2	0.999762	0.367438	0.901282	0.901703
Ppp1r21	0.999762	0.367438	0.901282	1.54073
Isca1	0.999762	0.36787	0.90047	0.186998
Tmem64	0.999762	0.368205	0.899841	3.09107
2210016L21Rik	0.999762	0.368691	0.898927	0.212515
Gpn1	0.999762	0.369113	0.898135	0.903393
Sphk2	0.999762	0.369817	0.896816	0.749838
Mmd	0.999762	0.370717	0.895131	0.474705
Cep350	0.999762	0.370728	0.89511	0.324023
Arhgap12	0.999762	0.37126	0.894115	1.33712
Bend4	0.999762	0.371814	0.89308	24.8938
Smim12	0.999762	0.371901	0.892918	0.321113
Dck	0.999762	0.372249	0.892268	0.362454
Mettl22	0.999762	0.372609	0.891598	0.880037
Fpgs	0.999762	0.373665	0.889628	1.79045
Acsf2	0.999762	0.373687	0.889588	1.0845
Eef2kmt	0.999762	0.373873	0.889243	0.456298
Nudt14	0.999762	0.374255	0.888532	0.437275
Lancl1	0.999762	0.374407	0.888248	0.387155
Ggps1	0.999762	0.376146	0.88502	0.323943
Ldlrap1	0.999762	0.376376	0.884593	0.300488
Nol9	0.999762	0.376584	0.884207	0.74341
Utp15	0.999762	0.377078	0.883294	0.70396
Ninj1	0.999762	0.377934	0.88171	0.787754
Strap	0.999762	0.378263	0.881101	0.260427
Zfp945	0.999762	0.379319	0.879152	0.435886
Cdk13	0.999762	0.379341	0.879111	0.53335
Zfp280d	0.999762	0.379991	0.877913	0.722214
Dcaf4	0.999762	0.380024	0.877852	1.18812
Cbwd1	0.999762	0.380851	0.87633	0.70073
Sirt3	0.999762	0.380906	0.876228	3.0302
Lsm4	0.999762	0.381712	0.874746	0.0674693
Zfp422	0.999762	0.382143	0.873954	0.583522
Trim33	0.999762	0.382209	0.873832	0.852286
Gbp9	0.999762	0.382729	0.872878	0.308189
Gfm1	0.999762	0.382851	0.872655	1.16445
Dag1	0.999762	0.383449	0.871558	3.03794
Ece2	0.999762	0.383527	0.871416	0.653267
Lppos	0.999762	0.383638	0.871213	1.80877
Zfp330	0.999762	0.384525	0.869589	0.290105
Ampd1	0.999762	0.384558	0.869528	24.8405
Dffa	0.999762	0.385047	0.868635	1.51859
BC051226	0.999762	0.385847	0.867173	0.703818
Mlh1	0.999762	0.386081	0.866747	1.82086
Nhp2l1	0.999762	0.386214	0.866503	0.151098
Rcbtb1	0.999762	0.386693	0.86563	0.317371
Gpd1l	0.999762	0.386849	0.865346	0.884062
Gstcd	0.999762	0.387083	0.864919	1.04539
Dusp12	0.999762	0.387328	0.864473	0.56263
Ndufa6	0.999762	0.387473	0.864209	0.047751
Pbdc1	0.999762	0.387585	0.864006	0.332473
Tut1	0.999762	0.387875	0.863478	1.17396
Pum2	0.999762	0.388243	0.862808	0.242948
Mettl20	0.999762	0.388534	0.86228	0.402066
Dctd	0.999762	0.388601	0.862158	3.0302
Lpp	0.999762	0.388824	0.861752	0.669457
Cdk16	0.999762	0.388835	0.861732	0.899546
Neurl3	0.999762	0.388902	0.86161	0.474705
Trmo	0.999762	0.3902	0.859255	2.15361
Trpm7	0.999762	0.390357	0.85897	0.357032
Bcl9l	0.999762	0.391074	0.857671	0.622378
Trappc13	0.999762	0.391332	0.857204	0.581392
Atp6ap2	0.999762	0.3915	0.8569	0.536441
Cnot4	0.999762	0.392253	0.855539	0.421618
Rac1	0.999762	0.392646	0.854829	-0.00922344
RP23-60P18.10	0.999762	0.392803	0.854544	2.14646
Cxcr5	0.999762	0.393569	0.853164	1.86828
Ctage5	0.999762	0.393726	0.85288	0.340014
Eef2k	0.999762	0.393873	0.852616	2.96674
Pus7	0.999762	0.393974	0.852433	1.32693
Prps1	0.999762	0.394098	0.85221	0.319608
Telo2	0.999762	0.394346	0.851763	1.04494
Taf1d	0.999762	0.394346	0.851763	0.364597
Mrpl3	0.999762	0.395316	0.850017	0.300254
Arhgap39	0.999762	0.395395	0.849875	1.55713
Enpp4	0.999762	0.39544	0.849793	1.50176
Adrb2	0.999762	0.395485	0.849712	0.969053
Nol8	0.999762	0.396513	0.847865	0.621509
Kremen1	0.999762	0.397668	0.845794	1.56555
Nudt8	0.999762	0.397691	0.845753	0.547628
Btla	0.999762	0.398178	0.84488	1.15487
Zbtb25	0.999762	0.398688	0.843966	0.536386
Zfp951	0.999762	0.399063	0.843296	2.99085
Cnn3	0.999762	0.399085	0.843256	2.97482
Dhx36	0.999762	0.399154	0.843134	0.572263
Thoc1	0.999762	0.399562	0.842403	0.548649
Mapkapk2	0.999762	0.399676	0.8422	1.27498
Ube2m	0.999762	0.399835	0.841916	1.02251
Tmem60	0.999762	0.400199	0.841266	0.369676
Ppm1k	0.999762	0.400699	0.840373	1.48475
Mrps27	0.999762	0.400927	0.839967	1.45596
Ctdsp2	0.999762	0.400995	0.839845	0.473654
Mtmr3	0.999762	0.401679	0.838627	0.782471
Bach1	0.999762	0.401918	0.8382	1.05382
R3hdm2	0.999762	0.402637	0.836921	0.817692
Gnpat	0.999762	0.403539	0.835317	0.406113
Ptp4a3	0.999762	0.403608	0.835195	0.0699577
Ctso	0.999762	0.403665	0.835094	0.444909
Scarb2	0.999762	0.404397	0.833794	0.335907
Map3k14	0.999762	0.404878	0.832942	0.504965
Ube2cbp	0.999762	0.405496	0.831845	24.7852
Taf4b	0.999762	0.406988	0.829206	1.05382
Rmi2	0.999762	0.407022	0.829145	2.95862
Hmg20a	0.999762	0.40754	0.828231	0.551747
Mecr	0.999762	0.407746	0.827866	1.24832
Gm10640	0.999762	0.408161	0.827135	24.7758
Coq2	0.999762	0.408287	0.826912	0.297611
Xylt2	0.999762	0.40899	0.825673	1.12088
Rngtt	0.999762	0.409335	0.825064	0.497206
Amd1	0.999762	0.409577	0.824638	0.652248
Tardbp	0.999762	0.410246	0.82346	0.14704
Ccni	0.999762	0.410627	0.82279	0.0645649
Foxk1	0.999762	0.410639	0.82277	0.498499
Med9	0.999762	0.412315	0.819826	0.893074
Acin1	0.999762	0.41235	0.819765	0.163572
Creg1	0.999762	0.412559	0.819399	0.750695
Zcchc2	0.999762	0.412755	0.819054	1.27498
Trappc10	0.999762	0.412767	0.819034	1.69535
Cdv3	0.999762	0.412825	0.818932	0.436861
Adipor2	0.999762	0.41395	0.816963	0.399786
Drg1	0.999762	0.4141	0.816699	0.30957
Bclaf1	0.999762	0.414809	0.815461	0.222896
Mtg1	0.999762	0.414832	0.81542	0.685545
Zfp36	0.999762	0.415541	0.814181	0.308907
Mta1	0.999762	0.415925	0.813511	0.995161
E130012A19Rik	0.999762	0.416915	0.811786	1.43253
Ccdc64	0.999762	0.417253	0.811197	0.887948
Fbxl3	0.999762	0.417521	0.81073	0.388171
Canx	0.999762	0.417707	0.810405	0.120891
Herc2	0.999762	0.418046	0.809816	0.371277
Ndufs3	0.999762	0.418478	0.809065	0.159133
Bcl9	0.999762	0.418922	0.808294	24.7376
Ylpm1	0.999762	0.419588	0.807136	0.377512
Trp53inp1	0.999762	0.419845	0.80669	0.380446
Ift46	0.999762	0.420489	0.805573	2.90891
Nubpl	0.999762	0.420501	0.805553	2.90046
Zfp386	0.999762	0.421872	0.803177	0.40702
Trav14-1	0.999762	0.422131	0.80273	1.72672
Tcp1	0.999762	0.422612	0.801898	0.157768
Las1l	0.999762	0.422753	0.801654	0.494947
Stx2	0.999762	0.423	0.801228	0.864487
Zcwpw1	0.999762	0.423199	0.800883	2.90891
Bckdhb	0.999762	0.423223	0.800842	2.89197
Ppih	0.999762	0.423952	0.799583	0.337056
Rfxank	0.999762	0.424435	0.798751	0.944048
Taf10	0.999762	0.424682	0.798325	0.100605
Gtpbp3	0.999762	0.424765	0.798182	2.08797
Gemin5	0.999762	0.424788	0.798142	1.12579
Det1	0.999762	0.424977	0.797817	1.42068
Rev3l	0.999762	0.425106	0.797594	0.302189
Piga	0.999762	0.425944	0.796152	2.89197
Qrfp	0.999762	0.426121	0.795848	1.71485
Egln1	0.999762	0.426676	0.794893	1.21019
Appl2	0.999762	0.427739	0.793066	1.11103
D15Ertd621e	0.999762	0.427763	0.793025	1.40873
Art4	0.999762	0.428627	0.791543	2.92566
Rps6kb1	0.999762	0.428899	0.791076	0.426559
Hsd17b11	0.999762	0.429184	0.790589	1.63526
Pkn1	0.999762	0.430073	0.789066	0.372791
Mid1	0.999762	0.431392	0.786813	2.90891
Tcerg1	0.999762	0.431403	0.786792	0.254165
Mrpl45	0.999762	0.431724	0.786244	0.45514
Orc5	0.999762	0.431974	0.785818	0.824577
Zfp1	0.999762	0.432081	0.785635	0.824577
Tra2a	0.999762	0.432903	0.784234	0.174187
Ctps	0.999762	0.432986	0.784092	2.07298
Pou2f1	0.999762	0.433224	0.783686	1.40272
Nol6	0.999762	0.433367	0.783442	0.893074
Slc19a1	0.999762	0.433558	0.783117	1.35997
Pym1	0.999762	0.434083	0.782224	0.48209
Fam206a	0.999762	0.434489	0.781534	1.66226
Pnpo	0.999762	0.434811	0.780986	0.638086
Camta1	0.999762	0.435635	0.779585	0.404098
Polr1c	0.999762	0.435659	0.779544	0.673742
Pdcd7	0.999762	0.436078	0.778833	0.557434
Arid1b	0.999762	0.43815	0.775321	0.687244
Mtss1	0.999762	0.43815	0.775321	24.7568
Klra6	0.999762	0.43815	0.775321	25.1569
Poc1b	0.999762	0.438726	0.774346	1.08612
Copb2	0.999762	0.439338	0.773311	0.204453
Tmem9	0.999762	0.43935	0.773291	0.740569
Dcaf17	0.999762	0.439495	0.773047	0.392963
Ddc	0.999762	0.439627	0.772824	2.94223
Rpp40	0.999762	0.439771	0.77258	2.83995
Dnajc2	0.999762	0.439915	0.772336	0.17041
Polr1b	0.999762	0.439975	0.772235	1.66226
Mllt6	0.999762	0.440721	0.770976	0.249302
Bend5	0.999762	0.440938	0.770611	24.6374
D10Jhu81e	0.999762	0.44107	0.770387	0.349598
Wbscr27	0.999762	0.441227	0.770123	1.11103
Afp	0.999762	0.442528	0.767931	2.85749
Cdk19	0.999762	0.442673	0.767687	0.475318
Colgalt1	0.999762	0.442818	0.767443	0.415678
Cfap20	0.999762	0.443132	0.766915	0.353446
Agfg1	0.999762	0.443349	0.76655	0.373758
Mrpl46	0.999762	0.443796	0.765799	0.548346
Timm13	0.999762	0.44382	0.765758	0.108164
Cct2	0.999762	0.443953	0.765535	0.223724
Pam16	0.999762	0.444183	0.765149	0.231117
Ivns1abp	0.999762	0.445502	0.762936	0.2342
Ctsl	0.999762	0.44572	0.762571	1.62157
Elf1	0.999762	0.445804	0.762428	0.18904
Gm5617	0.999762	0.44675	0.760845	0.750695
Morf4l2	0.999762	0.446823	0.760723	0.232819
Tspan4	0.999762	0.448073	0.758632	2.90046
Rab11fip1	0.999762	0.448316	0.758226	1.66226
Slc35d1	0.999762	0.449362	0.75648	24.6477
Asb13	0.999762	0.449897	0.755586	0.5049
Man2a2	0.999762	0.450238	0.755018	1.04539
Mitd1	0.999762	0.451165	0.753475	0.237525
Eya2	0.999762	0.45125	0.753333	1.62843
Khk	0.999762	0.451811	0.752399	1.154
Zfp799	0.999762	0.45219	0.751769	2.5484
Mipep	0.999762	0.45219	0.751769	24.627
Nlk	0.999762	0.452801	0.750754	0.393092
Btbd11	0.999762	0.45466	0.747668	0.774937
Plaur	0.999762	0.455028	0.747059	24.6477
Ano6	0.999762	0.45542	0.746409	0.290297
Gm5424	0.999762	0.455469	0.746328	1.06589
Rtp4	0.999762	0.455739	0.745881	0.227308
mt-Nd3	0.999762	0.45666	0.744359	0.707022
Bri3	0.999762	0.457483	0.742998	0.16617
Fchsd2	0.999762	0.458073	0.742024	0.445002
Actn2	0.999762	0.458171	0.741861	0.458346
E2f6	0.999762	0.45827	0.741699	2.01149
Mettl8	0.999762	0.458368	0.741536	0.866889
Srebf2	0.999762	0.458491	0.741333	0.252565
Ginm1	0.999762	0.458504	0.741313	0.161835
Pgk1	0.999762	0.458639	0.74109	0.202261
Trav13-1	0.999762	0.458762	0.740887	0.515966
Herpud1	0.999762	0.459242	0.740095	0.216491
Usp34	0.999762	0.459304	0.739993	0.13151
Rassf3	0.999762	0.459526	0.739628	2.78604
Smyd5	0.999762	0.459674	0.739384	1.63526
Zdhhc21	0.999762	0.459859	0.73908	1.59382
Itga6	0.999762	0.459994	0.738856	0.552165
Mier2	0.999762	0.460229	0.738471	1.14826
Larp4b	0.999762	0.460364	0.738247	0.240544
Nme3	0.999762	0.461327	0.736664	1.34753
Gm20400	0.999762	0.461599	0.736217	1.25703
Per1	0.999762	0.461698	0.736054	1.02461
Mturn	0.999762	0.461846	0.735811	0.82504
Mipol1	0.999762	0.462377	0.734938	2.78604
Zfp141	0.999762	0.462724	0.734369	1.5868
Jmy	0.999762	0.463033	0.733862	1.14826
Cxx1b	0.999762	0.463318	0.733395	0.762156
Rasgrp1	0.999762	0.463838	0.732542	0.225632
Ift140	0.999762	0.464073	0.732156	1.96364
Pfdn4	0.999762	0.464296	0.731791	0.456818
Gltscr1	0.999762	0.464395	0.731628	0.844723
Gsto1	0.999762	0.464507	0.731446	0.565279
Mzt2	0.999762	0.465636	0.729598	1.57267
Tspyl2	0.999762	0.46571	0.729476	0.783607
Naa30	0.999762	0.465785	0.729354	0.662726
Slc25a22	0.999762	0.466605	0.728014	0.521197
Rpf2	0.999762	0.466617	0.727994	0.566392
Pkd1	0.999762	0.467077	0.727243	1.04022
Seh1l	0.999762	0.467276	0.726918	0.206866
Ccdc91	0.999762	0.467326	0.726837	1.30316
Nit2	0.999762	0.4675	0.726553	0.416983
Tmem106c	0.999762	0.467525	0.726512	1.00354
Grwd1	0.999762	0.467923	0.725862	0.601899
Scaper	0.999762	0.468085	0.725598	0.466492
Mpp5	0.999762	0.46816	0.725476	2.74898
Rnmt	0.999762	0.468172	0.725456	0.415463
Skil	0.999762	0.468334	0.725192	0.543643
Lrig1	0.999762	0.468371	0.725131	1.59382
Zhx2	0.999762	0.468608	0.724746	1.154
Dyrk2	0.999762	0.468708	0.724583	0.719139
Rad50	0.999762	0.469244	0.72371	0.384616
Pabpn1	0.999762	0.469668	0.72302	0.294155
Dnajc21	0.999762	0.469867	0.722695	0.849182
Zfp358	0.999762	0.470267	0.722045	1.29024
Mrm1	0.999762	0.470267	0.722045	0.84025
9130401M01Rik	0.999762	0.471416	0.720177	0.456896
Irgm2	0.999762	0.471503	0.720035	1.14826
Ivd	0.999762	0.471553	0.719954	0.360194
St8sia1	0.999762	0.471566	0.719934	1.14826
Fam21	0.999762	0.472266	0.718797	0.301032
Ube2r2	0.999762	0.472579	0.718289	0.256048
Phf23	0.999762	0.472842	0.717863	0.268579
Npat	0.999762	0.472854	0.717842	0.990937
Pla2g12a	0.999762	0.473168	0.717335	0.826755
Timm21	0.999762	0.474007	0.715975	0.47864
Ext2	0.999762	0.474258	0.715568	0.206929
Atg14	0.999762	0.474396	0.715345	1.53673
Tatdn1	0.999762	0.474396	0.715345	1.53673
Atg2b	0.999762	0.474421	0.715305	0.714283
Ift27	0.999762	0.475337	0.713822	0.192172
Eif2ak3	0.999762	0.475626	0.713355	1.34753
Cpm	0.999762	0.476066	0.712645	0.524786
Mcm3ap	0.999762	0.476078	0.712624	0.542975
BC005561	0.999762	0.476455	0.712015	0.447952
Rint1	0.999762	0.476694	0.71163	0.596081
Gapvd1	0.999762	0.476845	0.711386	0.337377
1810044D09Rik	0.999762	0.476845	0.711386	2.73957
Nom1	0.999762	0.477034	0.711081	0.391786
Stx5a	0.999762	0.477235	0.710757	0.225239
Eif3d	0.999762	0.47726	0.710716	0.0533979
Hspd1	0.999762	0.477348	0.710574	0.179821
Pcf11	0.999762	0.477839	0.709782	0.432389
Zfp263	0.999762	0.478104	0.709356	0.455238
Timm9	0.999762	0.478116	0.709335	0.447542
Naa25	0.999762	0.478986	0.707934	0.8124
Parp6	0.999762	0.47997	0.706351	0.660527
Eml5	0.999762	0.48026	0.705884	0.887858
Donson	0.999762	0.481436	0.703996	0.29504
Pim3	0.999762	0.481739	0.703508	0.3859
Zfp277	0.999762	0.481802	0.703407	0.353508
C730034F03Rik	0.999762	0.481828	0.703366	1.27721
Tdp2	0.999762	0.482068	0.70298	0.682649
Dph7	0.999762	0.482536	0.702229	0.673495
Scmh1	0.999762	0.482739	0.701904	2.69161
Usp7	0.999762	0.48322	0.701133	0.258905
Trpm1	0.999762	0.483955	0.699955	24.53
Hint2	0.999762	0.484196	0.69957	0.331735
Rdh14	0.999762	0.48426	0.699468	0.373665
Gigyf1	0.999762	0.484716	0.698737	0.548918
Crebrf	0.999762	0.485072	0.698169	0.305615
Epc2	0.999762	0.485427	0.6976	0.671627
Ankrd37	0.999762	0.485694	0.697174	2.67198
Ythdc1	0.999762	0.486711	0.695549	0.0575985
Chst15	0.999762	0.486902	0.695245	24.4961
Slpi	0.999762	0.486902	0.695245	24.627
Dse	0.999762	0.487004	0.695082	0.520182
Farsa	0.999762	0.487055	0.695001	0.255352
Nedd4l	0.999762	0.48736	0.694514	1.90581
Wdtc1	0.999762	0.487716	0.693945	0.81314
Spast	0.999762	0.48792	0.693621	0.803996
Pum3	0.999762	0.487997	0.693499	0.139362
Abcg1	0.999762	0.488073	0.693377	0.57828
Ipcef1	0.999762	0.488392	0.692869	0.159638
Gm43352	0.999762	0.488889	0.692078	1.13093
Fam210a	0.999762	0.489016	0.691875	1.11926
Strbp	0.999762	0.489246	0.691509	0.853113
Ric8b	0.999762	0.489271	0.691468	1.10749
Idh3g	0.999762	0.48973	0.690738	0.213683
Ogfod3	0.999762	0.489858	0.690535	24.4847
Trav12-2	0.999762	0.490548	0.689438	0.417809
Jmjd1c	0.999762	0.49079	0.689052	0.313333
Hnrnph3	0.999762	0.490969	0.688768	0.349598
Sumo3	0.999762	0.491519	0.687895	0.172468
Gpr18	0.999762	0.491532	0.687875	-0.0645445
Plcb2	0.999762	0.491877	0.687327	0.455238
Focad	0.999762	0.491954	0.687205	1.50734
Fdps	0.999762	0.492235	0.686758	1.08968
Ighd	0.999762	0.492824	0.685824	24.4732
Klra3	0.999762	0.492824	0.685824	25.1199
Dzip3	0.999762	0.493131	0.685337	1.01937
Galt	0.999762	0.493183	0.685256	0.534062
Tgif2	0.999762	0.493285	0.685093	1.90581
Sh2b3	0.999762	0.493388	0.684931	0.659827
Jakmip1	0.999762	0.494054	0.683875	0.158128
Rrp9	0.999762	0.494093	0.683814	0.35622
Crnkl1	0.999762	0.494234	0.683591	0.181093
Psmg3	0.999762	0.494259	0.68355	0.593822
Polr3g	0.999762	0.494503	0.683164	2.70133
Cisd1	0.999762	0.494503	0.683164	0.315181
Atg16l1	0.999762	0.494811	0.682677	0.568643
Dusp28	0.999762	0.49508	0.682251	1.10158
Zfp51	0.999762	0.49553	0.68154	1.0534
Mob3b	0.999762	0.495799	0.681114	24.4261
Trbv17	0.999762	0.496352	0.680241	1.27368
Trim44	0.999762	0.496802	0.67953	0.960507
Zfp395	0.999762	0.496828	0.67949	1.22392
Gtpbp2	0.999762	0.496892	0.679388	0.280769
Cherp	0.999762	0.4976	0.678271	0.37973
Dph6	0.999762	0.497715	0.678089	0.450037
Ube2h	0.999762	0.497806	0.677947	0.199308
Adss	0.999762	0.49805	0.677561	0.0543167
Kdsr	0.999762	0.498166	0.677378	0.618534
Tinf2	0.999762	0.498334	0.677114	0.724355
Rab20	0.999762	0.498514	0.67683	1.04727
Abcg3	0.999762	0.499713	0.674942	1.22392
Ercc3	0.999762	0.499945	0.674576	0.938522
Ip6k1	0.999762	0.500255	0.674089	0.272969
Mrps6	0.999762	0.500526	0.673663	0.300184
9030617O03Rik	0.999762	0.500526	0.673663	2.65208
Immp1l	0.999762	0.500732	0.673338	0.0832629
Mrpl22	0.999762	0.500771	0.673277	0.276414
Gm15800	0.999762	0.500784	0.673256	0.617137
Pole2	0.999762	0.501055	0.67283	1.08968
Thtpa	0.999762	0.50143	0.672241	0.61179
Tmem259	0.999762	0.501663	0.671876	0.520727
Lrrc42	0.999762	0.501818	0.671632	0.82504
Bpgm	0.999762	0.502051	0.671267	0.508485
Enc1	0.999762	0.502141	0.671125	0.958703
Lcorl	0.999762	0.502167	0.671084	1.88887
Gm10260	0.999762	0.502193	0.671043	1.88032
Dclre1c	0.999762	0.50227	0.670922	1.85439
Polr3h	0.999762	0.50271	0.670231	1.21712
U2surp	0.999762	0.503241	0.669399	0.17302
Dus1l	0.999762	0.503332	0.669257	0.288577
Furin	0.999762	0.503979	0.668242	1.46215
Rnaseh1	0.999762	0.504083	0.668079	0.442641
Parp2	0.999762	0.504783	0.666983	0.320311
Gm26551	0.999762	0.504783	0.666983	24.4141
Rhobtb2	0.999762	0.504913	0.66678	0.81472
Map7	0.999762	0.50512	0.666455	1.89736
Dlg1	0.999762	0.505198	0.666333	0.808575
Gm15441	0.999762	0.505198	0.666333	0.81314
Psat1	0.999762	0.50664	0.664079	0.732961
Slc38a9	0.999762	0.50699	0.663531	1.45449
Wdr77	0.999762	0.507068	0.663409	0.464099
Ubald1	0.999762	0.507654	0.662496	0.305773
Zfp408	0.999762	0.507693	0.662435	0.698245
L3mbtl3	0.999762	0.508122	0.661765	0.58203
Aars	0.999762	0.508252	0.661562	0.189373
Gpi1	0.999762	0.50919	0.6601	0.0257949
Hipk2	0.999762	0.509933	0.658943	1.46215
Zfp217	0.999762	0.510246	0.658455	0.711355
Rai1	0.999762	0.510298	0.658374	0.432237
Gipc1	0.999762	0.510493	0.65807	0.531227
Llgl1	0.999762	0.510585	0.657928	0.82504
Pmepa1	0.999762	0.511159	0.657034	1.88032
Srsf7	0.999762	0.511538	0.656445	0.0307649
Tnfrsf22	0.999762	0.511707	0.656181	1.20343
Trp53rka	0.999762	0.511747	0.65612	0.500338
2210013O21Rik	0.999762	0.51206	0.655633	0.276783
Ppid	0.999762	0.51223	0.655369	0.125519
Trav7-5	0.999762	0.512256	0.655329	3.00815
Ncf1	0.999762	0.512727	0.654598	1.52211
Plcl2	0.999762	0.512766	0.654537	0.622943
Avpi1	0.999762	0.512962	0.654232	1.45449
Dis3	0.999762	0.512988	0.654192	0.817551
Suv420h1	0.999762	0.514127	0.652425	0.318764
BC029722	0.999762	0.514363	0.65206	0.240608
Noct	0.999762	0.515188	0.650781	0.904935
Tmem199	0.999762	0.515345	0.650537	0.420683
Ass1	0.999762	0.515844	0.649766	0.206877
Polr3b	0.999762	0.515962	0.649583	0.732961
Calcrl	0.999762	0.51604	0.649461	1.43903
Fbxo33	0.999762	0.516263	0.649116	0.600874
1110032A03Rik	0.999762	0.516473	0.648791	0.82504
Fxr1	0.999762	0.516605	0.648588	0.279895
Fbxl5	0.999762	0.516894	0.648141	0.324695
Cirh1a	0.999762	0.517182	0.647695	0.355098
Ccdc58	0.999762	0.517471	0.647248	0.410219
Pex6	0.999762	0.517655	0.646964	0.410219
Ipo7	0.999762	0.517682	0.646923	0.358301
Hspa14	0.999762	0.517997	0.646436	0.133835
Zfp384	0.999762	0.517997	0.646436	0.910585
Gtf3c2	0.999762	0.518536	0.645603	0.728664
Aff1	0.999762	0.518655	0.645421	0.593822
Yars2	0.999762	0.519102	0.64473	0.534666
Nenf	0.999762	0.519207	0.644568	1.04727
Larp4	0.999762	0.519576	0.643999	0.4153
E330009J07Rik	0.999762	0.519655	0.643878	0.743808
Pop1	0.999762	0.519945	0.643431	24.3525
Zfp131	0.999762	0.520089	0.643208	0.509434
Nudt6	0.999762	0.520103	0.643187	0.579413
Slamf6	0.999762	0.520524	0.642538	-0.207512
Sod2	0.999762	0.521012	0.641786	0.0915623
Rbm15	0.999762	0.521421	0.641157	0.679432
Ctss	0.999762	0.521447	0.641116	0.130089
Elovl6	0.999762	0.521619	0.640852	2.65208
Pam	0.999762	0.521737	0.64067	2.5591
Gm27008	0.999762	0.521737	0.64067	2.5591
Dus4l	0.999762	0.521737	0.64067	2.5591
Nup153	0.999762	0.522529	0.639452	0.262213
Zfp637	0.999762	0.522661	0.639248	0.680588
Vmac	0.999762	0.522675	0.639228	0.809534
Pofut2	0.999762	0.522912	0.638863	0.376614
Zfp213	0.999762	0.522952	0.638802	0.799108
Smchd1	0.999762	0.523124	0.638538	0.150005
Rbm19	0.999762	0.523401	0.638111	0.960507
Tdrd3	0.999762	0.523507	0.637949	1.79206
Plekho1	0.999762	0.523639	0.637746	1.21712
Rsl1d1	0.999762	0.523718	0.637624	0.214517
Impdh1	0.999762	0.523824	0.637462	0.292473
Prkdc	0.999762	0.52393	0.637299	0.368676
Trmt13	0.999762	0.524115	0.637015	0.899264
Galnt10	0.999762	0.524724	0.636081	0.274877
Supt6	0.999762	0.525875	0.634315	0.200775
Mfhas1	0.999762	0.525968	0.634173	0.564914
Trav8-1	0.999762	0.526074	0.63401	25.249
Gle1	0.999762	0.527068	0.632487	0.270154
Trappc2l	0.999762	0.527838	0.63131	0.137082
Pnpla8	0.999762	0.52821	0.630741	0.69385
Diexf	0.999762	0.528289	0.63062	1.40764
Adpgk	0.999762	0.528435	0.630396	0.459831
Gm26510	0.999762	0.528688	0.63001	0.737497
Mtx2	0.999762	0.528914	0.629665	0.410172
Trbv13-1	0.999762	0.529033	0.629483	0.313426
Cmss1	0.999762	0.5291	0.629381	0.783334
2700038G22Rik	0.999762	0.529631	0.628569	1.78294
Mtfr1	0.999762	0.529631	0.628569	0.56494
Mtg2	0.999762	0.530589	0.627107	0.390922
Dlg4	0.999762	0.530935	0.626579	2.5484
Rps18-ps3	0.999762	0.530962	0.626539	2.52676
Cyc1	0.999762	0.531028	0.626437	0.138892
Zfp292	0.999762	0.531201	0.626173	0.0856583
Khsrp	0.999762	0.531521	0.625686	0.546099
Zfp326	0.999762	0.531681	0.625442	0.366869
Patz1	0.999762	0.531694	0.625422	0.41206
Tomm70a	0.999762	0.531707	0.625402	0.0959816
Mfsd11	0.999762	0.531907	0.625097	0.634416
Zcchc7	0.999762	0.532187	0.624671	0.177232
Trav14-2	0.999762	0.532241	0.62459	25.5189
Nckap5l	0.999762	0.532774	0.623777	1.20343
Tars2	0.999762	0.53288	0.623615	0.550331
Tnfaip8l1	0.999762	0.533734	0.622316	0.388693
Tpk1	0.999762	0.534549	0.621077	1.37558
Rprd1b	0.999762	0.534776	0.620732	0.504965
Abcd3	0.999762	0.534923	0.620509	0.984545
Hipk1	0.999762	0.535458	0.619696	0.0256126
Smad4	0.999762	0.535551	0.619554	0.434585
Slc39a10	0.999762	0.535712	0.619311	1.80113
Slc25a51	0.999762	0.535926	0.618986	0.37177
Usp47	0.999762	0.536033	0.618823	0.258333
2510046G10Rik	0.999762	0.536407	0.618255	0.723979
Cdc73	0.999762	0.536836	0.617605	0.574912
Pcsk4	0.999762	0.537144	0.617138	2.51582
Echdc1	0.999762	0.537934	0.61594	0.4929
Brat1	0.999762	0.538095	0.615697	0.97168
Angptl6	0.999762	0.538443	0.615169	24.2348
Cabin1	0.999762	0.538577	0.614966	0.227769
Mllt10	0.999762	0.538604	0.614925	0.309194
Ighmbp2	0.999762	0.539141	0.614113	1.16866
Smek2	0.999762	0.539449	0.613646	-0.0515238
Smad5	0.999762	0.539516	0.613545	0.719139
Akt1s1	0.999762	0.539731	0.61322	0.531875
Ptcd3	0.999762	0.539785	0.613138	0.607587
Tssc1	0.999762	0.541316	0.610824	0.320811
Lap3	0.999762	0.541356	0.610763	0.371436
Rmnd5a	0.999762	0.541625	0.610357	0.556879
Tex9	0.999762	0.542123	0.609606	1.71747
Sdad1	0.999762	0.542338	0.609281	0.315181
Gcn1l1	0.999762	0.542419	0.609159	0.524423
Lrp6	0.999762	0.5425	0.609037	0.61179
Sipa1l1	0.999762	0.542581	0.608915	0.159055
Cstf2t	0.999762	0.542769	0.608631	0.85896
Hdhd2	0.999762	0.542863	0.608489	0.337171
D17Wsu92e	0.999762	0.543011	0.608266	0.50951
Fam160b1	0.999762	0.543361	0.607738	0.218726
Gm14698	0.999762	0.543402	0.607677	0.373665
1700113A16Rik	0.999762	0.543685	0.607251	1.3917
Rtcb	0.999762	0.544089	0.606641	0.202325
Fbxo11	0.999762	0.544102	0.606621	0.471167
Snx19	0.999762	0.544682	0.605748	24.2348
Ggt5	0.999762	0.544682	0.605748	24.2212
Dhodh	0.999762	0.544817	0.605545	0.745878
Herc1	0.999762	0.545127	0.605078	0.208973
Noc3l	0.999762	0.545437	0.604611	0.723979
Sgta	0.999762	0.546207	0.603454	0.240186
Zfp60	0.999762	0.546517	0.602987	2.47124
AI314180	0.999762	0.547328	0.601769	0.561301
Pde4d	0.999762	0.54745	0.601586	0.565279
Mad2l2	0.999762	0.547815	0.601038	0.431455
Rrnad1	0.999762	0.54795	0.600835	0.626364
Lztfl1	0.999762	0.548234	0.600408	0.724051
Klhl7	0.999762	0.548329	0.600266	1.71747
Taf3	0.999762	0.548505	0.600002	0.200037
Atp11c	0.999762	0.548572	0.599901	1.14025
Gstk1	0.999762	0.548627	0.59982	1.13306
Lysmd2	0.999762	0.548843	0.599495	0.269204
Ep400	0.999762	0.549655	0.598276	0.273306
Neurl4	0.999762	0.549669	0.598256	2.44843
Ptch1	0.999762	0.549872	0.597952	1.3917
Apopt1	0.999762	0.549926	0.59787	0.210543
Foxj2	0.999762	0.550062	0.597667	0.997302
Ythdf1	0.999762	0.550103	0.597606	0.257325
Pusl1	0.999762	0.550468	0.597058	0.561301
Aen	0.999762	0.55055	0.596936	0.279188
BC005537	0.999762	0.550726	0.596673	0.0253608
Sgk3	0.999762	0.550821	0.59653	0.587577
Ipmk	0.999762	0.551418	0.595637	1.72701
Rccd1	0.999762	0.551472	0.595556	1.70788
Ptpn12	0.999762	0.551716	0.59519	0.714283
Oxsr1	0.999762	0.552368	0.594216	0.684821
Rbm15b	0.999762	0.552422	0.594135	0.592048
Arap2	0.999762	0.552857	0.593485	0.23935
Brd1	0.999762	0.553346	0.592754	0.47895
Ppat	0.999762	0.553373	0.592713	0.372232
Bsdc1	0.999762	0.553455	0.592592	0.553997
G430095P16Rik	0.999762	0.553672	0.592267	0.762044
Asxl1	0.999762	0.553726	0.592185	0.481955
Gm13012	0.999762	0.553822	0.592043	0.932409
Cryl1	0.999762	0.553958	0.59184	0.919088
Snrpa	0.999762	0.554039	0.591718	0.16376
2010300C02Rik	0.999762	0.554107	0.591617	24.1793
Atl3	0.999762	0.554243	0.591414	0.358838
Chmp7	0.999762	0.554474	0.591069	0.528834
Prpf39	0.999762	0.554665	0.590785	0.390833
Cln8	0.999762	0.554678	0.590764	1.67873
Mettl13	0.999762	0.555141	0.590074	1.0892
Mrpl50	0.999762	0.555304	0.58983	0.373665
Nudt13	0.999762	0.555972	0.588835	2.42526
Pdss2	0.999762	0.556503	0.588044	1.3093
Bcor	0.999762	0.557266	0.586907	0.311623
Oasl2	0.999762	0.557553	0.58648	0.460462
Dyrk1a	0.999762	0.557607	0.586399	0.531227
Mib1	0.999762	0.559136	0.584125	2.41354
Snx5	0.999762	0.560079	0.582724	0.0101059
Nacc2	0.999762	0.560106	0.582684	0.95504
Gm14325	0.999762	0.560284	0.58242	0.735004
Sdr39u1	0.999762	0.560352	0.582318	0.36599
Wdr59	0.999762	0.560434	0.582196	2.0854
Krba1	0.999762	0.561009	0.581344	1.65896
Ski	0.999762	0.561296	0.580917	0.497269
Phf11c	0.999762	0.561556	0.580531	0.322675
Amacr	0.999762	0.562255	0.579496	2.44843
Gm15675	0.999762	0.562282	0.579455	2.42526
Tlk1	0.999762	0.56272	0.578806	0.197524
Mapk8ip3	0.999762	0.562912	0.578521	0.478717
Zfyve27	0.999762	0.563556	0.577567	0.724051
Auts2	0.999762	0.563611	0.577486	24.1651
Leng1	0.999762	0.563968	0.576958	0.38328
Psmc5	0.999762	0.564119	0.576735	0.0636494
Arrb1	0.999762	0.564132	0.576714	1.66888
Phgdh	0.999762	0.564311	0.57645	0.231001
Spen	0.999762	0.564338	0.57641	0.375291
Ppa2	0.999762	0.564379	0.576349	0.28642
Krcc1	0.999762	0.564613	0.576004	0.0315609
Atp8a1	0.999762	0.564709	0.575862	0.582125
Cerk	0.999762	0.564764	0.57578	0.4451
2510002D24Rik	0.999762	0.564873	0.575618	0.242553
Map3k1	0.999762	0.564915	0.575557	0.367751
Exosc5	0.999762	0.565038	0.575374	0.299996
Susd1	0.999762	0.565862	0.574156	1.31775
Ankrd26	0.999762	0.565945	0.574034	0.591491
Usp36	0.999762	0.565999	0.573953	0.274142
Rmnd1	0.999762	0.566109	0.573791	0.369326
Dnajc15	0.999762	0.566261	0.573567	-0.111425
Vps39	0.999762	0.566261	0.573567	0.745878
Gm5616	0.999762	0.566508	0.573202	0.905647
Acpp	0.999762	0.567347	0.571963	1.64898
Zfp830	0.999762	0.567457	0.571801	0.407161
Epb41l2	0.999762	0.567512	0.57172	1.10397
Nmt1	0.999762	0.568131	0.570806	0.0990223
Parp1	0.999762	0.568241	0.570644	0.310742
Zfp942	0.999762	0.568448	0.570339	0.781131
Pigp	0.999762	0.568585	0.570136	0.188261
Trio	0.999762	0.568613	0.570096	2.43689
Gcfc2	0.999762	0.56864	0.570055	2.42526
Prmt5	0.999762	0.569412	0.568918	0.346875
Hbs1l	0.999762	0.569756	0.56841	0.532872
A530021J07Rik	0.999762	0.569991	0.568065	24.1934
Gm28935	0.999762	0.570073	0.567943	0.599947
Crim1	0.999762	0.57097	0.566624	0.215352
Exoc4	0.999762	0.571287	0.566157	0.199059
Pcgf5	0.999762	0.571342	0.566076	0.434896
Gatad2b	0.999762	0.571411	0.565974	0.131478
Tgtp2	0.999762	0.571757	0.565466	0.107245
Zmynd19	0.999762	0.571867	0.565304	2.37781
Bhlhb9	0.999762	0.57206	0.56502	0.453968
Kdm3a	0.999762	0.572212	0.564796	0.201928
Rltpr	0.999762	0.572461	0.564431	0.745878
Gcdh	0.999762	0.572516	0.56435	0.414002
Ercc2	0.999762	0.572834	0.563883	0.625942
Iqcc	0.999762	0.573138	0.563436	0.707473
Jpx	0.999762	0.573193	0.563355	24.0616
Trav9-2	0.999762	0.573193	0.563355	24.7472
Hotairm1	0.999762	0.573193	0.563355	24.1069
Bahd1	0.999762	0.573719	0.562583	1.63894
Ruvbl1	0.999762	0.573815	0.562441	0.329542
Hn1l	0.999762	0.574341	0.56167	0.592048
Atp13a1	0.999762	0.574549	0.561365	0.297699
Dhdds	0.999762	0.574742	0.561081	0.644631
Tm9sf4	0.999762	0.575421	0.560086	0.466637
5430403G16Rik	0.999762	0.575545	0.559903	1.27502
Gpt	0.999762	0.575587	0.559842	1.26633
Sugp2	0.999762	0.57567	0.559721	0.621757
Noa1	0.999762	0.575961	0.559294	0.231684
D930016D06Rik	0.999762	0.576404	0.558644	24.1069
Zfp950	0.999762	0.576543	0.558441	0.259187
Mfsd7b	0.999762	0.576876	0.557954	1.64898
Ttc13	0.999762	0.577597	0.556898	0.234758
Trbv14	0.999762	0.577625	0.556858	0.652683
Ino80d	0.999762	0.577708	0.556736	0.28636
Kif2a	0.999762	0.57793	0.556411	0.279737
Arfgef2	0.999762	0.57793	0.556411	0.551877
Eif4ebp1	0.999762	0.578013	0.556289	0.265324
Tcf20	0.999762	0.578249	0.555944	0.250957
Abhd15	0.999762	0.578291	0.555883	2.3535
Poli	0.999762	0.578513	0.555558	0.635535
Rpl6l	0.999762	0.578763	0.555193	0.617137
Ubr1	0.999762	0.579374	0.5543	0.240921
Agbl5	0.999762	0.579624	0.553934	24.0462
Raver2	0.999762	0.579624	0.553934	24.0307
Chpf2	0.999762	0.579763	0.553731	0.584396
Spata6	0.999762	0.579916	0.553508	0.203635
Dus3l	0.999762	0.58011	0.553224	0.293095
Cd101	0.999762	0.580569	0.552554	1.05164
Snhg9	0.999762	0.580736	0.55231	1.02089
Ppp1r37	0.999762	0.581014	0.551904	0.547507
Cul9	0.999762	0.581529	0.551153	2.32879
Gm14326	0.999762	0.58203	0.550422	1.24878
Camk1d	0.999762	0.582183	0.550198	0.236737
Suv39h1	0.999762	0.582211	0.550158	0.729538
Topors	0.999762	0.582253	0.550097	0.331735
Relb	0.999762	0.582476	0.549772	0.337377
1700061G19Rik	0.999762	0.582852	0.549224	24.0616
Nudc	0.999762	0.583298	0.548574	0.177075
Rttn	0.999762	0.583298	0.548574	1.63894
Kcna2	0.999762	0.583354	0.548493	1.62882
Acadsb	0.999762	0.583409	0.548412	1.59805
Brd2	0.999762	0.583451	0.548351	0.0701279
Trbv4	0.999762	0.584106	0.547396	0.384286
Ets2	0.999762	0.58419	0.547275	0.372108
Ino80	0.999762	0.585264	0.545711	0.322675
Nek9	0.999762	0.585544	0.545305	0.516657
Rcc1	0.999762	0.585585	0.545244	0.885257
Mthfsd	0.999762	0.585795	0.54494	0.864587
Zfp397	0.999762	0.586703	0.54362	1.08176
Lrpprc	0.999762	0.587178	0.54293	0.11137
Adck5	0.999762	0.58743	0.542564	0.634416
Dtd2	0.999762	0.58743	0.542564	0.768792
Uqcc3	0.999762	0.587486	0.542483	0.211947
Cd163l1	0.999762	0.587737	0.542118	1.66722
Msl3	0.999762	0.587807	0.542016	0.238144
Coq5	0.999762	0.587919	0.541854	0.264252
Rft1	0.999762	0.588003	0.541732	2.30365
Fam177a	0.999762	0.588087	0.54161	0.659621
Thumpd1	0.999762	0.588101	0.54159	0.175943
Mon1b	0.999762	0.588381	0.541184	1.25758
Pbx2	0.999762	0.588689	0.540737	0.892085
Spice1	0.999762	0.589165	0.540047	0.509434
Pigw	0.999762	0.589333	0.539803	24.0149
Akap2	0.999762	0.589333	0.539803	23.999
Gemin6	0.999762	0.589473	0.5396	0.668069
Uspl1	0.999762	0.589711	0.539255	0.0323983
Dip2b	0.999762	0.590061	0.538747	0.225879
Cux1	0.999762	0.590145	0.538625	0.372177
Mapk11	0.999762	0.590468	0.538158	0.874118
Lyrm7	0.999762	0.59051	0.538098	0.865524
1600020E01Rik	0.999762	0.590608	0.537955	0.179538
Etaa1	0.999762	0.59079	0.537692	0.284555
Klhl24	0.999762	0.59093	0.537488	0.367751
Tbc1d17	0.999762	0.591197	0.537103	0.370711
Adi1	0.999762	0.591323	0.53692	0.29396
Cox16	0.999762	0.591421	0.536778	0.215127
Acad10	0.999762	0.591674	0.536412	1.23993
Mccc1	0.999762	0.591758	0.536291	1.22207
Fgfr1op	0.999762	0.59208	0.535824	0.871509
Spata24	0.999762	0.592586	0.535093	23.999
Abcf2	0.999762	0.592586	0.535093	0.283877
Trim32	0.999762	0.592586	0.535093	23.9667
Fmnl3	0.999762	0.593091	0.534362	1.58765
Pdss1	0.999762	0.593147	0.534281	1.56662
Inpp5f	0.999762	0.593204	0.534199	1.05923
Cdk8	0.999762	0.593569	0.533671	0.543125
Dnajb4	0.999762	0.593681	0.533509	0.496834
Mbtd1	0.999762	0.593836	0.533286	0.375731
Ndufb5	0.999762	0.59399	0.533062	0.0962333
Pdcd11	0.999762	0.59444	0.532413	0.334604
Prpf4	0.999762	0.594721	0.532007	0.322675
Urb1	0.999762	0.594764	0.531946	1.26633
Dbp	0.999762	0.595101	0.531458	0.593822
Crk	0.999762	0.595481	0.53091	0.224321
Ccdc9	0.999762	0.595495	0.53089	0.690711
Znrf3	0.999762	0.596297	0.529733	1.59805
C1qtnf4	0.999762	0.596325	0.529692	1.58765
Fam122b	0.999762	0.596325	0.529692	1.58765
Rgs11	0.999762	0.596917	0.528839	0.989502
Chchd4	0.999762	0.597213	0.528413	0.285664
Zc3h10	0.999762	0.597424	0.528108	0.430311
Zfp101	0.999762	0.597762	0.527621	2.27807
Mrpl44	0.999762	0.597847	0.527499	0.233756
Ydjc	0.999762	0.598072	0.527174	0.718545
Cyp4f13	0.999762	0.598369	0.526748	0.584396
Prps1l3	0.999762	0.598538	0.526504	0.251914
Fam214a	0.999762	0.598961	0.525895	0.673761
Tet1	0.999762	0.599116	0.525672	23.983
Atxn2	0.999762	0.599158	0.525611	0.483675
Phf10	0.999762	0.599427	0.525225	0.672378
Dennd1a	0.999762	0.599497	0.525124	0.471167
Fam195a	0.999762	0.599737	0.524779	1.52366
Zmym4	0.999762	0.599794	0.524697	1.03634
Zbtb11	0.999762	0.599808	0.524677	0.258333
Isoc2a	0.999762	0.600076	0.524291	0.997412
Rab11fip2	0.999762	0.600302	0.523966	0.756352
Upf2	0.999762	0.600387	0.523845	0.387061
Vrk1	0.999762	0.600485	0.523703	0.237996
Mpp7	0.999762	0.601008	0.522951	2.29091
Edem1	0.999762	0.601135	0.522769	0.321896
Cwf19l2	0.999762	0.601135	0.522769	0.273116
Cast	0.999762	0.601206	0.522667	0.232396
Tnpo3	0.999762	0.601686	0.521977	0.368863
Lbh	0.999762	0.60221	0.521226	0.127567
Heatr1	0.999762	0.602394	0.520962	0.434896
Fkbpl	0.999762	0.602394	0.520962	23.9169
Vav1	0.999762	0.602507	0.520799	0.0841467
Wdr75	0.999762	0.60279	0.520393	0.191971
Abtb2	0.999762	0.60303	0.520048	0.231698
Eid1	0.999762	0.603101	0.519946	0.543125
Eri3	0.999762	0.603398	0.51952	0.291017
Slfn8	0.999762	0.603455	0.519439	0.0469469
5830411N06Rik	0.999762	0.604049	0.518586	2.59075
Zfp81	0.999762	0.60429	0.518241	1.26202
Armcx2	0.999762	0.604304	0.518221	2.26511
Msra	0.999762	0.604503	0.517936	0.402502
Nup214	0.999762	0.604772	0.517551	0.292378
Knop1	0.999762	0.605055	0.517145	0.241958
Tmem189	0.999762	0.605239	0.516881	0.836576
2810403A07Rik	0.999762	0.605495	0.516515	0.294717
Rab10os	0.999762	0.605509	0.516495	0.144219
Otud6b	0.999762	0.605523	0.516475	0.656619
Etohi1	0.999762	0.605679	0.516251	23.8998
Dyrk4	0.999762	0.605721	0.51619	1.38672
Med17	0.999762	0.605892	0.515947	0.288782
Pik3c2a	0.999762	0.606019	0.515764	0.475151
Ikzf1	0.999762	0.606033	0.515744	0.19243
Bccip	0.999762	0.606147	0.515581	0.0936092
Mrpl55	0.999762	0.606161	0.515561	0.162773
Mks1	0.999762	0.606246	0.515439	1.52366
Ice2	0.999762	0.606587	0.514952	0.989502
Chchd3	0.999762	0.606643	0.514871	0.176803
Mylpf	0.999762	0.606785	0.514668	0.756352
Cdc16	0.999762	0.606885	0.514525	0.386124
Xpc	0.999762	0.607481	0.513673	0.516657
Zbtb6	0.999762	0.607594	0.51351	2.25204
Hirip3	0.999762	0.60768	0.513389	0.919088
Elp3	0.999762	0.607836	0.513165	0.589117
Bola1	0.999762	0.607978	0.512962	0.329871
Rnf126	0.999762	0.608006	0.512922	0.201014
Cmas	0.999762	0.608049	0.512861	0.200258
Naf1	0.999762	0.608091	0.5128	0.584396
Nbn	0.999762	0.608177	0.512678	0.864587
Nup205	0.999762	0.608461	0.512272	0.836576
Dtd1	0.999762	0.608717	0.511906	0.209401
Actr6	0.999762	0.608816	0.511764	0.656619
Slc35e2	0.999762	0.608887	0.511663	0.471167
Zfp354c	0.999762	0.608972	0.511541	23.8998
E130102H24Rik	0.999762	0.609171	0.511257	0.455104
Fbrsl1	0.999762	0.609399	0.510932	0.567866
Gmppa	0.999762	0.609427	0.510891	0.107403
Ndufaf6	0.999762	0.609996	0.510079	0.965518
4930453N24Rik	0.999762	0.610195	0.509795	0.267466
Nmd3	0.999762	0.610366	0.509551	0.200037
C2cd3	0.999762	0.610565	0.509267	0.237078
Qtrt1	0.999762	0.610679	0.509104	0.271282
Pola2	0.999762	0.611533	0.507886	0.293663
Abhd14a	0.999762	0.611619	0.507765	0.850647
Cep44	0.999762	0.612046	0.507155	0.478004
Ahctf1	0.999762	0.612188	0.506952	0.00670686
RP23-213H1.2	0.999762	0.612274	0.506831	23.8826
Zcchc6	0.999762	0.612388	0.506668	0.293843
Gm26809	0.999762	0.612758	0.50614	1.5453
Prmt6	0.999762	0.612901	0.505937	1.47941
Pik3r4	0.999762	0.613557	0.505003	0.724794
Abhd14b	0.999762	0.613899	0.504516	0.699063
Gm13212	0.999762	0.614213	0.504069	2.21212
Qsox2	0.999762	0.614213	0.504069	2.21212
Pecr	0.999762	0.614227	0.504049	2.19857
Trav16n	0.999762	0.614298	0.503947	0.516732
Actr8	0.999762	0.614555	0.503582	0.346028
Cks1b	0.999762	0.614641	0.50346	0.925763
Dph1	0.999762	0.614826	0.503196	1.13894
Mtfmt	0.999762	0.615026	0.502912	0.479538
Samd9l	0.999762	0.615055	0.502871	0.290293
Nop2	0.999762	0.615255	0.502587	0.289238
Ecd	0.999762	0.615297	0.502526	0.373665
Snap23	0.999762	0.615355	0.502445	0.376259
Pard6g	0.999762	0.615583	0.50212	23.8826
Fam178a	0.999762	0.615926	0.501633	0.634416
Pdrg1	0.999762	0.61604	0.501471	0.194586
Ctnnbl1	0.999762	0.616269	0.501146	0.197828
Inpp5b	0.999762	0.61644	0.500902	0.0539948
L3mbtl2	0.999762	0.616583	0.500699	0.366983
Ankzf1	0.999762	0.61684	0.500333	0.592853
Samd10	0.999762	0.61684	0.500333	0.4929
Ibtk	0.999762	0.617083	0.499988	0.504383
Pias2	0.999762	0.617441	0.499481	0.484981
Lypd6b	0.999762	0.617484	0.49942	2.25204
3110082I17Rik	0.999762	0.617541	0.499339	2.18489
Rpia	0.999762	0.617684	0.499136	0.138377
Mrps31	0.999762	0.617813	0.498953	0.41627
Sec61a2	0.999762	0.618013	0.498669	1.15782
Ppargc1b	0.999762	0.618227	0.498364	0.494953
Fam216a	0.999762	0.618242	0.498344	0.82949
Hira	0.999762	0.6189	0.49741	23.8476
Irs2	0.999762	0.6189	0.49741	23.8476
Zfp420	0.999762	0.6189	0.49741	23.8826
Pgls	0.999762	0.619158	0.497044	0.111476
Rnf123	0.999762	0.619745	0.496212	0.164415
Pibf1	0.999762	0.619759	0.496192	0.756352
Fundc2	0.999762	0.61996	0.495907	-0.0498803
Txndc12	0.999762	0.62006	0.495765	0.293663
H2afj	0.999762	0.62006	0.495765	0.178664
Izumo4	0.999762	0.621149	0.494222	0.109087
Drosha	0.999762	0.621149	0.494222	0.563348
Wwox	0.999762	0.621336	0.493958	1.14841
Setd7	0.999762	0.621637	0.493532	0.369326
Insr	0.999762	0.621709	0.49343	0.808031
Gadd45a	0.999762	0.622225	0.492699	23.9503
Oasl1	0.999762	0.622225	0.492699	23.9503
Amigo2	0.999762	0.622225	0.492699	23.8298
Aldh6a1	0.999762	0.622742	0.491969	1.4906
Zfp952	0.999762	0.62277	0.491928	1.47941
Top1mt	0.999762	0.622799	0.491887	1.46814
Fancl	0.999762	0.623316	0.491156	0.924666
Rnf122	0.999762	0.623488	0.490913	0.899606
Usp12	0.999762	0.624048	0.490121	0.487865
Kcnmb4	0.999762	0.624178	0.489938	2.17108
Dvl1	0.999762	0.624192	0.489918	2.15714
Cdc25a	0.999762	0.62458	0.48937	1.15782
Nudt21	0.999762	0.62458	0.48937	-0.0298099
Heatr5a	0.999762	0.624666	0.489248	1.15782
Ece1	0.999762	0.624666	0.489248	1.13894
Toporsos	0.999762	0.625385	0.488233	0.147195
Dus2	0.999762	0.625514	0.48805	0.304239
Cbx7	0.999762	0.625543	0.488009	0.236287
Pomgnt1	0.999762	0.625558	0.487989	23.8117
Exosc2	0.999762	0.625831	0.487603	0.305651
C330006A16Rik	0.999762	0.626047	0.487299	1.4906
Trbv29	0.999762	0.626205	0.487075	-0.164271
Tha1	0.999762	0.626766	0.486284	0.711984
Cbll1	0.999762	0.626824	0.486202	0.385594
Prkcsh	0.999762	0.626852	0.486162	0.186758
Dcaf8	0.999762	0.627011	0.485938	0.0894646
Mtrr	0.999762	0.627025	0.485918	0.692561
Mctp2	0.999762	0.627184	0.485695	0.247288
Exosc9	0.999762	0.627371	0.485431	0.368676
Crebzf	0.999762	0.62786	0.484741	0.475358
Zbtb17	0.999762	0.628004	0.484538	0.546099
Mul1	0.999762	0.628134	0.484355	1.10044
Glce	0.999762	0.628898	0.483279	23.8298
Trav13-4-dv7	0.999762	0.628898	0.483279	25.1123
Map3k5	0.999762	0.629503	0.482426	1.43379
Cd8a	0.999762	0.62959	0.482304	0.115706
Tsc1	0.999762	0.630051	0.481654	0.489532
Slc12a9	0.999762	0.630051	0.481654	0.899606
Tanc1	0.999762	0.630095	0.481594	0.504383
Surf6	0.999762	0.630109	0.481573	0.424252
Pura	0.999762	0.630167	0.481492	0.197524
Tia1	0.999762	0.630268	0.48135	0.145632
Rpp38	0.999762	0.630802	0.480599	2.21212
Thg1l	0.999762	0.63135	0.479827	1.11982
Cdr2	0.999762	0.632246	0.478568	23.7562
Frmd4a	0.999762	0.632246	0.478568	23.7749
Stx16	0.999762	0.632289	0.478507	0.598034
Hbp1	0.999762	0.633012	0.477492	0.0966123
Rhot1	0.999762	0.63304	0.477452	0.254144
Nufip2	0.999762	0.633359	0.477005	0.244248
Ap2a2	0.999762	0.633445	0.476883	0.266012
Cfap43	0.999762	0.633749	0.476457	0.555528
Pwp2	0.999762	0.633807	0.476376	0.666267
Tmem219	0.999762	0.634183	0.475848	0.261893
Tkt	0.999762	0.634226	0.475787	0.00877196
Nfkb2	0.999762	0.634443	0.475482	0.569235
Acat1	0.999762	0.634472	0.475442	0.202995
Maml1	0.999762	0.634747	0.475056	0.505425
Slc38a1	0.999762	0.635022	0.47467	0.222736
Zfp236	0.999762	0.635239	0.474366	0.615849
Gpr34	0.999762	0.635601	0.473858	23.8476
Csf2ra	0.999762	0.635601	0.473858	23.7749
Car12	0.999762	0.635601	0.473858	23.7749
Rfwd2	0.999762	0.635616	0.473838	0.506816
Hspa8	0.999762	0.635717	0.473696	0.0452128
Crebl2	0.999762	0.636094	0.473168	1.45678
Accs	0.999762	0.636122	0.473127	1.44533
Ttll4	0.999762	0.63618	0.473046	1.42216
Zcchc10	0.999762	0.636296	0.472883	0.432192
Trim34a	0.999762	0.63634	0.472823	0.164501
1700097N02Rik	0.999762	0.63705	0.471828	0.233377
Cenpb	0.999762	0.637253	0.471543	0.652945
Tfb1m	0.999762	0.637427	0.4713	0.64624
Mapk1ip1	0.999762	0.637427	0.4713	0.211073
Tmem87b	0.999762	0.637456	0.471259	0.53378
Tatdn3	0.999762	0.637572	0.471097	2.11452
Ccpg1os	0.999762	0.637586	0.471076	2.10003
Mrpl37	0.999762	0.637746	0.470853	0.174048
App	0.999762	0.637891	0.47065	1.14841
Nup188	0.999762	0.638297	0.470082	0.786259
Ppm1b	0.999762	0.638427	0.469899	0.254923
0610009O20Rik	0.999762	0.638587	0.469676	0.511782
Sirt5	0.999762	0.638732	0.469473	0.741742
Klhdc10	0.999762	0.638732	0.469473	0.741742
Swsap1	0.999762	0.638964	0.469148	23.7562
Ccdc86	0.999762	0.639661	0.468173	0.34086
Ctcf	0.999762	0.640852	0.466508	0.17233
Iws1	0.999762	0.640881	0.466468	0.215759
Tfpi	0.999762	0.640895	0.466447	2.14307
Crls1	0.999762	0.640939	0.466386	2.10003
Ccdc180	0.999762	0.641055	0.466224	0.382379
Skap2	0.999762	0.641288	0.465899	0.834101
Erp29	0.999762	0.641317	0.465859	-0.010735
Nfu1	0.999762	0.641549	0.465534	0.209694
1110065P20Rik	0.999762	0.64184	0.465128	0.326014
Usp22	0.999762	0.642218	0.4646	0.336699
Basp1	0.999762	0.642334	0.464437	23.7934
Tulp3	0.999762	0.642334	0.464437	23.7749
Cyb5rl	0.999762	0.642334	0.464437	23.6985
Bcs1l	0.999762	0.642378	0.464376	0.580006
Ccdc127	0.999762	0.642407	0.464336	0.424291
E030030I06Rik	0.999762	0.642756	0.463849	0.269404
Ldhb	0.999762	0.642858	0.463706	1.42216
Nhlrc3	0.999762	0.643324	0.463057	0.891158
Xrcc6	0.999762	0.643411	0.462935	0.31285
Srbd1	0.999762	0.64344	0.462894	0.874118
Terf2	0.999762	0.643615	0.462651	0.55012
Hus1	0.999762	0.64427	0.461737	2.12886
Enoph1	0.999762	0.644314	0.461676	0.517262
Prpf3	0.999762	0.64443	0.461514	0.388005
Ik	0.999762	0.644925	0.460823	0.17297
Eno3	0.999762	0.644969	0.460762	0.778931
Hivep1	0.999762	0.645115	0.460559	0.4377
Usp5	0.999762	0.645479	0.460052	0.34792
Cbx1	0.999762	0.645873	0.459504	0.0624184
[truncated: 10,779 more rows]
