# Supplementary material for: Single-cell analyses identify circulating anti-tumor CD8 T cells and markers for their enrichment
Source: J Exp Med. 2021 Mar 2;218(4):e20200920. doi: 10.1084/jem.20200920 (PMC7933992; doi:10.1084/jem.20200920)
Supplement: Table S6 — lists DE genes between TM cells in blood and blood-matching cells in tumor. [file JEM_20200920_TableS6.xlsx]

## Sheet: Up_in_tumor
Table S6. DE genes between TM cells in blood and blood-matching cells in tumor
genes	logFC	logCPM	LR	PValue	FDR
Tnfrsf9	6.49618	9.50571	589.792	2.78089e-130	3.46526e-126
Gzmf	7.45086	9.80758	318.453	3.14697e-71	4.9018e-68
Pdcd1	4.58393	9.51573	578.754	7.00004e-128	4.36137e-124
Gzmc	6.7027	9.05402	277.563	2.55058e-62	2.64856e-59
Rgs16	5.93317	8.67476	293.129	1.03444e-65	1.17184e-62
Fos	4.21282	8.89142	374.105	2.38992e-83	7.4452e-80
Tpi1	4.15815	9.48712	439.258	1.57021e-97	6.52214e-94
Tnfrsf4	5.36983	8.42785	248.501	5.5098e-56	4.2911e-53
Ccl1	5.68642	7.9085	171.075	4.30882e-39	1.24866e-36
Fosb	4.48274	7.54178	175.198	5.41957e-40	1.77719e-37
X2810417H13Rik	4.13935	8.27128	177.17	2.01094e-40	6.96063e-38
Xcl1	4.7054	7.74953	164.936	9.44728e-38	2.55919e-35
Irf8	4.01936	8.28316	187.636	1.04318e-42	4.06222e-40
Rrm2	4.44739	7.61657	163.394	2.05224e-37	5.36961e-35
Isg20	3.44826	8.13348	211.56	6.27378e-48	3.2574e-45
Lag3	3.33616	8.77563	203.088	4.42475e-46	2.0421e-43
Cd74	3.97419	8.59151	138.606	5.37235e-32	1.06262e-29
Igfbp7	4.75725	7.55098	122.14	2.15163e-28	3.15429e-26
Nr4a1	3.81482	7.5343	136.617	1.46234e-31	2.76095e-29
Bnip3	4.06292	7.73877	128.839	7.35577e-30	1.20606e-27
Odc1	3.07536	8.62283	201.747	8.67999e-46	3.8629e-43
Tnfrsf18	2.99507	8.95392	221.348	4.59556e-50	2.60297e-47
Top2a	4.20487	7.89235	121.422	3.08834e-28	4.42343e-26
Litaf	3.04654	8.44248	198.134	5.33522e-45	2.14459e-42
Dgat1	3.51761	7.49098	129.805	4.51994e-30	7.82263e-28
Pmepa1	4.10278	6.99176	114.138	1.2157e-26	1.578e-24
Crem	3.32635	7.64736	137.95	7.47173e-32	1.45477e-29
Cks1b	3.6969	7.50636	117.266	2.51055e-27	3.47599e-25
Slc16a3	4.14011	7.25215	104.619	1.48057e-24	1.64726e-22
Bhlhe40	2.87788	8.90971	156.606	6.23965e-36	1.49524e-33
Nrgn	3.94855	7.63282	100.928	9.53669e-24	9.66152e-22
Aldoa	2.58629	10.7844	358.948	4.77093e-80	1.18901e-76
Socs1	2.6891	8.3831	198.716	3.98127e-45	1.65369e-42
Plac8	2.82605	8.9742	155.926	8.78692e-36	2.06592e-33
Tk1	3.59517	7.25608	102.433	4.46266e-24	4.71265e-22
Gzmb	3.21506	10.5949	114.782	8.78621e-27	1.15247e-24
Gzmd	4.44887	7.90962	92.8308	5.69615e-22	4.76374e-20
Tnfsf11	3.71994	7.37488	94.9588	1.9439e-22	1.68215e-20
Pdcd1lg2	4.21193	7.07536	89.0017	3.94481e-21	2.99733e-19
Hif1a	2.61781	8.63746	153.798	2.5633e-35	5.91505e-33
Ccr8	3.74166	7.32487	89.2466	3.48536e-21	2.69758e-19
Ppp1r16b	3.02601	7.34581	104.472	1.59466e-24	1.72792e-22
Ppp1r15a	2.56788	8.09304	163.378	2.06838e-37	5.36961e-35
Junb	2.41742	10.8415	326.471	5.64165e-73	1.17168e-69
Ifng	2.90836	8.83164	104.581	1.509e-24	1.66404e-22
Vps37b	2.50012	8.7939	199.479	2.71281e-45	1.16566e-42
Socs3	2.93484	7.3521	101.79	6.17352e-24	6.41069e-22
Egr1	3.12604	7.29503	96.1584	1.06048e-22	9.37205e-21
Sh2d2a	2.39292	9.66927	302.364	1.00653e-67	1.25424e-64
Ly6a	2.51865	10.24	158.02	3.06314e-36	7.48427e-34
Birc5	3.81181	7.77449	84.2491	4.36204e-20	2.89124e-18
Rgs1	2.6058	9.63462	124.311	7.20149e-29	1.10787e-26
Hist1h1b	3.40398	7.25583	86.7246	1.24734e-20	8.88174e-19
Gapdh	2.31186	11.1151	325.009	1.17457e-72	2.0909e-69
Cish	2.47383	8.40657	147.937	4.89683e-34	1.08963e-31
Dusp1	2.57278	8.58731	116.039	4.66074e-27	6.24489e-25
Pgam1	2.31409	9.19378	205.544	1.28841e-46	6.17493e-44
Gzme	4.12812	7.6922	77.2215	1.52822e-18	8.42618e-17
Pgk1	2.34206	9.14238	185.418	3.18128e-42	1.16594e-39
Spp1	4.07408	7.57052	76.5238	2.17576e-18	1.16863e-16
Bcl2a1d	2.54444	7.90951	112.701	2.50895e-26	3.22309e-24
Sertad1	2.44298	7.91181	135.092	3.15168e-31	5.77546e-29
Nr4a2	2.79476	7.8704	89.6628	2.82411e-21	2.24377e-19
Cd8a	2.16348	10.3673	316.553	8.15967e-71	1.12975e-67
Nusap1	3.73334	6.94952	75.5532	3.55692e-18	1.83912e-16
Serpina3g	2.30365	8.69591	147.051	7.64815e-34	1.67199e-31
Ccna2	3.99262	7.37148	71.7642	2.42508e-17	1.15781e-15
Asf1b	2.86737	7.21115	82.0239	1.34452e-19	8.41916e-18
Tigit	2.22549	8.5195	150.041	1.69848e-34	3.84815e-32
Ctla4	2.5012	8.23561	100.965	9.36408e-24	9.64346e-22
Pkm	2.11428	10.0531	247.64	8.49012e-56	6.22326e-53
Gmnn	2.72549	7.34383	82.8658	8.78167e-20	5.66987e-18
Lilr4b	2.84008	7.01341	77.5934	1.26592e-18	7.01096e-17
Lilrb4a	2.53498	7.34066	89.0567	3.83649e-21	2.93292e-19
Ifngr1	2.02845	10.0003	255.795	1.41651e-57	1.2608e-54
Serpina3f	3.40872	7.08981	68.8944	1.0388e-16	4.57403e-15
Il12rb2	2.68841	7.49109	81.4454	1.80173e-19	1.10056e-17
Prdx6	2.02466	8.97059	221.675	3.90055e-50	2.31451e-47
Mif	2.01225	10.0355	212.553	3.81036e-48	2.06439e-45
Arid5a	2.11352	8.08777	136.655	1.43454e-31	2.75013e-29
Ifit3	2.5922	7.9013	80.068	3.61739e-19	2.14649e-17
Gm156	3.79107	7.19188	64.485	9.72697e-16	3.75256e-14
Ldha	1.99322	10.6054	227.562	2.02767e-51	1.26334e-48
Stat1	2.12763	8.89196	122.186	2.10188e-28	3.11804e-26
Ube2c	3.25684	8.04786	66.4029	3.67559e-16	1.50169e-14
Spc24	3.2613	6.99504	65.7804	5.04072e-16	2.02621e-14
Ankrd37	3.49445	6.93174	63.9521	1.27482e-15	4.84314e-14
Dut	2.07977	8.35768	116.957	2.93406e-27	4.01773e-25
Icos	2.07308	8.53211	121.963	2.35125e-28	3.40685e-26
Eno1	1.99517	10.188	143.19	5.34251e-33	1.14781e-30
Nfkb2	2.63909	7.32942	71.7199	2.48023e-17	1.17963e-15
Dusp4	3.44326	6.9957	61.3767	4.71349e-15	1.6686e-13
Serpinb9	2.14282	8.19989	98.9986	2.52683e-23	2.42206e-21
Rbpj	2.44746	7.58932	77.8405	1.11707e-18	6.29856e-17
Sdf4	1.97929	9.47946	135.562	2.48829e-31	4.62785e-29
Ifitm2	3.65413	8.53819	59.5748	1.17731e-14	3.94241e-13
Penk	3.66683	7.02492	59.4581	1.24925e-14	4.15119e-13
Mxd1	2.29964	7.36848	84.5019	3.83842e-20	2.57154e-18
Ctla2b	2.2272	7.51779	86.5254	1.37957e-20	9.76754e-19
Fgl2	2.20226	7.79438	88.4931	5.10118e-21	3.73917e-19
Myc	2.50746	7.20566	75.1632	4.33368e-18	2.1952e-16
Il1r2	3.64019	7.04859	59.0999	1.49863e-14	4.91433e-13
Stat3	1.97999	8.56357	124.974	5.1574e-29	8.03329e-27
Zfp36	1.98129	8.37732	120.989	3.8429e-28	5.44163e-26
Clspn	3.66326	6.63689	58.3918	2.14786e-14	6.77582e-13
Siva1	2.30099	7.53148	79.0955	5.91798e-19	3.44598e-17
Galk1	2.48633	7.32612	71.6413	2.58097e-17	1.21824e-15
Traf1	1.93821	8.32825	122.57	1.73191e-28	2.63187e-26
Tyms	2.53628	7.23675	68.1274	1.53268e-16	6.60854e-15
Impa2	2.38112	7.63507	74.2358	6.93216e-18	3.45527e-16
Srgn	1.83339	10.7289	261.605	7.6668e-59	7.34892e-56
Fosl2	2.541	7.19374	66.6989	3.16316e-16	1.30517e-14
Lig1	2.70937	7.12401	61.8427	3.7202e-15	1.34369e-13
Sult2b1	3.58937	6.56224	55.6604	8.6135e-14	2.49611e-12
Smc2	2.40729	7.41952	69.244	8.70056e-17	3.89991e-15
Pde4d	2.41157	7.17768	68.9694	1.00005e-16	4.419e-15
Isg15	3.02829	8.77031	56.4817	5.67243e-14	1.69506e-12
Nfkbiz	2.48086	7.09976	65.0169	7.42572e-16	2.92823e-14
Lpxn	1.88795	8.23317	110.463	7.75696e-26	9.57025e-24
Dennd4a	2.13602	7.56846	76.9331	1.76851e-18	9.58149e-17
Aim2	2.46634	7.12473	64.4417	9.94321e-16	3.82415e-14
Plp2	1.87621	8.44977	111.985	3.60112e-26	4.57893e-24
Csrnp1	2.16386	7.42785	73.1599	1.1956e-17	5.88868e-16
Rgs2	2.59194	7.37832	59.6389	1.13959e-14	3.82762e-13
Lat2	2.96632	7.19176	55.2483	1.06229e-13	3.03604e-12
Ifitm3	2.57359	7.60853	59.5702	1.1801e-14	3.94241e-13
Plscr1	2.13183	7.73647	74.4346	6.26792e-18	3.13673e-16
Tuba1b	2.14267	9.10408	72.6194	1.57223e-17	7.62315e-16
Fcer1g	3.11041	7.25835	53.1766	3.04867e-13	8.20506e-12
Bcl2	1.80443	8.99799	129.415	5.50284e-30	9.39327e-28
Skil	2.32329	7.1724	64.9334	7.74721e-16	3.03805e-14
Actg1	1.7176	12.8246	230.804	3.98051e-52	2.61059e-49
Ptma	1.74573	11.2178	162.611	3.04273e-37	7.73785e-35
Jun	2.3907	7.39862	62.029	3.38434e-15	1.22951e-13
Cdca3	2.70914	7.08576	55.9494	7.43617e-14	2.17517e-12
P2ry10	2.04498	7.47795	75.3762	3.89058e-18	1.99508e-16
Prelid2	2.83837	6.98404	54.0935	1.91172e-13	5.28202e-12
Itgav	2.17171	7.71392	66.1326	4.21578e-16	1.71676e-14
Csf1	3.04209	7.14367	51.5756	6.88921e-13	1.76276e-11
Kif15	3.38451	6.64649	49.2617	2.23994e-12	5.33689e-11
Serpinb6b	1.87251	8.7722	89.0609	3.8284e-21	2.93292e-19
Fam162a	1.91934	8.28377	82.0646	1.31712e-19	8.28923e-18
Rad51	3.3845	6.58564	48.5883	3.1574e-12	7.36786e-11
Cenpa	2.37356	8.33745	59.4686	1.24259e-14	4.14008e-13
Zbp1	1.92391	8.54695	80.0554	3.64059e-19	2.15002e-17
Fam102a	1.88017	7.95094	85.7777	2.01346e-20	1.38617e-18
Prrt1	3.3762	6.55726	48.1979	3.85299e-12	8.94081e-11
Tubb6	3.33146	6.91277	48.3676	3.53356e-12	8.21487e-11
Gadd45b	2.13807	7.47125	64.3996	1.01579e-15	3.88275e-14
Ccdc184	3.37268	6.79689	47.413	5.74994e-12	1.29801e-10
Tnfaip3	1.70567	8.77238	134.868	3.52896e-31	6.37309e-29
Cenpm	3.1532	6.60347	47.6014	5.22316e-12	1.18553e-10
Grina	1.78291	8.08912	93.5819	3.89729e-22	3.28136e-20
Eno1b	1.9657	7.8908	69.7298	6.80103e-17	3.07057e-15
Aurkb	2.84932	6.78921	48.8617	2.7466e-12	6.44546e-11
Hspa1a	3.39868	6.54634	45.662	1.40519e-11	3.00861e-10
Abcb9	2.04902	7.40536	63.5501	1.56341e-15	5.8857e-14
Nfkbia	1.93441	9.10797	70.7469	4.06117e-17	1.88829e-15
Serpinb9b	3.29358	7.03099	45.8483	1.27771e-11	2.74984e-10
Serpine2	3.30928	6.9069	45.8264	1.29209e-11	2.77598e-10
Uhrf1	2.65856	6.79456	49.3639	2.12625e-12	5.08546e-11
Crlf2	1.82195	8.17287	82.2037	1.22761e-19	7.7651e-18
C1qb	3.25726	6.9287	45.1811	1.7963e-11	3.77465e-10
Cdkn1a	3.07846	6.87309	45.8138	1.30047e-11	2.78918e-10
Cxcr6	1.73225	9.12357	94.6303	2.29475e-22	1.97206e-20
Cdca8	2.9834	7.12804	45.9973	1.18418e-11	2.56182e-10
Inpp4b	1.8019	8.0028	82.283	1.17933e-19	7.53623e-18
Anxa2	1.73203	9.79969	94.0335	3.10224e-22	2.62973e-20
Ranbp1	1.69787	8.41083	100.136	1.42299e-23	1.40729e-21
Cdk1	2.72101	6.9714	47.2544	6.23449e-12	1.39978e-10
Smyd3	2.24668	7.1184	54.9976	1.20675e-13	3.40983e-12
Tnf	2.72662	6.73777	46.7195	8.19101e-12	1.80972e-10
Syce2	2.79698	6.77378	46.2305	1.05129e-11	2.28225e-10
Nelfe	2.11765	7.2308	57.9635	2.67027e-14	8.3394e-13
Padi2	1.91874	7.5648	67.0505	2.64637e-16	1.10289e-14
Dusp5	1.68176	8.4294	101.935	5.73752e-24	6.008e-22
Spc25	3.21594	6.57917	43.1573	5.05098e-11	1.00866e-09
Dusp2	1.82531	9.50753	76.1462	2.6342e-18	1.39088e-16
H2.Eb1	3.1923	6.94767	43.1681	5.02323e-11	1.00473e-09
Ckb	3.22856	6.49108	42.9419	5.63909e-11	1.10834e-09
Hmgb3	2.51292	7.04471	49.1347	2.38974e-12	5.66132e-11
Mmd	1.95599	7.54294	61.9407	3.5396e-15	1.28218e-13
Pgk1.rs7	2.32854	7.24397	51.4147	7.47759e-13	1.89438e-11
Cirbp	1.73534	8.24255	79.7896	4.16473e-19	2.43647e-17
Hist1h2ae	2.75544	6.74527	44.0702	3.16815e-11	6.44017e-10
H1f0	2.0475	7.37303	56.1369	6.75977e-14	1.99134e-12
Nrn1	2.51731	7.27737	46.7375	8.11608e-12	1.79635e-10
Mdfic	2.01583	7.51876	56.962	4.44311e-14	1.3471e-12
Hspa5	1.64037	8.77165	100.429	1.22731e-23	1.22348e-21
Rad51ap1	3.1498	6.52526	41.0344	1.49572e-10	2.75305e-09
Prelid1	1.5394	9.73153	175.294	5.16371e-40	1.73905e-37
Gpm6b	2.82493	6.8603	41.9453	9.38631e-11	1.78842e-09
Il2ra	2.68572	6.98063	42.9748	5.54498e-11	1.09156e-09
Ccr7	2.50569	8.07513	45.302	1.68879e-11	3.56679e-10
Trappc6a	1.76727	7.759	70.2022	5.35266e-17	2.43429e-15
Hmgn2	1.69694	8.89895	78.696	7.24416e-19	4.1408e-17
Ccl4	2.88106	9.96268	41.1195	1.43201e-10	2.63969e-09
Pnrc1	1.54343	9.58003	140.521	2.04799e-32	4.25333e-30
Spint2	1.88975	7.52519	59.452	1.25313e-14	4.153e-13
Nap1l1	1.60984	8.47325	95.8455	1.24206e-22	1.08995e-20
Ndufc2	1.62199	8.27573	89.8232	2.60416e-21	2.09358e-19
Cxcl10	2.95395	6.49472	40.1454	2.35746e-10	4.2329e-09
Rbm3	1.5076	10.9502	237.776	1.20149e-53	8.31767e-51
Fen1	2.10318	7.10997	51.1937	8.36853e-13	2.09819e-11
Ikzf4	3.07818	6.60656	39.0618	4.106e-10	7.15593e-09
Fkbp2	1.99671	7.29889	53.0395	3.26904e-13	8.76033e-12
Nr4a3	2.6988	6.76056	41.2578	1.33417e-10	2.4703e-09
C1qc	3.07051	6.78191	38.8508	4.57458e-10	7.90622e-09
Fdx1	2.09726	7.29155	50.3884	1.26138e-12	3.10633e-11
Ccnb2	2.85825	7.20739	39.5771	3.15358e-10	5.56611e-09
Capg	1.63124	9.04872	84.4878	3.86587e-20	2.57608e-18
Klrc1	1.78462	9.41504	63.4326	1.65952e-15	6.22871e-14
Tipin	1.82867	7.59711	60.1306	8.87685e-15	3.01402e-13
Rrm1	2.28991	6.95536	45.3367	1.65915e-11	3.51013e-10
Neurl3	1.87095	7.37495	57.854	2.82315e-14	8.75107e-13
Cotl1	1.49703	9.64254	158.58	2.31132e-36	5.76027e-34
Cisd1	1.89362	7.41574	54.6152	1.46596e-13	4.11426e-12
Gpi1	1.48586	9.87875	168.226	1.80531e-38	4.9991e-36
H2.Ab1	2.63991	7.0677	39.3734	3.50031e-10	6.14328e-09
Mki67	2.20749	7.39034	44.8538	2.12306e-11	4.40228e-10
Cks2	1.9721	7.7453	51.1204	8.68727e-13	2.17374e-11
Ifit1	2.59767	7.58336	39.6182	3.08794e-10	5.47544e-09
Per1	2.41317	6.72797	42.3418	7.66385e-11	1.47148e-09
Gpaa1	1.76183	7.39834	60.7634	6.43645e-15	2.22791e-13
Hilpda	2.31558	7.7772	42.9757	5.54243e-11	1.09156e-09
Psat1	2.22629	6.90423	43.8248	3.59131e-11	7.27664e-10
Ikzf2	2.07816	7.38147	46.9869	7.14617e-12	1.59871e-10
Gpr183	1.78638	7.7791	58.9397	1.62577e-14	5.30332e-13
Bri3bp	1.8589	7.3719	56.147	6.72486e-14	1.98575e-12
Pld3	1.59878	8.41368	81.4164	1.82832e-19	1.11135e-17
Dusp6	2.43296	6.73316	41.5522	1.14763e-10	2.16021e-09
AW112010	1.45481	11.4034	251.93	9.85406e-57	8.18609e-54
Gm5786	2.20252	7.01919	43.6853	3.85666e-11	7.75126e-10
Apoe	2.99123	6.85876	36.5368	1.49812e-09	2.37507e-08
H2.Aa	2.61835	7.13095	38.4525	5.61014e-10	9.55026e-09
Nenf	2.44502	6.86564	40.8062	1.68095e-10	3.07131e-09
Susd3	1.90986	7.25814	51.8806	5.89818e-13	1.51854e-11
Myo10	2.96797	6.66227	36.2406	1.744e-09	2.73358e-08
Eif5a	1.46687	10.2375	139.301	3.78468e-32	7.6066e-30
Kdm2b	2.10917	7.02684	44.8753	2.09987e-11	4.36836e-10
H2afx	1.86429	8.26548	52.8565	3.58829e-13	9.53384e-12
Ramp3	2.97395	6.39338	35.4111	2.66966e-09	4.09184e-08
Tgfb1	1.5204	8.71563	90.573	1.78277e-21	1.44254e-19
Gem	2.03472	7.66576	45.4171	1.59238e-11	3.37563e-10
Hells	2.16528	6.90747	42.4692	7.18045e-11	1.38937e-09
Coro2a	2.1215	7.05347	43.0799	5.25497e-11	1.04437e-09
Tpx2	2.45058	6.842	38.6263	5.13239e-10	8.79707e-09
Fam20a	2.9022	6.61817	34.6707	3.90464e-09	5.85507e-08
Ctsb	1.52259	8.43319	85.5754	2.23031e-20	1.51043e-18
Aldoc	2.79901	6.63606	35.0853	3.15571e-09	4.78968e-08
Ska1	2.9303	6.43222	34.3968	4.49462e-09	6.68347e-08
Tubb5	1.51386	9.6953	88.2167	5.86629e-21	4.27484e-19
Plk1	2.79609	6.475	34.9537	3.37639e-09	5.09978e-08
Mcm2	2.01984	7.05441	44.014	3.26036e-11	6.61683e-10
Sv2c	2.79052	6.62162	34.9162	3.44202e-09	5.18007e-08
Tg	2.76733	6.56743	34.9432	3.39474e-09	5.12128e-08
Upp1	2.88432	6.76248	33.9995	5.51251e-09	8.10996e-08
Pbk	2.91686	6.40388	33.89	5.83174e-09	8.53928e-08
Tfrc	2.6211	6.76645	35.6486	2.36321e-09	3.65359e-08
Dctpp1	1.843	7.39821	50.7336	1.05792e-12	2.62604e-11
Ifitm1	3.16184	9.66205	32.7228	1.06283e-08	1.50328e-07
Tacc3	2.54527	6.7946	36.3392	1.658e-09	2.61192e-08
Mcm6	1.70111	7.71713	57.4486	3.46931e-14	1.06219e-12
Lmnb1	1.72176	7.92931	54.2897	1.73006e-13	4.79074e-12
Rfc5	2.12535	6.96583	39.7803	2.84195e-10	5.07358e-09
Adssl1	2.71472	6.68047	33.5183	7.05959e-09	1.02409e-07
Bcl2l11	1.89238	7.38874	45.4836	1.53919e-11	3.2786e-10
Rnf26	2.4607	6.61385	36.19	1.78985e-09	2.79841e-08
Neil3	2.84749	6.34721	32.4911	1.19741e-08	1.68029e-07
Zfp367	2.6457	6.47351	33.6386	6.63627e-09	9.66058e-08
Rsad2	2.46824	6.51452	35.6566	2.35355e-09	3.64317e-08
Tcf19	2.01528	6.98513	41.3653	1.26281e-10	2.35214e-09
Smim3	2.08284	6.9972	39.6887	2.97845e-10	5.2945e-09
Mrps6	1.81524	7.59432	47.8441	4.6149e-12	1.06296e-10
Tnfrsf1b	1.72018	7.43835	52.1068	5.25623e-13	1.36487e-11
Hist1h2bj	2.84298	6.39153	32.0304	1.5178e-08	2.09914e-07
Ctla2a	1.63742	9.63377	58.4909	2.04237e-14	6.50743e-13
X1700017B05Rik	2.14245	6.91268	38.3939	5.78135e-10	9.8149e-09
Ly6e	1.40688	10.6752	127.824	1.22663e-29	1.93482e-27
Cables1	2.71409	6.50648	32.7049	1.07264e-08	1.51372e-07
Anp32b	1.42484	9.15763	107.325	3.77847e-25	4.35958e-23
Wnk1	1.54131	8.04539	67.6756	1.92738e-16	8.22502e-15
Tmed5	1.47605	8.27098	81.9419	1.4015e-19	8.73203e-18
Fth1	1.37459	11.2133	210.369	1.14092e-47	5.68679e-45
Atf4	1.52535	7.90301	68.763	1.11038e-16	4.8549e-15
Esco2	2.81434	6.38808	31.5161	1.97789e-08	2.6848e-07
Cd200	2.59159	6.60458	32.72	1.06435e-08	1.50373e-07
Nek6	2.24716	6.87097	35.7408	2.25393e-09	3.50202e-08
Atf3	2.78724	6.65079	31.344	2.1612e-08	2.90829e-07
Rwdd1	1.41619	8.81665	99.2135	2.26697e-23	2.20693e-21
Ergic1	1.95731	7.14746	40.5625	1.90422e-10	3.45393e-09
Pde4b	1.56301	7.66638	60.7441	6.49971e-15	2.24357e-13
Sema4c	2.76521	6.58717	31.0298	2.541e-08	3.38646e-07
Gabarapl1	2.13664	6.98819	36.8508	1.27525e-09	2.0478e-08
Ppa1	1.77808	7.24922	46.4307	9.49183e-12	2.07505e-10
Marcksl1	2.60454	6.77537	31.7354	1.76668e-08	2.41919e-07
P4hb	1.45844	8.33756	78.7995	6.87438e-19	3.94754e-17
Gm19585	1.62493	7.9736	55.0923	1.15003e-13	3.26435e-12
Ndfip1	1.39205	9.74567	109.17	1.48978e-25	1.78502e-23
Cdca2	2.78059	6.37616	30.6812	3.04105e-08	3.99627e-07
Fbxo5	2.44593	6.57431	33.0087	9.17469e-09	1.31108e-07
Mapkapk3	1.51416	8.05096	65.8506	4.86442e-16	1.96167e-14
Nfil3	2.21447	6.99619	35.0522	3.20984e-09	4.8541e-08
Gpr171	1.64904	7.48612	53.0272	3.28969e-13	8.79673e-12
Impdh2	1.60091	7.80719	56.3306	6.12556e-14	1.82173e-12
Chchd10	1.90951	6.93242	40.9683	1.54721e-10	2.84362e-09
Irf4	2.64667	6.53238	30.8288	2.81827e-08	3.72017e-07
Stmn1	2.49229	8.83672	32.0539	1.49954e-08	2.07851e-07
Ero1l	1.92665	7.15268	39.5219	3.24397e-10	5.70948e-09
Itgb3	2.64353	6.44998	30.4707	3.3894e-08	4.40869e-07
Usf2	1.59877	7.71549	55.2363	1.06879e-13	3.04764e-12
Il2rb	1.35576	9.7611	134.611	4.01682e-31	7.15051e-29
Grhpr	1.8819	7.04223	40.3008	2.17722e-10	3.93194e-09
Nabp1	1.8591	7.21499	41.5016	1.17774e-10	2.21021e-09
Ptprs	2.39565	6.7602	32.0725	1.48526e-08	2.061e-07
Mapkapk2	2.23677	6.80879	33.1835	8.386e-09	1.20807e-07
Chst12	1.73789	7.43365	44.8142	2.16642e-11	4.48434e-10
C1qtnf6	2.17225	6.96094	33.706	6.41015e-09	9.34233e-08
Mt1	2.15721	7.41019	33.925	5.72772e-09	8.39683e-08
Mif4gd	1.54758	7.90743	57.7422	2.98817e-14	9.21674e-13
Ptpn7	1.55747	7.71819	56.0346	7.12083e-14	2.09275e-12
Fam132a	2.71746	6.54952	29.8284	4.7203e-08	5.88196e-07
Ehd1	1.59261	7.79983	53.5868	2.47413e-13	6.70221e-12
Rtp4	1.6772	7.68654	47.7467	4.85004e-12	1.10689e-10
Ppp1r14b	2.04116	6.86791	35.3088	2.81353e-09	4.30176e-08
Riok1	1.72179	7.23486	44.1367	3.06227e-11	6.23511e-10
H3f3b	1.32242	11.2562	185.931	2.45759e-42	9.28001e-40
Smchd1	1.55405	7.89773	55.9013	7.62008e-14	2.21855e-12
Tmem123	1.46042	8.21319	66.8908	2.86966e-16	1.19196e-14
Srsf2	1.39891	8.77	82.2306	1.21098e-19	7.69901e-18
Adgrg5	1.7936	7.11635	41.3054	1.30211e-10	2.41453e-09
D16Ertd472e	1.53712	7.93452	56.2341	6.43371e-14	1.90429e-12
Gm9844	1.64587	7.45959	47.81	4.69587e-12	1.07962e-10
Amica1	1.50991	8.20825	58.8132	1.7337e-14	5.64063e-13
Nme1	1.78764	7.00979	40.9312	1.57686e-10	2.89384e-09
Fxyd5	1.31835	10.9746	170.321	6.29628e-39	1.78313e-36
Ncf4	1.60644	7.75926	48.9897	2.5731e-12	6.0717e-11
Cdca5	2.59025	6.41128	29.2075	6.50265e-08	7.90532e-07
Pofut2	1.77993	7.03959	40.1575	2.34286e-10	4.21275e-09
Atp5d	1.30653	9.93657	171.27	3.9059e-39	1.15884e-36
Gbp6.1	2.47353	6.46628	29.9573	4.41667e-08	5.548e-07
Bst2	1.46315	8.86326	61.3	4.90077e-15	1.72024e-13
Cd3g	1.2999	10.7304	171.776	3.02856e-39	9.43473e-37
Rmi2	2.57681	6.41873	28.8999	7.62167e-08	9.11456e-07
Cdk6	1.68211	7.51941	43.0018	5.46894e-11	1.08001e-09
Adam19	1.57693	7.63191	49.5362	1.94743e-12	4.69379e-11
Havcr2	2.16915	7.18907	30.8714	2.7571e-08	3.65103e-07
Ttc39c	1.60984	7.52332	46.7093	8.23355e-12	1.8159e-10
Txn1	1.32964	9.17767	100.944	9.46262e-24	9.66152e-22
Stk17b	1.30981	9.28721	129.078	6.52082e-30	1.08341e-27
Tap1	1.3442	8.6481	89.6019	2.9125e-21	2.297e-19
Napsa	2.55072	6.64511	28.6794	8.54056e-08	1.01453e-06
Emd	1.45603	8.03397	60.5586	7.14201e-15	2.43826e-13
Cox5a	1.31277	9.49004	118.355	1.44995e-27	2.03009e-25
Cenpf	3.08747	7.08769	26.6067	2.49375e-07	2.72346e-06
Csf2	2.66629	6.47305	27.5253	1.55051e-07	1.76931e-06
Mcm5	1.93053	7.0926	33.7446	6.28419e-09	9.19099e-08
Psme2	1.29019	9.72015	141.163	1.48252e-32	3.13113e-30
Tex2	2.55674	6.45342	28.2669	1.05686e-07	1.22964e-06
Tubb4b	1.55506	8.49389	48.7487	2.90956e-12	6.81505e-11
Jak3	1.50954	7.68944	52.8294	3.63809e-13	9.64558e-12
Csrp1	1.66125	7.60946	42.3735	7.54059e-11	1.45005e-09
Depdc1a	2.63386	6.3249	27.4111	1.64483e-07	1.85991e-06
Tmbim1	2.43841	6.59025	28.8077	7.99345e-08	9.54084e-07
Wbp5	1.78133	7.18377	37.4014	9.61511e-10	1.56619e-08
Sat1	1.40111	8.50194	64.7088	8.68275e-16	3.38112e-14
Pml	1.78597	6.98178	36.6293	1.42866e-09	2.27363e-08
St6galnac4	1.64849	7.17117	41.8569	9.82019e-11	1.86255e-09
X2700094K13Rik	1.42616	8.234	60.602	6.98623e-15	2.39163e-13
Cdc45	2.61846	6.2944	27.0152	2.01862e-07	2.23809e-06
Shcbp1	2.61639	6.31387	26.9624	2.07447e-07	2.29573e-06
Plk4	2.29974	6.54741	28.7886	8.07256e-08	9.62604e-07
Usp18	1.92141	6.88233	32.3343	1.29804e-08	1.81536e-07
Zbtb32	1.7679	7.43513	36.5077	1.52062e-09	2.40463e-08
X2700060E02Rik	1.30732	8.92357	94.4706	2.48762e-22	2.12316e-20
Ninj1	1.95363	6.73253	31.3391	2.16671e-08	2.91255e-07
Atad2	1.71243	7.14507	37.4932	9.17313e-10	1.50403e-08
Igtp	1.52737	7.81926	46.841	7.69845e-12	1.71918e-10
Gldc	2.57087	6.57601	26.617	2.48048e-07	2.71134e-06
Utf1	2.59003	6.36005	26.5337	2.58978e-07	2.81598e-06
Bckdk	1.68018	7.09816	38.7102	4.91637e-10	8.43842e-09
Ckap2l	2.43787	6.46187	27.3067	1.73613e-07	1.95959e-06
Snrpd1	1.39196	8.22574	62.2348	3.04849e-15	1.11074e-13
Slc17a6	2.5676	6.57296	26.5821	2.52575e-07	2.75117e-06
Vmp1	1.45271	7.5875	53.7841	2.23781e-13	6.1152e-12
Gcsh	2.37506	6.48395	27.1617	1.87126e-07	2.09316e-06
Nf1	2.50675	6.34238	26.3988	2.77719e-07	3.00404e-06
Abcb1b	1.80414	6.86938	33.2365	8.16033e-09	1.17828e-07
Gm26532	1.73385	7.2511	35.2669	2.87473e-09	4.38995e-08
Gins2	2.22319	6.59467	27.623	1.47413e-07	1.69145e-06
Ncapg2	2.55708	6.32969	25.9363	3.52863e-07	3.72982e-06
Hist1h2ap	1.92569	7.2211	30.447	3.4311e-08	4.45364e-07
Relb	1.67829	7.19519	37.4685	9.29006e-10	1.5212e-08
Eif2ak3	2.1706	6.54683	27.6097	1.48435e-07	1.7016e-06
Slc16a11	2.54336	6.46591	25.8298	3.72883e-07	3.93293e-06
Tmem256	1.36712	8.08472	62.914	2.15931e-15	8.00807e-14
Gbp4	1.4702	7.88273	48.9863	2.57759e-12	6.0717e-11
Frmd4b	2.50493	6.28964	26.029	3.36335e-07	3.56991e-06
Tmem97	2.1698	6.57453	27.5054	1.56657e-07	1.78274e-06
Mad2l1	2.12624	6.62691	27.692	1.42247e-07	1.63518e-06
Rnf213	1.47565	7.50015	47.5538	5.35149e-12	1.21025e-10
Prkar1a	1.25993	9.13481	98.4477	3.33726e-23	3.1034e-21
Atp2b4	1.60326	7.21596	38.8768	4.51404e-10	7.81243e-09
Gzmk	1.33814	9.19429	65.7184	5.20191e-16	2.0776e-14
Stx11	1.71464	7.12694	34.2195	4.92329e-09	7.26885e-08
Tinf2	1.92303	6.71862	29.9735	4.37991e-08	5.50737e-07
Cnih2	2.54023	6.40248	25.2998	4.90771e-07	5.05576e-06
Ssr4	1.29235	8.82945	78.9057	6.51454e-19	3.75823e-17
Dbi	1.32688	8.42853	68.1633	1.505e-16	6.51176e-15
Cd6	1.29977	8.47001	77.1607	1.57597e-18	8.65119e-17
BC021614	1.41918	7.91486	52.6224	4.04246e-13	1.06497e-11
Plekha2	1.40507	7.84381	54.4962	1.55751e-13	4.33217e-12
Ms4a4a	2.42441	6.54009	25.7835	3.81933e-07	4.00949e-06
Fdft1	1.88944	6.83816	30.1148	4.07221e-08	5.15166e-07
Nedd9	1.50824	7.70229	43.7913	3.65323e-11	7.36617e-10
Golga7	1.38358	7.86403	56.5819	5.39056e-14	1.62251e-12
Prf1	1.61896	8.78981	37.3625	9.80893e-10	1.5936e-08
Spata24	2.52594	6.29838	25.0313	5.64069e-07	5.72849e-06
C1qa	2.50507	6.62029	25.1504	5.30289e-07	5.41633e-06
Eif1ax	1.48095	7.79785	45.0499	1.92077e-11	4.02263e-10
Dtymk	1.58192	7.3041	38.7598	4.79305e-10	8.24948e-09
Edem1	1.51856	7.32945	42.2605	7.98879e-11	1.52916e-09
X5430421N21Rik	2.52468	6.32296	24.8824	6.0936e-07	6.13843e-06
Tgtp2	1.47195	7.54188	45.2909	1.69836e-11	3.58093e-10
Higd1a	1.29335	8.56975	73.8669	8.35669e-18	4.14871e-16
Cox7a2	1.23952	9.20742	99.0589	2.45108e-23	2.36766e-21
Ube2s	1.41396	8.25878	50.9786	9.33778e-13	2.32716e-11
Rpl3	1.21187	11.7981	139.667	3.14862e-32	6.43197e-30
Trac	1.25155	9.01744	88.6463	4.72111e-21	3.54396e-19
Cyp51	1.88129	6.76967	29.5868	5.34667e-08	6.57049e-07
Slc7a5	1.95325	6.71742	28.4213	9.75844e-08	1.14393e-06
Cycs	1.31409	8.56221	66.5006	3.49794e-16	1.43381e-14
Hnrnpll	1.69433	7.046	32.8653	9.87684e-09	1.4098e-07
Ncaph	2.30234	6.47232	25.3308	4.82942e-07	4.98808e-06
Map2k1	1.48422	7.57104	42.7479	6.22685e-11	1.21611e-09
Hist1h1e	1.59091	7.56427	36.8931	1.2479e-09	2.00646e-08
Idi1	2.05129	6.67134	26.689	2.38984e-07	2.61915e-06
Casp3	1.45154	7.74045	45.4165	1.59287e-11	3.37563e-10
Smox	2.20238	6.5013	25.2487	5.03939e-07	5.17691e-06
Gm10282	1.76767	6.97388	30.3243	3.65521e-08	4.69563e-07
Med14	1.67948	6.98257	32.513	1.18399e-08	1.66332e-07
Hnrnpab	1.28628	8.86941	67.8942	1.72504e-16	7.41233e-15
Gbp9	1.58664	7.10669	36.0098	1.96332e-09	3.06577e-08
Glrx	1.32611	8.33604	59.3824	1.29824e-14	4.29109e-13
Mrps34	1.45555	7.52244	43.3677	4.53617e-11	9.08765e-10
Camk4	1.46494	7.79252	42.5408	6.92224e-11	1.34358e-09
Dhfr	2.12502	6.50365	25.7435	3.89947e-07	4.08673e-06
Atpif1	1.35119	8.23592	55.1871	1.09584e-13	3.11765e-12
Spsb1	2.49608	6.17178	23.8718	1.02971e-06	9.89784e-06
Fam216a	2.04866	6.54906	26.0687	3.29488e-07	3.5062e-06
Fasl	1.3318	8.28251	56.8342	4.74151e-14	1.43408e-12
Pold4	1.39886	7.8811	47.781	4.76589e-12	1.09169e-10
Tgif1	1.81416	7.00501	29.1088	6.8424e-08	8.27798e-07
Cstb	1.35085	7.92916	53.9345	2.07291e-13	5.68954e-12
Mxd3	2.3883	6.36806	24.0201	9.53356e-07	9.21627e-06
Acot7	1.36176	8.08052	52.0661	5.36635e-13	1.39023e-11
Rasa2	1.60188	6.99787	33.9411	5.68062e-09	8.3376e-08
Ltb	1.23811	9.96867	80.3486	3.1385e-19	1.88023e-17
Prc1	2.02989	6.72049	25.8268	3.73468e-07	3.93293e-06
Hsp90b1	1.30307	8.84505	60.7368	6.52375e-15	2.24565e-13
Dtl	1.9293	6.62839	26.9556	2.08187e-07	2.30188e-06
Hsd17b12	1.71215	6.92647	30.294	3.71267e-08	4.76453e-07
Tfdp1	1.54313	7.21884	36.5311	1.50248e-09	2.37895e-08
Atp5g3	1.18971	10.0361	128.094	1.0707e-29	1.71051e-27
Rpl10.ps3	1.68507	6.93693	30.893	2.72659e-08	3.61788e-07
Celf2	1.23418	8.62144	81.7007	1.58338e-19	9.76759e-18
Sla	1.37782	8.37001	49.0304	2.52023e-12	5.95913e-11
Psma4	1.30155	8.15207	59.6582	1.12847e-14	3.81079e-13
Psmb8	1.17335	10.5108	171.448	3.57154e-39	1.08549e-36
Ubl5	1.18607	9.61132	122.49	1.80278e-28	2.70657e-26
Fam3c	1.55081	7.3225	35.4143	2.6652e-09	4.09003e-08
Ncapd2	1.88025	6.69105	27.1673	1.8659e-07	2.08904e-06
Ifi27l2a	1.40335	10.6495	45.4263	1.58495e-11	3.37032e-10
Cd101	2.10253	6.47398	24.8579	6.17162e-07	6.20198e-06
Mrpl28	1.45426	7.38528	40.6753	1.79749e-10	3.26985e-09
Ndufv3	1.22745	8.72697	78.9403	6.40161e-19	3.71025e-17
Mrto4	1.73029	6.98777	29.4189	5.83057e-08	7.12301e-07
Egln1	2.01907	6.61606	25.226	5.0991e-07	5.22962e-06
Nab2	1.72745	6.9859	29.2931	6.22169e-08	7.58596e-07
Hsp90ab1	1.18952	11.1242	104.562	1.52341e-24	1.6652e-22
Lsm2	1.41945	7.52782	42.7773	6.1339e-11	1.19991e-09
Flt3l	1.33382	7.94202	52.1063	5.25751e-13	1.36487e-11
Tkt	1.25128	8.49978	67.7938	1.81517e-16	7.77278e-15
Magohb	1.60506	7.305	32.0164	1.52879e-08	2.10966e-07
Gbp10	2.37834	6.31952	23.2656	1.41098e-06	1.3121e-05
D030056L22Rik	1.78471	6.86612	28.0044	1.21037e-07	1.40301e-06
Mrpl51	1.45393	7.35632	39.6175	3.08902e-10	5.47544e-09
Banf1	1.26631	8.66489	63.2474	1.82307e-15	6.82201e-14
Whsc1	1.7044	6.9443	29.6338	5.21865e-08	6.4195e-07
Pomp	1.19671	8.94015	89.6608	2.82699e-21	2.24377e-19
Mnda	2.33859	6.47466	23.2448	1.42632e-06	1.32538e-05
Eea1	1.617	7.2247	31.3275	2.17967e-08	2.92681e-07
Lta	2.02794	7.02773	24.7987	6.36418e-07	6.36981e-06
Ccrl2	2.33279	6.47012	23.1958	1.46317e-06	1.35659e-05
Gdi2	1.18536	9.22795	98.7978	2.79641e-23	2.62304e-21
Brip1	2.4162	6.22413	22.7511	1.84403e-06	1.67482e-05
Slc35d1	2.43895	6.23449	22.6465	1.94715e-06	1.75822e-05
Zdhhc21	2.14486	6.4355	23.6326	1.16593e-06	1.10736e-05
Sla2	1.32953	7.89744	49.9431	1.58268e-12	3.85191e-11
Pfkl	1.49675	7.21426	35.572	2.45794e-09	3.79065e-08
X2010111I01Rik	1.27204	8.03997	58.7665	1.77542e-14	5.76134e-13
Gng2	1.3004	8.18998	53.4563	2.64411e-13	7.14713e-12
Il3ra	1.8832	6.69225	25.3504	4.78061e-07	4.94367e-06
Jund	1.21969	9.0422	70.3468	4.97427e-17	2.27884e-15
Ndfip2	1.28937	7.96659	54.5864	1.48758e-13	4.16556e-12
Arl2	2.1412	6.43309	23.1748	1.47922e-06	1.36944e-05
Slc16a6	1.91888	6.52313	24.956	5.86542e-07	5.92774e-06
Fam178b	2.37474	6.34513	22.1682	2.49773e-06	2.20426e-05
Ecm1	2.38843	6.39913	22.002	2.72362e-06	2.38503e-05
Naa20	1.41822	7.51146	38.3504	5.91168e-10	1.00225e-08
Sema6d	2.35149	6.3935	21.7967	3.03127e-06	2.63591e-05
Hip1r	1.59662	7.05764	29.9894	4.34404e-08	5.47332e-07
Cd44	1.3726	7.82313	42.1326	8.52911e-11	1.63008e-09
Fam64a	2.1804	6.49014	22.3501	2.27198e-06	2.02367e-05
Mcm3	1.55448	7.28937	30.6614	3.07212e-08	4.02965e-07
Tmbim4	1.44362	7.4795	36.4874	1.53657e-09	2.42676e-08
Pfdn5	1.14968	10.1564	107.866	2.8757e-25	3.38058e-23
Ybx3	1.6867	7.25787	27.4786	1.58839e-07	1.80592e-06
Hat1	1.61875	7.10933	29.1097	6.83925e-08	8.27798e-07
Cenpe	2.34334	6.64325	21.6417	3.28625e-06	2.83587e-05
Pebp1	1.24275	8.51048	58.7298	1.80884e-14	5.83936e-13
Eif4a1	1.23581	8.8844	60.1481	8.79829e-15	2.99551e-13
X1600014C10Rik	1.37837	7.41058	40.5865	1.88105e-10	3.41687e-09
Gadd45g	1.85527	6.73171	24.9675	5.83041e-07	5.89714e-06
Kif11	1.87985	6.67198	24.6199	6.98283e-07	6.91129e-06
Pidd1	2.3755	6.17761	21.4423	3.64641e-06	3.11218e-05
Plk3	1.96943	6.64674	23.5289	1.23052e-06	1.15987e-05
Med9	1.80813	6.72311	25.2991	4.90929e-07	5.05576e-06
Ier2	1.20756	9.24168	67.1466	2.52051e-16	1.05396e-14
Slc3a2	1.28759	8.15017	51.1125	8.72224e-13	2.17811e-11
Adam8	1.94277	6.82068	23.7609	1.09077e-06	1.04154e-05
Ubb	1.12445	11.8932	175.043	5.85755e-40	1.87156e-37
Arl6ip1	1.16774	9.51808	83.4675	6.47717e-20	4.22576e-18
Cops4	1.49696	7.29014	32.1789	1.40609e-08	1.95768e-07
Dusp14	2.18907	6.58683	21.7403	3.12167e-06	2.70509e-05
Cdc6	2.29208	6.27063	21.4342	3.66174e-06	3.12313e-05
Cd38	1.66023	6.7939	27.3187	1.72531e-07	1.94915e-06
Hmmr	2.25697	6.41862	21.4215	3.68608e-06	3.14174e-05
Ifit3b	2.11384	6.57561	22.2481	2.39599e-06	2.11898e-05
Mms22l	1.86894	6.61251	24.2466	8.47557e-07	8.28346e-06
Tmed10	1.30293	8.00027	46.8227	7.77096e-12	1.73227e-10
Gnb1	1.52775	7.24046	30.2915	3.71743e-08	4.76573e-07
Metrnl	1.86586	6.71846	24.1328	8.99149e-07	8.74652e-06
Map2k3	1.34589	7.59334	41.4919	1.18359e-10	2.21786e-09
Irf1	1.2646	8.42342	51.685	6.516e-13	1.67414e-11
Atp5g2	1.13023	10.1951	110.989	5.94924e-26	7.41335e-24
Cd53	1.17016	9.04279	76.5142	2.18632e-18	1.16926e-16
Hist1h1d	1.95787	6.52154	22.978	1.63868e-06	1.50476e-05
Fdx1l	1.5585	7.02988	29.4423	5.7606e-08	7.04443e-07
Ap1s1	1.39217	7.37656	37.5091	9.09889e-10	1.49382e-08
Nucb1	1.33247	7.80606	42.4013	7.43422e-11	1.43181e-09
Samsn1	1.42972	7.70523	34.8504	3.56041e-09	5.34533e-08
Papd4	1.43942	7.15302	33.7244	6.34994e-09	9.27627e-08
Calm3	1.17458	8.75585	71.6663	2.54851e-17	1.20749e-15
Lyz2	2.24653	6.74815	20.7767	5.16073e-06	4.27863e-05
Ddost	1.22154	8.22378	57.4755	3.42209e-14	1.0529e-12
Nasp	1.5169	7.04984	29.9811	4.36274e-08	5.49133e-07
Irf7	1.33079	8.27558	41.4332	1.21969e-10	2.27523e-09
Dapk2	1.59728	7.15229	27.5804	1.50695e-07	1.72276e-06
Cst3	1.26224	8.4	49.3702	2.1194e-12	5.07881e-11
Rab24	1.32421	7.63678	41.3084	1.30007e-10	2.41433e-09
Ezh2	1.41393	7.31294	33.9416	5.67921e-09	8.3376e-08
Nuf2	2.26557	6.24244	20.0856	7.40516e-06	5.97254e-05
Arf4	1.22078	8.27146	54.8121	1.32625e-13	3.73901e-12
Jazf1	2.27869	6.22418	20.0379	7.59212e-06	6.11141e-05
Ccl3	3.14826	8.73591	18.1101	2.08493e-05	0.000151754
Gna13	1.22475	8.08872	53.3622	2.77379e-13	7.48142e-12
Phlda1	1.67832	6.93195	25.2452	5.04849e-07	5.18198e-06
X1810037I17Rik	1.15395	9.00811	72.4882	1.68038e-17	8.11596e-16
Gimap5	1.16183	8.89409	67.5167	2.08908e-16	8.85442e-15
Prdx5	1.16707	8.60521	65.7563	5.10264e-16	2.0445e-14
Btf3l4	1.38531	7.31042	34.3508	4.60218e-09	6.82711e-08
Cd274	1.76888	6.65114	23.5367	1.22552e-06	1.15779e-05
Rel	1.66203	6.83179	25.1238	5.37639e-07	5.48243e-06
Vamp2	1.45992	7.28128	30.2506	3.7967e-08	4.85736e-07
Fabp5	1.79868	6.63079	23.1527	1.49635e-06	1.38221e-05
Tnfaip8	1.29267	7.78342	41.6076	1.11556e-10	2.10303e-09
Prkcsh	1.43104	7.26605	30.9824	2.60378e-08	3.46272e-07
Slc25a3	1.1115	9.68775	98.0255	4.13024e-23	3.78433e-21
Ube2l6	1.6802	6.73473	24.7024	6.69003e-07	6.65426e-06
Melk	2.17923	6.35489	19.7874	8.65529e-06	6.86092e-05
Iigp1	1.98053	6.37676	21.0539	4.46532e-06	3.74696e-05
Tgfbi	2.24573	6.43084	19.5774	9.66035e-06	7.56616e-05
Rrp1b	1.63506	6.75544	25.2023	5.16207e-07	5.28116e-06
Sec11c	1.16429	8.81024	63.2076	1.86031e-15	6.91981e-14
Cbx1	1.35832	7.52952	35.3182	2.80004e-09	4.2864e-08
Pmaip1	1.6581	6.8541	24.7531	6.51633e-07	6.51686e-06
Rnf157	2.11057	6.34521	19.9514	7.94344e-06	6.37779e-05
Pla2g16	1.15505	8.45846	65.3063	6.41172e-16	2.54447e-14
Nmrk1	1.68352	6.98978	24.18	8.77374e-07	8.54805e-06
Ndrg1	2.07468	6.64278	20.2287	6.87129e-06	5.55273e-05
Ubc	1.12929	9.37074	77.1445	1.58894e-18	8.68409e-17
Mcm7	1.50449	7.24354	28.3017	1.03805e-07	1.20957e-06
Phb	1.32438	7.7009	37.5766	8.7892e-10	1.44871e-08
Cope	1.16721	8.46404	61.2409	5.05007e-15	1.76767e-13
C1d	1.35036	7.37856	35.5114	2.53568e-09	3.90088e-08
Hmgb1	1.11973	9.83978	82.3818	1.12184e-19	7.20581e-18
Gimap4	1.10266	9.74684	98.252	3.6839e-23	3.40037e-21
Cd69	1.21873	8.60634	49.9448	1.58131e-12	3.85191e-11
Clic1	1.08098	10.3753	134.164	5.03022e-31	8.82838e-29
X4930579G24Rik	1.87455	6.53621	21.6728	3.23351e-06	2.7923e-05
Hnrnpdl	1.15992	8.48499	61.393	4.67477e-15	1.65961e-13
Dynlrb1	1.16891	8.29855	59.3393	1.32701e-14	4.37458e-13
Vma21	1.44087	7.12928	29.8645	4.63322e-08	5.79664e-07
Mrpl17	1.40736	7.26648	30.8202	2.8308e-08	3.73276e-07
Kit	2.18895	6.36037	19.173	1.19393e-05	9.16671e-05
Endod1	1.53214	7.03276	26.4571	2.6945e-07	2.92221e-06
Srsf7	1.1704	8.50084	58.2788	2.27478e-14	7.14005e-13
Minos1	1.16819	8.15859	58.516	2.01647e-14	6.44287e-13
Denr	1.26349	7.73866	42.0432	8.92787e-11	1.70368e-09
Slamf1	1.5321	6.98814	26.3184	2.89518e-07	3.12354e-06
Pafah1b3	1.6318	6.8738	24.4807	7.50595e-07	7.39965e-06
Rpl7a	1.0783	11.074	116.392	3.90149e-27	5.2844e-25
Cenpk	2.19252	6.23039	18.9697	1.32808e-05	0.00010091
Cst7	1.23781	9.27752	44.8873	2.08712e-11	4.34909e-10
Gart	1.74617	6.53675	22.4393	2.16889e-06	1.936e-05
BC004004	1.30053	7.59845	37.9305	7.33113e-10	1.21967e-08
Cfap20	1.48094	7.04678	27.4154	1.64119e-07	1.85748e-06
Gpx4	1.10168	9.05542	85.8788	1.91308e-20	1.33178e-18
Mlec	1.44827	7.25395	28.9098	7.58269e-08	9.07665e-07
Ramp1	2.18598	6.30672	18.8291	1.4297e-05	0.000107711
Eif3h	1.08494	10.1035	95.7082	1.33128e-22	1.16007e-20
Bace2	2.16831	6.34432	18.859	1.40747e-05	0.000106165
Zfp580	1.91057	6.51171	20.533	5.86106e-06	4.80175e-05
Sapcd2	2.14527	6.35124	18.9334	1.35359e-05	0.000102473
Kif22	1.86088	6.53271	21.0808	4.40329e-06	3.70016e-05
Kif4	2.17706	6.25877	18.774	1.47161e-05	0.000110468
Bcl3	1.47915	7.17285	27.2658	1.77321e-07	1.99422e-06
Mrpl19	1.69768	6.7015	22.7587	1.83673e-06	1.6694e-05
Ctsw	1.08	9.99058	98.8715	2.6943e-23	2.56288e-21
Gipc1	1.56046	6.8733	25.0185	5.67823e-07	5.75724e-06
Pkp4	1.98413	6.46812	19.6774	9.16812e-06	7.21693e-05
Cbarp	1.92089	6.40979	20.2671	6.735e-06	5.45321e-05
AA467197	1.63296	7.39249	23.6941	1.12928e-06	1.07501e-05
Psmb9	1.08626	9.28796	89.3484	3.31059e-21	2.59455e-19
Apitd1	2.14944	6.307	18.7746	1.4711e-05	0.000110468
Cblb	1.27144	7.75753	39.0913	4.0445e-10	7.05862e-09
Gm4876	2.07543	6.30424	19.1063	1.23638e-05	9.4693e-05
Fus	1.18903	8.25403	50.8745	9.84623e-13	2.44898e-11
Cd3d	1.05988	10.6554	128.633	8.15989e-30	1.32053e-27
Zfp36l1	1.19148	8.21929	49.8116	1.6924e-12	4.10291e-11
Casc5	2.02507	6.51976	19.2853	1.12567e-05	8.68006e-05
Incenp	1.50056	6.9883	26.2046	3.07086e-07	3.29879e-06
Gimap7	1.1208	8.82962	66.7325	3.10967e-16	1.28736e-14
Srrm1	1.1697	8.27568	52.7852	3.72102e-13	9.82366e-12
Cmip	1.33387	7.33742	32.4188	1.24277e-08	1.74197e-07
Actr1b	1.37627	7.25133	30.3875	3.53793e-08	4.56379e-07
Coro1c	1.3934	7.044	29.7823	4.83393e-08	5.99359e-07
Ece1	1.94516	6.55825	19.5358	9.87327e-06	7.72321e-05
Slc30a5	1.75123	6.57131	21.3585	3.80932e-06	3.23792e-05
Snx9	2.01451	6.61519	19.0337	1.28428e-05	9.79403e-05
Ran	1.10133	9.45542	75.61	3.45614e-18	1.80197e-16
Ncf1	1.96695	6.38368	19.2958	1.11954e-05	8.63812e-05
Cep57	1.46568	7.07231	26.5947	2.50934e-07	2.73808e-06
Phb2	1.15205	8.36938	55.9076	7.596e-14	2.21672e-12
Rhoc	1.5542	6.96439	24.3431	8.06144e-07	7.92846e-06
Klf4	2.07643	6.39053	18.6229	1.59298e-05	0.000118721
Rps20	1.06206	12.3508	100.69	1.07563e-23	1.08092e-21
Pim2	1.47805	7.25079	26.082	3.27223e-07	3.48804e-06
Lcp1	1.06995	9.96725	89.317	3.36356e-21	2.61958e-19
Ccdc34	1.68158	6.77963	22.2453	2.39943e-06	2.12052e-05
Ier5l	2.15701	6.24127	17.9904	2.22023e-05	0.000161038
Eif3b	1.31946	7.44393	32.6715	1.09125e-08	1.53825e-07
Kif20b	1.95036	6.40239	19.0605	1.26639e-05	9.67534e-05
Isy1	1.32707	7.35533	31.6814	1.81656e-08	2.48476e-07
Rcc1	1.82476	6.46693	20.0823	7.41786e-06	5.97891e-05
Cuedc2	1.31911	7.30318	32.0176	1.52781e-08	2.10966e-07
Cox4i1	1.04763	10.2514	110.351	8.20851e-26	1.00281e-23
Frmd4a	2.1149	6.30138	17.7832	2.47565e-05	0.000178628
Pkig	2.11959	6.30791	17.7787	2.48144e-05	0.000178839
Cdkn3	1.82752	6.58825	19.8496	8.37815e-06	6.67947e-05
Chaf1a	1.80315	6.50504	19.8988	8.16516e-06	6.54737e-05
X2610524H06Rik	1.41673	7.05527	27.2396	1.79737e-07	2.01775e-06
Adipor2	1.41653	7.12527	27.177	1.8565e-07	2.08038e-06
Gm9843	1.15285	8.16256	51.5821	6.86633e-13	1.76052e-11
Pgp	1.35209	7.22703	29.8074	4.77164e-08	5.93407e-07
Rpl22l1	1.05913	10.1453	86.4433	1.43798e-20	1.01236e-18
Bak1	1.21523	7.72332	40.3512	2.12174e-10	3.84287e-09
Snhg12	1.34622	7.14622	29.8772	4.603e-08	5.76462e-07
Ncaph2	1.27383	7.42492	34.4406	4.39451e-09	6.54241e-08
Perp	2.05505	6.42506	17.6892	2.60097e-05	0.000185947
Ifnar1	1.27919	7.33225	33.7214	6.3597e-09	9.27965e-08
Slc2a1	1.41114	7.24113	26.946	2.09218e-07	2.31123e-06
Gm43042	2.10849	6.25252	17.4491	2.95103e-05	0.000208936
Ybx1	1.05408	9.78093	87.334	9.16602e-21	6.60218e-19
Polr3g	2.09598	6.23641	17.4679	2.92201e-05	0.000207117
Twsg1	1.9744	6.52198	18.1406	2.0518e-05	0.000149605
Cenpl	1.802	6.47601	19.5975	9.55936e-06	7.49177e-05
Rfc4	1.52261	6.84006	23.5471	1.21893e-06	1.15243e-05
Arpc3	1.0459	9.69837	96.2727	1.00099e-22	8.90954e-21
Ppt2	1.50355	6.94486	24.1133	9.08297e-07	8.82861e-06
Mad2l2	1.48961	6.94023	24.3179	8.16757e-07	8.01386e-06
Stat2	1.5937	6.71264	22.2932	2.34033e-06	2.07713e-05
Cdh1	2.13708	6.09829	17.113	3.52212e-05	0.000245054
Rps2	1.05783	12.1125	81.8062	1.50104e-19	9.30571e-18
Alcam	1.68168	6.76594	20.8725	4.90904e-06	4.08082e-05
Hspbp1	1.39495	7.16356	27.0481	1.98452e-07	2.21191e-06
Ndufb11	1.06881	8.98339	75.1814	4.29395e-18	2.18396e-16
P4ha1	1.50063	7.18089	24.0179	9.54426e-07	9.21946e-06
Phgdh	1.22442	7.49095	38.0744	6.80983e-10	1.14291e-08
Psmd3	1.28343	7.33849	32.2637	1.34604e-08	1.88038e-07
Avpi1	1.92945	6.43481	18.1332	2.05976e-05	0.00015001
Gbp5	1.86302	6.38098	18.7937	1.45648e-05	0.00010953
Stub1	1.2372	7.73462	36.2106	1.77101e-09	2.77243e-08
Gngt2	1.59836	6.73181	21.7713	3.07153e-06	2.66534e-05
Rabggtb	1.3012	7.33127	30.7828	2.88582e-08	3.79727e-07
Dynll2	1.292	7.32146	31.1653	2.36959e-08	3.175e-07
Gramd3	1.1288	7.93943	52.3794	4.57497e-13	1.20018e-11
CAAA01147332.1	1.34065	7.51149	28.579	8.99527e-08	1.06651e-06
Bag1	1.11356	8.51432	55.5988	8.88791e-14	2.56371e-12
Nudt21	1.11597	8.59332	54.636	1.45057e-13	4.08027e-12
Traip	2.08779	6.15956	16.921	3.89688e-05	0.000267112
Spcs1	1.09229	8.6695	59.6413	1.13823e-14	3.82762e-13
Ssbp2	1.5479	6.61041	22.3093	2.32086e-06	2.06131e-05
Oxsr1	1.66601	6.65448	20.4021	6.27619e-06	5.11161e-05
H2.T22	1.03626	9.53617	88.5333	4.99868e-21	3.70765e-19
Ostf1	1.03248	9.74689	92.1485	8.04083e-22	6.5919e-20
Arf5	1.0209	9.68306	103.398	2.74209e-24	2.92044e-22
Tmem107	1.8917	6.38367	17.7212	2.55757e-05	0.000183688
Lsm5	1.17511	8.0348	41.4818	1.18975e-10	2.2227e-09
Chaf1b	1.61563	6.63577	20.7613	5.20234e-06	4.30494e-05
Eif4e3	1.73552	6.67022	19.0922	1.2455e-05	9.53326e-05
Snrpa	1.24221	7.45609	33.5895	6.80595e-09	9.89603e-08
Tcrg.C2	1.99725	6.29793	16.9747	3.78822e-05	0.000260513
Adipor1	1.11251	8.39543	52.8686	3.56619e-13	9.49536e-12
Nlrc5	1.37042	7.12512	26.5001	2.63522e-07	2.86041e-06
Tcp1	1.12918	8.24099	47.7475	4.848e-12	1.10689e-10
St6galnac3	1.7108	6.69317	19.0628	1.26489e-05	9.66981e-05
Cd83	2.04477	6.28755	16.5546	4.72681e-05	0.000317353
X2700029M09Rik	1.28477	7.41752	30.0099	4.2984e-08	5.42129e-07
Tomm20	1.0503	8.82664	69.6849	6.95758e-17	3.12991e-15
Pcgf5	1.51835	6.79987	21.9973	2.73036e-06	2.38758e-05
Thyn1	1.56013	6.7688	21.0806	4.4036e-06	3.70016e-05
Rpl6l	1.60501	6.60263	20.3849	6.33261e-06	5.15419e-05
Ubald2	1.062	8.73841	63.906	1.30502e-15	4.94282e-14
Tff1	2.05003	6.21073	16.3671	5.21842e-05	0.000346809
Ccnb1	1.92411	6.49019	17.0324	3.67473e-05	0.00025397
Ly6g5b	1.93022	6.51599	16.9673	3.80285e-05	0.000261375
Fmnl3	1.94597	6.30819	16.8972	3.94597e-05	0.00027002
Ndufb7	1.05418	8.75726	65.9026	4.73766e-16	1.91675e-14
G3bp1	1.14271	7.97564	43.8097	3.61904e-11	7.30905e-10
Yif1b	1.36416	7.11274	25.9362	3.52898e-07	3.72982e-06
Oas1a	1.58583	6.53438	20.4375	6.16112e-06	5.03434e-05
Gpr34	2.02379	6.33776	16.37	5.21047e-05	0.000346466
Hspa9	1.39304	7.23636	24.8269	6.2716e-07	6.2923e-06
Ptpn22	1.12842	8.29806	46.4094	9.59519e-12	2.09397e-10
Ago1	1.94714	6.25771	16.7801	4.19719e-05	0.000284865
Itk	1.06195	8.65134	61.6944	4.01118e-15	1.4363e-13
Socs2	1.79429	6.48907	17.768	2.49542e-05	0.000179639
Pdia6	1.24877	7.53081	31.0252	2.54702e-08	3.39085e-07
Pdia3	1.04554	8.95139	68.9774	9.95992e-17	4.41674e-15
Suco	1.20881	7.36576	34.4994	4.26378e-09	6.37062e-08
Rab11fip1	1.86777	6.42008	17.2517	3.27407e-05	0.000229203
Pja1	1.28133	7.16712	29.4808	5.64728e-08	6.91944e-07
Bsg	1.08737	9.05859	54.5387	1.52419e-13	4.24897e-12
Amz2	1.53082	6.61336	21.0044	4.58233e-06	3.83998e-05
Ppme1	1.45329	6.86777	22.7943	1.80298e-06	1.64232e-05
Tssc1	1.42997	7.01357	23.3253	1.36791e-06	1.27796e-05
Ifi30	1.53468	6.8776	20.8988	4.84192e-06	4.02772e-05
Bcl7c	1.62922	6.95746	19.4046	1.0575e-05	8.22051e-05
X1110032F04Rik	2.02209	6.25611	16.2226	5.63169e-05	0.000368768
Alad	1.37645	7.05654	24.8662	6.14519e-07	6.1804e-06
Lsm8	1.16175	7.97978	38.9569	4.3327e-10	7.50901e-09
Prim1	1.5101	6.70431	21.3848	3.75742e-06	3.19817e-05
Dclre1c	1.95137	6.27586	16.4031	5.12027e-05	0.000341562
Traf4	1.33293	7.29673	26.188	3.09749e-07	3.32453e-06
Rfc2	1.25065	7.56799	30.2535	3.7911e-08	4.85518e-07
Tpm4	1.077	8.84639	55.8002	8.02242e-14	2.33024e-12
Dap	1.1725	8.29824	37.5683	8.82664e-10	1.45296e-08
Cops6	1.178	7.93809	36.7086	1.37174e-09	2.19497e-08
Shisa5	0.987808	11.0085	115.904	4.98846e-27	6.61289e-25
Serbp1	1.02494	9.61328	75.1964	4.26146e-18	2.17631e-16
Gch1	1.32941	7.09771	26.1657	3.13346e-07	3.36024e-06
PISD	1.25156	7.69297	29.8938	4.56374e-08	5.7212e-07
X1110038F14Rik	1.30208	7.20086	27.2776	1.76241e-07	1.98566e-06
Gm12185	2.04429	6.06679	15.9199	6.60815e-05	0.000425332
Clta	1.00635	9.40134	85.8503	1.94084e-20	1.3436e-18
Cep55	1.84196	6.44825	16.9594	3.81868e-05	0.000262318
Psmb2	1.08782	8.48148	50.6898	1.08181e-12	2.68002e-11
Pgm2	1.391	7.00617	23.8239	1.05564e-06	1.01031e-05
Sesn3	1.31758	7.17175	26.4384	2.72084e-07	2.94821e-06
Apoa1bp	1.21675	7.55687	31.5269	1.96697e-08	2.67289e-07
Xbp1	1.30895	7.33653	26.7021	2.37364e-07	2.60369e-06
Fbxo44	2.026	6.09203	15.8211	6.9622e-05	0.000445359
Mt2	1.99803	6.26058	15.9174	6.61683e-05	0.00042567
Entpd1	1.51015	7.0947	20.7612	5.20255e-06	4.30494e-05
Ndufb8	1.05493	8.51366	57.9564	2.67992e-14	8.34863e-13
Atp5g1	1.03711	8.85997	64.4323	9.99043e-16	3.83049e-14
Eif1	0.975044	11.3782	129.344	5.70143e-30	9.60075e-28
Med10	1.11331	8.11771	44.7765	2.20854e-11	4.56395e-10
Eif3l	1.11927	7.97093	43.0908	5.22575e-11	1.04022e-09
Eef1a1	0.980181	13.6186	110.135	9.15382e-26	1.10743e-23
Pkp3	1.1441	8.0298	39.0583	4.11339e-10	7.1588e-09
Uap1	1.43508	7.15266	22.2753	2.36225e-06	2.0936e-05
Sc5d	1.40312	6.84056	23.1455	1.5019e-06	1.38631e-05
Fam213a	1.88448	6.50378	16.32	5.34957e-05	0.000353264
Stoml2	1.2334	7.463	30.1549	3.98877e-08	5.06151e-07
Il12rb1	1.50628	6.67185	20.5845	5.7057e-06	4.68216e-05
Fam92a	1.29972	7.1781	26.5844	2.52272e-07	2.75027e-06
Eef1b2	0.998483	10.7611	83.4564	6.51384e-20	4.22755e-18
Nup85	1.56364	6.72891	19.3321	1.09842e-05	8.50676e-05
Zbtb25	1.45059	6.74861	21.7325	3.13434e-06	2.71417e-05
Cmtm7	1.05151	8.51363	57.3178	3.7079e-14	1.12969e-12
Cpd	2.00418	6.13174	15.6326	7.69178e-05	0.000485057
Hacd2	1.3809	7.08134	23.4206	1.30178e-06	1.22057e-05
Thoc7	1.19329	7.48969	32.1459	1.43021e-08	1.98683e-07
Maff	1.99369	6.24219	15.6735	7.52711e-05	0.000475635
Ift46	1.98476	6.27057	15.6749	7.52144e-05	0.000475518
Atp5f1	1.01965	9.12648	68.4825	1.28006e-16	5.55777e-15
Smarcc1	1.42955	6.84286	21.9506	2.79753e-06	2.4446e-05
Gzmg	1.99476	6.68281	15.5438	8.06138e-05	0.00050606
St14	1.75687	6.53342	16.828	4.09239e-05	0.000278815
Ptms	1.19284	8.3896	31.7809	1.72579e-08	2.3658e-07
Cox8a	0.971599	10.4786	107.845	2.90673e-25	3.38512e-23
Flnb	1.61152	6.61897	18.2843	1.90272e-05	0.000139306
Fam185a	1.98694	6.15834	15.3924	8.73404e-05	0.000544447
Prdx2	1.05802	8.43708	52.5686	4.15473e-13	1.09224e-11
Gabarap	1.0062	9.28626	71.2508	3.14585e-17	1.46818e-15
Lcp2	1.05255	8.39318	54.0339	1.9706e-13	5.43266e-12
Tceb2	0.975245	9.64345	97.7171	4.82646e-23	4.38997e-21
Ntan1	1.09645	8.03857	44.2135	2.94445e-11	6.01488e-10
Rpl26	0.972034	11.4119	100.078	1.46537e-23	1.43779e-21
Creld2	1.30077	7.1778	25.4732	4.48573e-07	4.6503e-06
Sema7a	1.97623	6.17672	15.3638	8.86697e-05	0.000551079
Gtf2h5	1.15581	7.83824	35.0641	3.19032e-09	4.83632e-08
Ly75	1.4501	6.80861	20.9517	4.71007e-06	3.93379e-05
Ccdc102a	1.66115	6.5053	17.4399	2.96543e-05	0.000209836
Smarca5	1.13399	7.92686	37.5844	8.75423e-10	1.44485e-08
Pa2g4	1.13167	8.24454	37.8607	7.59788e-10	1.26236e-08
Cuta	1.07761	8.15897	46.773	7.97043e-12	1.76725e-10
Eif3g	1.20155	7.55887	30.2349	3.82764e-08	4.88665e-07
Acadsb	1.88847	6.3086	15.7301	7.30514e-05	0.000464124
Calr	1.10519	8.32443	41.6148	1.11146e-10	2.09848e-09
Cyc1	1.11975	7.90089	39.1705	3.88367e-10	6.80653e-09
Tapbp	1.03907	8.73346	56.349	6.06832e-14	1.80903e-12
Ncapg	1.91811	6.34856	15.6112	7.77933e-05	0.000489834
Rpl14	0.970449	11.1345	97.1543	6.41289e-23	5.749e-21
Vdac1	1.08249	8.14632	45.2575	1.72755e-11	3.63633e-10
Park7	1.01006	8.85994	65.3419	6.29681e-16	2.50686e-14
Gas2	1.96339	6.24102	15.3106	9.12034e-05	0.000563453
Rnh1	1.14661	7.72472	35.522	2.52182e-09	3.88435e-08
Mis18bp1	1.92649	6.3128	15.3964	8.71558e-05	0.00054384
Chmp4b	1.05278	8.36296	51.4142	7.47962e-13	1.89438e-11
Hjurp	1.40631	6.81665	21.5546	3.43899e-06	2.95743e-05
Il4ra	1.46293	6.7302	20.0367	7.59697e-06	6.11141e-05
Itpr1	1.38323	7.00335	22.2534	2.3893e-06	2.11456e-05
Ube2e3	1.53923	6.64606	18.7069	1.52426e-05	0.000114077
Rpl10	0.96313	11.2949	97.1955	6.28092e-23	5.67149e-21
Ogfod3	1.9657	6.17951	15.2002	9.66943e-05	0.000591511
Samd10	1.64195	6.50468	17.2681	3.24593e-05	0.000227361
Ssr2	1.09543	8.06069	41.8963	9.62465e-11	1.83103e-09
Srsf3	1.04235	8.91778	53.6518	2.3937e-13	6.49846e-12
Timm50	1.25709	7.13408	26.3827	2.80043e-07	3.02655e-06
Elk3	1.35978	7.08692	22.7018	1.89195e-06	1.71209e-05
Apex1	1.59238	6.64566	17.7398	2.53267e-05	0.000182057
Slc2a8	1.60544	6.52755	17.4887	2.89019e-05	0.000205095
Parp9	1.27947	7.14203	25.3299	4.83157e-07	4.98808e-06
Gng5	0.976519	9.55054	80.0976	3.56367e-19	2.12473e-17
Pank2	1.22523	7.26505	27.8724	1.29583e-07	1.49651e-06
Cenpw	1.24911	7.29138	26.5663	2.5465e-07	2.77135e-06
Snrpe	0.989891	9.27277	69.9272	6.15339e-17	2.78827e-15
Pam16	1.18214	7.51529	30.402	3.51163e-08	4.54168e-07
Rtca	1.33411	7.03262	23.1691	1.48363e-06	1.3725e-05
Aprt	1.05885	8.53841	47.5542	5.35045e-12	1.21025e-10
Ndufb9	1.02182	8.72179	57.8653	2.80694e-14	8.72251e-13
X1810041H14Rik	1.74304	6.29948	16.0349	6.21866e-05	0.000405286
Elof1	1.17899	7.47456	30.444	3.43652e-08	4.45603e-07
Mx1	1.41203	6.84895	20.941	4.73645e-06	3.95053e-05
Mipep	1.94706	6.19916	15.0951	0.00010223	0.00062112
U2surp	1.21863	7.46986	28.0601	1.17605e-07	1.36578e-06
Ssrp1	1.13596	8.01653	35.1348	3.07648e-09	4.67513e-08
Ndufab1	1.11383	8.01256	38.1079	6.69376e-10	1.12565e-08
Apol7e	1.3662	6.85577	22.2547	2.38769e-06	2.11456e-05
Tnp2	1.73737	6.34	16.0332	6.22419e-05	0.000405434
Hspa1b	1.97601	6.19235	14.9283	0.000111674	0.000669992
Egr2	1.97343	6.09259	14.9458	0.000110646	0.000664142
Cenpp	1.94473	6.24741	15.0296	0.00010584	0.000639921
Ube2t	1.50899	6.65165	18.7384	1.49935e-05	0.000112347
Tbc1d7	1.73282	6.41715	15.9947	6.35212e-05	0.000412474
Psmb6	1.03542	8.46483	52.2988	4.76657e-13	1.24782e-11
Cdca4	1.19199	7.32914	29.4861	5.63196e-08	6.90747e-07
Ddx39	1.1568	7.63008	31.6042	1.89022e-08	2.5714e-07
Ppp1cc	1.00152	9.09453	61.7138	3.97179e-15	1.4263e-13
Ddx3x	1.20645	7.29375	28.4811	9.46173e-08	1.11229e-06
Ddx19b	1.59335	6.50908	17.313	3.17006e-05	0.000222672
Acsbg1	1.33266	6.85889	22.8337	1.76643e-06	1.61139e-05
Slc22a15	1.95862	6.16322	14.8521	0.000116277	0.000694929
Eef2	0.942831	11.615	108.534	2.05318e-25	2.43664e-23
Mdh1	1.04555	8.54077	49.3366	2.15604e-12	5.14682e-11
Nampt	1.50654	6.79112	18.6314	1.58587e-05	0.000118261
Exosc4	1.18437	7.32093	29.7617	4.88554e-08	6.03357e-07
Tex9	1.88014	6.23993	15.186	9.74222e-05	0.000595379
Mef2d	1.28586	6.99349	24.2511	8.45601e-07	8.27082e-06
Mpzl3	1.94988	6.25104	14.8162	0.000118511	0.000706924
Gm10073	1.14067	7.56709	33.0672	8.90262e-09	1.27806e-07
D8Ertd738e	0.979961	8.85857	70.4338	4.75982e-17	2.18864e-15
Vim	1.06163	11.2817	44.8537	2.12324e-11	4.40228e-10
Scyl2	1.45834	6.73114	19.3036	1.11496e-05	8.61349e-05
Acot9	1.34018	7.12982	22.2801	2.35632e-06	2.08983e-05
Donson	1.37512	6.90582	21.2977	3.9321e-06	3.33319e-05
Tbcb	1.14049	7.7536	32.7271	1.06047e-08	1.50164e-07
Rps5	0.93974	12.4677	103.5	2.60445e-24	2.79776e-22
Sdf2l1	1.2594	7.37938	24.901	6.03525e-07	6.08949e-06
Ginm1	1.24174	7.19659	25.7032	3.98163e-07	4.16234e-06
Chd7	1.21212	7.42719	27.0323	2.00089e-07	2.22617e-06
Plod2	1.74433	6.62701	15.6116	7.77765e-05	0.000489834
Pold3	1.35682	6.81496	21.5201	3.50139e-06	2.99868e-05
Ndufs3	1.09574	7.83523	38.0139	7.02435e-10	1.17333e-08
X0610007P14Rik	1.21833	7.40279	26.6467	2.44273e-07	2.67242e-06
Hnrnpa1	1.03197	9.10018	50.1757	1.40578e-12	3.44154e-11
Ssr1	1.23072	7.2946	26.0912	3.2567e-07	3.47447e-06
Axl	1.91747	6.31341	14.7413	0.000123315	0.000731727
Srp14	1.01112	8.64544	55.2711	1.05004e-13	3.00793e-12
Kif23	1.74498	6.42333	15.4664	8.39839e-05	0.000525363
Slc25a39	1.12145	7.77188	34.2112	4.94442e-09	7.29142e-08
Tab2	1.1975	7.29743	27.5142	1.55948e-07	1.77629e-06
Acbd6	1.15364	7.57663	30.5185	3.30701e-08	4.31052e-07
Gm26517	1.87012	6.19883	14.9833	0.000108465	0.00065231
Med28	1.06127	8.45624	42.7027	6.37241e-11	1.24073e-09
Grn	1.46006	6.76279	18.803	1.44936e-05	0.000109061
Sirt3	1.92337	6.25928	14.6061	0.000132487	0.000780947
Tusc3	1.17683	7.5529	29.0429	7.07933e-08	8.53974e-07
Dffa	1.74105	6.31051	15.492	8.28565e-05	0.000518571
Slmo2	1.13764	7.70389	31.8783	1.64143e-08	2.26009e-07
Ralgps2	1.87408	6.18364	14.8861	0.000114201	0.000683835
Irgm2	1.66963	6.31786	16.0171	6.27715e-05	0.000408244
Rmnd5b	1.19129	7.33995	27.6998	1.4168e-07	1.63017e-06
Dlst	1.31442	6.94192	22.5978	1.99716e-06	1.79817e-05
Cdk4	1.0428	8.25791	46.0231	1.16868e-11	2.53268e-10
Cdc20	1.60882	6.62379	16.3766	5.19231e-05	0.000345812
Irak2	1.40664	6.75036	19.6144	9.47546e-06	7.43537e-05
Spry1	1.90752	6.28621	14.5687	0.000135144	0.0007937
Pole	1.83908	6.31625	14.9914	0.000108005	0.000649853
Mnat1	1.70338	6.41403	15.6422	7.65288e-05	0.000482848
Ms4a4c	1.33959	7.18496	21.3634	3.79961e-06	3.23187e-05
Eif3i	0.972689	8.98996	65.9814	4.55197e-16	1.84762e-14
Ndufv2	1.04409	8.23679	45.0713	1.89994e-11	3.98572e-10
Ftl1	0.93947	10.4251	88.6625	4.68252e-21	3.53629e-19
Spag5	1.91393	6.16605	14.4707	0.000142355	0.00083125
Vamp8	1.02017	8.65273	50.314	1.31009e-12	3.21992e-11
Tm9sf1	1.2056	7.1856	26.5257	2.60052e-07	2.82521e-06
Pdk3	1.37488	6.86366	20.3674	6.391e-06	5.19493e-05
Hnrnpa2b1	0.945726	10.078	80.7666	2.54015e-19	1.52912e-17
Ghitm	1.03917	8.28349	45.53	1.5032e-11	3.20743e-10
Birc2	1.25326	7.27949	24.1054	9.12026e-07	8.85105e-06
Tcf25	1.03411	8.25566	46.6923	8.30552e-12	1.82854e-10
Pak4	1.91297	6.10772	14.3269	0.000153656	0.000890976
Map3k8	1.521	6.58866	17.1023	3.5419e-05	0.000246155
Ccdc107	1.16685	7.47723	28.7675	8.16096e-08	9.71287e-07
Psmb3	0.953689	9.24077	73.0371	1.27233e-17	6.21748e-16
Gtf2a2	1.17675	7.42725	27.705	1.41294e-07	1.62723e-06
Sar1a	1.12828	7.61341	31.4457	2.05099e-08	2.77195e-07
Mvp	1.77091	6.38863	15.0126	0.000106794	0.000644761
Fam195b	1.08895	7.82223	35.8792	2.09935e-09	3.26592e-08
Nudt5	1.34934	6.87567	20.6638	5.4742e-06	4.50257e-05
Arfgef1	1.49138	6.67513	17.4323	2.97719e-05	0.000210311
Fundc2	1.08865	8.13197	35.6567	2.3534e-09	3.64317e-08
Cenph	1.84445	6.27417	14.5705	0.000135013	0.000793584
Atp5j	0.958463	9.39213	67.4621	2.14781e-16	9.04185e-15
Phf11c	1.37223	6.70058	19.819	8.51329e-06	6.76662e-05
Cenpn	1.89086	6.13342	14.167	0.000167278	0.000961021
Smim7	1.21474	7.17052	25.157	5.28474e-07	5.40223e-06
Izumo1r	1.88251	6.17891	14.178	0.000166304	0.000955867
Atp5o	0.975848	8.82165	59.0531	1.53474e-14	5.01953e-13
Ier5	1.0699	8.09392	37.5149	9.07181e-10	1.49134e-08
Anapc15	1.37315	6.80956	19.6842	9.13553e-06	7.19582e-05
Manf	1.05752	8.23297	39.1133	3.99921e-10	6.98935e-09
Slc25a5	0.949658	9.28726	69.1282	9.22686e-17	4.121e-15
Pop4	1.32133	6.88929	21.0725	4.42221e-06	3.71328e-05
Eif3k	0.939657	9.53018	76.8132	1.87913e-18	1.01367e-16
Nmb	1.36552	6.83434	19.7666	8.74991e-06	6.92472e-05
Rfc3	1.50438	6.66493	16.9769	3.78381e-05	0.000260353
Eef1g	0.962179	9.27069	63.2161	1.85228e-15	6.91056e-14
Pbdc1	1.23152	7.1215	24.2664	8.38905e-07	8.21178e-06
Mettl1	1.70504	6.35852	15.0866	0.000102692	0.000623306
Cast	1.21474	7.19704	24.7126	6.65461e-07	6.62854e-06
Slc48a1	1.23422	7.19882	23.8708	1.03021e-06	9.89784e-06
Hspa8	0.917264	11.3546	92.4196	7.0115e-22	5.82469e-20
Srp72	1.10255	7.68268	32.5847	1.14108e-08	1.60485e-07
Abi3	1.33969	6.88575	19.9797	7.82672e-06	6.28812e-05
Pgls	1.00744	8.51668	47.9892	4.28564e-12	9.88952e-11
Txndc12	1.42955	6.75176	18.0456	2.15677e-05	0.000156617
Styk1	1.8532	6.55602	14.102	0.000173159	0.000989874
Ska3	1.87602	6.13148	13.9038	0.000192413	0.00108786
Malt1	1.17874	7.30711	26.119	3.21007e-07	3.43354e-06
Ift27	1.29039	7.00996	21.5328	3.47835e-06	2.98305e-05
Tcerg1	1.17972	7.31867	26.0574	3.31419e-07	3.52073e-06
Hist1h1a	1.87094	6.1308	13.924	0.000190355	0.00107721
Csnk2b	0.967618	9.02906	58.7303	1.80835e-14	5.83936e-13
Uqcrfs1	0.973138	8.70048	56.7534	4.94039e-14	1.49061e-12
Cd3e	0.896321	10.8818	111.655	4.25253e-26	5.35261e-24
Trav7d.4	1.66354	6.53218	15.1517	9.92073e-05	0.000605101
Cnbp	0.925819	9.72646	80.0082	3.72864e-19	2.19163e-17
Pop1	1.86621	6.1699	13.8878	0.000194051	0.00109465
Hist2h2bb.1	1.81007	6.24074	14.1128	0.000172169	0.000985482
Sf3b5	1.0021	8.54917	47.392	5.81207e-12	1.30966e-10
Dgcr6	1.86012	6.29648	13.8966	0.000193143	0.001091
H2afv	0.999541	8.9823	47.8039	4.71062e-12	1.08101e-10
Hsd17b10	1.11551	7.56486	30.2444	3.80894e-08	4.86802e-07
Mydgf	1.27448	7.21312	21.7426	3.11784e-06	2.70365e-05
Rab28	1.41762	6.74058	17.7198	2.55943e-05	0.000183716
Tmem219	1.23593	7.25004	23.1635	1.48796e-06	1.37548e-05
Sdcbp2	1.33348	7.07847	19.7434	8.85657e-06	6.99377e-05
Trappc4	1.07663	7.78118	34.0878	5.26795e-09	7.75933e-08
Polr1d	0.921937	9.35144	78.6672	7.35055e-19	4.18243e-17
Epb41l2	1.69155	6.42033	14.7883	0.000120277	0.000715749
Ppp2r2c	1.87277	6.06676	13.6935	0.000215197	0.0011966
Mrpl54	1.09092	7.92853	31.809	1.701e-08	2.33438e-07
Rplp0	0.908924	12.9127	84.814	3.27787e-20	2.20787e-18
Gm8369	0.957095	8.96687	58.5201	2.01226e-14	6.44287e-13
Erh	0.954487	9.0202	59.1234	1.48091e-14	4.86904e-13
Znhit1	1.18548	7.44614	25.0616	5.55268e-07	5.64372e-06
Vgll4	1.07788	8.01191	33.0333	9.05917e-09	1.29605e-07
Tmem183a	1.28503	7.01999	21.005	4.58083e-06	3.83998e-05
Nans	1.11091	7.66023	30.2008	3.8955e-08	4.9583e-07
Slc39a4	1.8628	6.13035	13.7032	0.000214088	0.00119096
Runx2	1.14087	7.44873	27.5997	1.49202e-07	1.70806e-06
Ppp3cc	1.07411	7.80973	33.2132	8.2586e-09	1.19109e-07
Npm1	0.939664	10.2973	64.8344	8.1465e-16	3.18224e-14
Ckap5	1.49113	6.83031	16.3383	5.29814e-05	0.000350611
Plk2	1.71693	6.57257	14.297	0.000156115	0.000903134
Mrps10	1.3931	6.6917	17.8043	2.44832e-05	0.000176759
Trip13	1.86075	6.23084	13.622	0.000223555	0.00123865
Acadl	1.11833	7.70064	29.1945	6.54638e-08	7.95072e-07
Pxmp2	1.64199	6.48496	14.8945	0.000113691	0.000681766
Lrch1	1.23654	7.1056	22.4553	2.15094e-06	1.92411e-05
Topbp1	1.39666	6.89906	17.6864	2.60485e-05	0.000186119
Emc7	1.07292	7.74528	32.7565	1.04456e-08	1.48265e-07
Pmvk	1.40919	6.73077	17.4221	2.99323e-05	0.000211085
Chek1	1.86672	6.16498	13.4969	0.000238956	0.00131405
Fancl	1.68002	6.37664	14.5762	0.000134602	0.000791543
Orai1	1.14643	7.69917	26.8128	2.24147e-07	2.46958e-06
Rif1	1.33129	6.81497	19.2146	1.16816e-05	8.98547e-05
Oaz1	0.883504	10.9248	105.114	1.15329e-24	1.2947e-22
Sra1	1.02475	7.97885	39.781	2.84093e-10	5.07358e-09
Pim3	1.35093	7.00946	18.7465	1.49301e-05	0.00011194
Soat1	1.43925	6.59125	16.8642	4.01523e-05	0.000274458
Ern1	1.85246	6.25729	13.5292	0.000234882	0.0012945
Cbx5	1.42894	6.6772	17.0061	3.72599e-05	0.0002568
Slc25a10	1.73505	6.31384	14.0355	0.000179388	0.00102025
Swi5	0.992001	8.56842	45.8751	1.2604e-11	2.71728e-10
Apol9b	1.84906	6.08916	13.5017	0.000238343	0.00131184
Slbp	1.02937	8.11265	38.6195	5.1502e-10	8.81547e-09
Nol7	0.987425	8.64023	46.7807	7.93909e-12	1.76344e-10
Bik	1.84226	6.11937	13.4676	0.000242714	0.00133412
Fasn	1.57951	6.42219	15.1864	9.74048e-05	0.000595379
Got2	1.16158	7.49738	25.323	4.84888e-07	5.00181e-06
Nr1h2	1.09423	7.70063	30.1916	3.91396e-08	4.97673e-07
AI662270	1.11018	7.55211	29.125	6.78564e-08	8.22528e-07
Creg1	1.50736	6.62337	15.8058	7.01865e-05	0.00044851
Lman1	1.37176	6.7818	17.841	2.40157e-05	0.000173786
Trbv3	1.27164	8.03482	20.723	5.3075e-06	4.37992e-05
Mthfd1	1.66615	6.35818	14.4455	0.000144277	0.000840895
Ciapin1	1.18115	7.47704	24.2352	8.52614e-07	8.32635e-06
Psma2	0.94395	8.98158	58.479	2.05475e-14	6.51506e-13
Npat	1.65245	6.3707	14.5199	0.000138686	0.00081211
Psmb4	1.01948	8.17527	39.5866	3.13834e-10	5.54708e-09
Bola3	1.05744	7.82932	33.2899	7.93932e-09	1.14904e-07
Timm22	1.34471	6.82997	18.4193	1.77257e-05	0.000131242
Actn4	1.08024	7.84819	30.8404	2.8015e-08	3.70196e-07
Gtse1	1.83644	6.14483	13.3895	0.000253039	0.00138113
Spin2c	1.84838	6.22171	13.2983	0.000265645	0.0014442
Psmc4	1.0683	7.81801	31.8592	1.65761e-08	2.27909e-07
Tstd3	1.2218	6.97829	22.3348	2.29022e-06	2.03846e-05
Trib1	1.84177	6.06762	13.2604	0.00027107	0.00146987
Gnb2	0.908696	9.56942	70.5181	4.5606e-17	2.1048e-15
Rqcd1	1.36791	6.68763	17.7004	2.58572e-05	0.000185176
Rnaseh2c	1.04716	7.87917	34.453	4.36669e-09	6.50878e-08
Pdia4	1.14833	7.34347	25.7373	3.912e-07	4.09642e-06
Rpl32	0.904021	12.512	72.4529	1.71063e-17	8.23017e-16
Dazap1	1.02882	7.92184	37.2622	1.03269e-09	1.67338e-08
Apobec3	0.971648	8.54717	48.6292	3.09237e-12	7.22964e-11
Snx19	1.83546	6.08212	13.1983	0.000280207	0.00151089
Mettl9	1.1833	7.26155	23.5296	1.23004e-06	1.15987e-05
Fcrl6	1.79748	6.3381	13.2072	0.000278883	0.0015057
Hsp90aa1	1.00801	8.75746	39.0224	4.18978e-10	7.28157e-09
Svbp	1.02691	7.8679	36.3155	1.67822e-09	2.64045e-08
Paics	1.05826	7.73808	31.5029	1.99143e-08	2.70024e-07
Drg1	1.17443	7.24666	23.6728	1.14183e-06	1.08614e-05
Bub1	1.81799	6.24607	13.0632	0.000301149	0.00161126
Sub1	0.895	10.0592	74.8037	5.19914e-18	2.61236e-16
Qrfp	1.7037	6.37137	13.6621	0.000218827	0.00121461
Srgap3	1.80924	6.33544	13.0664	0.000300637	0.00160921
Ppia	0.880958	12.1936	83.5936	6.07694e-20	3.98551e-18
Dr1	1.16913	7.13281	23.7237	1.11204e-06	1.05942e-05
Srm	1.3051	6.89726	18.8093	1.44461e-05	0.000108769
Haus4	1.22623	7.07955	21.2929	3.94188e-06	3.33921e-05
Rpl39l	1.86177	6.01038	12.8291	0.000341277	0.00179816
Bub1b	1.87623	6.33117	12.677	0.000370186	0.0019325
Sgta	1.19047	7.1071	22.7056	1.88815e-06	1.7099e-05
Tiprl	1.12369	7.60267	26.1148	3.21717e-07	3.43818e-06
Bspry	1.51616	6.59774	15.0577	0.000104276	0.000631998
Tmem64	1.81897	6.28423	12.8799	0.00033213	0.00175498
Ptger2	1.62592	6.45203	13.9731	0.000185447	0.00105278
Nfkb1	1.21095	7.02794	21.502	3.53461e-06	3.02506e-05
Cisd2	1.08664	7.60732	28.5726	9.02483e-08	1.069e-06
Ung	1.57989	6.4538	14.4008	0.00014774	0.000859872
Ankrd39	1.29825	7.02811	18.7369	1.50052e-05	0.000112368
Stard4	1.47056	6.72973	15.3878	8.75509e-05	0.000545486
Gramd1a	1.02289	7.84146	35.4996	2.55103e-09	3.91965e-08
Rpl4	0.889562	10.7716	72.8	1.43478e-17	6.98393e-16
Atf1	1.1112	7.59091	26.7723	2.28894e-07	2.51743e-06
Arid5b	1.1874	7.06147	22.5266	2.07249e-06	1.85982e-05
Cnot4	1.26895	6.96563	19.4006	1.05974e-05	8.23282e-05
Hmgcs1	1.3751	6.70801	16.8175	4.1152e-05	0.000280063
Bcl2l1	1.29944	6.8713	18.4909	1.7072e-05	0.000127005
Ppp1r3b	1.78196	6.29636	12.9202	0.000325055	0.00172436
Cd68	1.38704	6.7564	16.4385	5.02534e-05	0.000335948
Rps15a	0.868714	12.8455	85.96	1.83611e-20	1.28538e-18
Zdhhc18	1.18467	7.19671	22.4517	2.15493e-06	1.9263e-05
Ppp2r4	1.05429	7.76513	30.4709	3.38907e-08	4.40869e-07
Nucks1	1.15709	7.22661	23.5875	1.19361e-06	1.13107e-05
Rpl15	0.882073	11.4567	74.8703	5.02669e-18	2.53594e-16
Clec2d	0.945814	8.42181	49.4493	2.0356e-12	4.88741e-11
Ube2a	1.03924	7.99622	32.1633	1.4174e-08	1.97124e-07
Mrpl30	1.0131	8.34736	36.2708	1.71718e-09	2.69494e-08
Fkbp1a	0.949834	9.24225	48.0941	4.0624e-12	9.4092e-11
E2f6	1.74282	6.2312	12.985	0.000314004	0.00167214
Rps6kb1	1.20184	6.99246	21.4832	3.5695e-06	3.05072e-05
Kdelr2	1.18885	7.41743	22.1155	2.5673e-06	2.26246e-05
Gpr55	1.68541	6.26967	13.4017	0.00025139	0.00137333
B2m	0.850092	11.5238	105.921	7.67486e-25	8.69422e-23
Ttc39b	1.06482	7.59299	29.7919	4.80991e-08	5.96975e-07
Ddit4	1.12944	7.72594	24.9464	5.89467e-07	5.95247e-06
Psma7	0.939248	8.79491	51.4327	7.40949e-13	1.88428e-11
D630039A03Rik	1.76956	6.2692	12.8414	0.000339026	0.00178781
Pmpca	1.2805	6.89722	18.7871	1.46152e-05	0.000109843
Selk	0.920626	8.90148	56.5628	5.4432e-14	1.6344e-12
Gm10709	1.31874	6.85759	17.681	2.61229e-05	0.000186543
Dnajb6	0.957441	8.37267	45.6319	1.42696e-11	3.04997e-10
Rps6	0.875397	10.8863	76.4464	2.26272e-18	1.20495e-16
Ebp	1.05063	7.73432	30.3795	3.55261e-08	4.57798e-07
Rps4x	0.854045	12.5905	92.2029	7.82313e-22	6.4559e-20
Hist1h2ab	1.7724	6.15286	12.7052	0.000364643	0.00190917
E330009J07Rik	1.53065	6.51975	14.4569	0.0001434	0.000836567
Kifc1	1.67584	6.35358	13.3856	0.00025357	0.00138282
Hadhb	1.08292	7.37442	27.5644	1.51952e-07	1.73554e-06
Cd2bp2	1.12151	7.33589	25.1133	5.40589e-07	5.508e-06
Set	0.977513	8.41136	40.8519	1.64218e-10	3.00487e-09
Abl1	1.78922	6.20722	12.5786	0.000390186	0.00202841
Hmces	1.28079	6.86172	18.4276	1.76487e-05	0.000130827
Slc1a5	0.984214	8.17235	39.4673	3.336e-10	5.86318e-09
Oxct1	1.15723	7.30683	22.9804	1.63664e-06	1.504e-05
Rps9	0.856167	12.0063	88.0425	6.40623e-21	4.64117e-19
Surf4	1.0142	7.9088	34.368	4.56155e-09	6.7749e-08
Aimp2	1.4916	6.65141	14.843	0.000116841	0.000697967
Uqcrh	0.877374	10.0214	71.6037	2.63069e-17	1.23702e-15
Mrpl20	0.984098	8.07455	38.9874	4.26551e-10	7.40285e-09
BC030867	1.79047	6.182	12.4724	0.000413018	0.00212934
Etv3	1.52424	6.41611	14.3212	0.000154121	0.000893258
U2af1l4.1	1.61027	6.38259	13.5583	0.000231272	0.00127686
Mrpl23	1.03118	7.79128	31.6183	1.87657e-08	2.55562e-07
Psmd11	1.03611	7.83595	30.9791	2.60822e-08	3.46492e-07
Zscan21	1.61982	6.28865	13.4562	0.000244192	0.00134047
Actb	0.853136	13.3226	85.7194	2.07364e-20	1.41976e-18
Hdac4	1.43245	6.50627	15.3312	9.02135e-05	0.000557891
Zap70	0.984488	8.65093	38.2253	6.303e-10	1.06281e-08
Tuba1c	1.19682	7.7153	20.8155	5.0571e-06	4.1983e-05
Nde1	1.12087	7.31039	24.7021	6.6911e-07	6.65426e-06
Gpat4	1.28507	6.73335	17.823	2.42435e-05	0.000175231
Gfm1	1.51905	6.45911	14.2896	0.000156731	0.000905853
Tor1a	1.15672	7.23793	22.564	2.03255e-06	1.82871e-05
Mrpl42	1.05596	7.73194	28.9645	7.37188e-08	8.85834e-07
Sqle	1.55192	6.46292	13.941	0.000188639	0.00106895
Mrps11	1.20687	6.95867	20.3834	6.33758e-06	5.15487e-05
Psmc3ip	1.70899	6.28015	12.7972	0.000347133	0.00182516
Atad5	1.60951	6.36994	13.4291	0.000247754	0.00135704
Saal1	1.5344	6.55919	14.0663	0.000176481	0.00100509
Uba2	1.04149	7.57512	30.233	3.83136e-08	4.88665e-07
Stra13	1.01966	7.97392	32.2296	1.36989e-08	1.91155e-07
Nrm	1.19552	7.26874	20.7	5.37161e-06	4.42404e-05
Acd	1.10971	7.48495	25.1041	5.43164e-07	5.52971e-06
Smarcad1	1.29158	6.77087	17.5178	2.84635e-05	0.000202329
Capzb	0.85784	9.74095	77.7972	1.14185e-18	6.40925e-17
Chd4	1.04475	7.888	29.9325	4.4735e-08	5.61373e-07
Gorasp2	1.07625	7.55518	27.0512	1.98141e-07	2.21073e-06
Dctn3	0.978712	8.28014	38.2952	6.08116e-10	1.02679e-08
Bet1l	1.328	6.73609	16.7657	4.22898e-05	0.000286867
Ppib	0.868232	9.70035	71.3061	3.0589e-17	1.43297e-15
Nxt1	1.16508	7.13325	21.9002	2.87197e-06	2.5036e-05
Rpsa	0.84447	13.0155	88.5495	4.95792e-21	3.69944e-19
Chst11	1.52233	6.40457	14.0709	0.000176049	0.00100308
Atp5a1	0.882115	9.10646	62.3112	2.93259e-15	1.07479e-13
D10Jhu81e	1.23866	7.02175	18.9496	1.34217e-05	0.00010167
Fam19a3	1.78176	6.04053	12.2566	0.000463609	0.00235509
Slc38a1	1.0738	7.41998	26.9776	2.05823e-07	2.27979e-06
Nfkbib	1.10198	7.69855	25.2726	4.9772e-07	5.12146e-06
Sh3bgrl3	0.847456	10.9145	83.8403	5.36397e-20	3.53653e-18
Ctss	0.982282	8.1307	37.4412	9.42098e-10	1.5386e-08
Slc35b2	1.19222	7.15495	20.5838	5.70757e-06	4.68216e-05
Mrpl12	1.03683	7.85222	30.0324	4.24879e-08	5.36415e-07
Nubp1	1.0228	7.78057	31.1128	2.4346e-08	3.25511e-07
Rnaseh2b	1.18385	7.04462	20.8517	4.9626e-06	4.12259e-05
Arf6	0.905686	9.08742	53.9226	2.08543e-13	5.71132e-12
Irgm1	1.05302	7.60411	28.5085	9.32893e-08	1.10109e-06
Glrx2	1.16078	7.24611	21.8436	2.95801e-06	2.574e-05
Rpl10a	0.859093	11.5496	73.0673	1.25306e-17	6.14737e-16
Ddt	1.05662	7.67839	27.8947	1.28101e-07	1.48352e-06
Rpa2	1.02514	7.87457	30.6416	3.1037e-08	4.06679e-07
Rpl8	0.844067	12.02	85.576	2.22962e-20	1.51043e-18
Tmsb4x	0.825952	13.854	106.725	5.11368e-25	5.84601e-23
Fam57a	1.74959	6.08617	12.229	0.000470532	0.00238442
Rab18	1.06239	7.49175	27.2454	1.79203e-07	2.01357e-06
Plpp5	1.75382	6.26232	12.2041	0.000476837	0.00241147
Tes	0.960903	8.58523	39.714	2.94007e-10	5.23374e-09
Hist1h2bm	1.74236	6.11035	12.2467	0.000466074	0.00236472
Ndufs8	1.01477	7.67242	31.4435	2.05329e-08	2.77205e-07
Tbl1x	1.25594	6.97211	17.8765	2.3571e-05	0.000170667
Rnf19a	1.27428	6.98707	17.4927	2.88411e-05	0.00020478
Mbnl3	1.71448	6.23929	12.3672	0.000436933	0.00223507
Ifih1	1.38512	6.62027	15.4036	8.68246e-05	0.000542045
Asah1	1.3571	6.69601	15.8619	6.81367e-05	0.000436755
X2410015M20Rik	0.943569	8.37431	42.7838	6.11375e-11	1.19785e-09
Ccr5	1.08335	7.39992	25.598	4.2047e-07	4.37352e-06
Ndufa11	0.937061	8.49367	44.6501	2.35591e-11	4.85241e-10
Hspd1	1.04202	8.00529	28.9299	7.50441e-08	9.00891e-07
Cdc25a	1.64616	6.30256	12.8034	0.000345986	0.00181989
Timm17a	1.05261	7.71057	27.5988	1.49272e-07	1.70806e-06
Ccne1	1.41689	6.53569	15.0031	0.000107333	0.000647373
Aph1a	1.00103	7.94393	32.6308	1.11434e-08	1.56901e-07
E130012A19Rik	1.59587	6.36378	13.1504	0.000287456	0.00154596
Bcl2a1b	1.04362	8.16899	28.7726	8.13944e-08	9.69651e-07
Tceb1	0.9534	8.26027	40.2097	2.28115e-10	4.10938e-09
Mdh2	0.910372	8.73931	50.117	1.44846e-12	3.53906e-11
Mzt2	1.64291	6.35115	12.7456	0.000356847	0.00187228
Thy1	0.849045	11.0416	75.4959	3.66169e-18	1.88547e-16
Arpc4	0.883539	9.44181	57.7711	2.94468e-14	9.10512e-13
Lsm4	0.923745	8.76644	46.7882	7.90875e-12	1.75984e-10
Nkg7	0.849229	11.796	73.8265	8.52921e-18	4.21756e-16
Zdhhc3	1.08023	7.40836	25.4568	4.52392e-07	4.686e-06
Anapc11	0.945304	8.45484	41.4845	1.18812e-10	2.2227e-09
Ndc80	1.54167	6.43132	13.4298	0.000247657	0.00135704
Leprotl1	0.873555	9.03025	60.0186	9.39671e-15	3.18186e-13
Cerk	1.39258	6.6077	15.1589	9.8829e-05	0.000603089
Dip2a	1.74221	6.06348	12.0339	0.000522414	0.00260914
Poc1a	1.69461	6.25772	12.3065	0.000451385	0.0023005
Myl12a	0.870673	10.1396	61.0999	5.42499e-15	1.89358e-13
Ccdc32	1.26923	6.74869	17.1726	3.41325e-05	0.000238277
Gapvd1	1.27069	6.83572	17.1351	3.48121e-05	0.000242614
Nhp2l1	0.961361	8.27807	37.9523	7.24942e-10	1.20769e-08
X9530068E07Rik	1.15596	7.21259	21.1449	4.25835e-06	3.58778e-05
Gipc2	1.71305	6.3717	12.133	0.000495374	0.00249006
Dynlt3	1.38527	6.69989	15.1765	9.79128e-05	0.000598004
Rgs10	1.15963	7.11663	20.9383	4.74316e-06	3.95348e-05
Syncrip	1.12702	7.35932	22.6587	1.93485e-06	1.74838e-05
Gins1	1.73149	6.1256	12.0477	0.000518549	0.00259296
Snrpd2	0.949358	8.44494	39.6098	3.1012e-10	5.48921e-09
March5	1.06451	7.5435	26.0687	3.29488e-07	3.5062e-06
Plin2	1.45312	6.54737	14.2645	0.00015883	0.00091629
Ecd	1.31629	6.73634	16.2269	5.61891e-05	0.000368124
Ccnl1	1.01985	7.73241	29.7756	4.85049e-08	6.00815e-07
Rassf1	1.10388	7.47345	23.5501	1.21702e-06	1.1515e-05
Zfos1	1.06393	7.41027	25.8253	3.73762e-07	3.93293e-06
Cherp	1.2014	6.9003	18.9612	1.33405e-05	0.000101191
X5730455P16Rik	1.69371	6.21961	12.1637	0.000487298	0.0024564
Txndc17	0.950798	8.06329	38.4406	5.64461e-10	9.59584e-09
Psmc2	1.04988	7.57151	26.7907	2.26723e-07	2.49576e-06
Prpf38a	1.27126	6.78596	16.9303	3.87777e-05	0.000266084
Mrps33	0.976677	7.99228	34.2531	4.83916e-09	7.15312e-08
Pi4k2b	1.71472	6.15152	11.9342	0.000551138	0.00273615
Mtss1	1.71644	6.13701	11.9089	0.000558667	0.00277021
Lrrc58	1.33394	6.69899	15.6698	7.54185e-05	0.000476325
Rab1b	0.950504	8.42569	38.1472	6.56027e-10	1.1047e-08
Cytip	0.899272	9.06539	49.2052	2.30544e-12	5.48245e-11
Oasl2	1.69515	6.25966	12.0856	0.00050812	0.00254591
Ptpn5	1.70958	6.19386	11.9716	0.000540189	0.00268822
Gm14326	1.62214	6.35506	12.465	0.000414658	0.00213603
Dlat	1.29559	6.81177	16.3109	5.37531e-05	0.000354592
Pfkp	0.990607	7.88836	31.6519	1.84436e-08	2.51451e-07
Gnpnat1	1.24991	6.89538	17.1836	3.39351e-05	0.000237032
X1110004F10Rik	1.03061	7.83962	28.3497	1.0126e-07	1.18257e-06
Il1b	1.71193	6.34616	11.9068	0.000559283	0.00277216
Pqlc3	1.1489	7.18744	20.98	4.64107e-06	3.87876e-05
Cd320	1.57564	6.35904	12.8215	0.00034265	0.00180464
Polr3k	1.07706	7.42906	24.7392	6.56364e-07	6.54616e-06
Dtx3l	1.10937	7.2399	23.0447	1.58275e-06	1.45555e-05
Hddc2	1.24314	6.93813	17.3077	3.17891e-05	0.000223169
Mastl	1.71292	6.11292	11.8449	0.000578206	0.00285687
Tmem173	1.04553	7.44701	26.8392	2.2111e-07	2.43828e-06
Bend4	1.7107	6.15968	11.8825	0.000566631	0.00280301
Errfi1	1.32574	6.76527	15.7091	7.38674e-05	0.000468428
Bri3	1.05365	7.599	25.9922	3.428e-07	3.63234e-06
Ncl	0.893056	8.75776	50.2606	1.34626e-12	3.30232e-11
Snrnp27	1.11738	7.40002	22.3611	2.25907e-06	2.01361e-05
Snrpf	0.907002	8.82668	45.9686	1.20164e-11	2.59508e-10
Rps17	0.886982	9.38689	51.4688	7.27444e-13	1.85372e-11
Tecr	0.91832	8.54437	43.8208	3.59851e-11	7.27939e-10
Il2rg	0.829812	9.93349	76.0299	2.79396e-18	1.46901e-16
Sh3bp1	0.969886	8.13503	34.526	4.20605e-09	6.29947e-08
Serpinb6a	1.10065	7.70067	23.2737	1.4051e-06	1.30859e-05
Nedd8	0.896002	8.72515	48.5122	3.28234e-12	7.64508e-11
Eif2s3x	1.02623	7.49291	27.8922	1.28267e-07	1.48406e-06
Rps12.ps3	1.01315	7.66331	29.2748	6.28062e-08	7.64285e-07
Rpl23	0.828316	12.5205	76.3341	2.39514e-18	1.27003e-16
Aunip	1.71156	6.0699	11.7342	0.000613613	0.00301389
Fnbp4	1.11098	7.17429	22.6215	1.97269e-06	1.77742e-05
Phlpp1	1.69955	6.1858	11.8067	0.000590181	0.00291027
Rps25	0.838872	9.73995	68.7072	1.14222e-16	4.97662e-15
Ube2m	1.46473	6.71307	13.6259	0.000223089	0.00123662
Vti1b	0.995782	7.97827	30.401	3.51351e-08	4.54168e-07
Hint1	0.866409	9.54925	56.5414	5.5028e-14	1.64833e-12
Tatdn1	1.62114	6.3024	12.2471	0.000465982	0.00236472
Akap13	0.879472	8.97884	52.1433	5.15953e-13	1.34504e-11
Mul1	1.60682	6.32408	12.3542	0.000439986	0.00224607
Ing5	1.40526	6.50243	14.3182	0.000154367	0.000894266
Ap2s1	0.929586	8.25784	40.7744	1.70859e-10	3.11724e-09
Dlg2	1.69337	6.21008	11.7958	0.00059364	0.00292501
Rpl13	0.845274	12.8191	64.1834	1.13361e-15	4.31984e-14
Gbp7	0.979453	7.84608	31.8577	1.65888e-08	2.27909e-07
Snrpa1	1.06656	7.34066	24.6969	6.70909e-07	6.6635e-06
Ctc1	1.67331	6.23355	11.9463	0.000547561	0.00272056
Ech1	0.946855	8.28883	37.0975	1.12366e-09	1.81371e-08
Arhgap12	1.74364	6.3237	11.4567	0.000712384	0.00342477
Ndufb6	0.929978	8.17079	39.8871	2.69072e-10	4.8174e-09
X1110008F13Rik	0.937375	8.12708	38.4544	5.60474e-10	9.55026e-09
Ccdc50	1.07114	7.46509	24.1096	9.10063e-07	8.83889e-06
Cnih4	1.1496	7.24454	20.0263	7.63843e-06	6.1408e-05
Ube2i	0.855576	9.28022	58.3779	2.16306e-14	6.80654e-13
Magoh	1.03349	7.71062	26.7417	2.32543e-07	2.55306e-06
Rpl36.ps3	1.24704	6.72059	16.7865	4.18293e-05	0.000284206
Pomgnt1	1.69694	6.09633	11.6364	0.000646738	0.00315298
Vdac3	1.04659	7.60683	25.6699	4.05102e-07	4.23133e-06
Agbl5	1.69617	6.10379	11.6313	0.000648523	0.0031592
Tsen34	1.47394	6.4218	13.2678	0.000270001	0.00146473
Mga	1.31416	6.65774	15.5092	8.21052e-05	0.000514144
Isca1	1.13952	7.09236	20.4292	6.18775e-06	5.04948e-05
Tmem180	1.70944	6.26867	11.5173	0.000689513	0.00333153
Pdxk	1.66799	6.18536	11.7646	0.000603676	0.00296976
Rilpl2	0.984057	7.9173	30.5985	3.17342e-08	4.14942e-07
Akr1a1	0.892975	8.63397	46.5495	8.93332e-12	1.96328e-10
Zbed3	1.5558	6.38237	12.4577	0.000416276	0.00214348
Dek	0.926602	8.456	39.5316	3.22793e-10	5.68929e-09
Sit1	1.08263	7.46381	23.2278	1.43905e-06	1.33522e-05
Btg1	0.861618	10.2236	55.0038	1.20298e-13	3.40688e-12
Tspan3	1.1561	7.09965	19.4198	1.04916e-05	8.16586e-05
Ifi47	0.89874	8.7585	44.5734	2.44998e-11	5.02952e-10
Dhx58	1.34676	6.51828	14.8577	0.000115934	0.000693209
Sema4d	1.00277	8.03717	28.8201	7.94229e-08	9.48886e-07
Rpl12	0.828797	10.9216	67.3571	2.26529e-16	9.5043e-15
Mast2	1.69038	6.11564	11.5711	0.000669848	0.00324785
Atp6v1g1	0.927823	8.22417	38.8063	4.68024e-10	8.06646e-09
Crbn	1.08765	7.24151	22.7226	1.87149e-06	1.69605e-05
Anln	1.68858	6.09189	11.5353	0.000682858	0.0033045
Gypc	1.37605	6.60371	14.3777	0.000149563	0.000869263
Tmem184b	1.35266	6.56769	14.6829	0.000127193	0.000752591
X1700020I14Rik	1.00477	7.74963	28.4873	9.43166e-08	1.1098e-06
Arhgdia	0.850722	9.27257	57.177	3.98296e-14	1.21053e-12
Tob2	1.14213	6.99842	19.8675	8.29982e-06	6.62126e-05
Klra5	1.67858	6.35439	11.5771	0.000667701	0.00324122
Aacs	1.48099	6.351	12.9609	0.00031806	0.00169085
X2810428I15Rik	0.999664	7.78313	28.5893	8.9476e-08	1.06187e-06
Mpst	1.279	6.90859	15.8027	7.03039e-05	0.0004488
Impdh1	1.08431	7.39454	22.6759	1.91753e-06	1.73399e-05
Psma3	0.870736	8.81358	50.4046	1.25103e-12	3.08696e-11
Gnaq	1.68714	6.07875	11.4552	0.000712935	0.00342478
Cox10	1.4832	6.38361	12.8811	0.000331909	0.00175474
Ssr3	0.993362	7.64052	29.0237	7.14974e-08	8.61566e-07
A230050P20Rik	1.25763	6.6552	16.011	6.29772e-05	0.000409368
Cfap36	1.18254	7.07156	18.0538	2.1475e-05	0.000156126
Polr2h	1.1923	6.90703	17.6921	2.59706e-05	0.000185775
Lockd	1.15157	6.98066	19.3001	1.117e-05	8.6239e-05
Sp3os	1.33215	6.58882	14.8176	0.000118428	0.000706768
Atp5c1	0.848846	9.52623	56.2478	6.38886e-14	1.89551e-12
Mir155hg	1.55439	6.38595	12.2154	0.000473974	0.00239894
Lrrc59	1.23205	6.91269	16.5929	4.63234e-05	0.000311346
Exo1	1.68018	6.08575	11.4437	0.000717369	0.00344343
Ugp2	1.20257	6.97009	17.1405	3.47145e-05	0.000242205
Rpl28	0.82009	11.7518	67.4699	2.13927e-16	9.0364e-15
Rpl7	0.803758	11.3241	77.0641	1.65497e-18	9.0055e-17
Tmem106c	1.47773	6.48438	12.8618	0.000335363	0.00177
Sdhaf1	1.17864	7.10362	17.9978	2.21157e-05	0.000160503
Stil	1.70515	6.17104	11.2175	0.000810279	0.0038362
Ddx1	1.21232	6.91333	16.9141	3.91106e-05	0.000267926
Zmym1	1.69727	6.19784	11.2435	0.000799041	0.0037902
Rcan3	1.57371	6.33531	12.0351	0.000522072	0.00260848
Atp5b	0.859927	9.23632	51.2501	8.13168e-13	2.04292e-11
Rell1	1.43493	6.48715	13.2546	0.000271909	0.00147316
Edf1	0.83707	9.3523	58.5834	1.94849e-14	6.25777e-13
Bbip1	1.10468	7.19086	21.2138	4.108e-06	3.4658e-05
Ccnf	1.60864	6.2895	11.6563	0.000639864	0.0031268
Sept9	0.901144	8.58598	40.3321	2.14254e-10	3.87493e-09
Timm13	0.894673	8.37748	41.7365	1.04439e-10	1.97483e-09
Dad1	0.851011	9.13079	52.1605	5.11453e-13	1.3361e-11
Adora2a	1.1352	7.14538	19.3806	1.07089e-05	8.31423e-05
Pold2	1.20967	6.93352	16.7615	4.23841e-05	0.000287349
Dnajb5	1.65645	6.19989	11.3538	0.000752944	0.00359618
Rabepk	1.21249	6.79052	16.6159	4.57669e-05	0.000308104
Atp6v0b	0.976025	7.92014	29.7206	4.9902e-08	6.15064e-07
Mrpl4	0.899408	8.33146	40.2089	2.28208e-10	4.10938e-09
Tmem147	1.08023	7.3144	22.0216	2.69597e-06	2.36414e-05
Nutf2	0.982098	7.72579	28.9231	7.53112e-08	9.02358e-07
Rps3a1	0.788972	12.5327	81.645	1.6286e-19	9.99706e-18
Cnih1	1.02446	7.5295	25.2694	4.98551e-07	5.12578e-06
Wdhd1	1.55067	6.29676	11.9489	0.000546787	0.00271888
Hacd3	1.11542	7.09938	20.0725	7.45594e-06	6.00572e-05
Tufm	1.07681	7.26179	22.0868	2.6059e-06	2.29323e-05
Gltp	0.913311	8.3561	37.7233	8.15258e-10	1.34913e-08
Plaur	1.67063	6.07897	11.2025	0.000816888	0.00386163
Il21r	0.998646	7.97403	27.0365	1.99653e-07	2.2233e-06
Hmgcr	1.20013	6.87453	16.8218	4.10598e-05	0.000279588
Gpr180	1.36676	6.52065	13.8756	0.000195315	0.00110128
Btf3	0.801541	10.5916	70.6272	4.31527e-17	1.99898e-15
Sik1	1.45399	6.56564	12.7472	0.000356545	0.00187228
Abhd17a	1.1474	7.13586	18.6762	1.54903e-05	0.000115791
Ndufb5	0.86658	8.62462	46.2329	1.04998e-11	2.28225e-10
Cenpu	1.65636	6.11561	11.194	0.000820618	0.00387632
Xrcc4	1.46118	6.43533	12.5542	0.00039531	0.00205163
Aen	1.20841	6.82425	16.412	5.09628e-05	0.000340495
Aspm	1.73944	6.37038	10.6938	0.00107496	0.00490485
Baiap2	1.3566	6.61389	13.8644	0.000196489	0.00110589
Itsn1	1.66	6.07612	11.1553	0.000837938	0.00394219
Polr3h	1.52338	6.39116	12.0207	0.00052612	0.00262239
Slc37a2	1.61265	6.40812	11.3318	0.000761907	0.0036362
Rer1	0.902563	8.47174	38.029	6.96993e-10	1.1658e-08
Rad18	1.3841	6.509	13.4272	0.000247999	0.00135779
Copb2	1.14122	7.13801	18.6389	1.57961e-05	0.000117923
Hist1h2ak	1.65124	6.08253	11.1486	0.000840958	0.00395441
Pfkfb3	1.38423	6.55033	13.4096	0.000250342	0.00136821
Prkch	0.911791	8.47081	36.6246	1.43213e-09	2.27624e-08
Polr2d	1.1085	7.27788	19.8867	8.2168e-06	6.56764e-05
Elmsan1	1.14358	6.86365	18.3792	1.81019e-05	0.000133551
Rpl18a	0.784447	12.5562	77.6473	1.23182e-18	6.88327e-17
H2.Q4	0.866426	9.14336	44.6622	2.34138e-11	4.83045e-10
Nat6	1.59164	6.23535	11.4033	0.000733141	0.00351372
Gpr18	1.09386	7.3632	20.4325	6.17708e-06	5.04408e-05
Emid1	1.64773	6.12772	11.0766	0.000874229	0.00408925
Fam69b	1.67507	6.1831	10.9474	0.000937373	0.00434385
Atp8b4	1.05237	7.49671	22.6402	1.95351e-06	1.76269e-05
Exosc10	1.19921	6.93462	16.3437	5.28313e-05	0.000350167
Krtcap3	1.39557	6.51942	13.0877	0.000297248	0.00159312
Lpin2	1.27639	6.66138	14.952	0.000110279	0.00066258
Txnl1	0.936584	7.94529	31.6743	1.82321e-08	2.49112e-07
Dnmt1	1.02621	7.51022	24.0399	9.43603e-07	9.13616e-06
Cct7	0.893526	8.47614	38.3362	5.95489e-10	1.0082e-08
Hnrnph1	1.07234	7.42412	21.2875	3.95297e-06	3.34633e-05
Lamtor3	1.11232	7.14963	19.3565	1.08449e-05	8.40931e-05
Chmp7	1.31542	6.54723	14.1157	0.000171899	0.000984841
Pfdn4	1.2311	6.83718	15.6018	7.81794e-05	0.000492017
Uqcc2	0.972778	7.85332	27.661	1.44551e-07	1.66014e-06
Atp6v0c	0.863197	8.56997	43.0154	5.43104e-11	1.07423e-09
Kif20a	1.64101	6.25962	10.8996	0.000961832	0.00445057
Cd164	0.931986	8.12025	31.4717	2.0237e-08	2.74102e-07
Ormdl2	1.14271	6.99333	17.7663	2.49773e-05	0.000179701
Nfatc1	0.995432	7.63645	25.7194	3.9483e-07	4.13096e-06
Syngr2	0.978221	7.78796	27.0286	2.00469e-07	2.22841e-06
Reep5	0.854746	9.31981	44.968	2.00277e-11	4.18033e-10
Rpl6	0.784805	11.9286	69.0391	9.65317e-17	4.29601e-15
Chpf2	1.3554	6.4782	13.3581	0.000257302	0.00140194
Ptk2b	1.03073	7.6163	23.2769	1.40277e-06	1.3074e-05
Eif3f	0.798264	10.6266	61.3958	4.66806e-15	1.65961e-13
Fignl1	1.65521	6.19841	10.7489	0.00104341	0.00477372
Mcm4	1.06739	7.248	20.942	4.734e-06	3.95053e-05
Rpl18	0.783249	12.25	68.8167	1.08053e-16	4.741e-15
X0610009O20Rik	1.34934	6.5084	13.3823	0.000254012	0.00138462
Bax	0.8863	8.47028	37.7654	7.97845e-10	1.32207e-08
Ndufs5	0.906141	8.06428	34.3066	4.70783e-09	6.97308e-08
Uhrf2	1.15339	7.22884	17.1359	3.47979e-05	0.000242614
Ptpn9	1.22862	6.65715	15.3531	8.91758e-05	0.000553121
Rpa3	1.06602	7.48576	20.9292	4.76582e-06	3.96971e-05
Rps3	0.777709	12.2202	70.2504	5.22349e-17	2.38425e-15
Cep83	1.25077	6.65877	14.8883	0.000114068	0.000683367
Serp1	0.996728	7.80094	24.9941	5.75048e-07	5.82101e-06
Adgrg1	1.63662	6.37159	10.7487	0.00104354	0.00477372
Hspa14	1.02473	7.38174	23.2398	1.43006e-06	1.32787e-05
Lpp	1.38426	6.52929	12.7448	0.000356997	0.00187228
Ccnd2	0.900085	8.65383	34.4595	4.35214e-09	6.49485e-08
Mphosph6	1.24996	6.74662	14.819	0.000118337	0.000706561
Tspan13	1.02824	7.62932	22.907	1.70033e-06	1.55564e-05
Flywch2	1.62304	6.07569	10.7479	0.001044	0.00477406
Sumo2	0.788971	9.98891	62.8217	2.26296e-15	8.34553e-14
Zwilch	1.6189	6.10457	10.7742	0.00102924	0.00471349
Trim30a	1.02505	7.59809	23.1159	1.52528e-06	1.40477e-05
Anp32a	0.836653	8.94785	47.3662	5.88904e-12	1.32461e-10
Psma5	0.93651	8.1557	30.041	4.23009e-08	5.34595e-07
Cdkn2a	1.6077	6.24848	10.8054	0.00101207	0.00464508
Glrx3	0.931228	7.94216	30.348	3.61088e-08	4.64826e-07
Tpt1	0.758588	12.6759	81.0158	2.23918e-19	1.35449e-17
Aifm1	1.30822	6.55857	13.7688	0.000206742	0.00115583
Vcp	0.942181	7.98377	29.2774	6.27239e-08	7.6403e-07
Gclm	0.885622	9.11375	36.5684	1.47399e-09	2.3398e-08
Lsm6	0.940471	8.00781	29.52	5.53425e-08	6.79432e-07
Snrpb	0.821642	9.0091	51.3299	7.80762e-13	1.96945e-11
Ndufa13	0.785861	9.48177	62.821	2.26369e-15	8.34553e-14
Rpl24	0.786694	11.577	62.2357	3.04718e-15	1.11074e-13
Nosip	1.01446	7.39444	23.356	1.34626e-06	1.26039e-05
Tpm3	0.796652	9.45691	58.414	2.1237e-14	6.71661e-13
Luc7l2	0.872247	8.29532	38.3314	5.96948e-10	1.0093e-08
Gcat	1.46497	6.33962	11.6925	0.000627537	0.00307018
Mfsd6	1.07784	7.02095	19.7539	8.80832e-06	6.96008e-05
Ube2j1	1.01166	7.42273	23.5008	1.24861e-06	1.17603e-05
Klrd1	0.898788	10.0499	33.4248	7.40737e-09	1.07329e-07
Hmgn1	0.941461	7.83209	29.022	7.15609e-08	8.61566e-07
Mpc1	0.947516	7.97329	28.3877	9.92962e-08	1.1629e-06
Tmsb10	0.745015	13.624	86.7953	1.20353e-20	8.61905e-19
Tma7	0.806502	9.25804	54.4245	1.61535e-13	4.48304e-12
Rhoa	0.809377	9.5939	52.8901	3.52751e-13	9.41249e-12
Txlna	1.24933	6.65553	14.541	0.000137145	0.000803838
Commd10	1.1987	6.85934	15.4189	8.61238e-05	0.000537939
Mettl5	1.3616	6.62121	12.7458	0.000356808	0.00187228
Rps7	0.775429	12.0867	64.9319	7.75299e-16	3.03805e-14
Helz2	1.10923	6.90734	18.306	1.88116e-05	0.000138133
Hprt	0.919784	8.20407	30.5765	3.20964e-08	4.19239e-07
Osgin1	1.65105	6.19621	10.417	0.00124863	0.00556279
Tmpo	1.0452	7.77461	21.2315	4.07028e-06	3.4363e-05
Cdkn2aip	1.12053	6.90543	17.5758	2.76077e-05	0.000196582
Rpl5	0.788671	10.209	58.6487	1.88495e-14	6.06933e-13
Gm7879	1.65888	6.1036	10.3832	0.00127166	0.00564122
Ubash3a	1.03495	7.4322	21.7221	3.15136e-06	2.72598e-05
Csnk1a1	0.875369	8.44457	36.6594	1.40677e-09	2.24166e-08
Med30	0.970304	7.75515	25.9222	3.55456e-07	3.75367e-06
Ccdc18	1.60318	6.08309	10.5361	0.00117063	0.00528138
Rpl11	0.748947	12.0085	77.604	1.25917e-18	7.00467e-17
Pcna	1.01088	7.64312	22.9714	1.6443e-06	1.50881e-05
Cby1	1.4809	6.40134	11.3571	0.000751614	0.00359121
Zc3h12a	1.23828	6.77021	14.5612	0.000135677	0.000795984
Scand1	0.843161	8.76681	42.4419	7.28116e-11	1.4045e-09
Fanci	1.60168	6.06862	10.5073	0.00118902	0.00535265
Ldlrad4	1.55474	6.19029	10.7946	0.00101795	0.00466721
Strap	0.986407	7.72383	24.3406	8.07186e-07	7.93244e-06
X0610010F05Rik	1.6404	6.14725	10.3729	0.00127878	0.00566878
Prkrip1	1.30804	6.55865	13.3042	0.000264811	0.00144033
Nfat5	1.13185	7.06462	16.9209	3.89704e-05	0.000267112
Cers6	1.5725	6.32308	10.6696	0.00108911	0.00495487
Pola1	1.44186	6.37073	11.6409	0.000645189	0.00314666
Ctnnbip1	1.31508	6.50258	13.1983	0.000280205	0.00151089
Vdac2	0.842921	8.70387	41.8634	9.78799e-11	1.85927e-09
Snrnp25	1.06648	7.1175	19.4788	1.01722e-05	7.94211e-05
Rpl13a	0.734157	12.049	88.494	5.09887e-21	3.73917e-19
Trim12c	1.02758	7.33271	21.5939	3.36915e-06	2.90138e-05
Eprs	1.05542	7.34082	19.8424	8.40957e-06	6.70024e-05
Ost4	0.836393	9.10459	42.745	6.2362e-11	1.21611e-09
Afg3l2	1.16483	6.9587	15.8719	6.7776e-05	0.000435339
Nanos1	1.59214	6.10406	10.493	0.00119826	0.00538265
X4930486L24Rik	1.35139	6.4342	12.528	0.000400895	0.00207712
Slc30a9	1.16748	6.96148	15.8039	7.02569e-05	0.000448729
Mpdu1	1.0598	7.22125	19.6323	9.38691e-06	7.37983e-05
Wbp4	1.02059	7.28261	21.9183	2.84502e-06	2.48436e-05
Ubqln1	1.1449	6.89139	16.3427	5.2858e-05	0.000350167
Rpl17	0.763433	11.9879	64.5691	9.32052e-16	3.60693e-14
Rpl19	0.73872	12.7291	77.8572	1.10766e-18	6.27388e-17
Rpl9	0.743738	12.3946	75.5699	3.52702e-18	1.83126e-16
X9330175E14Rik	1.21557	6.69743	14.6176	0.000131678	0.000776911
Nup62	1.12918	6.98812	16.7337	4.30094e-05	0.000291114
Slc25a4	0.852357	8.51473	38.073	6.81473e-10	1.14291e-08
Rad54b	1.59734	6.04475	10.3969	0.00126228	0.00560402
Rprd1b	1.23152	6.666	14.3356	0.000152947	0.000887277
RP23.191I16.4	1.59474	6.08204	10.3982	0.0012614	0.00560402
Rps11	0.758816	12.4482	65.1602	6.90491e-16	2.73149e-14
Rpl36a	0.814367	10.7703	46.2871	1.02133e-11	2.22497e-10
Acp1	0.982627	7.53884	23.8274	1.05374e-06	1.01005e-05
Traf2	1.096	7.01509	17.7149	2.56606e-05	0.00018398
Palm	1.52244	6.25622	10.7117	0.00106458	0.00486104
Tmed2	0.821714	9.09737	44.4906	2.55576e-11	5.23805e-10
Zgrf1	1.58592	6.09099	10.3935	0.00126458	0.00561181
Ctps	1.57749	6.25725	10.409	0.00125406	0.005581
Cox5b	0.789369	9.70107	52.8079	3.67822e-13	9.73128e-12
Ubac2	0.927831	8.05911	28.1164	1.14235e-07	1.32787e-06
Prrc2a	0.967343	7.45978	24.8471	6.20616e-07	6.23166e-06
Hirip3	1.429	6.4154	11.4574	0.000712082	0.00342465
Bre	1.04797	7.30921	19.7643	8.76033e-06	6.92656e-05
Mrpl14	0.974573	7.51876	24.2043	8.66388e-07	8.44762e-06
Ctsz	1.07947	7.06399	18.3158	1.87149e-05	0.000137666
Fam96a	0.906515	8.11439	29.7624	4.88373e-08	6.03357e-07
Ptdss2	1.47636	6.3128	10.9944	0.000913888	0.0042429
Srebf1	1.21023	6.70116	14.4867	0.00014115	0.000824986
Dnajc2	0.950985	7.80077	25.5429	4.32663e-07	4.48999e-06
Fbrs	1.37809	6.4309	11.9055	0.000559677	0.00277302
Pop5	0.976191	7.63539	23.8167	1.0596e-06	1.01255e-05
Nfkbil1	1.12979	6.91963	16.3109	5.37537e-05	0.000354592
Canx	0.965868	7.7302	24.4881	7.47708e-07	7.37703e-06
Eif2ak2	1.24538	6.76208	13.7195	0.000212241	0.00118174
Tmem189	1.43982	6.36879	11.1917	0.000821623	0.00387959
Tbc1d9b	1.13803	6.8459	15.9847	6.38566e-05	0.000414069
Slirp	1.06959	7.06176	18.3519	1.83637e-05	0.000135216
Tpst1	1.57733	6.06908	10.267	0.00135433	0.00595076
Naca	0.767792	10.9517	57.4597	3.44974e-14	1.0588e-12
Gabpb1	1.15489	6.85532	15.5132	8.19315e-05	0.000513556
Ensa	1.10865	7.00847	16.8557	4.03319e-05	0.000275384
Hnrnpa3	0.777277	9.6482	53.699	2.33686e-13	6.3719e-12
Tmem2	1.44745	6.42725	11.1146	0.000856529	0.0040155
Slc29a1	1.10028	7.03658	17.0862	3.57203e-05	0.000248111
Pabpc1	0.747981	10.7424	63.6023	1.52253e-15	5.74916e-14
Qpct	1.37808	6.35579	11.7157	0.000619758	0.00303689
Trim28	1.06576	7.34532	18.3585	1.83004e-05	0.000134856
Arl1	1.00335	7.61817	21.5975	3.36289e-06	2.89799e-05
Gm5106	1.57703	6.04637	10.2042	0.00140118	0.00612425
Lgals9	0.901548	8.08254	29.1873	6.57077e-08	7.97258e-07
Capns1	0.886278	8.26652	30.5603	3.2365e-08	4.22304e-07
Mrpl41	1.00563	7.33292	21.465	3.60347e-06	3.07764e-05
Mfsd2a	1.57258	6.07005	10.2055	0.00140026	0.00612425
Cbx6	1.44203	6.33079	11.0544	0.000884761	0.00413231
Cenpt	1.51206	6.27662	10.4853	0.00120327	0.00539701
Trappc13	1.28365	6.61806	12.8863	0.000330996	0.0017514
Smc4	0.914577	8.1783	27.8228	1.3295e-07	1.53255e-06
Nudt2	1.38125	6.50901	11.5718	0.000669592	0.00324785
Dopey1	1.42862	6.29081	11.1363	0.000846552	0.00397471
Cd82	0.841113	8.88431	37.3788	9.72739e-10	1.58242e-08
Ms4a6d	1.27473	6.62599	12.9613	0.000317996	0.00169085
Trbc2	0.878682	8.92885	30.6796	3.04346e-08	3.99627e-07
Rpl31	0.802172	9.3936	44.2309	2.91835e-11	5.97136e-10
Ssbp4	0.918115	7.78286	27.1931	1.84117e-07	2.06506e-06
Jdp2	1.55525	6.17149	10.1599	0.00143527	0.00624492
Mtx1	1.1387	6.88764	15.658	7.58921e-05	0.000479074
Psmb10	0.819106	8.73885	40.753	1.72735e-10	3.14685e-09
Fermt3	0.877579	8.03163	30.6332	3.11707e-08	4.08002e-07
Tctex1d2	1.55597	6.1487	10.1552	0.00143892	0.00625404
Palb2	1.5616	6.07344	10.1236	0.00146385	0.0063447
Exosc8	0.950151	7.73283	24.4749	7.52862e-07	7.41613e-06
Mlkl	1.56197	6.09379	10.1159	0.00146992	0.00636658
Parp12	1.60399	6.27509	9.95382	0.00160516	0.00684529
U2af1	0.886864	8.13506	29.8527	4.66148e-08	5.82615e-07
Psme1	0.76225	9.88463	55.625	8.77032e-14	2.53566e-12
Rps8	0.744789	12.4199	60.7798	6.38298e-15	2.21555e-13
Haghl	1.24223	6.65637	13.2976	0.000265753	0.0014442
Zfp593	1.06432	7.08919	17.774	2.48762e-05	0.00017918
Cbx4	1.05334	7.33262	18.3511	1.83709e-05	0.000135216
Sssca1	1.06749	7.03418	17.648	2.65792e-05	0.000189693
Chrac1	1.02512	7.51816	19.7383	8.88048e-06	7.00378e-05
Osgep	1.05017	7.16348	18.408	1.78305e-05	0.000131783
Prr7	1.15009	6.75591	15.2212	9.56231e-05	0.000586109
Dazap2	0.788629	9.16123	46.5169	9.08313e-12	1.99269e-10
Csf2ra	1.56303	6.08812	10.0447	0.00152788	0.00656966
Ndufa12	0.900106	7.79577	27.8442	1.31487e-07	1.5171e-06
Kpna6	1.36761	6.40389	11.4857	0.000701341	0.00338343
Aif1	1.55321	6.18432	10.0794	0.00149933	0.00647371
Srxn1	1.55763	6.10449	10.0454	0.00152728	0.00656934
Myl6	0.737833	10.8127	61.3508	4.77605e-15	1.68596e-13
Mrpl15	0.939788	7.59533	24.8071	6.33645e-07	6.35225e-06
Arpp19	0.813322	8.53224	39.8957	2.67898e-10	4.80328e-09
Bzw2	0.999983	7.13479	20.7599	5.20617e-06	4.30494e-05
Shfm1	0.760788	9.46643	53.6685	2.37343e-13	6.45749e-12
Mapk6	1.20806	6.63221	13.7679	0.000206845	0.00115583
Arf1	0.778692	9.18628	47.6869	5.00016e-12	1.13907e-10
Stard3nl	0.977602	7.6832	22.0637	2.63748e-06	2.31611e-05
Atp6ap2	1.14953	6.8444	15.0745	0.00010335	0.000626688
Rab8a	0.818157	8.69973	38.6006	5.20019e-10	8.88882e-09
Ptbp1	0.849693	8.15857	32.849	9.96016e-09	1.42006e-07
Lzic	1.16907	6.77934	14.5534	0.000136244	0.000798936
Lad1	1.64584	6.25455	9.59751	0.00194841	0.0080742
Ndufs2	0.938285	7.87419	24.6964	6.71109e-07	6.6635e-06
Trim12a	0.986435	7.24487	21.4116	3.7052e-06	3.15588e-05
Anp32e	0.953495	7.75071	23.4218	1.30094e-06	1.22057e-05
Rps26	0.792335	11.809	43.0743	5.26999e-11	1.04569e-09
Hnrnpd	1.00434	7.31146	20.1522	7.15189e-06	5.772e-05
Il10ra	0.895907	8.10725	27.5143	1.55935e-07	1.77629e-06
Csnk1d	0.957662	7.53354	22.9584	1.65542e-06	1.51789e-05
Snrpc	0.876583	8.00413	29.6827	5.08872e-08	6.26586e-07
Rpl27a	0.732023	12.2445	60.7086	6.61801e-15	2.27182e-13
Rbx1	0.790287	8.76982	42.8876	5.79763e-11	1.13771e-09
Dis3	1.38953	6.32749	11.0207	0.000900991	0.0041924
Tmem176a	1.54998	6.07291	9.92779	0.00162802	0.00692379
Ctsh	1.54414	6.1573	9.93817	0.00161886	0.00689192
Cops3	1.10299	6.88196	15.9383	6.54422e-05	0.000422307
Csnk1e	1.45067	6.3547	10.4667	0.00121543	0.00543434
Kcnk7	1.3236	6.62236	11.654	0.000640653	0.0031282
Uqcrb	0.826404	8.65883	35.7036	2.2974e-09	3.56513e-08
Dbnl	0.878216	8.11911	28.9277	7.51325e-08	9.01083e-07
Srebf2	1.0543	7.09139	17.3759	3.06697e-05	0.000215674
Rnf125	1.03207	6.94902	18.5031	1.69632e-05	0.000126271
Snd1	1.12436	6.87025	15.3388	8.98515e-05	0.000556758
Vapa	0.874236	8.17153	29.0791	6.94839e-08	8.38991e-07
Ppp4c	0.783031	8.83345	43.7747	3.68434e-11	7.4169e-10
Raly	0.787838	8.91308	42.6308	6.61097e-11	1.28517e-09
H2.T23	0.79221	9.24343	41.3413	1.27838e-10	2.3776e-09
Dscc1	1.57927	6.15677	9.66843	0.00187461	0.00781518
Psmd8	0.825022	8.43801	35.1941	2.9843e-09	4.5426e-08
Mtfr2	1.5419	6.05053	9.86607	0.00168354	0.0071114
Msto1	1.26766	6.55343	12.2711	0.000460028	0.00233976
Trpv2	0.934201	7.5666	23.9727	9.77107e-07	9.40938e-06
Wdr1	0.826533	8.97775	34.9008	3.46947e-09	5.21508e-08
Psmd9	1.0038	7.19449	19.5477	9.81185e-06	7.67999e-05
Rft1	1.58456	6.13505	9.61527	0.00192966	0.00800984
Colgalt1	1.12184	6.91027	15.2156	9.59096e-05	0.000587317
Fli1	0.931879	7.7191	23.9804	9.73219e-07	9.37918e-06
Psma1	0.870296	8.04099	29.1038	6.86017e-08	8.29142e-07
Dcps	0.975509	7.54814	21.0998	4.35979e-06	3.67077e-05
Nudc	0.934204	7.7847	23.7268	1.11027e-06	1.05853e-05
Rps14	0.72967	11.6746	58.2086	2.35746e-14	7.38099e-13
Mthfd1l	1.21235	6.68695	13.0355	0.000305637	0.00163457
Hk1	1.0023	7.37469	19.442	1.03704e-05	8.08162e-05
Morf4l1	0.784508	8.86877	42.3159	7.76585e-11	1.48877e-09
Bmyc	1.24844	6.70891	12.465	0.000414646	0.00213603
Mrpl21	0.96959	7.34311	21.5249	3.4926e-06	2.99321e-05
Slc52a3	1.42829	6.40512	10.4391	0.00123378	0.00550057
Ap2m1	0.809373	8.55144	37.0454	1.15408e-09	1.86042e-08
Hscb	0.959379	7.51446	21.8995	2.87308e-06	2.5036e-05
Tfg	1.02782	7.16298	18.1553	2.03597e-05	0.000148537
Pstpip1	0.810426	8.48876	36.6882	1.38618e-09	2.21167e-08
Srp9	0.787698	8.88557	41.1913	1.38034e-10	2.552e-09
Snx3	0.809107	8.63993	37.0426	1.15579e-09	1.86075e-08
Dbf4	1.04655	7.1534	17.2354	3.30219e-05	0.000231042
Milr1	1.52861	6.08142	9.76438	0.00177925	0.00746758
Tspan31	1.02066	7.45369	18.4106	1.78068e-05	0.000131686
Wdr83os	0.873928	8.16555	28.0368	1.19031e-07	1.38105e-06
Alkbh3	1.15606	6.86288	14.1018	0.000173174	0.000989874
Bambi	1.58276	6.13115	9.49495	0.00206038	0.00846502
Etohi1	1.52726	6.08888	9.7396	0.0018034	0.00755874
Ddx21	0.953711	7.49945	22.008	2.71517e-06	2.3793e-05
Ptpn6	0.913357	8.25348	24.7464	6.53896e-07	6.53424e-06
Atp6v0e	0.799555	8.81561	37.8315	7.71265e-10	1.27973e-08
Rasd1	1.52605	6.08285	9.71901	0.00182372	0.00763621
Slfn1	0.899514	8.1257	25.5844	4.23439e-07	4.40072e-06
Eif3m	0.799562	8.68548	37.6431	8.49473e-10	1.40388e-08
X4833439L19Rik	1.10203	6.95623	15.4299	8.56212e-05	0.000535068
Cand1	1.23247	6.64216	12.538	0.000398761	0.00206695
Rps15	0.779444	9.57569	41.5357	1.15738e-10	2.17528e-09
Hip1	1.06796	7.01645	16.2981	5.41184e-05	0.000356809
Cox6c	0.743309	9.67836	50.6198	1.1211e-12	2.77183e-11
Gm21092	1.14796	6.67612	14.1895	0.00016529	0.000951793
Tmem9	1.25837	6.52794	12.0758	0.000510801	0.00255729
Dag1	1.57567	6.10941	9.3981	0.00217211	0.00888013
Rapgef6	0.872454	7.96648	27.456	1.60706e-07	1.82216e-06
Cops8	1.03518	7.05964	17.3779	3.06371e-05	0.000215567
Ckap2	1.49211	6.28227	9.88717	0.00166435	0.00704615
Pdcd5	0.872007	8.23156	27.4719	1.59394e-07	1.80893e-06
Hnrnpk	0.736933	9.32249	51.5622	6.93633e-13	1.77118e-11
Timm17b	0.913245	7.7473	24.2726	8.36195e-07	8.19168e-06
Cox17	0.850672	8.42461	29.7389	4.94331e-08	6.09887e-07
Sept7	0.876798	8.46278	27.0189	2.01481e-07	2.23766e-06
Tpr	0.804064	8.6572	35.5932	2.43137e-09	3.75431e-08
Ptbp3	0.84686	8.18117	29.8473	4.67459e-08	5.83083e-07
Card19	0.991516	7.50365	19.1205	1.22716e-05	9.40449e-05
Hus1	1.5635	6.14193	9.32793	0.00225687	0.00916653
Creb3l2	1.50525	6.30636	9.70174	0.00184094	0.0076906
Trav5.1	1.60076	6.80429	9.18957	0.00243398	0.00976806
Lppos	1.45833	6.29174	9.97115	0.00159012	0.00679509
Cct8	0.878842	7.96363	26.3187	2.89476e-07	3.12354e-06
Ccnh	1.08044	6.99235	15.6131	7.77127e-05	0.000489822
Rps12	0.736618	11.5232	49.8959	1.62125e-12	3.93808e-11
Rpl29	0.701888	11.6509	60.8346	6.20765e-15	2.16071e-13
Ergic3	0.937655	7.71443	22.3178	2.3105e-06	2.05358e-05
Dnajc19	0.893443	7.85465	25.2191	5.11726e-07	5.24393e-06
Gbf1	1.19541	6.77687	12.8372	0.000339803	0.00179115
Selplg	0.719599	10.4041	55.3952	9.85779e-14	2.83037e-12
Tatdn2	1.48834	6.33201	9.73871	0.00180428	0.00755989
Ufd1l	1.02204	7.23122	17.4606	2.93327e-05	0.000207797
Swsap1	1.51517	6.03868	9.57497	0.00197248	0.00815766
Tmem14c	0.82187	8.37101	31.88	1.63996e-08	2.26009e-07
Parpbp	1.55031	6.19078	9.3414	0.00224034	0.00911126
Tap2	0.818136	8.4917	32.2123	1.38216e-08	1.92653e-07
Ptp4a1	0.98814	7.39056	19.042	1.27872e-05	9.75756e-05
Gtpbp3	1.51298	6.22675	9.56005	0.00198857	0.00821605
Ipmk	1.51546	6.1982	9.53404	0.00201695	0.00831401
Ndufb10	0.788803	8.67625	37.268	1.02961e-09	1.67058e-08
Ube2d3	0.736412	9.66671	48.9042	2.68777e-12	6.3193e-11
Rps13	0.686427	12.3762	64.6987	8.72702e-16	3.38777e-14
Uck1	1.03541	6.9884	16.8497	4.04608e-05	0.000276113
Lgals7	1.51148	6.04537	9.52975	0.00202168	0.00832798
AI314180	1.21053	6.54424	12.4079	0.000427514	0.00219681
Ergic2	0.996254	7.2486	18.4343	1.75861e-05	0.000130441
Kpnb1	0.954839	7.4478	20.7191	5.3182e-06	4.38531e-05
Gdpd5	1.41584	6.35252	10.1045	0.0014791	0.00640188
Fkbp8	0.80631	8.43694	33.5654	6.89059e-09	1.00074e-07
Esd	0.823874	8.43243	30.8911	2.72916e-08	3.61788e-07
Fis1	0.765035	9.15135	41.1685	1.39658e-10	2.57818e-09
Uvrag	1.06021	6.94229	15.8636	6.80739e-05	0.000436755
Bdh2	1.49818	6.14173	9.55741	0.00199143	0.00822514
Cyld	0.975272	7.31843	19.4675	1.02326e-05	7.97925e-05
Mier2	1.3809	6.32761	10.3099	0.00132315	0.00583432
Laptm5	0.701414	10.8801	58.4863	2.04712e-14	6.50743e-13
Fam210b	1.24968	6.50339	11.7127	0.000620755	0.00303938
Ociad1	0.847507	8.29332	28.363	1.00571e-07	1.17673e-06
Elavl1	0.905109	7.78411	23.4581	1.27667e-06	1.19884e-05
Tmem167	0.805904	8.35859	32.7563	1.04467e-08	1.48265e-07
Rad23a	0.928363	7.4984	22.1636	2.50382e-06	2.20808e-05
Spcs2	0.832998	8.42748	29.7624	4.8836e-08	6.03357e-07
Samm50	0.993038	7.2913	18.3074	1.87975e-05	0.000138111
Gpn1	1.26317	6.46703	11.4576	0.000712013	0.00342465
Mkks	1.09137	6.90192	14.9561	0.000110039	0.000661457
Phf11a	1.14248	6.69568	13.6467	0.000220628	0.00122406
Eaf1	1.28817	6.44369	11.141	0.000844395	0.00396907
Sepw1	0.705157	9.82557	55.5439	9.13966e-14	2.63024e-12
Abcb1a	1.04958	6.90606	15.9802	6.40071e-05	0.000414765
Rps19	0.724273	12.0456	49.6785	1.81124e-12	4.37401e-11
Vps16	1.10804	6.81083	14.5161	0.000138968	0.000813379
Tpp1	1.11606	6.93951	14.1862	0.000165579	0.000953016
Mlf1	1.49502	6.07071	9.419	0.00214749	0.00879679
Ppig	0.870208	7.74016	25.824	3.74009e-07	3.93293e-06
Ubl4a	1.01302	7.19455	17.184	3.39287e-05	0.000237032
Ywhaz	0.714965	9.86527	51.9868	5.58737e-13	1.44449e-11
Rab7	0.832414	8.17806	29.3071	6.1768e-08	7.5386e-07
Fam96b	0.884246	7.75043	24.6566	6.85111e-07	6.7917e-06
Nelfcd	1.17966	6.62936	12.6355	0.0003785	0.00197343
Dtd2	1.34727	6.41367	10.4109	0.00125275	0.00557717
Zfp148	1.05015	6.96062	15.8622	6.81247e-05	0.000436755
Sgol2a	1.51592	6.22929	9.25578	0.00234753	0.00946685
Cdc26	0.949357	7.35742	20.2809	6.68652e-06	5.41747e-05
Slc39a10	1.49529	6.23881	9.34582	0.00223494	0.00909658
Psmd7	1.00242	7.43056	17.4257	2.9876e-05	0.000210922
Hmg20b	0.999334	7.15397	17.5021	2.8699e-05	0.000203887
Mib1	1.52823	6.18374	9.1333	0.00250999	0.0100221
Pmf1	1.13812	6.79932	13.5234	0.000235613	0.00129738
Rfc1	1.07125	7.05494	15.21	9.61946e-05	0.000588743
Cit	1.46564	6.41515	9.49974	0.00205501	0.00845131
Slc25a19	1.06672	6.95954	15.2414	9.46063e-05	0.000581306
Ms4a7	1.48093	6.22965	9.36121	0.00221626	0.00903099
Trav3.3	1.29209	6.67246	10.8748	0.00097483	0.00449736
Polr2j	0.897249	7.72386	23.2691	1.40842e-06	1.3107e-05
Abt1	1.13189	6.74846	13.5314	0.000234608	0.00129356
Sqstm1	0.791962	8.79197	33.0394	9.03096e-09	1.29499e-07
Rbbp6	1.04029	6.94321	15.9672	6.44497e-05	0.00041655
Zswim4	1.48373	6.08592	9.32624	0.00225895	0.00917197
Sh3bp2	1.31737	6.43029	10.6061	0.00112713	0.00510176
Rps16	0.669248	12.6067	62.7119	2.39261e-15	8.79478e-14
Alg9	1.41126	6.29508	9.88408	0.00166715	0.00704933
Pmpcb	1.03479	7.01504	16.1546	5.8377e-05	0.000381056
Kntc1	1.53057	6.15136	9.04424	0.00263524	0.0104346
Elovl1	0.960634	7.44134	19.2365	1.15486e-05	8.88962e-05
Pithd1	0.948396	7.3003	19.8201	8.50846e-06	6.76662e-05
Atp5j2	0.729712	9.48453	44.9982	1.97215e-11	4.12332e-10
Ndufs7	0.851444	8.08524	26.2973	2.927e-07	3.15241e-06
Haus7	1.3294	6.36916	10.4079	0.00125475	0.00558211
Rbm15	1.40898	6.34906	9.83021	0.00171669	0.00722935
Brca2	1.50499	6.21814	9.17937	0.00244758	0.00981316
BC029722	0.987999	7.15898	17.7132	2.56832e-05	0.000184036
Ccdc25	1.12513	6.88504	13.5803	0.000228571	0.00126475
Lamtor4	0.839405	8.16077	27.4332	1.62617e-07	1.84215e-06
Casp8ap2	1.00695	7.11815	16.9107	3.91802e-05	0.000268255
Ddx5	0.71688	9.89145	47.646	5.10557e-12	1.16096e-10
Rps23	0.683608	11.7305	57.4067	3.54407e-14	1.08242e-12
Eya2	1.44867	6.2141	9.51845	0.00203416	0.00837388
Gstp1	0.748574	8.89953	39.7391	2.90263e-10	5.17448e-09
Tmem160	0.814459	8.38376	29.8481	4.67256e-08	5.83083e-07
Rfwd3	1.20029	6.64858	12.0124	0.000528483	0.00263101
Espl1	1.48015	6.07437	9.26168	0.00233999	0.00945173
Alkbh5	0.996368	7.1372	17.1182	3.51241e-05	0.000244515
Rpl21	0.690658	12.2593	53.9876	2.01755e-13	5.54983e-12
Nop58	1.01074	7.23556	16.6829	4.41778e-05	0.00029805
Gtpbp2	0.996538	7.12545	17.0789	3.58576e-05	0.000248926
Fbxw11	1.17822	6.69719	12.2804	0.000457729	0.00233092
Tmem126a	0.925888	7.55795	20.993	4.60973e-06	3.86034e-05
Dusp22	1.522	6.20701	8.97192	0.00274161	0.0107975
Snap23	1.12687	6.75902	13.4106	0.000250205	0.00136806
Usf1	1.02048	7.03775	16.2769	5.47275e-05	0.000360063
Cdt1	1.06379	6.87836	14.9989	0.000107574	0.000648514
Asl	1.26363	6.52608	10.9582	0.000931881	0.00432161
Gnb2l1	0.729335	10.6445	43.1517	5.0656e-11	1.00996e-09
Cyba	0.69653	10.3388	51.2716	8.04299e-13	2.02472e-11
Aamdc	1.15623	6.64642	12.5679	0.000392427	0.00203922
Fam60a	1.01398	7.01509	16.3386	5.29747e-05	0.000350611
Itih5	1.46683	6.15705	9.2083	0.0024092	0.00968537
Plgrkt	0.887265	7.77059	23.0785	1.55521e-06	1.43128e-05
Plekhb2	0.930176	7.44635	20.4021	6.27619e-06	5.11161e-05
Ttyh3	1.41507	6.23238	9.57692	0.00197039	0.00815444
Pfn1	0.659217	12.3632	61.3253	4.83812e-15	1.70305e-13
Oip5	1.52658	6.15248	8.87831	0.00288579	0.0112586
Cd47	0.731742	9.55731	41.8187	1.00143e-10	1.89648e-09
Srsf5	0.76335	8.68823	35.8898	2.08795e-09	3.25384e-08
Fubp1	0.917521	7.72738	21.0849	4.39386e-06	3.69695e-05
Ngfrap1	0.893785	7.58766	22.5538	2.04336e-06	1.83711e-05
Enkd1	1.51633	6.14091	8.9142	0.00282962	0.011088
S100a11	0.746969	9.7937	38.4822	5.52567e-10	9.43224e-09
Slc27a1	1.4641	6.16234	9.18898	0.00243477	0.00976807
Klf6	0.786977	9.06906	31.6603	1.83635e-08	2.50633e-07
Ube2n	0.819932	8.1767	28.4739	9.49687e-08	1.11537e-06
Ss18	0.905406	7.55149	21.5368	3.47096e-06	2.97939e-05
Haus2	1.34058	6.39403	10.0709	0.00150626	0.00649687
Uqcr11	0.795081	8.2609	30.4506	3.42481e-08	4.45011e-07
Clip1	1.04697	6.87943	15.2596	9.36995e-05	0.000576303
Neurl4	1.52573	6.10692	8.82886	0.00296503	0.0115316
Rps10	0.653689	12.5258	61.8279	3.74822e-15	1.3499e-13
Galnt3	1.41468	6.41975	9.51194	0.0020414	0.0083981
Galt	1.176	6.65425	12.1316	0.000495743	0.00249091
Eny2	0.882747	7.65886	22.9382	1.67295e-06	1.53284e-05
Mrpl27	1.03704	7.03957	15.3857	8.76506e-05	0.000545834
Cd52	0.693474	11.8958	49.7392	1.75604e-12	4.24894e-11
Kif14	1.46067	6.10541	9.13318	0.00251015	0.0100221
Slc38a2	0.926361	7.61783	20.2157	6.91841e-06	5.58719e-05
Eml2	1.24531	6.51104	10.9717	0.000925156	0.00429202
Rbbp7	0.839818	7.8861	25.9645	3.47745e-07	3.68161e-06
Tpd52	1.25341	6.58296	10.8009	0.00101449	0.00465448
Parp1	1.04705	6.81552	15.094	0.000102285	0.000621139
Grpel1	0.902674	7.66423	21.3254	3.87567e-06	3.28956e-05
Cox6b1	0.701435	9.54746	47.1881	6.44902e-12	1.44535e-10
Psmb1	0.746245	9.17603	37.4568	9.34585e-10	1.52833e-08
Gm10094	1.29205	6.38201	10.3967	0.00126238	0.00560402
Psmc5	0.901956	7.62433	21.3555	3.81528e-06	3.24078e-05
Wipf1	0.798176	8.48344	29.8244	4.73001e-08	5.88817e-07
Chchd7	0.971484	7.19175	17.5891	2.74156e-05	0.00019555
C2cd3	1.12026	6.69992	13.1201	0.000292151	0.00156985
Cdc16	1.2316	6.50953	11.1266	0.000850982	0.0039925
Tm4sf5	1.46948	6.00456	9.02832	0.00265829	0.0105125
Use1	0.929026	7.44768	19.8128	8.54105e-06	6.7833e-05
Mthfd2	1.00422	7.22497	16.2881	5.44049e-05	0.00035813
Bdh1	1.11534	6.71586	13.2099	0.000278475	0.0015048
Rnps1	0.85204	7.94302	24.4952	7.4497e-07	7.35584e-06
Il15ra	1.21065	6.53403	11.2766	0.000784897	0.0037295
Mrpl55	1.00712	7.0781	15.9844	6.38665e-05	0.000414069
Ccl12	1.45223	6.21474	9.08347	0.00257929	0.0102522
Cntrl	0.890326	7.67989	21.7938	3.03575e-06	2.63797e-05
Nsa2	0.729809	9.43553	39.1262	3.97276e-10	6.95289e-09
Prnp	1.51095	6.14256	8.69015	0.00319934	0.0123122
X5430416N02Rik	1.234	6.57506	10.8975	0.000962941	0.00445405
Rps27a	0.684178	12.2923	49.1966	2.31551e-12	5.49591e-11
Gatad2a	0.889762	7.64469	21.7215	3.15234e-06	2.72598e-05
Mcm10	1.45676	6.04317	8.99326	0.00270977	0.010689
Sephs1	1.16352	6.63768	12.0147	0.000527827	0.0026288
Kxd1	0.83379	8.06706	25.6388	4.11688e-07	4.28934e-06
Mdp1	0.841351	7.7676	25.0278	5.65094e-07	5.73423e-06
H3f3a	0.664894	10.2302	53.1275	3.1259e-13	8.3948e-12
Hist1h3e	1.29538	6.45185	10.1968	0.00140681	0.0061359
Tra2a	0.914871	7.4916	19.8966	8.17446e-06	6.5506e-05
Crk	1.18145	6.73093	11.5748	0.00066853	0.00324398
Trappc2l	0.949179	7.36833	18.1832	2.00646e-05	0.000146642
Phf6	1.11459	6.77377	12.9763	0.000315456	0.00167844
Sars2	1.28034	6.43241	10.3211	0.00131517	0.00580323
Arc	1.50648	6.11988	8.65682	0.0032584	0.0125125
Wdyhv1	1.04484	7.03285	14.7842	0.000120543	0.000716987
Aimp1	0.831882	8.07953	25.5425	4.32749e-07	4.48999e-06
Nolc1	1.03678	6.92206	14.9969	0.000107688	0.000648887
Myh9	0.759048	9.23271	32.805	1.0188e-08	1.45089e-07
Ndufa9	0.976631	7.16972	16.7921	4.17062e-05	0.000283525
Hdgf	0.871481	7.72959	22.5261	2.0731e-06	1.85982e-05
Fbxo6	1.04929	6.94482	14.5217	0.000138558	0.000811738
Prpf31	1.10277	6.82772	13.1716	0.000284218	0.00152987
Zfp706	0.74384	8.67058	35.2597	2.88549e-09	4.40098e-08
Hmgb2	0.820562	9.92252	26.2635	2.97858e-07	3.20242e-06
Narf	1.15126	6.59244	12.0794	0.000509807	0.00255334
Vasp	0.733236	9.21826	37.1232	1.10898e-09	1.79235e-08
Vps54	1.07371	6.84404	13.7755	0.000206007	0.0011527
Hnrnpul1	0.916909	7.57336	19.7325	8.90724e-06	7.02043e-05
Mpp5	1.50113	6.10674	8.62462	0.0033165	0.0126809
Vprbp	1.27899	6.375	10.2494	0.00136729	0.00599713
AY036118	0.956773	9.34292	17.4039	3.02206e-05	0.000212877
Golt1b	1.08608	6.81518	13.4307	0.000247534	0.00135703
Phtf1	1.08319	6.81389	13.4576	0.000244012	0.00134008
Cox7b	0.760158	8.84791	32.0395	1.51068e-08	2.09162e-07
Net1	1.25006	6.4695	10.4655	0.00121621	0.00543588
Bicd2	1.20809	6.46344	11.0298	0.000896586	0.00417502
Calm1	0.691659	10.4133	44.6361	2.37275e-11	4.87901e-10
Tmem158	1.44197	6.08094	8.91184	0.00283328	0.0110919
Cct2	0.764505	8.50621	31.4202	2.07806e-08	2.80246e-07
Camta1	1.13228	6.73635	12.2601	0.000462753	0.00235266
Smdt1	0.729688	8.58514	37.2094	1.06099e-09	1.71701e-08
Ndc1	1.4984	6.11605	8.55666	0.00344261	0.0130867
Pggt1b	1.24311	6.49717	10.4693	0.00121375	0.00542876
Atl3	1.1118	6.7774	12.7104	0.000363636	0.0019047
X2610318N02Rik	1.33557	6.31974	9.60337	0.0019422	0.00805652
Zbtb17	1.2198	6.45398	10.7292	0.00105456	0.00482055
Sdhb	0.742971	8.58236	34.305	4.71176e-09	6.97308e-08
Fau	0.625643	12.808	61.4744	4.48543e-15	1.60152e-13
Tpk1	1.40432	6.28955	9.09203	0.00256726	0.0102141
Psmc1	0.935314	7.47424	18.3004	1.88669e-05	0.000138376
Rps24	0.646594	13.1025	54.5783	1.49375e-13	4.17344e-12
Sumo3	0.955188	7.21037	17.1114	3.52503e-05	0.000245119
X3110082I17Rik	1.49272	6.11959	8.54363	0.00346733	0.0131607
Tmed4	1.0855	6.87831	13.2011	0.000279783	0.00150991
Mrpl10	0.945194	7.22749	17.5215	2.84079e-05	0.00020205
Mtmr6	1.17837	6.73319	11.2617	0.000791209	0.00375734
Txnrd2	1.27202	6.42388	10.1512	0.00144204	0.00626107
Gosr1	1.11987	6.70587	12.3889	0.000431894	0.00221474
Hdac1	1.02556	7.04192	14.8113	0.000118823	0.000708448
Smad7	0.918318	7.38693	18.9619	1.33352e-05	0.000101191
Plcxd1	1.43907	6.06668	8.801	0.00301066	0.0116763
Smpd1	0.951296	7.36444	17.0451	3.6502e-05	0.000252907
Nudt9	0.990196	7.24918	15.7162	7.35928e-05	0.000466924
Emc4	0.921346	7.42547	18.7686	1.4758e-05	0.000110716
Dimt1	1.26429	6.42881	10.1407	0.00145035	0.00629494
Eif4ebp1	1.1579	6.77126	11.4885	0.000700271	0.00337958
Foxj3	1.18938	6.53373	11.0396	0.000891872	0.00415991
Mov10	1.19439	6.62051	10.8966	0.000963428	0.00445465
Mrpl45	1.08147	6.83924	13.0993	0.000295403	0.00158528
H13	0.791854	8.30854	27.2903	1.75087e-07	1.97444e-06
Nemf	1.07255	6.98306	13.3264	0.000261696	0.00142526
Sik3	1.25281	6.45032	10.1998	0.00140453	0.00613024
Bmp7	1.4386	6.01432	8.72462	0.00313942	0.0121153
Arrb1	1.44925	6.24936	8.65142	0.00326806	0.012538
Ankrd46	1.1534	6.66612	11.5583	0.000674473	0.003269
Cbx2	1.43612	6.00495	8.71362	0.00315842	0.0121811
Commd3	0.886286	7.70719	20.2927	6.64544e-06	5.38769e-05
Aida	1.14018	6.62042	11.8152	0.000587477	0.00289808
Samd9l	0.990196	7.02705	15.5648	7.9723e-05	0.000500973
Suv39h2	1.47583	6.151	8.49084	0.00356938	0.0134741
Rps26.ps1	0.956237	7.39721	16.7273	4.31565e-05	0.000291951
Eif3e	0.704246	9.08733	38.8075	4.67726e-10	8.06646e-09
Whsc1l1	0.801996	8.284	26.1118	3.22211e-07	3.4405e-06
Rabl6	1.05475	6.84418	13.6657	0.000218407	0.00121282
Cfl1	0.632733	11.342	56.027	7.14809e-14	2.09582e-12
Rngtt	1.12334	6.81331	12.1065	0.000502465	0.00252163
Aurka	1.45848	6.3146	8.54451	0.00346567	0.0131583
Gm28053	1.27785	6.34169	9.94209	0.00161542	0.00688434
Msmo1	1.20869	6.53358	10.5929	0.00113521	0.00513649
Ciart	1.45615	6.15303	8.55598	0.00344389	0.0130876
Foxk2	1.44025	6.20821	8.63603	0.00329579	0.0126172
Arid4b	0.899843	7.43352	19.244	1.15031e-05	8.86456e-05
Brca1	1.46209	6.17268	8.49847	0.00355444	0.0134418
Zdhhc16	1.15444	6.57739	11.4195	0.000726791	0.00348731
Tm2d1	0.970181	7.21303	16.2365	5.59079e-05	0.000367032
Atp5l	0.675682	9.7137	43.617	3.99346e-11	8.01328e-10
Tmem192	0.913655	7.43856	18.638	1.58038e-05	0.000117923
Snrnp40	0.894006	7.53762	19.6063	9.51561e-06	7.46218e-05
Mrpl13	0.975632	7.24061	15.9243	6.59281e-05	0.000424564
Dda1	0.860752	7.83201	21.5364	3.47169e-06	2.97939e-05
Vars	0.960337	7.27015	16.3466	5.27512e-05	0.000349831
Crkl	1.24017	6.38507	10.1843	0.00141639	0.00617551
Prps2	1.0132	6.98875	14.7759	0.000121073	0.000719449
Ugcg	0.975339	7.17846	15.8653	6.80156e-05	0.000436653
Plxdc2	1.41833	6.12276	8.69165	0.0031967	0.0123097
[truncated: 2,189 more rows]

## Sheet: Up_in_blood
genes	logFC	logCPM	LR	PValue	FDR
Klf2	-2.6255	9.7476	180.472	3.8227e-41	1.36099e-38
Klf3	-2.03413	7.63777	98.7955	2.79965e-23	2.62304e-21
Rasgrp2	-1.70675	7.87692	91.9387	8.94028e-22	7.28136e-20
S1pr5	-3.03464	6.62374	75.8408	3.0748e-18	1.60988e-16
Fam65b	-1.67059	7.57775	72.2732	1.8737e-17	8.98008e-16
Ccl5	-1.24944	14.0738	66.6684	3.21251e-16	1.32116e-14
Klra9	-2.94168	6.087	67.5676	2.03584e-16	8.65824e-15
Arl4c	-1.03646	8.28425	42.4424	7.27945e-11	1.4045e-09
Stmn2	-2.06135	5.94783	40.8823	1.6168e-10	2.96279e-09
S1pr4	-0.986977	7.82055	35.1932	2.98563e-09	4.5426e-08
Apbb1ip	-0.681867	8.5354	31.348	2.15679e-08	2.90549e-07
Ccr10	-2.30734	5.98211	34.5065	4.24837e-09	6.35522e-08
A430078G23Rik	-1.45145	6.68968	33.0339	9.05638e-09	1.29605e-07
Sgk1	-1.24802	7.16689	28.3006	1.03864e-07	1.20957e-06
Dtx1	-1.87295	6.77197	28.353	1.01092e-07	1.18171e-06
Fxyd4	-2.19098	6.03981	27.271	1.76845e-07	1.99066e-06
Atp1b3	-0.56074	8.69598	24.3307	8.11376e-07	7.96734e-06
Klhl6	-0.854136	7.29709	23.8323	1.05106e-06	1.00826e-05
S1pr1	-1.64274	7.2012	23.325	1.36811e-06	1.27796e-05
Tktl1	-2.02913	6.10911	22.8422	1.75858e-06	1.6054e-05
Kcnj8	-1.24715	6.39042	21.9983	2.72892e-06	2.38758e-05
Klrg1	-1.29849	7.05687	22.0505	2.65568e-06	2.33046e-05
Mylip	-1.15946	6.5891	21.1579	4.2296e-06	3.56597e-05
Txnip	-0.603684	9.01044	19.6191	9.45214e-06	7.42191e-05
Cdc25b	-0.918516	7.3839	19.7897	8.64484e-06	6.85796e-05
Dock5	-1.34349	6.3974	20.3243	6.53639e-06	5.30964e-05
Stk38	-0.730721	7.52035	18.5768	1.63194e-05	0.000121552
Lrrc75b	-1.79391	5.97393	18.3706	1.81846e-05	0.000134082
Flna	-0.708027	7.98458	17.2874	3.21303e-05	0.00022531
Cmah	-1.12037	6.61275	17.7802	2.47954e-05	0.000178805
Itga4	-0.555953	8.37969	17.034	3.67158e-05	0.000253893
D8Ertd82e	-1.84505	6.05957	18.135	2.05779e-05	0.000149954
Ahnak	-0.49968	9.16121	16.8286	4.09119e-05	0.000278815
Rps29	-0.387597	11.5559	16.3806	5.18121e-05	0.000345257
Rap1gap2	-1.69331	6.14268	17.3624	3.08878e-05	0.000217086
Tcp11l2	-1.11656	6.61755	16.7802	4.19691e-05	0.000284865
Chd3	-0.705373	7.33927	16.2345	5.59665e-05	0.000367032
D930015E06Rik	-1.02848	6.59629	16.5073	4.84622e-05	0.000324845
Elovl7	-1.73932	6.02369	16.719	4.33455e-05	0.000292911
Txndc5	-0.697709	7.56169	15.9026	6.66853e-05	0.000428775
mt.Nd3	-0.486056	8.88837	15.738	7.27499e-05	0.000462754
Cited2	-0.816692	7.40679	15.5675	7.96111e-05	0.000500522
Tcf7	-0.863707	7.43817	15.2319	9.50857e-05	0.000583389
Apobec2	-1.23892	6.38523	15.2799	9.26979e-05	0.00057127
Crlf3	-0.581402	7.85155	14.2917	0.000156554	0.000905255
Sidt1	-0.715941	7.34857	13.901	0.000192691	0.00108895
Baiap3	-0.909063	7.02403	13.1897	0.000281491	0.00151715
Klra8	-1.33415	5.93794	13.0758	0.000299142	0.00160189
Ifitm10	-0.663626	7.62245	12.5027	0.000406355	0.00210107
Mir142hg	-1.27224	6.3074	12.4023	0.000428798	0.00220167
Arhgef18	-1.18854	6.40527	12.3633	0.000437851	0.00223793
Phf13	-1.08131	6.34964	12.1579	0.000488806	0.00246301
C030034L19Rik	-0.994892	5.92715	11.393	0.0007372	0.00352774
Zeb2	-0.821505	7.19956	11.2098	0.000813651	0.0038507
Cd7	-0.998345	8.70871	11.2887	0.000779794	0.00371304
Frat2	-1.04161	6.39307	11.3021	0.0007742	0.00368781
Icam2	-0.972765	6.35488	10.9426	0.000939794	0.00435345
Polr2l	-0.763498	6.95658	10.6712	0.00108815	0.0049523
Tagap	-0.855475	7.23341	10.4451	0.00122972	0.00548641
Acss2	-0.971748	6.4846	9.85666	0.00169218	0.00714303
Epha3	-1.36887	5.9531	9.9596	0.00160013	0.00682616
Gm10827	-1.3209	5.95166	9.70103	0.00184165	0.0076906
Rasa3	-0.579231	7.41715	9.30162	0.00228951	0.00927792
Sh3bgrl2	-0.882192	5.92712	9.36802	0.00220804	0.00900339
Gm44174	-1.14289	6.28507	9.47182	0.00208653	0.00856397
Gm29336	-1.33384	5.96233	9.4201	0.0021462	0.00879442
Cd48	-0.361221	9.27317	9.03286	0.00265169	0.0104897
Gprin3	-0.950287	6.4342	9.15567	0.00247948	0.00991555
Bin2	-0.361109	8.91768	8.91263	0.00283204	0.0110905
Runx1	-0.723828	6.64332	8.96535	0.00275148	0.0108226
Mfap1b	-0.761646	6.68798	8.85756	0.00291878	0.0113695
Gzmm	-1.14378	6.85877	9.01175	0.00268249	0.0105948
Fam89a	-1.21364	6.101	8.89775	0.00285523	0.0111638
Fbxo31	-0.845444	6.45896	8.6825	0.0032128	0.0123526
Nebl	-1.00358	6.36167	8.73575	0.00312032	0.0120528
Tmem71	-0.492132	7.37903	8.52096	0.00351079	0.0133053
L1cam	-1.1025	6.17517	8.74206	0.00310953	0.0120149
Nrros	-0.668756	6.82203	8.38127	0.00379108	0.0141694
Mirt1	-0.881194	6.52472	8.42185	0.00370738	0.013894
Mcam	-0.966416	5.93094	8.32671	0.00390663	0.0145228
Jup	-1.15774	5.95102	8.29594	0.00397337	0.0147226
Il17ra	-0.689137	6.96158	7.94885	0.00481179	0.0172721
Tnfaip8l2	-0.452637	7.56869	7.84474	0.00509688	0.0181256
Cdc20b	-1.27703	5.97203	8.12849	0.00435749	0.0158861
Sell	-1.08808	6.27424	7.9777	0.00473571	0.0170652
Ptpn4	-0.729129	6.65906	7.62982	0.0057411	0.0200105
Fam117a	-0.994648	6.18978	7.37686	0.00660683	0.0224419
Gpr15	-1.00794	5.99057	7.35867	0.006674	0.0226299
Nhsl2	-1.141	5.97153	7.38341	0.00658283	0.0223816
Atp2b1	-0.44676	7.65953	7.04873	0.00793213	0.0261592
Gm16702	-1.027	6.10624	7.02729	0.00802768	0.0264009
Plcd1	-1.23781	6.01703	7.04849	0.0079332	0.0261592
Dagla	-0.791117	5.92427	6.72962	0.00948246	0.0303366
Nfatc3	-0.527672	7.35034	6.65448	0.00989069	0.0314247
Arhgef11	-1.11653	5.95544	6.78136	0.00921149	0.0296371
Fn3k	-0.769867	5.92754	6.64623	0.00993659	0.0315545
Plekhg3	-1.00751	6.15667	6.70629	0.00960734	0.030681
A230065H16Rik	-0.804956	5.92702	6.58378	0.0102912	0.0324573
Rps28	-0.27015	11.2214	6.43569	0.011185	0.0348354
Ccdc71l	-0.963673	6.25408	6.50634	0.0107491	0.0336374
Cx3cr1	-0.759466	7.40248	6.41478	0.0113174	0.0352126
Rpl38	-0.261248	11.3237	6.3114	0.0119964	0.036956
Mypopos	-0.965582	6.27393	6.40896	0.0113546	0.0353105
Axin2	-1.14926	6.0789	6.49067	0.0108442	0.0338861
Tsc22d1	-1.14746	5.98364	6.33528	0.0118359	0.0365884
D930028M14Rik	-1.14587	6.01709	6.33279	0.0118526	0.0366308
Fam186b	-1.09134	5.95532	6.19614	0.0128029	0.0389685
Lef1	-0.580275	6.93518	6.02783	0.014082	0.0421758
Kcna2	-0.720305	5.92743	6.03634	0.0140143	0.0420194
Cyp17a1	-0.840999	5.93155	6.078	0.0136876	0.0411585
Rasl11a	-1.10579	5.96828	6.10919	0.0134481	0.0406148
Twf2	-0.371288	7.8673	5.87245	0.0153796	0.0453277
Tmem108	-1.10603	5.98817	6.02766	0.0140834	0.0421758
Slc30a1	-1.11322	6.02188	5.90759	0.0150758	0.044601
Tubb2b	-0.955375	5.93586	5.7979	0.0160453	0.0469123
Gm16085	-1.01435	5.94352	5.80841	0.0159497	0.0467315
G430095P16Rik	-1.09747	5.98941	5.77868	0.0162217	0.0473838
Cd79b	-0.937722	6.28661	5.66973	0.0172601	0.0499485
Pltp	-1.01039	6.06543	5.70511	0.0169156	0.0490997
