# Supplementary material for: Single-cell analyses identify circulating anti-tumor CD8 T cells and markers for their enrichment
Source: J Exp Med. 2021 Mar 2;218(4):e20200920. doi: 10.1084/jem.20200920 (PMC7933992; doi:10.1084/jem.20200920)
Supplement: Table S7 — shows clinical parameters for patient samples. [file JEM_20200920_TableS7.xlsx]

## Sheet: Sheet1
Table S7. Clinical parameters for patient samples
patient	sample physical details	general age	gender	stage of disease at diagnosis	Treatment at time of samples taken
K409	primary tumor, LN metastasis, blood	65	M	StageIIIC	naïve
K411	LN metastasis, blood, blood_longitudinal	59	F	Stage III C	naïve for tumor+blood initial sample. On treatment for longitudinal sample.
K468	axillary subcutaneous metastasis, blood, blood_longitudinal	36	M	Stage IVB	naïve for tumor+blood initial sample. On treatment for longitudinal sample.
K484	LN metastasis, blood	70	M	Stage IIIC	Naïve for tumor+blood initial sample.
