# Supplementary material for: Single-cell analyses identify circulating anti-tumor CD8 T cells and markers for their enrichment
Source: J Exp Med. 2021 Mar 2;218(4):e20200920. doi: 10.1084/jem.20200920 (PMC7933992; doi:10.1084/jem.20200920)
Supplement: Table S8 — shows up-regulated genes for each Seurat cluster in human integrated blood and initial tumor samples. [file JEM_20200920_TableS8.xlsx]

## Sheet: human_blood
Table S8. Up-regulated genes for each Seurat cluster in human integrated blood and initial tumor samples
	p_val	avg_logFC	pct.1	pct.2	p_val_adj	cluster	gene
GNB2L1	0	9.0427	0.939	0.721	0	0	GNB2L1
RPL37A	0	8.5979	0.998	0.991	0	0	RPL37A
RPS6	0	8.05211	1	0.997	0	0	RPS6
MT.ND3	0	7.18707	0.938	0.727	0	0	MT.ND3
RPL17	0	6.12956	0.999	0.993	0	0	RPL17
COX4I1	0	5.6503	0.995	0.967	0	0	COX4I1
EEF1D	0	4.69805	0.998	0.985	0	0	EEF1D
TXNIP	0	4.18374	0.96	0.757	0	0	TXNIP
RPL4	0	4.18153	0.998	0.974	0	0	RPL4
RPL38	0	4.04291	0.995	0.971	0	0	RPL38
RPS16	0	3.16242	0.999	0.996	0	0	RPS16
NPM1	0	2.91543	0.986	0.886	0	0	NPM1
EIF3E	0	2.56888	0.904	0.592	0	0	EIF3E
UQCRB	0	2.04986	0.943	0.809	0	0	UQCRB
TGFBR2	0	1.64406	0.551	0.245	0	0	TGFBR2
CCR7	0	1.5869	0.695	0.238	0	0	CCR7
AIF1	0	1.30979	0.542	0.137	0	0	AIF1
ST13	0	1.25649	0.794	0.506	0	0	ST13
TCF7	0	1.25449	0.556	0.202	0	0	TCF7
LEF1	0	1.11042	0.507	0.119	0	0	LEF1
C1orf228	0	1.09118	0.332	0.105	0	0	C1orf228
EIF2S3	0	0.89976	0.646	0.345	0	0	EIF2S3
MAL	0	0.647422	0.477	0.166	0	0	MAL
S100B	0	0.571964	0.287	0.079	0	0	S100B
SERINC5	0	0.517206	0.336	0.102	0	0	SERINC5
CHMP7	0	0.502703	0.296	0.084	0	0	CHMP7
ACTN1	0	0.464336	0.257	0.043	0	0	ACTN1
RP11.291B21.2	0	0.448503	0.701	0.23	0	0	RP11.291B21.2
ZNF880	0	0.425647	0.283	0.074	0	0	ZNF880
CLEC11A	0	0.401104	0.25	0.038	0	0	CLEC11A
TXK	0	0.36862	0.233	0.053	0	0	TXK
NDFIP1	0	0.257812	0.796	0.471	0	0	NDFIP1
CAMK4	2.76034e-307	0.737144	0.569	0.284	5.14252e-303	0	CAMK4
PRMT2	4.54138e-306	1.28155	0.706	0.438	8.4606e-302	0	PRMT2
TRABD2A	3.39928e-292	0.418251	0.254	0.068	6.33285e-288	0	TRABD2A
MT.CO3	9.27029e-292	5.17694	0.938	0.727	1.72706e-287	0	MT.CO3
SATB1	5.54128e-284	0.519057	0.412	0.167	1.03234e-279	0	SATB1
SPINT2	3.92736e-276	0.443748	0.309	0.103	7.31668e-272	0	SPINT2
RPS4Y1	3.95308e-271	7.57369	0.851	0.837	7.36458e-267	0	RPS4Y1
RPS11	2.73747e-259	5.62865	0.979	0.913	5.09991e-255	0	RPS11
GABPB1.AS1	1.49826e-249	0.44106	0.253	0.078	2.79126e-245	0	GABPB1.AS1
LINC00861	1.81507e-248	0.612933	0.327	0.124	3.38147e-244	0	LINC00861
FAM65B	1.73107e-230	0.409206	0.241	0.076	3.22498e-226	0	FAM65B
GIMAP7	2.75627e-224	0.51415	0.408	0.186	5.13493e-220	0	GIMAP7
CTD.3184A7.4	6.00459e-223	0.546978	0.357	0.155	1.11865e-218	0	CTD.3184A7.4
YPEL2	2.44418e-222	0.341681	0.221	0.065	4.55351e-218	0	YPEL2
CARS	3.03263e-219	0.340422	0.232	0.072	5.64979e-215	0	CARS
EPHX2	5.97363e-210	0.278665	0.17	0.041	1.11289e-205	0	EPHX2
AC241585.2	2.68568e-207	0.432463	0.307	0.124	5.00342e-203	0	AC241585.2
CCND3	2.30296e-203	0.638676	0.648	0.412	4.29041e-199	0	CCND3
DYNLT1	3.52501e-200	0.610415	0.534	0.307	6.56709e-196	0	DYNLT1
UXT	9.77053e-198	0.415021	0.792	0.595	1.82025e-193	0	UXT
ITPKB	9.14061e-192	0.425656	0.297	0.12	1.7029e-187	0	ITPKB
LINC00176	3.17921e-191	0.397179	0.15	0.035	5.92286e-187	0	LINC00176
TESPA1	1.10248e-190	0.315213	0.24	0.084	2.05392e-186	0	TESPA1
LINC01089	1.33052e-189	0.390994	0.286	0.114	2.47877e-185	0	LINC01089
ATM	4.2647e-182	0.555678	0.386	0.189	7.94514e-178	0	ATM
ATF7IP2	1.75855e-180	0.482934	0.405	0.2	3.27617e-176	0	ATF7IP2
SH3YL1	6.05457e-179	0.423254	0.275	0.111	1.12797e-174	0	SH3YL1
SEPT6	8.22754e-179	0.302316	0.592	0.369	1.53279e-174	0	SEPT6
MGAT4A	8.86892e-179	0.414993	0.81	0.618	1.65228e-174	0	MGAT4A
NSA2	8.56156e-171	0.784573	0.706	0.487	1.59502e-166	0	NSA2
ALKBH7	1.66043e-167	0.614257	0.546	0.327	3.09338e-163	0	ALKBH7
SGTB	1.88506e-167	0.305919	0.255	0.102	3.51186e-163	0	SGTB
AC245100.1	3.13102e-165	0.324423	0.23	0.087	5.8331e-161	0	AC245100.1
RP11.796E2.4	7.62817e-162	0.285223	0.223	0.083	1.42113e-157	0	RP11.796E2.4
EIF4B	2.48246e-160	1.67983	0.858	0.708	4.62482e-156	0	EIF4B
EIF3K	8.01044e-159	0.721739	0.932	0.829	1.49235e-154	0	EIF3K
RAB33A	9.89795e-159	0.285635	0.282	0.12	1.84399e-154	0	RAB33A
AC006129.2	7.80481e-157	0.412131	0.255	0.107	1.45404e-152	0	AC006129.2
NUCB2	4.21109e-155	0.467916	0.387	0.199	7.84526e-151	0	NUCB2
PPA1	3.81878e-150	0.251352	0.551	0.343	7.11439e-146	0	PPA1
IMPDH2	3.42129e-147	0.335981	0.268	0.116	6.37386e-143	0	IMPDH2
OXNAD1	3.51921e-147	0.430394	0.382	0.202	6.55629e-143	0	OXNAD1
IKZF1	1.19119e-143	0.391893	0.569	0.369	2.21918e-139	0	IKZF1
FBL	2.86335e-143	0.606758	0.637	0.437	5.33442e-139	0	FBL
ZNF101	8.78787e-140	0.278635	0.251	0.108	1.63718e-135	0	ZNF101
MAPKAPK5.AS1	8.61935e-138	0.332879	0.327	0.166	1.60579e-133	0	MAPKAPK5.AS1
IL6ST	4.05823e-136	0.275788	0.267	0.121	7.56049e-132	0	IL6ST
C6orf48	4.93188e-135	0.417409	0.378	0.205	9.1881e-131	0	C6orf48
NFKBIZ	1.04698e-134	0.613832	0.303	0.147	1.95053e-130	0	NFKBIZ
TMEM123	1.09226e-133	0.516399	0.578	0.377	2.03489e-129	0	TMEM123
MAML2	9.86723e-133	0.275357	0.225	0.094	1.83827e-128	0	MAML2
ATP5J	2.38641e-132	0.325974	0.392	0.221	4.44589e-128	0	ATP5J
C11orf31	3.41549e-131	0.324441	0.387	0.219	6.36306e-127	0	C11orf31
SNRPD2	9.30154e-129	3.6429	0.915	0.819	1.73288e-124	0	SNRPD2
DDX18	8.19472e-128	0.359373	0.414	0.232	1.52668e-123	0	DDX18
RSL1D1	5.36903e-127	0.664618	0.67	0.476	1.00025e-122	0	RSL1D1
GYPC	9.58468e-126	0.440938	0.891	0.76	1.78563e-121	0	GYPC
LUC7L3	2.10962e-124	0.417008	0.371	0.202	3.93021e-120	0	LUC7L3
FLT3LG	7.16529e-120	0.768613	0.604	0.4	1.33489e-115	0	FLT3LG
PDE3B	1.57311e-114	0.555731	0.464	0.286	2.9307e-110	0	PDE3B
SMPD1	9.33335e-114	0.252086	0.25	0.117	1.7388e-109	0	SMPD1
EPB41L4A.AS1	8.89496e-113	0.293194	0.549	0.372	1.65713e-108	0	EPB41L4A.AS1
GABPB1	4.13867e-105	0.322084	0.382	0.229	7.71035e-101	0	GABPB1
C19orf60	1.4733e-103	0.332258	0.405	0.251	2.74476e-99	0	C19orf60
COX7A2L	3.46865e-102	0.352863	0.519	0.344	6.4621e-98	0	COX7A2L
SAMHD1	1.18058e-100	0.257706	0.24	0.117	2.19941e-96	0	SAMHD1
ATP5H	1.36159e-94	0.298945	0.389	0.242	2.53663e-90	0	ATP5H
PIK3IP1	2.22468e-94	0.732151	0.744	0.584	4.14458e-90	0	PIK3IP1
CCNG1	8.61657e-92	0.331312	0.335	0.195	1.60527e-87	0	CCNG1
ANAPC16	1.35388e-89	0.399898	0.57	0.401	2.52229e-85	0	ANAPC16
ITK	6.21812e-89	0.267829	0.261	0.139	1.15844e-84	0	ITK
TSPAN14	8.36972e-87	0.378056	0.301	0.17	1.55928e-82	0	TSPAN14
DDT	9.73967e-86	0.3977	0.512	0.351	1.8145e-81	0	DDT
CHCHD10	1.85944e-82	0.329551	0.363	0.227	3.46413e-78	0	CHCHD10
TMEM243	4.58498e-80	0.31738	0.472	0.323	8.54182e-76	0	TMEM243
SLC25A6	1.28086e-78	1.73683	0.927	0.844	2.38624e-74	0	SLC25A6
C14orf166	1.73606e-78	0.40776	0.518	0.369	3.23428e-74	0	C14orf166
APEX1	3.53302e-76	0.258923	0.354	0.218	6.58202e-72	0	APEX1
PNRC1	3.93488e-76	2.16979	0.914	0.842	7.33068e-72	0	PNRC1
RPS17	1.43328e-73	0.307088	0.772	0.642	2.67019e-69	0	RPS17
LINC00493	1.1892e-71	0.266818	0.402	0.272	2.21548e-67	0	LINC00493
NAP1L4	2.63856e-69	0.252984	0.294	0.177	4.91564e-65	0	NAP1L4
RWDD1	5.91013e-69	0.725868	0.488	0.591	1.10106e-64	0	RWDD1
SMDT1	6.72253e-68	0.360137	0.646	0.496	1.25241e-63	0	SMDT1
SFXN1	1.42754e-67	0.266264	0.416	0.282	2.65951e-63	0	SFXN1
CUTA	4.12414e-66	0.280452	0.56	0.416	7.68328e-62	0	CUTA
WHAMM	8.87735e-66	0.364045	0.5	0.354	1.65385e-61	0	WHAMM
SECISBP2	1.10836e-63	0.313321	0.364	0.24	2.06487e-59	0	SECISBP2
CTSC	1.14773e-63	4.93113	0.082	0.178	2.13822e-59	0	CTSC
PNISR	1.17863e-58	1.59124	0.708	0.579	2.19579e-54	0	PNISR
CELF2	6.29688e-56	0.307194	0.489	0.361	1.17311e-51	0	CELF2
RASGRP2	7.90842e-54	0.268416	0.36	0.242	1.47334e-49	0	RASGRP2
SNHG7	2.35883e-44	0.273413	0.496	0.375	4.3945e-40	0	SNHG7
CHCHD3	3.472e-42	0.283324	0.287	0.199	6.46834e-38	0	CHCHD3
RPS20	1.06122e-38	1.06726	0.613	0.496	1.97705e-34	0	RPS20
APRT	7.18089e-36	0.272648	0.697	0.583	1.3378e-31	0	APRT
MPHOSPH8	4.49889e-29	0.286403	0.381	0.288	8.38144e-25	0	MPHOSPH8
LCK	1.14716e-27	0.256274	0.403	0.307	2.13717e-23	0	LCK
PTGES3	1.3751e-24	1.77297	0.552	0.589	2.56181e-20	0	PTGES3
CNBP	3.59289e-24	0.296737	0.813	0.735	6.69355e-20	0	CNBP
CHD1	1.01513e-23	0.261676	0.229	0.29	1.89118e-19	0	CHD1
SF1	3.4449e-21	0.896918	0.824	0.763	6.41785e-17	0	SF1
ARRDC2	1.84053e-10	0.256251	0.323	0.267	3.42891e-06	0	ARRDC2
SRSF10	6.55247e-10	0.43361	0.668	0.681	1.22073e-05	0	SRSF10
BTG2	1.09005e-06	0.526962	0.47	0.478	0.0203076	0	BTG2
ARHGEF1	1.27519e-06	0.291054	0.617	0.558	0.0237569	0	ARHGEF1
TRBC2	0.00185907	0.620632	0.444	0.411	1	0	TRBC2
CD37	0.0019047	0.365617	0.847	0.816	1	0	CD37
LDHA	0	23.176	0.912	0.705	0	1	LDHA
TUBA4A	0	21.0128	0.812	0.506	0	1	TUBA4A
CCL5	0	13.3216	0.986	0.581	0	1	CCL5
GZMK	0	10.3956	0.639	0.111	0	1	GZMK
DUSP2	0	6.18213	0.91	0.586	0	1	DUSP2
CST7	0	5.64269	0.747	0.38	0	1	CST7
CD74	0	3.32156	0.904	0.683	0	1	CD74
CXCR3	0	1.29109	0.596	0.263	0	1	CXCR3
CMC1	0	0.953624	0.551	0.187	0	1	CMC1
PPP1R14B	3.3108e-303	0.775847	0.353	0.124	6.16802e-299	1	PPP1R14B
RPS2	1.8926e-287	5.30552	0.987	0.994	3.52591e-283	1	RPS2
RPLP0	1.33825e-281	9.29852	0.997	0.998	2.49315e-277	1	RPLP0
LTB	3.16676e-272	4.36049	0.354	0.617	5.89967e-268	1	LTB
RGS1	3.3146e-263	1.64677	0.328	0.122	6.17509e-259	1	RGS1
LDHB	4.84175e-263	2.1929	0.643	0.819	9.02017e-259	1	LDHB
IFRD1	5.39624e-256	2.75441	0.439	0.215	1.00532e-251	1	IFRD1
PDE4B	1.42038e-232	0.847039	0.564	0.335	2.64617e-228	1	PDE4B
SRSF7	2.55281e-215	1.00461	0.852	0.702	4.75588e-211	1	SRSF7
ATP5G2	1.0291e-196	3.29134	0.515	0.736	1.91722e-192	1	ATP5G2
CMC2	1.30528e-195	0.769681	0.516	0.303	2.43173e-191	1	CMC2
IL21R	8.01156e-190	0.855807	0.426	0.224	1.49255e-185	1	IL21R
TGFB1	6.55277e-185	3.92194	0.716	0.513	1.22078e-180	1	TGFB1
GZMM	2.76743e-182	3.23246	0.759	0.602	5.15573e-178	1	GZMM
LYAR	2.9706e-181	0.546589	0.497	0.283	5.53422e-177	1	LYAR
HLA.DRB5	6.03313e-177	4.4926	0.226	0.079	1.12397e-172	1	HLA.DRB5
HLA.DQB1	1.16654e-172	3.76508	0.181	0.054	2.17326e-168	1	HLA.DQB1
PSMA7	4.24596e-169	0.357865	0.725	0.585	7.91022e-165	1	PSMA7
MT.ATP8	3.04323e-168	8.31663	0.631	0.815	5.66955e-164	1	MT.ATP8
HLA-A	1.50067e-161	0.70364	0.356	0.177	2.79574e-157	1	HLA-A
SLC1A5	1.82042e-161	0.394008	0.164	0.048	3.39144e-157	1	SLC1A5
SRGN	2.22183e-161	0.562171	0.895	0.721	4.13927e-157	1	SRGN
GZMA	1.69638e-159	11.8983	0.351	0.169	3.16036e-155	1	GZMA
MT-CO1	1.38861e-152	0.679523	0.367	0.184	2.58699e-148	1	MT-CO1
HLA-C	2.87992e-151	0.634756	0.366	0.183	5.3653e-147	1	HLA-C
HLA.DRB1	1.14573e-150	12.1397	0.282	0.128	2.13449e-146	1	HLA.DRB1
CD52	5.8122e-149	12.32	0.693	0.848	1.08281e-144	1	CD52
ACHE	1.98209e-147	0.413137	0.103	0.021	3.69263e-143	1	ACHE
FYN	3.40285e-145	1.03251	0.491	0.308	6.3395e-141	1	FYN
CXCR4	5.47279e-143	1.67306	0.832	0.733	1.01958e-138	1	CXCR4
MT-CO2	3.69743e-142	0.629599	0.367	0.184	6.88832e-138	1	MT-CO2
MT-ND4L	5.79926e-142	0.618996	0.362	0.183	1.0804e-137	1	MT-ND4L
MT-CO3	2.16882e-140	0.602996	0.363	0.183	4.04051e-136	1	MT-CO3
MT-CYB	9.44021e-140	0.586117	0.365	0.183	1.75871e-135	1	MT-CYB
HNRNPA1	3.78884e-138	6.01085	0.978	0.987	7.05861e-134	1	HNRNPA1
ATP5E	6.00869e-138	8.28789	0.591	0.779	1.11942e-133	1	ATP5E
HLA.DRA	1.595e-131	9.21282	0.114	0.028	2.97149e-127	1	HLA.DRA
MT.ND5	1.27121e-127	3.23771	0.595	0.783	2.36826e-123	1	MT.ND5
MT-ATP6	1.92426e-127	0.568038	0.34	0.175	3.5849e-123	1	MT-ATP6
SELENOK	4.83766e-127	0.575806	0.263	0.125	9.01256e-123	1	SELENOK
HSPA5	6.10509e-127	1.97393	0.692	0.55	1.13738e-122	1	HSPA5
HLA-B	7.58643e-127	0.58374	0.32	0.165	1.41335e-122	1	HLA-B
APOBEC3G	2.53375e-126	0.527282	0.288	0.144	4.72037e-122	1	APOBEC3G
HMGB1	5.32197e-125	26.1873	0.946	0.903	9.91483e-121	1	HMGB1
SRRT	2.51878e-122	1.81418	0.422	0.266	4.69249e-118	1	SRRT
EIF3L	3.46975e-122	1.1013	0.611	0.763	6.46415e-118	1	EIF3L
NR4A2	4.43197e-122	8.99549	0.602	0.415	8.25676e-118	1	NR4A2
TMSB10	3.47774e-121	51.3191	0.994	0.997	6.47903e-117	1	TMSB10
HLA-E	1.34926e-120	0.57952	0.311	0.161	2.51368e-116	1	HLA-E
MT-ND3	3.32451e-118	0.515364	0.337	0.176	6.19356e-114	1	MT-ND3
MAP3K8	7.61652e-118	0.394236	0.311	0.16	1.41896e-113	1	MAP3K8
MT-ND1	5.53147e-117	0.545274	0.323	0.169	1.03051e-112	1	MT-ND1
RACK1	2.51634e-115	0.446838	0.347	0.179	4.68794e-111	1	RACK1
MT.CO1	4.96659e-115	70.3191	0.632	0.815	9.25276e-111	1	MT.CO1
ATP5F1E	7.25606e-115	0.523483	0.323	0.17	1.3518e-110	1	ATP5F1E
GNLY	7.66201e-113	5.31909	0.14	0.283	1.42743e-108	1	GNLY
HERPUD1	1.72165e-112	1.58522	0.605	0.462	3.20744e-108	1	HERPUD1
RPL13A	9.15035e-112	5.4092	0.856	0.916	1.70471e-107	1	RPL13A
GGA2	8.62323e-109	0.532609	0.25	0.124	1.60651e-104	1	GGA2
PMAIP1	3.32097e-108	2.38321	0.248	0.123	6.18697e-104	1	PMAIP1
HLA.DQA1	3.3269e-108	3.21842	0.175	0.07	6.19801e-104	1	HLA.DQA1
AES	7.24768e-108	1.90189	0.551	0.739	1.35024e-103	1	AES
PPIA	1.62925e-103	24.1886	0.787	0.898	3.03529e-99	1	PPIA
MT-ATP8	1.18192e-102	0.521708	0.303	0.163	2.20191e-98	1	MT-ATP8
CD82	1.63898e-101	0.539384	0.2	0.088	3.05342e-97	1	CD82
ACTG1	3.51027e-100	6.3191	0.89	0.94	6.53963e-96	1	ACTG1
REL	3.35905e-99	1.15621	0.576	0.441	6.25792e-95	1	REL
ATP5A1	3.5999e-99	1.31055	0.265	0.437	6.70662e-95	1	ATP5A1
PLEKHF1	1.02589e-98	0.416232	0.364	0.218	1.91124e-94	1	PLEKHF1
SH2D1A	8.08081e-98	0.448253	0.21	0.098	1.50546e-93	1	SH2D1A
EIF3K1	8.76039e-98	0.772198	0.768	0.876	1.63206e-93	1	EIF3K
IER2	3.29861e-97	0.47731	0.627	0.495	6.14531e-93	1	IER2
CENPN	4.78008e-96	0.327124	0.185	0.081	8.90528e-92	1	CENPN
MT-ND2	3.96731e-95	0.491826	0.287	0.154	7.3911e-91	1	MT-ND2
EIF4EBP1	5.44465e-95	0.354577	0.209	0.097	1.01434e-90	1	EIF4EBP1
NME2	2.16198e-94	5.9306	0.484	0.65	4.02777e-90	1	NME2
ANP32B	7.76173e-93	3.38392	0.387	0.557	1.44601e-88	1	ANP32B
ATP5MG	1.00157e-92	0.450169	0.299	0.164	1.86592e-88	1	ATP5MG
PDCD1	2.39121e-91	0.497784	0.119	0.041	4.45483e-87	1	PDCD1
METRNL	1.56022e-90	0.309277	0.214	0.103	2.9067e-86	1	METRNL
HNRNPH3	2.98506e-89	0.421184	0.709	0.613	5.56117e-85	1	HNRNPH3
NOP53	1.36777e-87	0.414843	0.289	0.158	2.54815e-83	1	NOP53
ATP5MPL	8.77305e-86	0.45335	0.212	0.107	1.63442e-81	1	ATP5MPL
ATP5MC2	3.69802e-84	0.366351	0.302	0.167	6.88941e-80	1	ATP5MC2
FYB	6.58388e-84	2.62599	0.237	0.393	1.22658e-79	1	FYB
ARPC5L	6.80056e-84	0.521587	0.526	0.382	1.26695e-79	1	ARPC5L
MAFF	2.54577e-83	0.567326	0.373	0.24	4.74277e-79	1	MAFF
TRMT112	6.99073e-82	1.03604	0.455	0.327	1.30237e-77	1	TRMT112
HNRNPLL	5.80945e-81	0.358264	0.186	0.088	1.0823e-76	1	HNRNPLL
ATP5F1B	7.65054e-81	0.458616	0.21	0.108	1.4253e-76	1	ATP5F1B
EIF3F	9.97595e-81	1.69632	0.795	0.887	1.85852e-76	1	EIF3F
CD8A	8.06302e-80	1.00371	0.76	0.667	1.50214e-75	1	CD8A
TENT5C	1.67495e-79	0.400807	0.148	0.064	3.12042e-75	1	TENT5C
CIB1	1.92714e-78	0.51859	0.77	0.684	3.59026e-74	1	CIB1
RBM8A	1.18634e-77	0.29542	0.704	0.61	2.21015e-73	1	RBM8A
MAP1LC3B	4.38071e-77	0.50094	0.567	0.451	8.16127e-73	1	MAP1LC3B
NFATC2	1.9323e-76	0.491823	0.262	0.151	3.59987e-72	1	NFATC2
SUB1	2.29425e-76	6.63585	0.866	0.809	4.27418e-72	1	SUB1
HSPB1	2.41892e-75	2.18005	0.183	0.324	4.50646e-71	1	HSPB1
CTSW	2.44491e-75	2.95964	0.871	0.785	4.55487e-71	1	CTSW
PTPRE	3.17646e-75	0.25925	0.3	0.181	5.91775e-71	1	PTPRE
ITM2A	3.25165e-75	3.08089	0.343	0.227	6.05783e-71	1	ITM2A
SERTAD1	9.40283e-74	0.304096	0.229	0.124	1.75175e-69	1	SERTAD1
CD99	2.53059e-73	3.92806	0.819	0.696	4.71449e-69	1	CD99
HLA.DMA	4.47441e-73	0.492995	0.129	0.053	8.33582e-69	1	HLA.DMA
LITAF	2.6381e-72	6.26599	0.897	0.828	4.91478e-68	1	LITAF
BZW1	3.09102e-72	0.569242	0.699	0.607	5.75858e-68	1	BZW1
MT-ND4	3.52145e-72	0.416776	0.253	0.142	6.56046e-68	1	MT-ND4
RNF19A	2.05245e-71	0.372502	0.367	0.247	3.82372e-67	1	RNF19A
C12orf75	1.89129e-70	0.333756	0.442	0.312	3.52347e-66	1	C12orf75
MT-ND5	4.21906e-70	0.411752	0.26	0.149	7.8601e-66	1	MT-ND5
REEP5	7.87183e-70	0.499653	0.416	0.299	1.46652e-65	1	REEP5
ZEB2	1.01674e-69	0.442319	0.286	0.17	1.8942e-65	1	ZEB2
BHLHE40	3.0788e-69	5.51663	0.36	0.233	5.7358e-65	1	BHLHE40
GYG1	1.20574e-68	0.375387	0.281	0.172	2.24629e-64	1	GYG1
CCNH	1.40381e-68	5.73563	0.503	0.392	2.61529e-64	1	CCNH
OTULINL	2.39047e-66	0.344631	0.133	0.059	4.45345e-62	1	OTULINL
TOM1	2.7526e-65	0.308141	0.338	0.227	5.1281e-61	1	TOM1
N4BP3	2.93933e-64	0.3555	0.208	0.114	5.47597e-60	1	N4BP3
ELOB	1.90982e-63	0.370157	0.233	0.134	3.55799e-59	1	ELOB
TRIR	1.9453e-63	0.387763	0.232	0.134	3.62409e-59	1	TRIR
C19orf43	3.73361e-63	0.984816	0.419	0.571	6.95572e-59	1	C19orf43
SLA2	7.04482e-62	0.326404	0.31	0.199	1.31245e-57	1	SLA2
ATP5G3	9.24174e-61	1.41546	0.309	0.446	1.72174e-56	1	ATP5G3
ZC3H12A	2.63946e-60	0.37305	0.266	0.166	4.91732e-56	1	ZC3H12A
FXYD5	3.21417e-60	0.340902	0.894	0.932	5.988e-56	1	FXYD5
HLA.DPA1	4.66345e-60	7.51098	0.287	0.182	8.68801e-56	1	HLA.DPA1
MYL6	5.35706e-60	23.2262	0.86	0.791	9.9802e-56	1	MYL6
KLRG1	3.86438e-58	0.331779	0.216	0.125	7.19935e-54	1	KLRG1
GUK1	8.97699e-57	3.10032	0.778	0.718	1.67241e-52	1	GUK1
DNAJC3	2.20145e-55	0.337858	0.312	0.21	4.1013e-51	1	DNAJC3
CD5	2.92466e-55	1.07471	0.521	0.429	5.44864e-51	1	CD5
HLA-DPA1	9.95269e-55	0.307648	0.132	0.064	1.85419e-50	1	HLA-DPA1
TIGAR	1.69226e-54	0.260313	0.192	0.109	3.15268e-50	1	TIGAR
PPP2R5C	4.08108e-54	0.497744	0.432	0.326	7.60305e-50	1	PPP2R5C
SERF2	1.6875e-53	7.20623	0.896	0.941	3.14382e-49	1	SERF2
ATP5MC3	1.52547e-52	0.355645	0.202	0.118	2.84195e-48	1	ATP5MC3
SELENOT	4.18441e-51	0.317633	0.16	0.086	7.79555e-47	1	SELENOT
PAXX	6.58013e-51	0.315676	0.137	0.07	1.22588e-46	1	PAXX
HLA-DPB1	7.70373e-51	0.310794	0.117	0.056	1.4352e-46	1	HLA-DPB1
MCUB	1.63322e-49	0.31228	0.127	0.063	3.04269e-45	1	MCUB
RAB5IF	3.53459e-49	0.278572	0.135	0.068	6.58493e-45	1	RAB5IF
COX6C	3.72322e-49	2.52887	0.657	0.771	6.93635e-45	1	COX6C
WIPF1	1.03723e-48	0.644275	0.474	0.381	1.93235e-44	1	WIPF1
SLBP	1.23508e-48	2.35451	0.371	0.276	2.30096e-44	1	SLBP
AP3S1	1.25006e-48	0.360869	0.372	0.275	2.32885e-44	1	AP3S1
RILPL2	3.14167e-48	0.273196	0.19	0.111	5.85293e-44	1	RILPL2
TAGLN2	1.99352e-47	0.977796	0.407	0.533	3.71393e-43	1	TAGLN2
SCAF11	6.21419e-47	0.64822	0.501	0.416	1.1577e-42	1	SCAF11
MT.ND6	9.24347e-47	3.94382	0.311	0.431	1.72206e-42	1	MT.ND6
TUBB	4.33655e-46	15.3188	0.16	0.268	8.07899e-42	1	TUBB
HAUS3	5.01223e-46	0.559376	0.406	0.315	9.33778e-42	1	HAUS3
CCL4	8.99885e-46	9.192	0.16	0.089	1.67649e-41	1	CCL4
B3GNT2	7.8999e-45	0.390203	0.248	0.164	1.47175e-40	1	B3GNT2
TCEB2	1.7522e-44	3.27703	0.448	0.574	3.26434e-40	1	TCEB2
NCF1	2.62074e-44	0.37372	0.246	0.163	4.88243e-40	1	NCF1
GYPC1	1.70633e-43	0.919189	0.73	0.807	3.17889e-39	1	GYPC
EIF3D	1.54247e-41	0.253534	0.449	0.572	2.87362e-37	1	EIF3D
TMEM50A	2.01075e-41	0.60574	0.562	0.491	3.74603e-37	1	TMEM50A
ATP5C1	6.42601e-41	0.661343	0.193	0.294	1.19717e-36	1	ATP5C1
MIF	7.29847e-41	23.9999	0.728	0.815	1.3597e-36	1	MIF
CD8B	8.06733e-41	1.96799	0.631	0.727	1.50294e-36	1	CD8B
FAM46C	3.45635e-40	0.543664	0.309	0.22	6.43919e-36	1	FAM46C
CALM1	4.3533e-40	7.15609	0.972	0.942	8.11021e-36	1	CALM1
CD6	6.77437e-40	1.61107	0.601	0.543	1.26207e-35	1	CD6
HSPE1	8.51716e-40	3.86172	0.534	0.459	1.58675e-35	1	HSPE1
ANXA5	9.52177e-40	1.65915	0.211	0.136	1.7739e-35	1	ANXA5
PNRC11	4.68933e-39	0.31312	0.802	0.874	8.73622e-35	1	PNRC1
ATP5IF1	6.62562e-39	0.261517	0.119	0.063	1.23435e-34	1	ATP5IF1
BCL9L	7.44659e-39	0.285949	0.221	0.145	1.3873e-34	1	BCL9L
SELL	8.22897e-39	3.17075	0.128	0.218	1.53306e-34	1	SELL
ATP5I	3.11992e-38	2.75399	0.394	0.514	5.81242e-34	1	ATP5I
NCBP2-AS2	5.37702e-38	0.300534	0.16	0.096	1.00174e-33	1	NCBP2-AS2
ATP5ME	1.93438e-37	0.262057	0.132	0.074	3.60374e-33	1	ATP5ME
H2AFZ	3.7673e-37	9.2911	0.477	0.406	7.01848e-33	1	H2AFZ
CREM	7.46975e-37	0.66217	0.343	0.259	1.39161e-32	1	CREM
ATP6V0C	8.6635e-37	0.712914	0.718	0.66	1.61401e-32	1	ATP6V0C
EML4	9.52301e-37	1.04535	0.601	0.531	1.77414e-32	1	EML4
SERP1	3.71657e-36	0.580687	0.606	0.699	6.92398e-32	1	SERP1
RTRAF	4.7069e-36	0.277596	0.161	0.098	8.76896e-32	1	RTRAF
FAM160B1	9.57677e-36	0.269631	0.182	0.115	1.78415e-31	1	FAM160B1
PGK1	1.03404e-35	0.857548	0.669	0.621	1.92642e-31	1	PGK1
ARF1	1.7629e-35	0.434683	0.802	0.761	3.28429e-31	1	ARF1
RAC2	2.50324e-35	12.5306	0.343	0.463	4.66353e-31	1	RAC2
RALGAPA1	6.59093e-35	0.26702	0.271	0.193	1.22789e-30	1	RALGAPA1
POMP	9.05728e-35	1.82829	0.629	0.575	1.68737e-30	1	POMP
FKBP11	9.67088e-35	0.88453	0.494	0.419	1.80169e-30	1	FKBP11
PPIB	1.66612e-34	13.2109	0.77	0.722	3.10398e-30	1	PPIB
VIM	2.34677e-34	2.3191	0.889	0.909	4.37204e-30	1	VIM
CCDC12	4.95396e-34	0.283141	0.523	0.456	9.22923e-30	1	CCDC12
TOP1	6.5502e-34	0.27321	0.293	0.217	1.2203e-29	1	TOP1
NDUFB9	7.63714e-34	2.87358	0.464	0.587	1.4228e-29	1	NDUFB9
PTPN7	7.85711e-34	0.368731	0.295	0.219	1.46378e-29	1	PTPN7
SH3GLB1	2.07511e-33	0.274145	0.319	0.242	3.86593e-29	1	SH3GLB1
PDZD8	2.96549e-33	0.287941	0.196	0.129	5.52471e-29	1	PDZD8
TMEM256	3.49173e-33	0.31414	0.161	0.251	6.5051e-29	1	TMEM256
SURF4	3.52063e-33	0.402035	0.352	0.275	6.55893e-29	1	SURF4
RBM39	3.56824e-33	2.186	0.804	0.769	6.64763e-29	1	RBM39
PSMB6	3.74061e-33	0.347819	0.477	0.406	6.96875e-29	1	PSMB6
SELENOM	3.9114e-33	0.251651	0.106	0.057	7.28694e-29	1	SELENOM
ZDHHC7	4.93319e-33	0.488591	0.284	0.209	9.19053e-29	1	ZDHHC7
TC2N	1.80491e-32	0.412979	0.363	0.288	3.36255e-28	1	TC2N
FABP5	1.08744e-31	0.335384	0.158	0.099	2.02589e-27	1	FABP5
GADD45A	2.46404e-31	0.389075	0.239	0.17	4.59052e-27	1	GADD45A
PSMD8	3.69736e-31	0.376631	0.311	0.24	6.88818e-27	1	PSMD8
GAPDH	5.8313e-31	120.319	0.982	0.952	1.08637e-26	1	GAPDH
SYAP1	6.38846e-31	0.445604	0.399	0.325	1.19017e-26	1	SYAP1
CNN2	1.49872e-30	17.1837	0.646	0.605	2.79212e-26	1	CNN2
SAMSN1	4.75467e-30	0.744288	0.299	0.223	8.85794e-26	1	SAMSN1
RNF166	5.74122e-30	0.309378	0.406	0.33	1.06959e-25	1	RNF166
SRSF3	6.24444e-30	0.999802	0.607	0.558	1.16334e-25	1	SRSF3
MAGOH	1.1179e-29	0.293608	0.54	0.487	2.08265e-25	1	MAGOH
SKP1	2.18646e-29	0.36629	0.625	0.586	4.07338e-25	1	SKP1
CDK17	2.37474e-29	0.279995	0.309	0.238	4.42414e-25	1	CDK17
SYTL3	5.05627e-29	2.66153	0.367	0.292	9.41983e-25	1	SYTL3
LAG3	6.68128e-29	4.49432	0.115	0.066	1.24472e-24	1	LAG3
DOK2	1.11911e-28	0.372722	0.307	0.232	2.0849e-24	1	DOK2
KPNA2	4.41752e-28	0.964041	0.164	0.107	8.22985e-24	1	KPNA2
ATG2A	1.78211e-27	0.310193	0.237	0.171	3.32006e-23	1	ATG2A
C14orf2	2.50447e-27	0.653378	0.417	0.523	4.66583e-23	1	C14orf2
CLEC2B	6.77497e-27	2.96062	0.444	0.381	1.26218e-22	1	CLEC2B
OCIAD2	6.99593e-27	0.379323	0.625	0.578	1.30334e-22	1	OCIAD2
RNF168	8.41008e-27	0.279886	0.28	0.214	1.5668e-22	1	RNF168
SLC2A3	1.57491e-26	34.9581	0.434	0.365	2.93406e-22	1	SLC2A3
ARL6IP1	8.28489e-26	0.337505	0.421	0.364	1.54348e-21	1	ARL6IP1
CFLAR	8.58421e-26	0.252967	0.29	0.224	1.59924e-21	1	CFLAR
UFC1	8.77532e-26	0.32651	0.361	0.466	1.63484e-21	1	UFC1
MRPL54	1.48026e-25	0.454387	0.495	0.44	2.75772e-21	1	MRPL54
WHSC1L1	1.70872e-25	0.521619	0.218	0.298	3.18335e-21	1	WHSC1L1
S1PR4	2.47141e-25	0.376182	0.239	0.178	4.60424e-21	1	S1PR4
COX6B1	1.3515e-24	2.27902	0.573	0.677	2.51785e-20	1	COX6B1
BIRC3	2.19196e-24	8.23075	0.078	0.136	4.08362e-20	1	BIRC3
CORO1A	2.30171e-24	28.0613	0.6	0.701	4.28809e-20	1	CORO1A
CARHSP1	2.49357e-24	0.564876	0.179	0.124	4.64552e-20	1	CARHSP1
HMGA1	2.57917e-24	0.32152	0.113	0.177	4.805e-20	1	HMGA1
ICOS	2.76317e-24	2.18287	0.164	0.109	5.14778e-20	1	ICOS
HSPD1	3.99691e-24	11.9594	0.25	0.19	7.44624e-20	1	HSPD1
SAP18	4.12261e-24	0.738785	0.784	0.764	7.68042e-20	1	SAP18
HCST	3.32647e-23	8.35648	0.811	0.79	6.19721e-19	1	HCST
TNFRSF1B	3.47574e-23	0.255993	0.208	0.15	6.4753e-19	1	TNFRSF1B
NDUFB11	5.37929e-22	0.466189	0.459	0.562	1.00216e-17	1	NDUFB11
CCSER2	5.42939e-22	0.257334	0.331	0.271	1.01149e-17	1	CCSER2
TERF2IP	5.9434e-22	0.364254	0.509	0.463	1.10726e-17	1	TERF2IP
PTPRC	1.23514e-21	1.85677	0.627	0.581	2.30107e-17	1	PTPRC
BLOC1S2	1.48145e-21	0.253854	0.253	0.195	2.75995e-17	1	BLOC1S2
NRBP1	1.57296e-21	0.293669	0.326	0.269	2.93042e-17	1	NRBP1
SUMO2	9.3988e-21	3.6089	0.786	0.773	1.751e-16	1	SUMO2
TRMT10C	1.30647e-20	0.260152	0.278	0.223	2.43396e-16	1	TRMT10C
CCDC109B	1.55637e-20	0.258183	0.311	0.391	2.89952e-16	1	CCDC109B
CLDND1	1.68373e-20	3.43031	0.428	0.385	3.13679e-16	1	CLDND1
GPR183	2.11406e-20	0.26889	0.162	0.112	3.93849e-16	1	GPR183
DBF4	5.37704e-20	0.332371	0.364	0.309	1.00174e-15	1	DBF4
BUB3	6.13998e-20	2.13053	0.317	0.264	1.14388e-15	1	BUB3
RNH1	9.23223e-20	0.259999	0.359	0.305	1.71996e-15	1	RNH1
ANXA2	1.20372e-19	1.88477	0.202	0.149	2.24253e-15	1	ANXA2
SRRM2	1.39952e-19	0.50213	0.482	0.435	2.60731e-15	1	SRRM2
ZYX	1.4886e-19	3.98645	0.194	0.262	2.77327e-15	1	ZYX
IRF1	3.91811e-19	1.39133	0.412	0.357	7.29943e-15	1	IRF1
PSMC5	8.3199e-19	0.290739	0.19	0.262	1.55e-14	1	PSMC5
CD7	1.36168e-18	1.24808	0.661	0.742	2.5368e-14	1	CD7
S100A4	1.40505e-18	5.62571	0.737	0.769	2.6176e-14	1	S100A4
UCP2	1.59354e-18	2.68852	0.128	0.189	2.96877e-14	1	UCP2
GNG5	3.33162e-18	0.437839	0.387	0.338	6.2068e-14	1	GNG5
SEPT7	4.83524e-18	0.446233	0.548	0.51	9.00805e-14	1	SEPT7
ATP6V0B	5.61309e-18	0.261976	0.299	0.247	1.04572e-13	1	ATP6V0B
SNU13	5.8604e-18	0.72506	0.68	0.654	1.09179e-13	1	SNU13
OPTN	1.01047e-17	0.500212	0.271	0.219	1.8825e-13	1	OPTN
NR1H2	1.03997e-17	0.425771	0.446	0.396	1.93747e-13	1	NR1H2
RNF7	2.29319e-17	0.318841	0.51	0.472	4.27221e-13	1	RNF7
TLE3	2.5758e-17	0.309972	0.165	0.12	4.79872e-13	1	TLE3
VDAC2	4.49848e-17	0.524991	0.468	0.428	8.38067e-13	1	VDAC2
HERPUD2	5.83278e-17	0.497748	0.379	0.327	1.08665e-12	1	HERPUD2
IL16	6.04647e-17	0.379692	0.334	0.286	1.12646e-12	1	IL16
TMEM2	6.63899e-17	3.03669	0.344	0.295	1.23684e-12	1	TMEM2
CD44	2.02982e-16	2.10022	0.709	0.682	3.78156e-12	1	CD44
ATP5B	2.04254e-16	0.973837	0.385	0.47	3.80525e-12	1	ATP5B
STARD7	2.28455e-16	0.271447	0.285	0.237	4.25611e-12	1	STARD7
ARPC3	2.64326e-16	6.24139	0.57	0.663	4.9244e-12	1	ARPC3
LSM7	4.69009e-16	0.49327	0.498	0.586	8.73764e-12	1	LSM7
PDIA3	4.95978e-16	0.722339	0.542	0.511	9.24006e-12	1	PDIA3
YWHAQ	5.42651e-16	0.639057	0.413	0.365	1.01096e-11	1	YWHAQ
CSNK1D	6.98368e-16	0.373474	0.394	0.346	1.30106e-11	1	CSNK1D
ARPC1B	7.58589e-16	12.5268	0.289	0.366	1.41325e-11	1	ARPC1B
IL10RA	1.51793e-15	0.250057	0.32	0.271	2.8279e-11	1	IL10RA
EMB	2.10317e-15	0.427605	0.348	0.298	3.91821e-11	1	EMB
LSM4	2.39259e-15	0.744686	0.148	0.206	4.45739e-11	1	LSM4
UBL5	2.431e-15	3.4012	0.572	0.547	4.52895e-11	1	UBL5
BTG3	2.71338e-15	0.301782	0.318	0.27	5.05502e-11	1	BTG3
PIM3	2.71585e-15	0.306563	0.256	0.21	5.05964e-11	1	PIM3
NDUFA1	3.77133e-15	2.57344	0.467	0.552	7.02599e-11	1	NDUFA1
CD83	7.20674e-15	0.878859	0.135	0.098	1.34262e-10	1	CD83
IFITM2	8.87643e-15	5.3181	0.569	0.649	1.65368e-10	1	IFITM2
LMNB1	1.34107e-14	0.577662	0.112	0.077	2.49841e-10	1	LMNB1
FNBP1	4.6233e-14	0.299767	0.387	0.347	8.6132e-10	1	FNBP1
EWSR1	1.04648e-13	0.29173	0.418	0.381	1.94959e-09	1	EWSR1
S100A10	1.22783e-13	6.31636	0.626	0.704	2.28745e-09	1	S100A10
GMFG	2.31759e-13	5.05796	0.581	0.67	4.31767e-09	1	GMFG
HNRNPC	2.89305e-13	1.04203	0.65	0.632	5.38975e-09	1	HNRNPC
TXN	3.23889e-13	1.38454	0.286	0.241	6.03404e-09	1	TXN
MRPL10	3.7108e-13	0.274887	0.257	0.214	6.91322e-09	1	MRPL10
ADRM1	4.25299e-13	0.309359	0.364	0.324	7.92331e-09	1	ADRM1
SEPT9	7.48258e-13	0.789132	0.501	0.583	1.394e-08	1	SEPT9
ELOVL5	7.78119e-13	0.294254	0.223	0.179	1.44964e-08	1	ELOVL5
FKBP1A	1.14948e-12	0.424708	0.213	0.274	2.14148e-08	1	FKBP1A
SNRPB	3.1692e-12	0.510425	0.529	0.508	5.90422e-08	1	SNRPB
DBI	3.56209e-12	1.17955	0.399	0.363	6.63617e-08	1	DBI
SRP14	4.64995e-12	3.05612	0.902	0.899	8.66285e-08	1	SRP14
ARPC2	5.07796e-12	14.2183	0.814	0.786	9.46023e-08	1	ARPC2
HNRNPL	8.33508e-12	0.296654	0.35	0.314	1.55283e-07	1	HNRNPL
RGS2	1.25913e-11	1.38016	0.182	0.144	2.34577e-07	1	RGS2
CYBA	1.40146e-11	2.54384	0.662	0.638	2.61092e-07	1	CYBA
PLP2	1.75329e-11	0.585449	0.433	0.395	3.26638e-07	1	PLP2
SLC25A5	1.92432e-11	7.91419	0.477	0.552	3.58501e-07	1	SLC25A5
SEC61B	2.11751e-11	0.698982	0.556	0.523	3.94493e-07	1	SEC61B
COX5B	2.82681e-11	0.936404	0.728	0.73	5.26635e-07	1	COX5B
SCAND1	3.61654e-11	0.632902	0.578	0.569	6.73762e-07	1	SCAND1
HIST1H4C	4.28516e-11	60.3191	0.461	0.539	7.98326e-07	1	HIST1H4C
CSNK2B	4.30516e-11	0.339838	0.206	0.26	8.02051e-07	1	CSNK2B
HNRNPA2B1	4.50721e-11	10.0909	0.512	0.576	8.39694e-07	1	HNRNPA2B1
CCND2	5.03066e-11	1.62625	0.125	0.094	9.37212e-07	1	CCND2
RANBP2	5.77995e-11	0.510028	0.346	0.307	1.0768e-06	1	RANBP2
HMGN1	7.48068e-11	1.4416	0.516	0.592	1.39365e-06	1	HMGN1
SNHG15	8.60798e-11	10.3746	0.235	0.287	1.60367e-06	1	SNHG15
LYST	1.41852e-10	0.331891	0.16	0.126	2.6427e-06	1	LYST
ALDOA	1.54789e-10	35.585	0.721	0.718	2.88373e-06	1	ALDOA
SYNE2	4.81007e-10	0.679784	0.34	0.301	8.96116e-06	1	SYNE2
NDUFC2	5.3865e-10	0.268802	0.336	0.301	1.00351e-05	1	NDUFC2
YWHAZ	6.03126e-10	1.94559	0.798	0.804	1.12362e-05	1	YWHAZ
EMC4	8.34387e-10	0.25953	0.293	0.259	1.55446e-05	1	EMC4
GRB2	1.27506e-09	0.348007	0.379	0.351	2.37543e-05	1	GRB2
PLK3	1.31991e-09	0.46035	0.287	0.253	2.45899e-05	1	PLK3
PRDX5	2.62207e-09	0.362795	0.347	0.321	4.88491e-05	1	PRDX5
FAM162A	3.20856e-09	2.14473	0.202	0.251	5.97754e-05	1	FAM162A
PLIN2	3.29441e-09	0.875595	0.179	0.146	6.13749e-05	1	PLIN2
PTPRCAP	3.88938e-09	7.29564	0.838	0.835	7.24592e-05	1	PTPRCAP
S100A6	4.57043e-09	28.3162	0.814	0.843	8.51471e-05	1	S100A6
CAPZB	5.10201e-09	7.18917	0.363	0.43	9.50504e-05	1	CAPZB
PFN1	5.13677e-09	52.3192	0.865	0.852	9.56981e-05	1	PFN1
MAP4K1	8.28762e-09	0.287964	0.167	0.138	0.000154398	1	MAP4K1
MT1X	9.44379e-09	5.18231	0.18	0.149	0.000175938	1	MT1X
TMEM258	1.0354e-08	0.7695	0.392	0.462	0.000192895	1	TMEM258
PELI1	1.3925e-08	0.321923	0.177	0.22	0.000259423	1	PELI1
SYNGR2	1.72591e-08	0.334136	0.226	0.196	0.000321538	1	SYNGR2
LCP1	2.14427e-08	0.307026	0.478	0.452	0.000399478	1	LCP1
RNPS1	2.87919e-08	0.41457	0.543	0.532	0.000536394	1	RNPS1
UBE2D2	3.06072e-08	1.94881	0.529	0.595	0.000570212	1	UBE2D2
KLRD1	3.52069e-08	0.381301	0.141	0.113	0.000655905	1	KLRD1
HLA.A	3.62232e-08	15.5456	0.629	0.805	0.000674839	1	HLA.A
TMSB4X	4.03781e-08	27.3182	0.982	0.989	0.000752243	1	TMSB4X
TNFRSF14	7.82934e-08	1.05957	0.304	0.361	0.00145861	1	TNFRSF14
BIN1	9.08424e-08	1.0914	0.325	0.39	0.00169239	1	BIN1
VDAC1	1.12717e-07	0.456779	0.327	0.297	0.00209991	1	VDAC1
WDR1	1.88793e-07	0.352597	0.287	0.259	0.00351721	1	WDR1
CFL1	2.08453e-07	31.3182	0.763	0.805	0.00388349	1	CFL1
SH3BGRL3	2.2648e-07	10.3029	0.96	0.938	0.00421932	1	SH3BGRL3
PARK7	2.27654e-07	1.06011	0.378	0.446	0.00424119	1	PARK7
CNOT1	2.3607e-07	0.263499	0.46	0.441	0.00439799	1	CNOT1
TAX1BP1	2.70072e-07	0.288807	0.455	0.436	0.00503145	1	TAX1BP1
TSPO	3.07958e-07	1.83575	0.309	0.366	0.00573726	1	TSPO
PGAM1	5.808e-07	8.43949	0.363	0.34	0.0108203	1	PGAM1
COPE	6.70981e-07	0.523456	0.36	0.338	0.0125004	1	COPE
MTDH	8.44744e-07	0.275993	0.36	0.416	0.0157376	1	MTDH
LGALS1	8.78685e-07	24.3191	0.24	0.277	0.0163699	1	LGALS1
ANXA6	1.06932e-06	0.536882	0.128	0.16	0.0199215	1	ANXA6
UQCR10	1.57168e-06	0.472913	0.498	0.497	0.0292803	1	UQCR10
DDX5	1.69242e-06	0.270681	0.915	0.908	0.0315298	1	DDX5
ARID4B	1.91505e-06	0.337672	0.441	0.427	0.0356774	1	ARID4B
EIF5A	1.93139e-06	1.91051	0.661	0.719	0.0359818	1	EIF5A
PRR13	2.05732e-06	0.300722	0.544	0.538	0.038328	1	PRR13
C9orf142	2.16018e-06	0.282611	0.38	0.434	0.0402441	1	C9orf142
RNF114	2.19815e-06	0.274248	0.417	0.402	0.0409516	1	RNF114
AIM1	3.38014e-06	0.375003	0.241	0.214	0.0629719	1	AIM1
PSMB9	3.79038e-06	1.47929	0.216	0.257	0.0706148	1	PSMB9
LCK1	5.17835e-06	0.299811	0.287	0.341	0.0964726	1	LCK
DDOST	6.00156e-06	0.57649	0.305	0.352	0.111809	1	DDOST
WDR83OS	6.8304e-06	0.34559	0.409	0.393	0.12725	1	WDR83OS
SH2D2A	6.89552e-06	2.36289	0.15	0.127	0.128464	1	SH2D2A
UQCR11	7.64034e-06	0.381848	0.637	0.704	0.14234	1	UQCR11
ATP5J2	1.12474e-05	1.45111	0.228	0.264	0.20954	1	ATP5J2
PTP4A2	1.19468e-05	0.297694	0.283	0.261	0.222569	1	PTP4A2
UBE2L6	1.39922e-05	0.254266	0.146	0.125	0.260674	1	UBE2L6
P2RY8	1.40121e-05	1.66662	0.524	0.516	0.261045	1	P2RY8
ARF5	1.72073e-05	0.365272	0.383	0.433	0.320573	1	ARF5
DNAJC9	2.90602e-05	0.486411	0.139	0.119	0.541392	1	DNAJC9
HNRNPA0	2.95481e-05	0.381823	0.703	0.756	0.550481	1	HNRNPA0
KRT10	3.67369e-05	0.69704	0.468	0.46	0.684409	1	KRT10
CLEC2D	3.74482e-05	7.22492	0.131	0.157	0.69766	1	CLEC2D
TAPBP	3.82052e-05	0.900222	0.454	0.509	0.711763	1	TAPBP
CYCS	4.94137e-05	16.7476	0.316	0.293	0.920576	1	CYCS
FLNA	5.3218e-05	0.436163	0.441	0.416	0.991452	1	FLNA
IDH2	5.40759e-05	0.392922	0.199	0.18	1	1	IDH2
BNIP3L	5.69325e-05	0.274685	0.226	0.261	1	1	BNIP3L
HNRNPUL1	6.13687e-05	2.64737	0.519	0.519	1	1	HNRNPUL1
RBM3	6.79766e-05	5.2791	0.806	0.851	1	1	RBM3
MYL12B	7.18857e-05	0.824279	0.696	0.756	1	1	MYL12B
ANKRD12	7.98411e-05	0.7806	0.508	0.559	1	1	ANKRD12
RNASEK	8.17724e-05	0.530463	0.435	0.496	1	1	RNASEK
HNRNPK	8.18247e-05	0.293152	0.562	0.623	1	1	HNRNPK
ANAPC11	8.79049e-05	0.722525	0.218	0.254	1	1	ANAPC11
TUBA1B	9.88174e-05	50.3191	0.321	0.305	1	1	TUBA1B
GSTP1	0.000103213	3.38724	0.397	0.383	1	1	GSTP1
RSRP1	0.000124639	0.27029	0.401	0.39	1	1	RSRP1
TPI1	0.000131758	18.6115	0.287	0.328	1	1	TPI1
LMAN1	0.000150684	0.843375	0.114	0.137	1	1	LMAN1
TPM3	0.000152341	1.1376	0.735	0.779	1	1	TPM3
CACYBP	0.000164567	0.300285	0.374	0.364	1	1	CACYBP
SRI	0.000169847	0.35679	0.181	0.211	1	1	SRI
PSMB3	0.000176134	0.268294	0.252	0.234	1	1	PSMB3
HNRNPDL	0.000210006	0.854981	0.804	0.852	1	1	HNRNPDL
JAK1	0.000294224	0.325398	0.473	0.473	1	1	JAK1
NDUFS5	0.000304885	0.497599	0.617	0.678	1	1	NDUFS5
ARHGDIB	0.000339575	27.3117	0.927	0.94	1	1	ARHGDIB
RAC1	0.000376901	0.354085	0.241	0.278	1	1	RAC1
SNRPG	0.000429379	0.568615	0.46	0.456	1	1	SNRPG
SNRPF	0.000493276	1.4182	0.449	0.499	1	1	SNRPF
PSME1	0.000605995	11.0363	0.656	0.718	1	1	PSME1
RABGGTB	0.000683366	0.470492	0.223	0.208	1	1	RABGGTB
PSME2	0.000684429	3.00001	0.244	0.281	1	1	PSME2
EIF4A1	0.000910299	0.504453	0.309	0.294	1	1	EIF4A1
TBCB	0.00103281	0.2507	0.234	0.218	1	1	TBCB
COX6A1	0.00107117	2.03268	0.645	0.665	1	1	COX6A1
ENO1	0.00165284	11.8928	0.251	0.284	1	1	ENO1
DUT	0.00168287	9.2864	0.161	0.186	1	1	DUT
SRSF11	0.00216997	0.361366	0.425	0.419	1	1	SRSF11
COTL1	0.00246732	18.6004	0.322	0.317	1	1	COTL1
OAZ1	0.00247901	6.07411	0.455	0.463	1	1	OAZ1
RHOA	0.00267158	13.9835	0.729	0.744	1	1	RHOA
BRK1	0.00275518	0.547655	0.373	0.369	1	1	BRK1
C9orf78	0.00302761	5.44222	0.648	0.657	1	1	C9orf78
PPP1R2	0.00448202	0.358915	0.494	0.5	1	1	PPP1R2
P4HB	0.00480834	1.01417	0.427	0.425	1	1	P4HB
TAF1D	0.00541399	6.6834	0.306	0.344	1	1	TAF1D
NEAT1	0.00551039	10.3788	0.174	0.195	1	1	NEAT1
DDX3Y	0.00816274	0.326745	0.265	0.256	1	1	DDX3Y
H3F3A	0.00846535	17.1572	0.948	0.949	1	1	H3F3A
GZMH	0.00926834	2.31807	0.372	0.319	1	1	GZMH
DEK	0.00947132	6.01572	0.195	0.216	1	1	DEK
MYO1G	0.00966899	0.294393	0.197	0.218	1	1	MYO1G
PABPC1	0	78.6406	0.874	0.96	0	2	PABPC1
NKG7	0	16.648	0.992	0.48	0	2	NKG7
GZMB	0	3.68294	0.669	0.122	0	2	GZMB
FGFBP2	0	2.64517	0.76	0.176	0	2	FGFBP2
TYROBP	0	1.71869	0.209	0.029	0	2	TYROBP
ITGB2	0	0.777574	0.793	0.489	0	2	ITGB2
GZMH1	0	0.648313	0.86	0.228	0	2	GZMH
HOPX	0	0.64536	0.389	0.111	0	2	HOPX
ADGRG1	0	0.540925	0.254	0.056	0	2	ADGRG1
C12orf751	4.73903e-262	0.536827	0.578	0.294	8.82882e-258	2	C12orf75
KLRD11	2.26321e-260	0.483225	0.293	0.086	4.21636e-256	2	KLRD1
BTF3	8.59817e-252	3.0162	0.946	0.97	1.60184e-247	2	BTF3
SPON2	2.34393e-247	0.806403	0.287	0.088	4.36674e-243	2	SPON2
KLRC3	2.52394e-229	0.81822	0.168	0.033	4.70209e-225	2	KLRC3
ZBP1	1.69911e-228	0.991203	0.401	0.167	3.16544e-224	2	ZBP1
MATK	6.78335e-225	0.618116	0.534	0.274	1.26374e-220	2	MATK
KLRF1	1.15551e-219	0.418523	0.156	0.029	2.15272e-215	2	KLRF1
LAIR2	7.27205e-219	0.665336	0.257	0.078	1.35478e-214	2	LAIR2
TTC38	9.95932e-216	0.372731	0.191	0.045	1.85542e-211	2	TTC38
FCGR3A	1.12544e-204	0.481934	0.164	0.035	2.09669e-200	2	FCGR3A
ITGAM	1.77226e-200	0.312253	0.134	0.023	3.30172e-196	2	ITGAM
RPL23A	1.33646e-199	2.32144	0.993	0.997	2.48983e-195	2	RPL23A
S1PR5	1.20083e-195	0.428437	0.252	0.08	2.23715e-191	2	S1PR5
C1orf21	1.26753e-193	0.368003	0.214	0.06	2.36141e-189	2	C1orf21
ARPC5L1	2.62652e-193	0.543009	0.622	0.372	4.8932e-189	2	ARPC5L
PRF1	2.56346e-187	0.455225	0.264	0.091	4.77573e-183	2	PRF1
DSTN	3.83587e-183	1.87419	0.587	0.358	7.14623e-179	2	DSTN
IL7R	6.6766e-176	1.25429	0.345	0.616	1.24385e-171	2	IL7R
KLRC2	7.37162e-176	0.656797	0.119	0.02	1.37333e-171	2	KLRC2
ZEB21	1.32577e-175	0.391496	0.367	0.161	2.46991e-171	2	ZEB2
APMAP	9.04793e-171	0.519932	0.359	0.161	1.68563e-166	2	APMAP
TBX21	4.97417e-170	0.409947	0.286	0.108	9.26687e-166	2	TBX21
PRSS23	4.5957e-164	0.306225	0.115	0.021	8.56179e-160	2	PRSS23
RHOC	2.25369e-157	0.370733	0.2	0.063	4.19862e-153	2	RHOC
EFHD2	1.93087e-146	0.405894	0.273	0.11	3.5972e-142	2	EFHD2
FCRL6	2.99012e-145	0.279904	0.131	0.031	5.5706e-141	2	FCRL6
SYNE1	2.16315e-143	0.469908	0.356	0.17	4.02994e-139	2	SYNE1
IER21	3.1509e-143	0.41313	0.691	0.49	5.87013e-139	2	IER2
CMC11	1.04586e-128	1.96571	0.432	0.231	1.94844e-124	2	CMC1
HLA-C1	4.9324e-125	0.77692	0.358	0.196	9.18907e-121	2	HLA-C
LCP11	1.58832e-123	1.80891	0.612	0.428	2.95904e-119	2	LCP1
CHST12	2.65663e-121	0.339771	0.226	0.09	4.9493e-117	2	CHST12
ITGB1	1.1449e-110	1.32743	0.333	0.171	2.13295e-106	2	ITGB1
HLA-B1	1.81925e-110	0.608708	0.329	0.172	3.38926e-106	2	HLA-B
ZFAS1	5.66356e-109	1.21772	0.66	0.792	1.05512e-104	2	ZFAS1
MT-CO11	2.92638e-107	0.666929	0.358	0.197	5.45184e-103	2	MT-CO1
MT-CO21	4.54127e-104	0.639012	0.358	0.197	8.46039e-100	2	MT-CO2
HLA-E1	4.22252e-103	0.532242	0.324	0.168	7.86656e-99	2	HLA-E
PLEKHF11	2.41546e-102	0.390035	0.389	0.222	4.5e-98	2	PLEKHF1
KLRG11	5.02703e-102	0.350179	0.26	0.122	9.36536e-98	2	KLRG1
HLA-A1	1.66542e-101	0.596267	0.347	0.189	3.10267e-97	2	HLA-A
ATP5MC21	5.21992e-101	0.53432	0.325	0.171	9.72471e-97	2	ATP5MC2
ELOB1	1.40916e-99	0.487031	0.272	0.132	2.62527e-95	2	ELOB
CISH	5.34403e-99	0.251082	0.164	0.06	9.95593e-95	2	CISH
MT-CYB1	4.70282e-97	0.56552	0.356	0.196	8.76135e-93	2	MT-CYB
MT-ND31	1.66408e-96	0.538173	0.34	0.185	3.10018e-92	2	MT-ND3
MT-CO31	2.10379e-96	0.558498	0.356	0.195	3.91936e-92	2	MT-CO3
MT-ND4L1	6.63624e-96	0.55292	0.354	0.195	1.23633e-91	2	MT-ND4L
MT-ND41	1.58354e-95	0.49229	0.284	0.143	2.95013e-91	2	MT-ND4
CD63	1.66003e-95	0.509458	0.229	0.105	3.09263e-91	2	CD63
SERTAD3	2.24927e-95	0.296097	0.193	0.079	4.19039e-91	2	SERTAD3
ATP5MG1	6.0312e-95	0.4741	0.319	0.168	1.12361e-90	2	ATP5MG
SLC9A3R1	7.38373e-94	0.383025	0.338	0.189	1.37559e-89	2	SLC9A3R1
ZNF683	4.36838e-93	1.13211	0.105	0.03	8.13828e-89	2	ZNF683
SYNGR1	1.66566e-92	0.276097	0.103	0.029	3.10312e-88	2	SYNGR1
MT-ATP61	1.28565e-91	0.522171	0.337	0.185	2.39517e-87	2	MT-ATP6
ATP5F1E1	5.96082e-91	0.492663	0.329	0.178	1.1105e-86	2	ATP5F1E
MYO1F	8.0277e-91	0.311455	0.243	0.116	1.49556e-86	2	MYO1F
MT-ND51	8.688e-91	0.496031	0.29	0.15	1.61857e-86	2	MT-ND5
TGFBR3	3.64214e-88	0.290194	0.227	0.105	6.7853e-84	2	TGFBR3
MT-ND11	4.56082e-88	0.482868	0.326	0.178	8.49682e-84	2	MT-ND1
CD320	8.31143e-88	0.354578	0.209	0.096	1.54842e-83	2	CD320
RAB5IF1	9.14099e-88	0.459488	0.167	0.066	1.70297e-83	2	RAB5IF
MT-ATP81	1.64324e-86	0.452356	0.314	0.169	3.06136e-82	2	MT-ATP8
HLA-DPA11	1.91207e-85	0.364751	0.16	0.062	3.56218e-81	2	HLA-DPA1
SYNE21	8.69958e-83	0.367958	0.438	0.285	1.62073e-78	2	SYNE2
UPP1	9.18203e-83	0.325697	0.483	0.324	1.71061e-78	2	UPP1
FLNA1	3.43002e-82	1.15795	0.545	0.398	6.39013e-78	2	FLNA
MT-ND21	1.07157e-81	0.435417	0.297	0.16	1.99634e-77	2	MT-ND2
RACK11	6.06043e-81	0.41071	0.344	0.19	1.12906e-76	2	RACK1
TRIR1	2.96127e-80	0.434127	0.26	0.134	5.51685e-76	2	TRIR
ATP5F1A	4.67263e-76	0.38231	0.199	0.093	8.7051e-72	2	ATP5F1A
NOP531	1.90186e-73	0.383388	0.298	0.164	3.54317e-69	2	NOP53
SELENOW	6.73915e-73	0.337545	0.177	0.079	1.2555e-68	2	SELENOW
NDUFB7	1.82642e-72	0.396002	0.43	0.295	3.40262e-68	2	NDUFB7
GNG2	2.44062e-72	1.56936	0.426	0.283	4.54687e-68	2	GNG2
ATP5MC31	1.84567e-71	0.348141	0.232	0.117	3.43848e-67	2	ATP5MC3
KLF2	5.15827e-71	0.373727	0.469	0.609	9.60985e-67	2	KLF2
ITGAL	1.35308e-69	0.336605	0.257	0.142	2.52079e-65	2	ITGAL
AQP3	2.21407e-67	0.638465	0.067	0.189	4.12481e-63	2	AQP3
PPP1R18	1.42797e-66	0.26133	0.239	0.129	2.66032e-62	2	PPP1R18
NCBP2-AS21	2.73488e-65	0.326659	0.193	0.094	5.09508e-61	2	NCBP2-AS2
HLA-DPB11	9.11413e-63	0.280665	0.135	0.056	1.69796e-58	2	HLA-DPB1
PTPRE1	1.24293e-61	0.40158	0.308	0.186	2.31559e-57	2	PTPRE
ATP5MD	6.44898e-58	0.308401	0.163	0.078	1.20145e-53	2	ATP5MD
DNAJB6	4.90658e-55	3.62362	0.694	0.584	9.14097e-51	2	DNAJB6
COPS9	1.27438e-53	0.265443	0.144	0.067	2.37417e-49	2	COPS9
ARID5A	1.66475e-53	0.681933	0.49	0.623	3.10143e-49	2	ARID5A
PAXX1	1.73545e-53	0.291	0.15	0.071	3.23314e-49	2	PAXX
SELENOT1	3.3073e-53	0.285189	0.174	0.088	6.1615e-49	2	SELENOT
ATP5PB	3.483e-53	0.293893	0.157	0.076	6.48882e-49	2	ATP5PB
PTPRC1	7.66961e-52	1.02623	0.679	0.574	1.42885e-47	2	PTPRC
CD3G	4.26437e-50	0.406049	0.535	0.43	7.94453e-46	2	CD3G
ATP5MPL1	4.99277e-50	0.288672	0.207	0.114	9.30152e-46	2	ATP5MPL
ATP6V0B1	7.12887e-50	0.256705	0.352	0.24	1.32811e-45	2	ATP6V0B
ATP5ME1	7.48123e-49	0.275867	0.15	0.074	1.39375e-44	2	ATP5ME
CALR	7.94057e-48	1.40781	0.622	0.514	1.47933e-43	2	CALR
TFDP2	5.76493e-47	0.299558	0.267	0.171	1.07401e-42	2	TFDP2
PDIA6	1.77323e-44	0.302471	0.271	0.176	3.30354e-40	2	PDIA6
FOSL2	2.55608e-44	0.290946	0.286	0.184	4.76199e-40	2	FOSL2
C20orf24	1.93865e-43	0.812509	0.315	0.213	3.6117e-39	2	C20orf24
PRDM1	1.07754e-42	0.603686	0.19	0.107	2.00746e-38	2	PRDM1
BIN2	1.29014e-42	0.462241	0.54	0.449	2.40352e-38	2	BIN2
PSAP	5.15643e-38	0.331169	0.48	0.394	9.60642e-34	2	PSAP
CTSD	5.85205e-36	0.252835	0.276	0.189	1.09024e-31	2	CTSD
ITGB7	1.01986e-34	0.253899	0.204	0.129	1.9e-30	2	ITGB7
S100B1	1.10047e-34	2.00365	0.063	0.14	2.05017e-30	2	S100B
CD247	5.19498e-32	0.419004	0.575	0.493	9.67825e-28	2	CD247
IFITM3	1.18273e-31	0.636243	0.218	0.144	2.20343e-27	2	IFITM3
PSMA71	3.86148e-31	1.73823	0.687	0.6	7.19393e-27	2	PSMA7
TMEM59	1.1703e-30	0.276816	0.464	0.383	2.18027e-26	2	TMEM59
RGS11	1.35096e-29	0.712481	0.103	0.178	2.51685e-25	2	RGS1
MFSD10	8.31706e-29	0.27749	0.288	0.209	1.54947e-24	2	MFSD10
TSEN54	3.18242e-24	0.279912	0.311	0.237	5.92886e-20	2	TSEN54
C19orf431	1.18211e-23	0.396457	0.453	0.556	2.20227e-19	2	C19orf43
NDUFB2	1.72873e-23	0.389217	0.465	0.392	3.22061e-19	2	NDUFB2
HMGN3	2.20365e-23	0.326161	0.407	0.336	4.1054e-19	2	HMGN3
TMED2	4.06581e-23	0.27988	0.532	0.465	7.5746e-19	2	TMED2
PIK3R1	2.92725e-22	1.6627	0.582	0.494	5.45347e-18	2	PIK3R1
MAD2L2	2.4796e-21	0.266026	0.183	0.126	4.61949e-17	2	MAD2L2
HLA.E	1.22889e-19	4.41703	0.62	0.768	2.28942e-15	2	HLA.E
MSN	5.19637e-18	0.449668	0.388	0.33	9.68083e-14	2	MSN
ZBTB1	8.08234e-16	0.583609	0.374	0.315	1.50574e-11	2	ZBTB1
HSPA51	8.10942e-15	0.344506	0.635	0.569	1.51078e-10	2	HSPA5
RALY	1.9696e-14	0.826175	0.453	0.399	3.66937e-10	2	RALY
BZW11	9.04787e-14	0.79383	0.667	0.618	1.68562e-09	2	BZW1
RP5.1171I10.5	1.40752e-13	0.25538	0.192	0.144	2.6222e-09	2	RP5.1171I10.5
CORO1B	4.04241e-13	0.500365	0.331	0.277	7.53101e-09	2	CORO1B
MORF4L1	6.61011e-13	1.62375	0.689	0.747	1.23146e-08	2	MORF4L1
IDH21	2.12993e-12	0.42199	0.222	0.176	3.96807e-08	2	IDH2
CCNL1	3.18988e-09	0.341461	0.396	0.462	5.94275e-05	2	CCNL1
HSPA9	1.89943e-08	0.649849	0.426	0.476	0.000353864	2	HSPA9
TCF25	6.70809e-08	0.272564	0.488	0.447	0.00124972	2	TCF25
CYTIP	9.79078e-08	1.63179	0.399	0.458	0.00182402	2	CYTIP
IFNGR1	1.30612e-07	0.407943	0.305	0.27	0.0024333	2	IFNGR1
EMD	2.16749e-07	0.291814	0.341	0.391	0.00403804	2	EMD
KMT2E	3.17898e-06	1.04411	0.572	0.62	0.0592243	2	KMT2E
RORA	1.43593e-05	0.254461	0.335	0.306	0.267514	2	RORA
DDX6	1.50217e-05	0.398508	0.602	0.585	0.279853	2	DDX6
RHOB	1.73954e-05	0.506897	0.117	0.094	0.324077	2	RHOB
AREG	6.11422e-05	0.274316	0.158	0.19	1	2	AREG
BRD2	0.000193843	0.264094	0.22	0.196	1	2	BRD2
PPDPF	0.000203488	5.28994	0.933	0.943	1	2	PPDPF
TAX1BP11	0.000212475	0.257971	0.456	0.437	1	2	TAX1BP1
FUS	0.000555111	0.26857	0.527	0.562	1	2	FUS
PRDX2	0.00180835	1.44876	0.239	0.271	1	2	PRDX2
ZFP36	0	28.2854	0.985	0.889	0	3	ZFP36
JUN	0	16.0882	0.911	0.682	0	3	JUN
SLC7A5	0	8.30383	0.682	0.341	0	3	SLC7A5
CCR9	0	0.513485	0.112	0.003	0	3	CCR9
ABCG1	4.15083e-276	1.00992	0.313	0.082	7.73299e-272	3	ABCG1
FTH1	3.27279e-250	91.0072	0.998	0.998	6.09721e-246	3	FTH1
GABARAPL1	1.85598e-224	4.54072	0.778	0.504	3.45769e-220	3	GABARAPL1
ITM2C	2.63139e-219	0.883035	0.348	0.117	4.90229e-215	3	ITM2C
IRS2	8.61704e-215	0.940147	0.347	0.118	1.60535e-210	3	IRS2
ZNF331	1.12065e-186	0.401609	0.697	0.433	2.08776e-182	3	ZNF331
MT.CYB	5.60205e-185	4.97407	0.825	0.77	1.04366e-180	3	MT.CYB
FAM177A1	9.036e-173	2.22606	0.837	0.661	1.68341e-168	3	FAM177A1
CCR6	1.22198e-171	0.547486	0.106	0.014	2.27655e-167	3	CCR6
KLF21	2.47165e-169	1.54325	0.78	0.561	4.60469e-165	3	KLF2
MT.ND4L	2.17688e-160	7.64464	0.825	0.77	4.05553e-156	3	MT.ND4L
CXCR31	3.27621e-160	1.50307	0.569	0.302	6.10358e-156	3	CXCR3
PLK31	5.76752e-150	0.736704	0.469	0.232	1.07449e-145	3	PLK3
PGK11	4.4413e-141	2.18343	0.78	0.611	8.27415e-137	3	PGK1
LGALS3	5.46765e-141	0.342229	0.21	0.063	1.01862e-136	3	LGALS3
NBL1	1.3323e-139	0.423972	0.207	0.063	2.48207e-135	3	NBL1
LEPROTL1	9.41465e-139	0.587509	0.922	0.835	1.75395e-134	3	LEPROTL1
LSR	4.8917e-132	0.56275	0.33	0.142	9.11324e-128	3	LSR
PDE4D	1.13532e-129	1.39292	0.463	0.249	2.11509e-125	3	PDE4D
NINJ1	1.31267e-129	1.88884	0.619	0.399	2.4455e-125	3	NINJ1
NR3C1	1.557e-121	0.892719	0.586	0.377	2.90068e-117	3	NR3C1
SELK	1.44952e-120	2.25692	0.718	0.547	2.70046e-116	3	SELK
CXCR41	2.68932e-117	0.344912	0.872	0.738	5.01021e-113	3	CXCR4
CSRNP1	1.12133e-115	2.39178	0.538	0.322	2.08905e-111	3	CSRNP1
TSPYL2	2.42297e-113	5.13457	0.536	0.34	4.51399e-109	3	TSPYL2
FYN1	4.56321e-112	0.489306	0.539	0.321	8.50126e-108	3	FYN
ARL4C	9.62426e-112	1.77011	0.696	0.497	1.793e-107	3	ARL4C
CCDC57	4.10319e-110	0.735967	0.437	0.239	7.64425e-106	3	CCDC57
LDLRAD4	1.12525e-109	0.523607	0.189	0.063	2.09634e-105	3	LDLRAD4
NPDC1	1.55106e-108	0.389703	0.211	0.076	2.88963e-104	3	NPDC1
IL7R1	4.12595e-108	0.592986	0.761	0.547	7.68665e-104	3	IL7R
GADD45B	4.26972e-107	1.62102	0.6	0.4	7.95449e-103	3	GADD45B
PDCD4	5.83093e-107	0.583002	0.801	0.643	1.0863e-102	3	PDCD4
CXCL16	2.65768e-101	0.369824	0.188	0.066	4.95125e-97	3	CXCL16
AGPAT5	3.34918e-101	0.377776	0.265	0.114	6.23953e-97	3	AGPAT5
YIPF5	7.42771e-100	0.811894	0.452	0.261	1.38378e-95	3	YIPF5
IRF2BP2	3.48974e-98	0.892235	0.531	0.336	6.50139e-94	3	IRF2BP2
NFKB1	9.26897e-98	1.18404	0.452	0.26	1.72681e-93	3	NFKB1
PER1	3.33585e-97	3.51636	0.592	0.401	6.21468e-93	3	PER1
USP36	1.15535e-92	0.531573	0.459	0.277	2.15241e-88	3	USP36
PERP	6.87422e-91	0.261553	0.176	0.063	1.28067e-86	3	PERP
GAL3ST2	1.64602e-90	0.550319	0.131	0.038	3.06653e-86	3	GAL3ST2
SF11	1.73763e-90	0.74722	0.874	0.764	3.23721e-86	3	SF1
ARHGEF7	5.80196e-90	0.643241	0.442	0.263	1.08091e-85	3	ARHGEF7
SYNJ2	1.37572e-89	0.390218	0.237	0.101	2.56296e-85	3	SYNJ2
DUSP4	1.4141e-89	3.61628	0.3	0.141	2.63447e-85	3	DUSP4
RBM38	3.34641e-87	0.252966	0.562	0.376	6.23437e-83	3	RBM38
ARHGAP15	5.27472e-87	0.32722	0.448	0.265	9.8268e-83	3	ARHGAP15
FASN	6.01387e-87	0.33163	0.162	0.056	1.12038e-82	3	FASN
CDV3	5.61557e-86	0.551184	0.334	0.174	1.04618e-81	3	CDV3
ARRDC21	6.49222e-86	0.726728	0.435	0.259	1.2095e-81	3	ARRDC2
PBX4	9.78645e-86	0.336255	0.243	0.107	1.82322e-81	3	PBX4
IL21R1	1.61627e-85	0.395438	0.43	0.245	3.0111e-81	3	IL21R
RELB	2.83658e-85	0.725258	0.435	0.252	5.28455e-81	3	RELB
RNF125	6.47583e-84	3.92631	0.779	0.63	1.20645e-79	3	RNF125
SNU131	1.38987e-83	0.889617	0.778	0.644	2.58932e-79	3	SNU13
CIB11	5.31213e-82	0.306894	0.824	0.685	9.89649e-78	3	CIB1
HERPUD21	7.77603e-82	0.476868	0.497	0.317	1.44867e-77	3	HERPUD2
ARID5A1	1.15714e-80	0.974279	0.729	0.584	2.15575e-76	3	ARID5A
NR1H21	3.09872e-80	0.915266	0.564	0.385	5.77292e-76	3	NR1H2
BCL7B	6.37443e-80	0.429254	0.378	0.215	1.18756e-75	3	BCL7B
PFKFB3	1.20431e-79	0.39087	0.225	0.099	2.24364e-75	3	PFKFB3
UBE2D3	2.24899e-73	5.16244	0.905	0.832	4.18986e-69	3	UBE2D3
VIMP	3.17451e-72	0.34314	0.319	0.172	5.91411e-68	3	VIMP
YWHAH	2.63598e-71	0.924828	0.128	0.043	4.91083e-67	3	YWHAH
RPS201	3.00461e-71	0.844034	0.658	0.506	5.59759e-67	3	RPS20
KRAS	4.07711e-71	0.596364	0.489	0.324	7.59565e-67	3	KRAS
PIK3R11	1.61938e-70	0.799946	0.658	0.489	3.01691e-66	3	PIK3R1
PIK3IP11	2.66499e-70	0.764958	0.753	0.604	4.96487e-66	3	PIK3IP1
SPOCK2	9.40487e-70	2.46059	0.826	0.708	1.75213e-65	3	SPOCK2
RALA	1.48562e-69	0.658239	0.384	0.23	2.7677e-65	3	RALA
RNASET2	8.12683e-69	1.17307	0.531	0.364	1.51403e-64	3	RNASET2
DDX24	1.47005e-66	1.59502	0.835	0.716	2.7387e-62	3	DDX24
PIM1	1.70567e-66	0.835613	0.368	0.221	3.17767e-62	3	PIM1
SMCHD1	3.32197e-66	1.20312	0.489	0.33	6.18883e-62	3	SMCHD1
GNAS	6.41898e-66	0.683477	0.482	0.319	1.19586e-61	3	GNAS
LYAR1	1.06457e-65	0.564631	0.483	0.308	1.98329e-61	3	LYAR
EMP3	8.69717e-65	2.53684	0.639	0.484	1.62028e-60	3	EMP3
GSPT1	1.26993e-63	0.450641	0.397	0.243	2.36588e-59	3	GSPT1
GSTK1	1.20012e-61	0.841297	0.688	0.535	2.23583e-57	3	GSTK1
STK17A	3.67986e-61	0.350826	0.809	0.694	6.85558e-57	3	STK17A
H1FX	1.77011e-59	0.502991	0.283	0.155	3.29771e-55	3	H1FX
ARHGDIA	3.29936e-59	0.637008	0.69	0.556	6.14671e-55	3	ARHGDIA
CKAP4	6.07299e-59	0.258895	0.24	0.121	1.1314e-54	3	CKAP4
MAPK1IP1L	9.22479e-59	0.803404	0.682	0.537	1.71858e-54	3	MAPK1IP1L
CD48	2.64965e-58	0.809775	0.632	0.484	4.9363e-54	3	CD48
IL4R	5.26875e-58	0.269656	0.31	0.174	9.81568e-54	3	IL4R
PARP8	2.53434e-57	0.499973	0.425	0.275	4.72147e-53	3	PARP8
ADGRE5	2.8328e-57	3.74981	0.51	0.358	5.2775e-53	3	ADGRE5
ELL2	1.0097e-56	0.538742	0.372	0.23	1.88108e-52	3	ELL2
TUBB4B	1.0972e-56	0.456234	0.292	0.165	2.04408e-52	3	TUBB4B
SOCS1	1.85868e-56	0.263854	0.18	0.083	3.46272e-52	3	SOCS1
SQSTM1	2.00214e-56	0.601552	0.564	0.416	3.72999e-52	3	SQSTM1
RNF145	3.03003e-56	0.415063	0.35	0.213	5.64495e-52	3	RNF145
PHF1	6.31955e-56	0.471054	0.461	0.312	1.17733e-51	3	PHF1
RANGAP1	2.01233e-55	0.300753	0.244	0.128	3.74897e-51	3	RANGAP1
RORA1	2.4346e-55	0.356755	0.441	0.293	4.53566e-51	3	RORA
JAK11	3.8638e-54	0.323443	0.609	0.455	7.19825e-50	3	JAK1
STK17B	1.75249e-52	4.71029	0.8	0.686	3.2649e-48	3	STK17B
TMEM1231	1.79547e-52	0.253222	0.56	0.406	3.34496e-48	3	TMEM123
HSPA91	2.13353e-52	0.490503	0.592	0.452	3.97477e-48	3	HSPA9
PDE4B1	1.03284e-51	0.865507	0.523	0.365	1.92418e-47	3	PDE4B
CMPK1	1.43414e-51	0.279993	0.376	0.239	2.67181e-47	3	CMPK1
MYO1G1	2.50283e-51	0.383021	0.327	0.198	4.66277e-47	3	MYO1G
DYNLT3	7.31945e-51	0.251242	0.26	0.144	1.36361e-46	3	DYNLT3
LINC.PINT	1.42993e-50	0.792695	0.467	0.329	2.66395e-46	3	LINC.PINT
SKIL	1.44821e-49	1.32411	0.49	0.351	2.69802e-45	3	SKIL
CREM1	1.56249e-49	0.2587	0.4	0.26	2.91092e-45	3	CREM
TRABD	1.06746e-48	0.36125	0.404	0.265	1.98867e-44	3	TRABD
RUNX3	1.45893e-48	3.06181	0.569	0.414	2.71799e-44	3	RUNX3
LMBR1	4.68716e-48	0.299775	0.272	0.158	8.73217e-44	3	LMBR1
CAST	1.18401e-47	0.619558	0.397	0.267	2.20582e-43	3	CAST
BAZ1A	4.72628e-47	0.516999	0.393	0.26	8.80506e-43	3	BAZ1A
CARD19	5.48925e-47	0.35214	0.19	0.097	1.02265e-42	3	CARD19
TNFSF8	8.50858e-47	0.283258	0.224	0.121	1.58515e-42	3	TNFSF8
LRRFIP1	2.13385e-46	0.820261	0.577	0.445	3.97536e-42	3	LRRFIP1
ZBTB43	4.33341e-46	0.254742	0.185	0.093	8.07314e-42	3	ZBTB43
SBDS	4.37212e-46	0.408336	0.713	0.583	8.14526e-42	3	SBDS
RNF1661	6.23733e-46	0.350386	0.469	0.329	1.16201e-41	3	RNF166
LPAR2	9.26536e-46	0.295523	0.226	0.123	1.72614e-41	3	LPAR2
CHCHD101	1.28569e-45	0.344775	0.371	0.244	2.39525e-41	3	CHCHD10
APBA2	5.97643e-45	0.284144	0.241	0.135	1.11341e-40	3	APBA2
BORCS5	8.76066e-45	0.31856	0.219	0.118	1.63211e-40	3	BORCS5
ZEB1	1.59758e-44	0.29892	0.255	0.147	2.9763e-40	3	ZEB1
SVIP	5.08971e-44	0.435607	0.452	0.319	9.48212e-40	3	SVIP
SURF41	1.00583e-43	0.628479	0.404	0.276	1.87387e-39	3	SURF4
TMBIM6	4.34615e-43	0.578503	0.634	0.509	8.09689e-39	3	TMBIM6
ETF1	8.94329e-42	0.446081	0.388	0.262	1.66613e-37	3	ETF1
KLF10	4.84005e-41	0.56631	0.347	0.229	9.017e-37	3	KLF10
ATP1B3	3.32292e-40	0.510705	0.247	0.146	6.19059e-36	3	ATP1B3
SIVA1	5.29989e-40	0.483405	0.63	0.509	9.87369e-36	3	SIVA1
TES	7.71002e-40	0.541393	0.364	0.247	1.43638e-35	3	TES
MBP	4.53632e-38	0.51737	0.535	0.405	8.45117e-34	3	MBP
PPP6R2	7.59063e-38	0.279154	0.216	0.124	1.41413e-33	3	PPP6R2
CD55	3.29205e-37	0.88708	0.463	0.339	6.13309e-33	3	CD55
PRRC2C	1.2861e-36	1.11182	0.736	0.635	2.39601e-32	3	PRRC2C
ISCA1	1.34372e-36	0.573642	0.512	0.394	2.50334e-32	3	ISCA1
GPR132	4.10688e-36	0.349524	0.33	0.22	7.65112e-32	3	GPR132
TPM4	4.37975e-36	0.581922	0.292	0.185	8.15947e-32	3	TPM4
CHD11	5.87354e-36	0.319716	0.374	0.263	1.09424e-31	3	CHD1
BIRC2	7.03936e-36	0.383157	0.429	0.313	1.31143e-31	3	BIRC2
MIDN	8.07152e-36	0.330716	0.267	0.167	1.50372e-31	3	MIDN
ATP5D	8.29919e-36	0.274664	0.48	0.354	1.54614e-31	3	ATP5D
CSNK1D1	1.09462e-35	0.496465	0.465	0.341	2.03928e-31	3	CSNK1D
WTAP	2.1541e-35	0.406375	0.462	0.343	4.0131e-31	3	WTAP
PDE3B1	2.38801e-35	0.251541	0.436	0.314	4.44887e-31	3	PDE3B
FAM102A	6.03405e-35	0.25405	0.347	0.235	1.12414e-30	3	FAM102A
FAM118A	1.15242e-34	0.292876	0.311	0.206	2.14697e-30	3	FAM118A
ALG13	1.38017e-34	0.261021	0.256	0.16	2.57126e-30	3	ALG13
SCML1	1.47205e-34	0.468633	0.206	0.121	2.74243e-30	3	SCML1
DAZAP1	2.02801e-34	0.269279	0.231	0.139	3.77818e-30	3	DAZAP1
AIM11	1.48417e-33	0.42427	0.311	0.207	2.76501e-29	3	AIM1
CTDP1	2.16363e-33	0.301813	0.184	0.103	4.03085e-29	3	CTDP1
RELA	6.89942e-33	0.340388	0.388	0.273	1.28536e-28	3	RELA
DDX3Y1	2.08291e-32	0.484492	0.359	0.245	3.88046e-28	3	DDX3Y
SEPT1	6.27587e-32	0.923922	0.446	0.336	1.16919e-27	3	SEPT1
IDI1	7.94561e-32	1.63293	0.58	0.467	1.48027e-27	3	IDI1
PHF20	4.25842e-31	0.359578	0.446	0.333	7.93343e-27	3	PHF20
TUBA1A	1.25616e-30	0.995099	0.426	0.311	2.34023e-26	3	TUBA1A
NOL7	7.31423e-30	0.342311	0.554	0.437	1.36264e-25	3	NOL7
PPP1R16B	8.38246e-30	1.25803	0.294	0.195	1.56165e-25	3	PPP1R16B
BEX2	6.73164e-29	0.26722	0.321	0.223	1.2541e-24	3	BEX2
AKAP13	2.3428e-28	0.29551	0.42	0.311	4.36464e-24	3	AKAP13
SETD2	2.1225e-27	0.273761	0.299	0.204	3.95422e-23	3	SETD2
EIF5	3.56203e-27	0.880463	0.658	0.567	6.63605e-23	3	EIF5
ISCU	1.51372e-26	0.520936	0.632	0.533	2.82006e-22	3	ISCU
CDC42SE2	4.68087e-25	2.42117	0.597	0.503	8.72045e-21	3	CDC42SE2
CLK1	1.10164e-24	0.489423	0.438	0.338	2.05236e-20	3	CLK1
NOP58	1.21172e-24	0.354864	0.471	0.368	2.25744e-20	3	NOP58
SMDT11	1.24118e-24	0.55152	0.63	0.518	2.31232e-20	3	SMDT1
PEBP1	1.79252e-24	0.444219	0.694	0.602	3.33946e-20	3	PEBP1
CSDE1	2.71518e-24	0.866396	0.715	0.634	5.05837e-20	3	CSDE1
MZT2B	4.49392e-24	0.318821	0.498	0.387	8.37217e-20	3	MZT2B
RBMX	4.67354e-24	0.442888	0.534	0.435	8.70681e-20	3	RBMX
PRPF6	6.47836e-24	0.385996	0.259	0.174	1.20692e-19	3	PRPF6
BBC3	1.43524e-23	0.357159	0.204	0.13	2.67386e-19	3	BBC3
HSF1	3.28802e-23	0.687131	0.227	0.15	6.12559e-19	3	HSF1
SPTBN1	1.20615e-22	0.260123	0.197	0.127	2.24706e-18	3	SPTBN1
SFPQ	1.42204e-22	1.06512	0.637	0.537	2.64925e-18	3	SFPQ
STAT3	7.27814e-22	0.471151	0.509	0.417	1.35592e-17	3	STAT3
SKI	7.62107e-22	0.252959	0.215	0.142	1.41981e-17	3	SKI
PAIP2	2.59792e-21	0.306339	0.627	0.542	4.83992e-17	3	PAIP2
EIF1B	5.9213e-21	0.341378	0.569	0.476	1.10314e-16	3	EIF1B
SEC14L2	6.21906e-21	0.321421	0.135	0.08	1.15861e-16	3	SEC14L2
SON	1.40372e-20	0.693296	0.816	0.758	2.61514e-16	3	SON
XRCC6	1.46542e-20	0.629607	0.625	0.545	2.73007e-16	3	XRCC6
LINC01420	3.30275e-20	0.250731	0.278	0.202	6.15303e-16	3	LINC01420
PCSK1N	2.05108e-17	0.421384	0.183	0.121	3.82116e-13	3	PCSK1N
PCGF5	1.25961e-16	0.255204	0.475	0.389	2.34665e-12	3	PCGF5
NR4A3	1.2745e-16	2.02715	0.149	0.095	2.37439e-12	3	NR4A3
SNRPA1	2.51847e-16	0.281773	0.562	0.479	4.69191e-12	3	SNRPA1
DAZAP2	1.67319e-15	0.606736	0.933	0.904	3.11716e-11	3	DAZAP2
SRSF31	3.02037e-15	0.306352	0.631	0.56	5.62695e-11	3	SRSF3
LINC00657	6.07328e-15	0.36489	0.208	0.149	1.13145e-10	3	LINC00657
SATB11	1.37028e-14	0.344052	0.287	0.216	2.55284e-10	3	SATB1
TECR	2.83787e-14	0.434243	0.448	0.373	5.28696e-10	3	TECR
ABLIM1	3.64065e-14	5.3177	0.424	0.349	6.78254e-10	3	ABLIM1
RABAC1	8.52341e-14	0.465651	0.558	0.495	1.58791e-09	3	RABAC1
RHOH	2.25355e-13	0.374392	0.564	0.484	4.19836e-09	3	RHOH
TCF251	1.8149e-12	0.578169	0.512	0.446	3.38117e-08	3	TCF25
HNRNPH31	5.62685e-12	0.529814	0.687	0.626	1.04828e-07	3	HNRNPH3
SFXN11	6.1059e-12	0.256375	0.372	0.305	1.13753e-07	3	SFXN1
ILF3	1.4966e-11	0.264044	0.418	0.35	2.78817e-07	3	ILF3
SESN3	8.18775e-11	0.772618	0.146	0.103	1.52538e-06	3	SESN3
CENPC	1.94851e-10	0.31862	0.442	0.375	3.63007e-06	3	CENPC
SLA21	2.68852e-10	0.517422	0.274	0.215	5.00872e-06	3	SLA2
C19orf53	5.15812e-10	0.28962	0.666	0.599	9.60957e-06	3	C19orf53
RAN	3.35266e-09	0.452171	0.703	0.649	6.24601e-05	3	RAN
GADD45GIP1	7.99047e-08	0.531189	0.322	0.267	0.00148862	3	GADD45GIP1
CNBP1	9.44224e-08	0.421592	0.788	0.748	0.00175909	3	CNBP
HNRNPU	1.03686e-07	0.529493	0.565	0.507	0.00193167	3	HNRNPU
EPB41L4A.AS11	1.40083e-07	0.363723	0.458	0.408	0.00260975	3	EPB41L4A.AS1
WAC	8.029e-07	0.333337	0.25	0.207	0.014958	3	WAC
UBE2I	1.55367e-06	0.332807	0.518	0.471	0.0289448	3	UBE2I
MED10	3.09713e-06	0.323841	0.645	0.612	0.0576995	3	MED10
SRSF2	6.85647e-06	1.9699	0.64	0.578	0.127736	3	SRSF2
CITED2	1.39354e-05	0.914282	0.184	0.153	0.259617	3	CITED2
NXT1	2.43771e-05	0.337038	0.429	0.38	0.454145	3	NXT1
PRMT21	0.000118995	0.37972	0.489	0.503	1	3	PRMT2
POLR2A	0.000186781	0.585909	0.186	0.156	1	3	POLR2A
SKP11	0.000350265	0.387944	0.629	0.589	1	3	SKP1
IKZF11	0.00563873	0.265695	0.401	0.418	1	3	IKZF1
FGFBP21	0	1.39027	0.901	0.212	0	4	FGFBP2
ADGRG11	6.66171e-278	0.746992	0.319	0.067	1.24108e-273	4	ADGRG1
C20orf241	6.30579e-266	1.59599	0.535	0.202	1.17477e-261	4	C20orf24
CHST121	1.8543e-240	0.660655	0.347	0.09	3.45457e-236	4	CHST12
CD8A1	5.66981e-228	2.55321	0.897	0.667	1.05629e-223	4	CD8A
FCGR3A1	1.15243e-227	0.431861	0.224	0.04	2.14698e-223	4	FCGR3A
S1PR51	3.867e-204	0.508701	0.326	0.088	7.20422e-200	4	S1PR5
ZEB22	1.90477e-167	0.680239	0.442	0.171	3.54859e-163	4	ZEB2
ENC1	8.00072e-167	0.505437	0.284	0.081	1.49053e-162	4	ENC1
SYNE11	4.78363e-165	0.837613	0.445	0.178	8.91191e-161	4	SYNE1
C1orf211	5.82407e-159	0.439429	0.255	0.069	1.08502e-154	4	C1orf21
PRF11	2.33269e-158	0.54554	0.316	0.101	4.3458e-154	4	PRF1
SPON21	2.54058e-158	0.578104	0.318	0.102	4.7331e-154	4	SPON2
TTC381	9.3401e-157	0.432395	0.221	0.054	1.74006e-152	4	TTC38
UPP11	2.25562e-142	0.941126	0.601	0.327	4.20222e-138	4	UPP1
PRSS231	1.20253e-138	0.278234	0.142	0.026	2.24032e-134	4	PRSS23
C12orf752	1.50491e-135	0.585892	0.605	0.315	2.80365e-131	4	C12orf75
EFHD21	6.64715e-133	0.594006	0.327	0.119	1.23836e-128	4	EFHD2
SLC25A25	9.0758e-129	0.366075	0.218	0.062	1.69082e-124	4	SLC25A25
MGAT1	2.80029e-125	0.608376	0.327	0.123	5.21694e-121	4	MGAT1
SLA22	4.20075e-125	0.648137	0.445	0.202	7.826e-121	4	SLA2
ZBP11	4.06309e-123	0.626046	0.416	0.185	7.56953e-119	4	ZBP1
TBX211	9.66288e-123	0.508576	0.32	0.12	1.80019e-118	4	TBX21
MATK1	4.37111e-122	0.83917	0.555	0.294	8.14338e-118	4	MATK
SRRT1	8.97144e-121	1.17455	0.518	0.279	1.67138e-116	4	SRRT
F2R	4.99453e-118	0.467046	0.29	0.104	9.30481e-114	4	F2R
TNFRSF1B1	2.4189e-108	0.500976	0.346	0.145	4.50641e-104	4	TNFRSF1B
FAM53B	4.45488e-107	0.45892	0.229	0.075	8.29944e-103	4	FAM53B
APMAP1	7.28921e-105	0.565301	0.386	0.175	1.35798e-100	4	APMAP
SERTAD31	7.48108e-104	0.37657	0.244	0.084	1.39373e-99	4	SERTAD3
SUN2	2.78213e-96	0.845362	0.503	0.284	5.18311e-92	4	SUN2
THEMIS2	7.17612e-96	0.287325	0.176	0.051	1.33691e-91	4	THEMIS2
ABI3	3.12522e-92	0.291474	0.189	0.06	5.82228e-88	4	ABI3
FLNA2	3.56431e-92	1.46609	0.625	0.403	6.64031e-88	4	FLNA
CISH1	2.76987e-90	0.309246	0.199	0.065	5.16027e-86	4	CISH
PTPRE2	3.117e-89	0.639563	0.391	0.189	5.80697e-85	4	PTPRE
CTSD1	4.74284e-89	0.487771	0.379	0.187	8.83591e-85	4	CTSD
ARPC5L2	8.52977e-89	0.591555	0.625	0.393	1.5891e-84	4	ARPC5L
UAP1	1.68601e-88	0.543924	0.37	0.177	3.14103e-84	4	UAP1
MAP2K3	4.5338e-88	0.405854	0.275	0.111	8.44647e-84	4	MAP2K3
HLA.B	3.03744e-86	14.3389	0.821	0.773	5.65875e-82	4	HLA.B
MYO1F1	7.78112e-84	0.330016	0.289	0.122	1.44962e-79	4	MYO1F
ITGB11	2.25276e-83	0.348033	0.372	0.181	4.1969e-79	4	ITGB1
NFATC21	1.20648e-79	0.385667	0.335	0.159	2.24767e-75	4	NFATC2
HLA.DPB1	4.41315e-76	3.0337	0.408	0.219	8.2217e-72	4	HLA.DPB1
TSEN541	6.81309e-75	0.495178	0.426	0.233	1.26928e-70	4	TSEN54
PLEKHF12	3.80084e-71	0.430562	0.43	0.233	7.08097e-67	4	PLEKHF1
SIRT2	3.67302e-70	0.332008	0.252	0.11	6.84283e-66	4	SIRT2
MAP3K81	6.16524e-69	1.81362	0.349	0.177	1.14858e-64	4	MAP3K8
KLRD12	8.60926e-69	0.350826	0.251	0.107	1.6039e-64	4	KLRD1
RP5.1171I10.51	1.53229e-67	0.52759	0.287	0.139	2.85466e-63	4	RP5.1171I10.5
RAC11	1.33756e-66	0.499179	0.443	0.254	2.49188e-62	4	RAC1
LCP12	3.12538e-65	0.942454	0.625	0.442	5.82258e-61	4	LCP1
ZDHHC71	1.57068e-63	0.466348	0.381	0.21	2.92617e-59	4	ZDHHC7
ITGAL1	6.83791e-61	0.355591	0.299	0.148	1.2739e-56	4	ITGAL
SERTAD11	9.62462e-61	0.433359	0.279	0.134	1.79307e-56	4	SERTAD1
DOK21	5.23518e-58	0.64621	0.407	0.234	9.75314e-54	4	DOK2
LAIR21	7.44925e-58	0.458266	0.221	0.096	1.3878e-53	4	LAIR2
PPP3CC	2.28967e-54	0.479755	0.424	0.262	4.26566e-50	4	PPP3CC
MALAT1	8.42465e-54	76.3875	1	1	1.56951e-49	4	MALAT1
GTF3C1	2.41118e-52	0.36538	0.204	0.091	4.49204e-48	4	GTF3C1
ATP6V0B2	3.3494e-52	0.281914	0.412	0.244	6.23993e-48	4	ATP6V0B
DIP2A	3.98122e-49	0.550383	0.371	0.225	7.41702e-45	4	DIP2A
APOBEC3G1	4.52054e-49	0.474614	0.305	0.162	8.42177e-45	4	APOBEC3G
GNB2	3.85367e-46	0.357481	0.319	0.183	7.17939e-42	4	GNB2
FYN2	8.74828e-45	0.554115	0.497	0.332	1.62981e-40	4	FYN
RNF1662	2.35392e-44	0.317867	0.49	0.333	4.38535e-40	4	RNF166
MAP1LC3B1	2.28079e-43	1.68905	0.628	0.462	4.24911e-39	4	MAP1LC3B
CALR1	2.59657e-43	1.13303	0.658	0.52	4.83741e-39	4	CALR
RNF115	4.33356e-43	0.357707	0.342	0.204	8.07342e-39	4	RNF115
PPM1G	4.12853e-42	0.319829	0.331	0.194	7.69145e-38	4	PPM1G
ODC1	7.05685e-42	0.55812	0.442	0.295	1.31469e-37	4	ODC1
FKBP111	2.09946e-41	0.397663	0.569	0.423	3.91129e-37	4	FKBP11
CEBPB	2.12208e-41	0.894828	0.299	0.172	3.95344e-37	4	CEBPB
TGFBR31	1.2767e-39	0.26286	0.225	0.116	2.37849e-35	4	TGFBR3
MAZ	1.44294e-39	0.300265	0.303	0.177	2.68819e-35	4	MAZ
ACTN4	1.87837e-38	0.253565	0.22	0.115	3.49941e-34	4	ACTN4
AKNA	2.21599e-38	0.45271	0.338	0.21	4.12838e-34	4	AKNA
BSG	9.64525e-38	0.759377	0.432	0.284	1.79691e-33	4	BSG
DDX39A	1.01216e-35	0.378932	0.407	0.272	1.88566e-31	4	DDX39A
CTB.31O20.2	1.24487e-35	0.318469	0.311	0.191	2.31919e-31	4	CTB.31O20.2
PTPN71	6.47265e-35	0.431732	0.352	0.224	1.20585e-30	4	PTPN7
PSAP1	1.06188e-34	0.429305	0.537	0.396	1.97829e-30	4	PSAP
SLC9A3R11	1.03043e-33	0.266842	0.329	0.203	1.91969e-29	4	SLC9A3R1
FAM46C1	1.93063e-33	0.334153	0.352	0.228	3.59676e-29	4	FAM46C
PDIA31	2.50481e-31	0.30312	0.627	0.508	4.66646e-27	4	PDIA3
PRKX	1.53626e-30	0.261148	0.207	0.114	2.86206e-26	4	PRKX
STK17A1	2.57416e-30	1.40014	0.635	0.714	4.79567e-26	4	STK17A
OST4	4.75907e-29	4.8187	0.672	0.758	8.86616e-25	4	OST4
RAB5C	9.50435e-29	0.377649	0.558	0.432	1.77066e-24	4	RAB5C
IFNGR11	5.04438e-28	0.360054	0.382	0.266	9.39768e-24	4	IFNGR1
LAMP1	4.82283e-26	0.343853	0.344	0.235	8.98494e-22	4	LAMP1
DSTN1	8.66143e-26	0.38721	0.5	0.386	1.61362e-21	4	DSTN
C9orf1421	1.83212e-25	0.512916	0.524	0.413	3.41324e-21	4	C9orf142
PXN	2.05105e-25	0.473029	0.339	0.234	3.8211e-21	4	PXN
PRKCH	2.71015e-25	0.598507	0.548	0.434	5.049e-21	4	PRKCH
CD3G1	3.03098e-25	0.327598	0.558	0.437	5.64671e-21	4	CD3G
WIPF11	5.95453e-24	0.313243	0.508	0.391	1.10933e-19	4	WIPF1
RPS19	4.2091e-22	6.38746	1	1	7.84156e-18	4	RPS19
TOMM5	4.03454e-21	0.893299	0.538	0.441	7.51635e-17	4	TOMM5
PLEKHA2	1.59947e-19	0.348687	0.274	0.186	2.97981e-15	4	PLEKHA2
MT.ND2	2.18285e-19	40.3875	0.774	0.753	4.06664e-15	4	MT.ND2
NDUFB21	6.84819e-19	0.36737	0.494	0.395	1.27582e-14	4	NDUFB2
TMEM9B	9.902e-19	0.256638	0.408	0.305	1.84474e-14	4	TMEM9B
YY1	3.85212e-18	0.295434	0.264	0.181	7.17649e-14	4	YY1
OASL	7.18857e-17	5.84874	0.159	0.095	1.33923e-12	4	OASL
FMNL1	3.19275e-15	0.284388	0.284	0.202	5.94809e-11	4	FMNL1
FBXO7	1.75405e-14	0.275698	0.477	0.384	3.2678e-10	4	FBXO7
RASA3	5.98582e-14	0.38311	0.452	0.37	1.11516e-09	4	RASA3
VPS37B	1.95787e-12	1.00548	0.48	0.402	3.64751e-08	4	VPS37B
CD2471	6.78559e-12	0.412104	0.567	0.501	1.26416e-07	4	CD247
ARF51	6.86159e-12	0.289596	0.495	0.416	1.27831e-07	4	ARF5
MSN1	1.86264e-11	0.28538	0.404	0.333	3.4701e-07	4	MSN
ARF11	2.56506e-11	0.715041	0.817	0.766	4.7787e-07	4	ARF1
HIST1H1D	7.50385e-11	1.20952	0.128	0.189	1.39797e-06	4	HIST1H1D
GPX1	1.88656e-10	0.309385	0.066	0.115	3.51466e-06	4	GPX1
JMJD6	3.90307e-10	2.47065	0.406	0.329	7.27142e-06	4	JMJD6
UPF3A	1.20526e-09	0.437096	0.22	0.163	2.24541e-05	4	UPF3A
RABAC11	2.44403e-09	0.260048	0.567	0.497	4.55323e-05	4	RABAC1
RBM8A1	1.42052e-07	0.287592	0.677	0.626	0.00264643	4	RBM8A
SRSF71	5.91292e-07	0.514515	0.772	0.73	0.0110158	4	SRSF7
CXCR42	1.02889e-05	0.612369	0.733	0.756	0.191683	4	CXCR4
RPL36AL	2.70401e-05	13.3279	0.959	0.959	0.503757	4	RPL36AL
CIB12	0.000199337	0.37984	0.759	0.696	1	4	CIB1
SRRM21	0.000325513	0.455633	0.486	0.441	1	4	SRRM2
BAX	0.000623426	0.69223	0.352	0.316	1	4	BAX
NCL	0.0012504	0.281401	0.686	0.658	1	4	NCL
CRIP1	0.00177917	3.36787	0.631	0.564	1	4	CRIP1
C14orf21	0.00240243	0.657936	0.535	0.497	1	4	C14orf2
SEPT71	0.00327183	0.405195	0.541	0.516	1	4	SEPT7
EPC1	0.00950171	0.716695	0.728	0.701	1	4	EPC1
DYNC1H1	0.00976136	0.736829	0.266	0.238	1	4	DYNC1H1
GATA3	0	5.9887	0.707	0.223	0	5	GATA3
SESN31	0	2.83343	0.387	0.085	0	5	SESN3
CCR4	0	0.276553	0.122	0.004	0	5	CCR4
FXYD51	5.2531e-265	3.41471	0.996	0.918	9.78653e-261	5	FXYD5
CDKN1A	1.86287e-242	1.54373	0.296	0.065	3.47053e-238	5	CDKN1A
ICOS1	1.13172e-227	0.293976	0.366	0.101	2.10839e-223	5	ICOS
ZFP36L2	3.63591e-222	8.41216	0.997	0.949	6.77369e-218	5	ZFP36L2
ITGB12	1.32964e-214	0.68479	0.49	0.173	2.47713e-210	5	ITGB1
ARHGAP151	7.05518e-214	1.40859	0.596	0.261	1.31438e-209	5	ARHGAP15
GNA15	2.60797e-207	0.466447	0.103	0.008	4.85864e-203	5	GNA15
JUNB	3.89551e-197	8.75474	0.976	0.855	7.25734e-193	5	JUNB
GSTK11	4.97763e-187	2.33152	0.802	0.533	9.27332e-183	5	GSTK1
CRIP2	2.47673e-176	0.484349	0.2	0.039	4.61415e-172	5	CRIP2
ARID5B	3.23647e-142	1.04093	0.324	0.11	6.02955e-138	5	ARID5B
CRIP11	1.21984e-136	1.48305	0.794	0.551	2.27255e-132	5	CRIP1
GPR1831	4.79609e-129	1.06302	0.309	0.107	8.93511e-125	5	GPR183
CD69	3.04001e-124	4.06228	0.824	0.586	5.66354e-120	5	CD69
MAL1	3.28874e-120	0.855314	0.467	0.22	6.12692e-116	5	MAL
FXYD1	2.91095e-118	0.390062	0.178	0.043	5.4231e-114	5	FXYD1
TIMP1	3.73111e-118	0.789092	0.339	0.132	6.95105e-114	5	TIMP1
HINT1	2.73588e-116	3.61587	0.982	0.9	5.09694e-112	5	HINT1
PLP21	9.82885e-114	1.48586	0.643	0.383	1.83112e-109	5	PLP2
NR3C11	8.27341e-110	1.3821	0.617	0.384	1.54134e-105	5	NR3C1
EEF2	1.09436e-109	5.46066	0.998	0.975	2.0388e-105	5	EEF2
RHBDD2	8.63173e-108	1.52925	0.596	0.352	1.60809e-103	5	RHBDD2
RGS16	2.45902e-105	0.474902	0.201	0.059	4.58116e-101	5	RGS16
LINC00152	1.29425e-101	1.28826	0.276	0.104	2.41118e-97	5	LINC00152
SAMSN11	2.58366e-99	0.828	0.45	0.222	4.81337e-95	5	SAMSN1
LDHB1	3.19545e-98	1.61196	0.942	0.769	5.95312e-94	5	LDHB
AP3M2	1.36438e-91	0.40006	0.267	0.102	2.54184e-87	5	AP3M2
CORO1B1	4.35825e-90	1.46847	0.488	0.269	8.11942e-86	5	CORO1B
FLT3LG1	2.73587e-89	0.595628	0.669	0.43	5.09693e-85	5	FLT3LG
INPP4B	2.48673e-87	0.298771	0.197	0.064	4.63277e-83	5	INPP4B
IFITM1	6.4691e-80	4.49029	0.987	0.941	1.20519e-75	5	IFITM1
RNASET21	8.51862e-80	0.661175	0.587	0.367	1.58702e-75	5	RNASET2
YWHAB	6.76249e-78	4.81972	0.83	0.68	1.25985e-73	5	YWHAB
RALA1	1.73405e-76	0.820884	0.426	0.233	3.23053e-72	5	RALA
LAPTM4A	4.73515e-75	1.47791	0.543	0.336	8.82158e-71	5	LAPTM4A
NINJ11	6.17102e-74	1.07612	0.62	0.409	1.14966e-69	5	NINJ1
TPM41	1.62305e-73	0.540578	0.367	0.184	3.02374e-69	5	TPM4
FXYD7	3.46768e-73	0.547327	0.266	0.114	6.4603e-69	5	FXYD7
ALOX5AP	1.0952e-71	2.80052	0.345	0.168	2.04037e-67	5	ALOX5AP
IL7R2	2.45439e-71	1.39731	0.775	0.555	4.57253e-67	5	IL7R
SEC11C	1.40365e-69	0.511666	0.43	0.236	2.61501e-65	5	SEC11C
BTG1	1.17559e-67	14.3568	0.999	0.988	2.19012e-63	5	BTG1
IL10RA1	5.84334e-67	0.546472	0.462	0.267	1.08861e-62	5	IL10RA
FAS	3.5509e-66	0.258453	0.151	0.049	6.61533e-62	5	FAS
S1PR1	1.03695e-65	4.04942	0.661	0.479	1.93185e-61	5	S1PR1
XBP1	7.97346e-65	0.811515	0.605	0.406	1.48546e-60	5	XBP1
AHNAK	2.71914e-64	5.27249	0.601	0.378	5.06576e-60	5	AHNAK
APRT1	1.32855e-63	1.22242	0.772	0.596	2.47509e-59	5	APRT
LPAR21	3.87617e-63	0.36994	0.27	0.124	7.2213e-59	5	LPAR2
GLIPR1	2.31922e-61	0.676144	0.266	0.122	4.3207e-57	5	GLIPR1
EVI2B	1.60518e-60	0.713567	0.435	0.257	2.99045e-56	5	EVI2B
SNHG8	2.66864e-60	5.02679	0.87	0.739	4.97168e-56	5	SNHG8
TMEM1232	7.00531e-60	1.07133	0.606	0.409	1.30509e-55	5	TMEM123
SYNJ21	1.66661e-59	0.423959	0.241	0.107	3.1049e-55	5	SYNJ2
SOD2	5.80844e-59	0.884669	0.396	0.227	1.08211e-54	5	SOD2
ZFP36L1	6.31824e-59	3.98782	0.776	0.602	1.17709e-54	5	ZFP36L1
SOCS3	7.62154e-59	0.301575	0.162	0.059	1.41989e-54	5	SOCS3
SEC61B1	1.30128e-58	0.641417	0.693	0.516	2.42428e-54	5	SEC61B
CYLD	1.58957e-58	0.569029	0.482	0.294	2.96138e-54	5	CYLD
ECE1	4.04628e-58	0.263029	0.156	0.055	7.53821e-54	5	ECE1
SERP11	1.41892e-57	0.675548	0.821	0.668	2.64345e-53	5	SERP1
EIF3A	1.43811e-57	0.527077	0.413	0.239	2.67919e-53	5	EIF3A
CEBPZ	6.99757e-57	1.04323	0.614	0.436	1.30365e-52	5	CEBPZ
TMEM256.PLSCR3	1.43653e-56	0.371455	0.283	0.14	2.67625e-52	5	TMEM256.PLSCR3
SLC25A61	1.9546e-56	0.527176	0.944	0.856	3.64141e-52	5	SLC25A6
TXN1	9.59987e-56	0.857389	0.408	0.237	1.78846e-51	5	TXN
RILPL21	3.08065e-55	0.475297	0.251	0.117	5.73926e-51	5	RILPL2
TMEM173	4.63366e-55	0.432702	0.171	0.066	8.63251e-51	5	TMEM173
NPDC11	1.36156e-54	0.663529	0.198	0.083	2.53659e-50	5	NPDC1
CD441	2.0634e-54	0.530016	0.827	0.676	3.84411e-50	5	CD44
SSR4	2.24946e-54	1.43594	0.823	0.66	4.19075e-50	5	SSR4
LIME1	3.77593e-53	5.37976	0.541	0.361	7.03456e-49	5	LIME1
ICAM3	6.35352e-53	0.444593	0.759	0.595	1.18366e-48	5	ICAM3
PRNP	2.64465e-52	0.817256	0.452	0.286	4.92699e-48	5	PRNP
CUTA1	6.34892e-52	0.602149	0.619	0.436	1.1828e-47	5	CUTA
CTD.2192J16.22	7.95463e-52	4.0408	0.468	0.305	1.48195e-47	5	CTD.2192J16.22
CHCHD2	4.22976e-51	0.480719	0.945	0.864	7.88004e-47	5	CHCHD2
PAG1	8.12617e-51	0.434532	0.281	0.145	1.51391e-46	5	PAG1
GOLGA7	1.34978e-50	0.440594	0.339	0.191	2.51464e-46	5	GOLGA7
SPTBN11	2.11847e-48	0.349205	0.255	0.126	3.94672e-44	5	SPTBN1
YBX1	4.425e-48	5.46128	0.976	0.931	8.24377e-44	5	YBX1
PPA11	4.60558e-48	0.57112	0.553	0.379	8.58019e-44	5	PPA1
WHSC1L11	1.42517e-47	0.525969	0.427	0.269	2.65509e-43	5	WHSC1L1
DDX21	1.56657e-47	0.690372	0.603	0.425	2.91851e-43	5	DDX21
SBDS1	3.48353e-47	0.8569	0.745	0.586	6.48983e-43	5	SBDS
RHOG	3.54509e-47	1.37869	0.583	0.414	6.60451e-43	5	RHOG
EHD4	5.48532e-47	0.280835	0.221	0.103	1.02192e-42	5	EHD4
KRTCAP2	1.27261e-46	0.509611	0.613	0.437	2.37087e-42	5	KRTCAP2
GPX4	3.4873e-46	1.00304	0.705	0.535	6.49685e-42	5	GPX4
RHOH1	4.31148e-46	0.532553	0.648	0.481	8.03229e-42	5	RHOH
EIF3F1	5.29253e-46	0.371397	0.941	0.862	9.85998e-42	5	EIF3F
CFAP36	6.76006e-46	0.269214	0.211	0.098	1.2594e-41	5	CFAP36
RTN4	2.32355e-45	0.458054	0.4	0.245	4.32878e-41	5	RTN4
PTGER4	4.72272e-45	1.28682	0.376	0.225	8.79842e-41	5	PTGER4
SGK1	1.23623e-44	0.393574	0.14	0.054	2.3031e-40	5	SGK1
CDKN2D	1.7334e-44	0.397413	0.309	0.17	3.22932e-40	5	CDKN2D
TKT	1.71049e-43	0.540523	0.435	0.278	3.18665e-39	5	TKT
TOB1	1.96859e-43	3.50722	0.475	0.32	3.66748e-39	5	TOB1
DOK22	2.49592e-43	0.532858	0.393	0.236	4.64989e-39	5	DOK2
UQCR111	2.69486e-43	0.519919	0.818	0.679	5.02052e-39	5	UQCR11
FAM46C2	3.98589e-43	0.706977	0.374	0.228	7.42571e-39	5	FAM46C
TNFRSF25	6.02491e-43	0.253792	0.265	0.138	1.12244e-38	5	TNFRSF25
BTG31	2.29303e-42	0.325875	0.427	0.268	4.27191e-38	5	BTG3
SAT1	5.43115e-41	12.7914	0.513	0.36	1.01182e-36	5	SAT1
TESPA11	5.94072e-41	0.289422	0.224	0.112	1.10676e-36	5	TESPA1
SEC61G	1.22833e-40	0.729775	0.676	0.543	2.28838e-36	5	SEC61G
RPL27A	5.3318e-40	4.45503	0.973	0.934	9.93313e-36	5	RPL27A
LMO4	1.24934e-39	1.41073	0.134	0.054	2.32752e-35	5	LMO4
TRAM1	1.77107e-39	0.544514	0.516	0.371	3.29951e-35	5	TRAM1
EML41	2.45616e-39	0.924577	0.689	0.534	4.57582e-35	5	EML4
GPSM3	1.3762e-38	4.01636	0.709	0.566	2.56385e-34	5	GPSM3
IL4R1	4.41318e-38	0.282231	0.309	0.18	8.22176e-34	5	IL4R
MT2A	4.54953e-38	16.4903	0.69	0.557	8.47578e-34	5	MT2A
PCBP2	9.1732e-38	7.37242	0.962	0.85	1.70897e-33	5	PCBP2
SORL1	3.80809e-37	0.631065	0.385	0.249	7.09446e-33	5	SORL1
RORA2	4.01184e-37	0.747143	0.445	0.3	7.47406e-33	5	RORA
SARAF	5.50112e-37	4.42823	0.998	0.977	1.02486e-32	5	SARAF
MAPK1IP1L1	6.04429e-37	0.628386	0.683	0.543	1.12605e-32	5	MAPK1IP1L
TUBB4B1	6.051e-37	0.534432	0.296	0.171	1.1273e-32	5	TUBB4B
SMDT12	1.08462e-36	0.357551	0.675	0.519	2.02065e-32	5	SMDT1
RBL1	1.21153e-36	0.332667	0.299	0.175	2.25708e-32	5	RBL1
EIF4G2	2.30359e-36	4.20928	0.734	0.603	4.29159e-32	5	EIF4G2
PHB2	2.52691e-36	0.61495	0.639	0.485	4.70764e-32	5	PHB2
CAMK41	2.83131e-36	0.619758	0.492	0.339	5.27473e-32	5	CAMK4
SFXN12	3.74828e-36	0.453459	0.442	0.303	6.98304e-32	5	SFXN1
MBP1	3.75813e-36	0.610958	0.564	0.408	7.0014e-32	5	MBP
ELOVL51	3.93117e-36	0.274425	0.303	0.179	7.32377e-32	5	ELOVL5
CTSA	5.74419e-36	0.497975	0.197	0.099	1.07014e-31	5	CTSA
ISG20	2.40092e-35	4.80146	0.628	0.473	4.47291e-31	5	ISG20
KLF22	3.3082e-35	0.335457	0.718	0.576	6.16318e-31	5	KLF2
FKBP1A1	4.72837e-35	0.485063	0.388	0.251	8.80896e-31	5	FKBP1A
RPL3	7.10361e-35	0.490301	0.999	0.999	1.3234e-30	5	RPL3
PELI11	8.73859e-35	1.3789	0.327	0.202	1.628e-30	5	PELI1
EPC11	1.53559e-34	1.60649	0.803	0.695	2.8608e-30	5	EPC1
EIF3G	1.63393e-34	3.48745	0.785	0.65	3.04401e-30	5	EIF3G
MZT2A	6.10654e-34	1.20965	0.476	0.326	1.13765e-29	5	MZT2A
YWHAZ1	1.00401e-33	1.37435	0.888	0.796	1.87047e-29	5	YWHAZ
TPM31	1.02247e-33	2.21966	0.863	0.762	1.90486e-29	5	TPM3
CANX	1.38802e-33	0.430226	0.326	0.201	2.58587e-29	5	CANX
ATP6V0C1	3.09289e-33	0.610757	0.794	0.662	5.76205e-29	5	ATP6V0C
SSR2	4.09184e-33	0.289071	0.861	0.77	7.6231e-29	5	SSR2
CD371	5.34871e-33	0.334726	0.906	0.816	9.96466e-29	5	CD37
BCAS2	1.43588e-32	0.360911	0.549	0.399	2.67504e-28	5	BCAS2
HNRNPA01	1.76059e-32	0.389344	0.833	0.737	3.27999e-28	5	HNRNPA0
NDUFA3	2.58872e-32	0.421396	0.54	0.4	4.82279e-28	5	NDUFA3
IRF2BP21	3.70181e-32	0.425582	0.49	0.348	6.89647e-28	5	IRF2BP2
EID1	3.72303e-32	0.615095	0.625	0.477	6.936e-28	5	EID1
FOXP1	9.15759e-32	7.66964	0.624	0.476	1.70606e-27	5	FOXP1
CD51	1.60368e-31	1.7825	0.58	0.438	2.98766e-27	5	CD5
DDIT4	2.22388e-31	7.80573	0.783	0.699	4.14309e-27	5	DDIT4
ARL4C1	6.12565e-31	0.427499	0.653	0.51	1.14121e-26	5	ARL4C
C10orf54	6.6289e-31	0.580175	0.328	0.209	1.23496e-26	5	C10orf54
MYL12B1	1.30796e-30	0.663912	0.845	0.735	2.43673e-26	5	MYL12B
PIM31	5.3149e-30	1.85859	0.331	0.21	9.90166e-26	5	PIM3
R3HDM4	6.35034e-30	0.262976	0.356	0.232	1.18307e-25	5	R3HDM4
H3F3B	9.67125e-30	8.42048	1	0.994	1.80175e-25	5	H3F3B
CDC25B	4.48636e-29	0.260764	0.289	0.176	8.3581e-25	5	CDC25B
USMG5	8.36346e-29	0.432257	0.486	0.362	1.55811e-24	5	USMG5
HIGD2A	1.74827e-28	3.29906	0.746	0.621	3.25704e-24	5	HIGD2A
EIF4A2	2.46954e-28	0.285633	0.547	0.408	4.60074e-24	5	EIF4A2
C9orf16	2.84164e-28	3.47665	0.712	0.58	5.29397e-24	5	C9orf16
COX7A2	3.08275e-28	0.259702	0.816	0.707	5.74317e-24	5	COX7A2
GADD45B1	5.18965e-28	1.60026	0.547	0.414	9.66831e-24	5	GADD45B
LAPTM5	5.60772e-28	4.34553	0.963	0.922	1.04472e-23	5	LAPTM5
USP3	1.20498e-27	0.783961	0.495	0.36	2.24488e-23	5	USP3
ERP29	1.25194e-27	2.77954	0.75	0.616	2.33237e-23	5	ERP29
SRGN1	1.2765e-27	2.37838	0.871	0.748	2.37813e-23	5	SRGN
RCAN3	1.45732e-27	2.08074	0.326	0.21	2.71499e-23	5	RCAN3
EIF51	2.05436e-27	0.389149	0.688	0.569	3.82728e-23	5	EIF5
COX6B11	2.77243e-27	1.08335	0.775	0.645	5.16505e-23	5	COX6B1
CDKN1B	8.44627e-27	0.346446	0.468	0.337	1.57354e-22	5	CDKN1B
CCNL11	2.27715e-26	0.351497	0.568	0.441	4.24233e-22	5	CCNL1
SRSF72	2.96523e-26	1.15436	0.842	0.725	5.52423e-22	5	SRSF7
RNF19A1	3.48859e-26	1.53264	0.382	0.263	6.49924e-22	5	RNF19A
NDUFB4	9.58835e-26	0.422975	0.607	0.467	1.78631e-21	5	NDUFB4
PDCL3	1.99399e-25	0.509624	0.309	0.201	3.7148e-21	5	PDCL3
WHAMM1	8.6828e-25	0.280677	0.506	0.378	1.61761e-20	5	WHAMM
RSL24D1	1.06317e-24	0.307007	0.792	0.683	1.98068e-20	5	RSL24D1
RAN1	1.098e-24	0.522754	0.761	0.646	2.04558e-20	5	RAN
TMED21	1.4599e-24	0.402491	0.595	0.466	2.71979e-20	5	TMED2
POLR1D	1.87946e-24	0.683628	0.588	0.469	3.50143e-20	5	POLR1D
TSTD1	2.4163e-24	0.275344	0.409	0.29	4.50156e-20	5	TSTD1
ARF12	2.98834e-24	1.00714	0.857	0.763	5.56728e-20	5	ARF1
CSTB	3.08819e-24	0.357116	0.317	0.211	5.75329e-20	5	CSTB
SRSF5	4.67751e-24	1.25376	0.889	0.803	8.7142e-20	5	SRSF5
ARF52	5.01442e-24	0.325178	0.535	0.414	9.34186e-20	5	ARF5
C19orf531	5.2724e-24	0.344664	0.713	0.598	9.82248e-20	5	C19orf53
CHCHD31	1.20938e-23	0.288165	0.317	0.211	2.25308e-19	5	CHCHD3
HSPB11	1.61248e-23	1.43778	0.402	0.285	3.00405e-19	5	HSPB1
GTF3A	4.78671e-23	0.293658	0.629	0.503	8.91764e-19	5	GTF3A
SEPT11	5.61428e-23	0.576069	0.459	0.339	1.04594e-18	5	SEPT1
ISCA11	7.85479e-23	0.481356	0.514	0.399	1.46335e-18	5	ISCA1
RPL22L1	1.08781e-22	0.262864	0.532	0.415	2.02659e-18	5	RPL22L1
ERN1	2.24499e-22	0.526338	0.237	0.146	4.18242e-18	5	ERN1
LEPROTL11	2.78222e-22	1.01439	0.915	0.84	5.18327e-18	5	LEPROTL1
RSL1D11	6.81304e-22	0.526812	0.626	0.513	1.26927e-17	5	RSL1D1
EIF3I	1.3842e-21	0.297186	0.394	0.287	2.57877e-17	5	EIF3I
BTG21	3.82602e-21	1.7105	0.589	0.467	7.12788e-17	5	BTG2
KIF5B	7.45633e-21	0.512161	0.448	0.337	1.38911e-16	5	KIF5B
YIPF51	8.96147e-21	1.68685	0.384	0.275	1.66952e-16	5	YIPF5
NDUFA4	1.02798e-20	2.62257	0.852	0.774	1.91513e-16	5	NDUFA4
IGBP1	1.18946e-20	0.356344	0.378	0.273	2.21596e-16	5	IGBP1
SEPW1	1.36991e-20	0.385916	0.428	0.324	2.55215e-16	5	SEPW1
IL6ST1	2.33557e-20	0.302723	0.235	0.149	4.35116e-16	5	IL6ST
DPP7	2.40306e-20	0.305048	0.46	0.354	4.47691e-16	5	DPP7
CCM2	2.58643e-20	0.263045	0.183	0.108	4.81852e-16	5	CCM2
PPP1CC	2.68503e-20	0.452143	0.517	0.395	5.00221e-16	5	PPP1CC
TOMM20	4.34227e-20	0.396398	0.766	0.664	8.08964e-16	5	TOMM20
UBE2B	6.70928e-20	0.459765	0.635	0.52	1.24994e-15	5	UBE2B
LY6E	8.61734e-20	5.559	0.672	0.562	1.60541e-15	5	LY6E
EIF3D1	8.90079e-20	0.659272	0.658	0.537	1.65822e-15	5	EIF3D
GABARAP	9.86093e-20	0.434526	0.734	0.613	1.83709e-15	5	GABARAP
PBX41	1.67995e-19	0.699657	0.19	0.118	3.12974e-15	5	PBX4
NSA21	2.01916e-19	0.369491	0.64	0.53	3.7617e-15	5	NSA2
CCDC109B1	2.31447e-19	1.15467	0.47	0.366	4.31185e-15	5	CCDC109B
NDUFV2	2.58056e-19	0.30395	0.457	0.348	4.80759e-15	5	NDUFV2
NDUFB111	2.90293e-19	0.489623	0.639	0.532	5.40816e-15	5	NDUFB11
ATP5G21	2.98986e-19	0.486494	0.754	0.684	5.5701e-15	5	ATP5G2
CSRNP11	7.27432e-19	1.33835	0.442	0.34	1.35521e-14	5	CSRNP1
MRPL541	1.03536e-18	0.354772	0.549	0.444	1.92887e-14	5	MRPL54
AIMP1	2.15677e-18	0.260846	0.443	0.334	4.01807e-14	5	AIMP1
TOMM51	3.28833e-18	0.432172	0.548	0.441	6.12616e-14	5	TOMM5
SF3B5	4.24714e-18	0.298352	0.558	0.449	7.91242e-14	5	SF3B5
ARHGDIA1	5.02931e-18	0.902163	0.679	0.563	9.3696e-14	5	ARHGDIA
ELF1	1.09557e-17	2.22807	0.568	0.465	2.04104e-13	5	ELF1
SRSF8	2.86371e-17	0.299109	0.298	0.21	5.33509e-13	5	SRSF8
LAT	2.92401e-17	4.09946	0.429	0.326	5.44743e-13	5	LAT
ATP5L	3.74671e-17	5.95925	0.77	0.712	6.98012e-13	5	ATP5L
MECP2	9.47919e-17	0.27251	0.29	0.205	1.76597e-12	5	MECP2
MRPS21	1.01611e-16	0.264379	0.492	0.389	1.89302e-12	5	MRPS21
EVL	1.5113e-16	2.13819	0.663	0.559	2.81554e-12	5	EVL
GLUL	1.63621e-16	0.977568	0.143	0.083	3.04825e-12	5	GLUL
SRSF32	2.00651e-16	0.682752	0.647	0.562	3.73813e-12	5	SRSF3
BRK11	2.32808e-16	0.282957	0.462	0.362	4.33721e-12	5	BRK1
SH3BGRL	3.09578e-16	0.269556	0.356	0.267	5.76744e-12	5	SH3BGRL
ATP5H1	3.49022e-16	0.352489	0.359	0.27	6.50227e-12	5	ATP5H
UXT1	5.47405e-16	0.400632	0.745	0.632	1.01982e-11	5	UXT
HAUS31	5.57452e-16	0.267006	0.428	0.326	1.03853e-11	5	HAUS3
TMED10	7.61537e-16	0.265902	0.489	0.388	1.41874e-11	5	TMED10
EIF4B1	8.75424e-16	0.68377	0.824	0.737	1.63092e-11	5	EIF4B
UFM1	8.84072e-16	0.339282	0.335	0.248	1.64703e-11	5	UFM1
METTL9	1.20153e-15	0.256951	0.377	0.279	2.23845e-11	5	METTL9
SNRPA	2.02333e-15	0.262243	0.452	0.355	3.76946e-11	5	SNRPA
UBXN1	2.22951e-15	1.8768	0.675	0.578	4.15358e-11	5	UBXN1
NXT11	2.35309e-15	0.293425	0.486	0.378	4.3838e-11	5	NXT1
SEMA4D	2.47675e-15	0.909206	0.233	0.161	4.61418e-11	5	SEMA4D
NOP581	3.18686e-15	0.335089	0.468	0.373	5.93712e-11	5	NOP58
ZNF3311	4.384e-15	2.14795	0.565	0.456	8.16739e-11	5	ZNF331
ANKRD121	1.28743e-14	0.712766	0.633	0.541	2.39847e-10	5	ANKRD12
PLK32	1.31608e-14	0.271736	0.342	0.253	2.45186e-10	5	PLK3
AKAP131	1.32993e-14	0.323749	0.413	0.316	2.47767e-10	5	AKAP13
ETV3	1.85257e-14	0.29439	0.167	0.104	3.45135e-10	5	ETV3
DDX3Y2	2.0887e-14	0.354356	0.336	0.252	3.89126e-10	5	DDX3Y
CHURC1	2.33695e-14	0.402597	0.375	0.286	4.35374e-10	5	CHURC1
SUMO1	2.62949e-14	0.362527	0.54	0.44	4.89875e-10	5	SUMO1
TRA2B	6.68526e-14	1.04664	0.692	0.594	1.24546e-09	5	TRA2B
ST131	6.87163e-14	0.430586	0.684	0.564	1.28019e-09	5	ST13
COX7A2L1	8.14275e-14	0.288616	0.473	0.378	1.51699e-09	5	COX7A2L
GSPT11	9.41428e-14	0.433951	0.34	0.255	1.75388e-09	5	GSPT1
PXN1	2.48805e-13	0.753331	0.318	0.236	4.63524e-09	5	PXN
PAIP21	2.59111e-13	0.639622	0.63	0.546	4.82723e-09	5	PAIP2
FUS1	2.65879e-13	0.326888	0.636	0.55	4.95333e-09	5	FUS
TBCA	3.87833e-13	0.289765	0.407	0.321	7.22532e-09	5	TBCA
BNIP2	4.09065e-13	0.576794	0.491	0.4	7.62089e-09	5	BNIP2
MZT2B1	4.67825e-13	0.374248	0.498	0.392	8.71558e-09	5	MZT2B
MYH9	5.12187e-13	4.48205	0.661	0.557	9.54205e-09	5	MYH9
COX6C1	5.25655e-13	1.18139	0.813	0.742	9.79295e-09	5	COX6C
CSDE11	7.04996e-13	0.747522	0.722	0.637	1.31341e-08	5	CSDE1
CLNS1A	7.98576e-13	0.44842	0.257	0.186	1.48775e-08	5	CLNS1A
C14orf1661	8.14785e-13	0.833873	0.476	0.398	1.51795e-08	5	C14orf166
DAZAP21	8.25698e-13	0.42434	0.95	0.904	1.53828e-08	5	DAZAP2
RNMT	8.91561e-13	0.288458	0.581	0.484	1.66098e-08	5	RNMT
CWC15	1.0278e-12	0.287006	0.486	0.397	1.91479e-08	5	CWC15
INPP5D	1.23995e-12	0.315332	0.191	0.129	2.31003e-08	5	INPP5D
OXNAD11	1.45378e-12	0.261643	0.315	0.239	2.7084e-08	5	OXNAD1
SELT	1.4619e-12	1.17735	0.425	0.343	2.72352e-08	5	SELT
SEPT91	1.71597e-12	1.96582	0.66	0.558	3.19686e-08	5	SEPT9
CHD12	2.16925e-12	0.31472	0.346	0.27	4.04132e-08	5	CHD1
SUMO3	2.8078e-12	0.343667	0.431	0.344	5.23092e-08	5	SUMO3
TCEA1	3.81515e-12	0.252347	0.409	0.33	7.10763e-08	5	TCEA1
C19orf432	9.21591e-12	0.43245	0.606	0.534	1.71692e-07	5	C19orf43
SF3B1	3.49911e-11	0.699835	0.621	0.53	6.51884e-07	5	SF3B1
NDUFB1	4.94959e-11	0.31519	0.358	0.286	9.22108e-07	5	NDUFB1
LINC.PINT1	6.14133e-11	0.899983	0.419	0.339	1.14413e-06	5	LINC.PINT
MAX	1.6181e-10	0.328868	0.406	0.33	3.01451e-06	5	MAX
ATP6AP2	1.65836e-10	0.259353	0.339	0.265	3.08952e-06	5	ATP6AP2
ROMO1	3.3189e-10	0.294162	0.387	0.308	6.18311e-06	5	ROMO1
BUD31	6.05e-10	0.651436	0.42	0.346	1.12711e-05	5	BUD31
TOM11	8.94957e-10	0.712459	0.318	0.244	1.6673e-05	5	TOM1
CD71	9.07518e-10	2.3306	0.679	0.728	1.69071e-05	5	CD7
SRSF101	1.19945e-09	1.39259	0.748	0.672	2.23457e-05	5	SRSF10
UCP21	1.6155e-09	0.408007	0.23	0.172	3.00968e-05	5	UCP2
SRP141	4.95487e-09	0.565809	0.93	0.897	9.23093e-05	5	SRP14
MRPL33	6.16454e-09	0.360041	0.457	0.384	0.000114845	5	MRPL33
CACYBP1	6.28677e-09	0.44908	0.435	0.36	0.000117123	5	CACYBP
SLC25A3	6.60298e-09	2.05459	0.779	0.714	0.000123014	5	SLC25A3
AMD1	8.28949e-09	0.266095	0.334	0.27	0.000154433	5	AMD1
RAB14	9.82354e-09	0.330256	0.331	0.262	0.000183012	5	RAB14
EMD1	1.70791e-08	0.790324	0.449	0.378	0.000318183	5	EMD
HNRNPK1	1.85796e-08	0.302506	0.678	0.604	0.000346137	5	HNRNPK
HNRNPU1	1.86794e-08	0.444545	0.579	0.509	0.000347998	5	HNRNPU
MTFP1	2.00034e-08	0.293048	0.306	0.241	0.000372664	5	MTFP1
RABAC12	6.28956e-08	0.452812	0.575	0.497	0.00117174	5	RABAC1
AAK1	7.95939e-08	0.263056	0.453	0.381	0.00148283	5	AAK1
VPS28	1.13638e-07	0.382183	0.325	0.263	0.00211708	5	VPS28
BCLAF1	1.19514e-07	0.394182	0.448	0.384	0.00222654	5	BCLAF1
TUBB2A	1.21565e-07	4.14411	0.127	0.086	0.00226475	5	TUBB2A
HCLS1	1.67456e-07	1.45473	0.519	0.448	0.0031197	5	HCLS1
UBE2L61	1.83512e-07	0.8056	0.172	0.126	0.00341883	5	UBE2L6
SCAND11	1.84707e-07	0.609454	0.642	0.565	0.00344108	5	SCAND1
CD3D	1.90293e-07	2.27473	0.72	0.65	0.00354517	5	CD3D
PLAC8	2.18543e-07	0.264157	0.138	0.19	0.00407146	5	PLAC8
BEX21	2.43184e-07	0.299932	0.284	0.23	0.00453052	5	BEX2
C12orf753	2.64764e-07	0.70587	0.293	0.344	0.00493256	5	C12orf75
COX5B1	2.85786e-07	0.826262	0.784	0.725	0.00532419	5	COX5B
TTC3	3.70721e-07	0.270777	0.348	0.287	0.00690654	5	TTC3
TCEB1	4.8423e-07	0.264099	0.342	0.286	0.00902121	5	TCEB1
RTF1	6.66337e-07	0.330109	0.397	0.332	0.0124139	5	RTF1
FAM133B	1.03024e-06	0.252412	0.35	0.293	0.0191933	5	FAM133B
CREM2	3.83604e-06	0.293476	0.326	0.272	0.0714653	5	CREM
SFPQ1	8.79244e-06	0.338507	0.609	0.544	0.163803	5	SFPQ
PCBP1	1.40576e-05	1.70516	0.297	0.353	0.261893	5	PCBP1
AKAP17A	1.76644e-05	0.820785	0.211	0.17	0.329088	5	AKAP17A
LAMTOR4	2.98066e-05	0.29225	0.421	0.368	0.555297	5	LAMTOR4
LRRFIP11	3.53956e-05	2.38931	0.516	0.456	0.65942	5	LRRFIP1
ATP5F1	3.61249e-05	0.254736	0.348	0.305	0.673007	5	ATP5F1
CALR2	5.28797e-05	0.433566	0.605	0.525	0.98515	5	CALR
SQSTM11	7.93661e-05	0.270282	0.484	0.429	1	5	SQSTM1
SEC14L1	0.000160255	0.392326	0.23	0.192	1	5	SEC14L1
STRAP	0.000160821	1.25285	0.657	0.6	1	5	STRAP
ARIH2	0.000169845	0.33135	0.549	0.49	1	5	ARIH2
SNRNP200	0.000196529	0.253846	0.276	0.237	1	5	SNRNP200
RBBP6	0.000358782	0.422854	0.441	0.389	1	5	RBBP6
TCF71	0.000407207	0.851964	0.331	0.281	1	5	TCF7
ARHGAP4	0.000464976	0.365005	0.325	0.285	1	5	ARHGAP4
RGS10	0.000619074	3.75784	0.618	0.544	1	5	RGS10
HNRNPC1	0.000801131	0.483226	0.688	0.632	1	5	HNRNPC
GYPC2	0.00086665	0.806057	0.83	0.788	1	5	GYPC
C11orf58	0.000877643	0.312519	0.569	0.514	1	5	C11orf58
ID2	0.00137327	0.278374	0.234	0.2	1	5	ID2
SNRK	0.00141528	0.305304	0.339	0.298	1	5	SNRK
ITGB21	0.00246747	2.03421	0.61	0.532	1	5	ITGB2
FTL	0.0025544	1.73863	0.995	0.988	1	5	FTL
CNBP2	0.00280085	0.431532	0.786	0.75	1	5	CNBP
SEPT61	0.00299927	1.39352	0.465	0.418	1	5	SEPT6
SOCS11	0.00328592	0.357147	0.113	0.093	1	5	SOCS1
CCT4	0.0050409	0.323779	0.376	0.34	1	5	CCT4
MTCH1	0.00776083	0.254024	0.217	0.19	1	5	MTCH1
XRCC61	0.00798436	0.295676	0.592	0.551	1	5	XRCC6
PASK	4.29906e-254	5.82496	0.704	0.268	8.00915e-250	6	PASK
SNX9	5.35968e-237	4.94863	0.646	0.244	9.98508e-233	6	SNX9
LYPD3	9.54145e-197	0.393165	0.222	0.035	1.77757e-192	6	LYPD3
SNN	2.50948e-192	0.624861	0.296	0.063	4.67517e-188	6	SNN
CCDC571	2.33619e-181	1.14099	0.606	0.243	4.35232e-177	6	CCDC57
RGS101	5.84128e-179	0.912674	0.841	0.532	1.08823e-174	6	RGS10
ZNF3312	1.52337e-174	1.74616	0.787	0.446	2.83804e-170	6	ZNF331
NOSIP	1.33679e-168	6.09176	0.756	0.386	2.49044e-164	6	NOSIP
NPM11	1.91638e-164	0.614441	0.986	0.905	3.57021e-160	6	NPM1
GYPC3	3.92825e-164	0.363979	0.962	0.781	7.31834e-160	6	GYPC
NDFIP11	4.65262e-159	2.53752	0.84	0.53	8.66784e-155	6	NDFIP1
LEPROTL12	3.00168e-149	0.704909	0.965	0.839	5.59214e-145	6	LEPROTL1
CCR71	1.31802e-144	1.29671	0.687	0.326	2.45548e-140	6	CCR7
FAM177A11	2.23944e-144	1.22316	0.891	0.67	4.17207e-140	6	FAM177A1
CHKA	4.19831e-140	0.422668	0.198	0.038	7.82144e-136	6	CHKA
NELL2	9.67615e-138	3.24318	0.701	0.351	1.80267e-133	6	NELL2
SELK1	2.68309e-131	0.309987	0.838	0.552	4.99859e-127	6	SELK
CIRBP	1.64025e-125	8.76461	0.993	0.959	3.05579e-121	6	CIRBP
TGFBR21	4.30876e-124	0.627003	0.604	0.3	8.02722e-120	6	TGFBR2
RP11.291B21.21	2.54174e-114	2.22524	0.645	0.323	4.73527e-110	6	RP11.291B21.2
AIF11	6.62986e-103	0.961221	0.491	0.217	1.23514e-98	6	AIF1
PDCD41	2.33614e-102	1.18898	0.842	0.651	4.35223e-98	6	PDCD4
MT.ND4	1.96355e-101	5.61025	0.934	0.741	3.65809e-97	6	MT.ND4
ARRDC22	2.04874e-98	0.637573	0.537	0.265	3.8168e-94	6	ARRDC2
BACH2	3.05501e-97	0.739128	0.385	0.156	5.69149e-93	6	BACH2
PHLDB3	6.70072e-95	0.320503	0.238	0.07	1.24834e-90	6	PHLDB3
EIF3H	1.50771e-92	1.77169	0.9	0.717	2.80886e-88	6	EIF3H
ZEB11	2.0653e-92	0.670724	0.37	0.148	3.84765e-88	6	ZEB1
SDCBP	6.91087e-92	1.10757	0.623	0.35	1.2875e-87	6	SDCBP
SCML11	1.59822e-89	0.443283	0.323	0.12	2.97748e-85	6	SCML1
ITPKB1	6.87051e-88	0.519283	0.366	0.15	1.27998e-83	6	ITPKB
SERINC51	1.20804e-81	0.459535	0.356	0.145	2.25058e-77	6	SERINC5
IER22	2.62854e-80	1.36082	0.278	0.537	4.89697e-76	6	IER2
AGPAT51	4.74016e-80	0.462029	0.312	0.122	8.83092e-76	6	AGPAT5
C1orf2281	1.90985e-79	0.311878	0.354	0.146	3.55804e-75	6	C1orf228
ANKRD122	3.19762e-77	1.11307	0.758	0.536	5.95716e-73	6	ANKRD12
DDX211	4.1689e-76	1.9865	0.664	0.426	7.76666e-72	6	DDX21
CXCL161	6.80491e-74	0.403819	0.22	0.072	1.26776e-69	6	CXCL16
CKAP41	6.3585e-70	0.614954	0.307	0.126	1.18459e-65	6	CKAP4
EIF2S31	6.15174e-69	0.52824	0.63	0.403	1.14607e-64	6	EIF2S3
ARID5A2	2.3096e-68	0.400165	0.806	0.589	4.30278e-64	6	ARID5A
ST132	3.88842e-66	0.671068	0.787	0.561	7.24412e-62	6	ST13
UXT2	1.5845e-65	0.304735	0.839	0.629	2.95192e-61	6	UXT
LINC001761	1.50045e-64	0.55209	0.178	0.056	2.79534e-60	6	LINC00176
CLEC11A1	2.27898e-64	0.37818	0.224	0.08	4.24575e-60	6	CLEC11A
SF12	1.24639e-63	0.344104	0.915	0.769	2.32203e-59	6	SF1
TNFSF81	9.07873e-63	0.373856	0.293	0.123	1.69137e-58	6	TNFSF8
SFXN13	1.1146e-62	0.452023	0.526	0.301	2.0765e-58	6	SFXN1
HSP90AB1	5.27582e-60	11.8449	0.883	0.742	9.82886e-56	6	HSP90AB1
APBA21	2.50134e-59	0.477958	0.312	0.138	4.66e-55	6	APBA2
NFKBIZ1	1.53954e-58	0.430447	0.358	0.174	2.86816e-54	6	NFKBIZ
PTP4A1	5.91257e-58	4.48632	0.582	0.367	1.10151e-53	6	PTP4A1
RALA2	2.4827e-57	0.478513	0.437	0.237	4.62526e-53	6	RALA
LINC014201	2.60994e-56	0.50169	0.386	0.201	4.86233e-52	6	LINC01420
CEBPZ1	4.04579e-56	1.8629	0.65	0.438	7.53731e-52	6	CEBPZ
RHBDD21	7.99574e-55	0.887779	0.574	0.359	1.48961e-50	6	RHBDD2
UBE2B1	2.23518e-54	0.697387	0.707	0.518	4.16414e-50	6	UBE2B
SC5D	8.91287e-54	0.31281	0.267	0.114	1.66047e-49	6	SC5D
ARHGEF71	9.02015e-54	1.75712	0.469	0.273	1.68045e-49	6	ARHGEF7
CD551	2.28877e-52	1.25578	0.553	0.342	4.26398e-48	6	CD55
LSM5	2.83063e-52	0.393792	0.479	0.277	5.27347e-48	6	LSM5
SPINT21	5.78293e-52	0.275094	0.307	0.143	1.07736e-47	6	SPINT2
EPB41L4A.AS12	5.82591e-52	0.488631	0.614	0.402	1.08537e-47	6	EPB41L4A.AS1
ELL21	4.08264e-51	0.734668	0.428	0.237	7.60595e-47	6	ELL2
WDR74	1.65522e-50	0.535442	0.418	0.23	3.08367e-46	6	WDR74
YBX3	3.47868e-50	0.325078	0.26	0.114	6.48079e-46	6	YBX3
CAMK42	5.70953e-50	0.398709	0.547	0.339	1.06369e-45	6	CAMK4
RNASET22	8.85013e-50	0.845554	0.564	0.374	1.64878e-45	6	RNASET2
HNRNPA02	2.45086e-49	0.681839	0.869	0.737	4.56595e-45	6	HNRNPA0
STAT31	7.17984e-49	0.735447	0.617	0.417	1.3376e-44	6	STAT3
ACTN11	2.9614e-48	0.303676	0.214	0.087	5.51709e-44	6	ACTN1
LMBR11	4.18748e-48	0.435476	0.325	0.163	7.80127e-44	6	LMBR1
SEC14L21	4.43402e-48	0.324544	0.203	0.079	8.26058e-44	6	SEC14L2
PCBP11	1.96442e-46	0.769178	0.526	0.338	3.65971e-42	6	PCBP1
RPL23	4.58727e-46	0.667311	0.912	0.804	8.54608e-42	6	RPL23
OXNAD12	8.10087e-46	0.353927	0.418	0.234	1.50919e-41	6	OXNAD1
CMSS1	2.91679e-45	0.672985	0.236	0.102	5.43398e-41	6	CMSS1
NKAP	5.44347e-44	0.374576	0.339	0.175	1.01412e-39	6	NKAP
LINC004931	1.16611e-43	0.497666	0.477	0.293	2.17247e-39	6	LINC00493
SH3YL11	2.04371e-43	0.29199	0.289	0.141	3.80743e-39	6	SH3YL1
RNF138	1.44675e-42	1.16452	0.522	0.335	2.69529e-38	6	RNF138
G3BP2	1.57209e-42	0.746575	0.694	0.51	2.92881e-38	6	G3BP2
CELF21	1.73013e-42	0.806309	0.578	0.38	3.22323e-38	6	CELF2
NSA22	8.14985e-41	0.663944	0.71	0.528	1.51832e-36	6	NSA2
MMD	2.58275e-40	0.268807	0.19	0.079	4.81166e-36	6	MMD
NOP582	5.33167e-40	0.487411	0.56	0.37	9.93289e-36	6	NOP58
PAIP22	1.09697e-39	0.845883	0.712	0.543	2.04365e-35	6	PAIP2
USP361	1.16328e-38	1.34195	0.466	0.289	2.16719e-34	6	USP36
IRF2BP22	2.02568e-38	1.13169	0.528	0.349	3.77383e-34	6	IRF2BP2
BEX22	3.41261e-38	0.328886	0.389	0.225	6.3577e-34	6	BEX2
HSPA92	5.32053e-38	0.352316	0.642	0.458	9.91214e-34	6	HSPA9
PELI12	5.65453e-38	0.300487	0.365	0.202	1.05344e-33	6	PELI1
BAZ1A1	1.12867e-37	0.332876	0.438	0.266	2.10271e-33	6	BAZ1A
SVIP1	2.10247e-37	0.451199	0.506	0.325	3.91689e-33	6	SVIP
ATP5D1	4.59039e-37	0.252961	0.526	0.36	8.55189e-33	6	ATP5D
LSM71	4.68789e-37	0.535481	0.714	0.559	8.73355e-33	6	LSM7
RP11.51J9.5	6.66467e-37	0.456919	0.456	0.288	1.24163e-32	6	RP11.51J9.5
BEX4	1.36652e-36	0.372835	0.425	0.258	2.54582e-32	6	BEX4
BIRC21	3.02523e-35	0.64699	0.49	0.317	5.636e-31	6	BIRC2
SBDS2	4.14823e-35	0.495908	0.743	0.59	7.72815e-31	6	SBDS
RSL1D12	9.70366e-35	0.545797	0.693	0.511	1.80779e-30	6	RSL1D1
SNU132	4.43918e-34	1.35131	0.787	0.652	8.27018e-30	6	SNU13
CCND31	4.93916e-34	1.04395	0.627	0.458	9.20166e-30	6	CCND3
RNF130	3.14011e-33	0.258126	0.198	0.091	5.85003e-29	6	RNF130
SETD1B	4.53135e-33	0.292386	0.214	0.103	8.44191e-29	6	SETD1B
ATAD2	1.29618e-32	0.461718	0.167	0.072	2.41479e-28	6	ATAD2
IMPDH21	1.38588e-32	0.454666	0.272	0.145	2.5819e-28	6	IMPDH2
NINJ12	3.97616e-32	0.320945	0.579	0.417	7.40759e-28	6	NINJ1
PABPC4	4.52261e-32	1.3933	0.533	0.367	8.42562e-28	6	PABPC4
CLK11	1.12362e-31	0.481819	0.508	0.34	2.09331e-27	6	CLK1
ALKBH71	1.43584e-31	0.64	0.547	0.368	2.67497e-27	6	ALKBH7
XRCC62	1.66834e-31	0.536297	0.69	0.547	3.10812e-27	6	XRCC6
HIF1A	2.06583e-31	0.334842	0.449	0.286	3.84864e-27	6	HIF1A
SEPT12	3.19329e-31	0.523588	0.506	0.34	5.9491e-27	6	SEPT1
PDE3B2	4.24827e-31	0.386236	0.48	0.319	7.91453e-27	6	PDE3B
ATPIF1	7.19852e-31	0.907059	0.475	0.323	1.34109e-26	6	ATPIF1
BCL7B1	9.18871e-31	0.430997	0.373	0.227	1.71186e-26	6	BCL7B
CRTC3	3.30581e-30	0.271842	0.235	0.121	6.15872e-26	6	CRTC3
ALG131	6.91309e-30	0.348688	0.293	0.165	1.28791e-25	6	ALG13
RHOH2	1.12627e-29	0.520893	0.651	0.484	2.09824e-25	6	RHOH
CSDE12	1.53831e-29	0.352316	0.767	0.636	2.86587e-25	6	CSDE1
C11orf581	1.90607e-29	0.501789	0.67	0.509	3.55101e-25	6	C11orf58
DDT1	2.48437e-29	0.450075	0.549	0.38	4.62838e-25	6	DDT
FBL1	4.91153e-29	0.475137	0.63	0.475	9.15018e-25	6	FBL
C6orf481	1.34374e-28	0.325943	0.381	0.238	2.50338e-24	6	C6orf48
TBCA1	1.65739e-28	0.288066	0.475	0.319	3.08772e-24	6	TBCA
DCTN6	2.17572e-28	0.276608	0.271	0.15	4.05337e-24	6	DCTN6
PAK2	2.52496e-28	0.523571	0.445	0.294	4.70401e-24	6	PAK2
FAM118A1	2.85898e-28	0.296002	0.348	0.211	5.32627e-24	6	FAM118A
RAB33A1	3.75966e-28	0.396321	0.271	0.152	7.00426e-24	6	RAB33A
RPS202	4.21678e-28	0.397296	0.67	0.515	7.85586e-24	6	RPS20
HSPH1	1.13513e-27	30.425	0.273	0.152	2.11476e-23	6	HSPH1
C19orf532	6.71202e-27	0.673131	0.741	0.599	1.25045e-22	6	C19orf53
IL6ST2	2.20011e-26	0.296294	0.266	0.149	4.09881e-22	6	IL6ST
IL4R2	2.62591e-26	0.301392	0.31	0.183	4.89208e-22	6	IL4R
APEX11	6.82318e-26	0.262238	0.383	0.243	1.27116e-21	6	APEX1
EIF3M	8.78823e-26	0.289884	0.677	0.542	1.63725e-21	6	EIF3M
HPGD	2.41873e-25	0.275387	0.104	0.04	4.50609e-21	6	HPGD
BNIP3L1	3.20214e-25	0.350089	0.382	0.247	5.96559e-21	6	BNIP3L
RBMX1	5.14796e-25	0.458457	0.584	0.439	9.59065e-21	6	RBMX
RBL11	6.98861e-25	0.300658	0.297	0.178	1.30198e-20	6	RBL1
PIK3IP12	1.38488e-24	1.94473	0.751	0.614	2.58002e-20	6	PIK3IP1
SMDT13	1.95439e-24	0.252726	0.676	0.523	3.64102e-20	6	SMDT1
NDUFV21	3.7463e-24	0.292636	0.497	0.348	6.97935e-20	6	NDUFV2
SECISBP21	4.39364e-24	0.294491	0.398	0.262	8.18535e-20	6	SECISBP2
TOMM201	4.62706e-24	0.597274	0.792	0.665	8.62022e-20	6	TOMM20
AIM12	2.21078e-23	0.59629	0.336	0.213	4.11868e-19	6	AIM1
USP11	4.96861e-23	0.264511	0.294	0.179	9.25652e-19	6	USP11
MGAT4A1	7.32831e-23	1.53832	0.76	0.657	1.36526e-18	6	MGAT4A
CD481	1.4467e-22	0.690508	0.629	0.494	2.6952e-18	6	CD48
RSL24D11	3.81588e-22	1.18252	0.801	0.685	7.10899e-18	6	RSL24D1
C8orf59	3.81834e-22	0.294363	0.462	0.325	7.11357e-18	6	C8orf59
HSPA8	5.99177e-22	50.846	0.837	0.769	1.11627e-17	6	HSPA8
FAM32A	1.04277e-21	0.33037	0.424	0.288	1.94269e-17	6	FAM32A
RBM23	1.2472e-21	0.278753	0.356	0.229	2.32353e-17	6	RBM23
YPEL5	1.4381e-21	3.16514	0.764	0.639	2.67918e-17	6	YPEL5
CTDP11	1.71258e-21	0.289937	0.199	0.108	3.19054e-17	6	CTDP1
CCNG11	4.67213e-21	0.257146	0.341	0.222	8.70418e-17	6	CCNG1
ST3GAL1	8.02623e-21	0.280133	0.257	0.154	1.49529e-16	6	ST3GAL1
RELB1	1.4934e-20	0.763498	0.394	0.267	2.78221e-16	6	RELB
NFKB11	4.64724e-20	0.451111	0.4	0.276	8.6578e-16	6	NFKB1
FYTTD1	1.18093e-19	0.397682	0.298	0.188	2.20008e-15	6	FYTTD1
EIF1B1	1.44623e-19	0.250816	0.617	0.479	2.69432e-15	6	EIF1B
DYNLT11	1.62438e-19	0.282628	0.484	0.353	3.02621e-15	6	DYNLT1
WHAMM2	3.37636e-19	0.470733	0.523	0.38	6.29016e-15	6	WHAMM
HSP90AA1	3.42424e-19	103.846	0.848	0.764	6.37936e-15	6	HSP90AA1
ISCU1	3.61011e-19	0.322255	0.654	0.538	6.72563e-15	6	ISCU
GSPT12	6.61854e-19	0.345503	0.376	0.255	1.23303e-14	6	GSPT1
EIF1AX	1.37859e-18	0.287156	0.4	0.281	2.56832e-14	6	EIF1AX
TECR1	1.96831e-18	0.532145	0.505	0.375	3.66697e-14	6	TECR
ADSL	2.17538e-18	0.258417	0.231	0.138	4.05273e-14	6	ADSL
EIF4H	3.12422e-18	1.14944	0.62	0.49	5.82043e-14	6	EIF4H
PQBP1	3.71207e-18	0.255609	0.328	0.218	6.91559e-14	6	PQBP1
FLT3LG2	4.14927e-18	0.431598	0.584	0.44	7.73009e-14	6	FLT3LG
IRF11	5.14724e-18	0.329693	0.262	0.375	9.5893e-14	6	IRF1
ATP5F11	5.39583e-18	0.334609	0.418	0.302	1.00524e-13	6	ATP5F1
MTFP11	6.43606e-18	0.48396	0.355	0.239	1.19904e-13	6	MTFP1
GPX41	3.01577e-17	0.530231	0.657	0.542	5.61838e-13	6	GPX4
CHCHD102	3.62205e-17	0.363065	0.367	0.253	6.74789e-13	6	CHCHD10
BCAS21	5.46351e-17	0.371764	0.533	0.404	1.01785e-12	6	BCAS2
USP10	7.02349e-17	2.67466	0.256	0.165	1.30848e-12	6	USP10
OSER1	9.5863e-17	0.421603	0.519	0.392	1.78593e-12	6	OSER1
NDUFA6	1.21598e-16	0.35111	0.558	0.432	2.26536e-12	6	NDUFA6
VPS51	1.69621e-16	0.317398	0.442	0.317	3.16004e-12	6	VPS51
PHF201	1.73736e-16	0.384187	0.464	0.34	3.23671e-12	6	PHF20
GABPB11	2.19373e-16	0.310762	0.368	0.259	4.08691e-12	6	GABPB1
CMPK11	3.34623e-16	0.322074	0.357	0.25	6.23403e-12	6	CMPK1
IKZF12	4.49346e-16	0.822126	0.527	0.41	8.37132e-12	6	IKZF1
SEC14L11	9.66119e-16	0.289853	0.287	0.189	1.79988e-11	6	SEC14L1
CUTA2	6.96055e-15	0.39733	0.556	0.443	1.29675e-10	6	CUTA
CNST	7.33084e-15	0.264095	0.296	0.199	1.36574e-10	6	CNST
NDUFB112	1.69816e-14	0.292429	0.654	0.533	3.16366e-10	6	NDUFB11
SOD1	4.10472e-14	13.8404	0.721	0.616	7.64709e-10	6	SOD1
A1BG	4.90952e-14	0.261888	0.352	0.254	9.14644e-10	6	A1BG
CDKN1B1	2.67443e-13	0.336684	0.45	0.341	4.98245e-09	6	CDKN1B
SETD21	3.2672e-13	0.33706	0.303	0.21	6.08679e-09	6	SETD2
EIF3D2	5.44656e-13	0.511411	0.649	0.54	1.01469e-08	6	EIF3D
SSU72	3.31312e-12	0.340734	0.4	0.303	6.17235e-08	6	SSU72
HADHA	5.10821e-12	0.267035	0.444	0.339	9.51659e-08	6	HADHA
C1QBP	1.12245e-11	0.33534	0.512	0.412	2.09112e-07	6	C1QBP
DDX241	1.226e-11	2.03046	0.797	0.726	2.28404e-07	6	DDX24
TOMM22	1.30127e-11	0.279959	0.478	0.381	2.42427e-07	6	TOMM22
PCNP	2.27897e-11	0.313604	0.471	0.37	4.24572e-07	6	PCNP
IGBP11	3.18048e-11	0.28965	0.369	0.276	5.92524e-07	6	IGBP1
NUP98	4.34944e-11	0.256057	0.334	0.246	8.10301e-07	6	NUP98
TRA2B1	4.68741e-11	0.748035	0.687	0.597	8.73265e-07	6	TRA2B
SMCHD11	5.96903e-11	0.496854	0.447	0.343	1.11203e-06	6	SMCHD1
SIVA11	6.23098e-11	0.296063	0.604	0.519	1.16083e-06	6	SIVA1
TCP11L2	9.87085e-11	0.261557	0.209	0.142	1.83894e-06	6	TCP11L2
RCC1	1.74223e-10	0.277976	0.465	0.364	3.24578e-06	6	RCC1
RAN2	2.07359e-10	0.383021	0.728	0.651	3.8631e-06	6	RAN
CNBP3	4.03022e-10	0.49111	0.831	0.748	7.5083e-06	6	CNBP
SERBP1	4.657e-10	0.374272	0.64	0.55	8.67599e-06	6	SERBP1
DIP2A1	6.24649e-10	0.279107	0.313	0.233	1.16372e-05	6	DIP2A
BTG22	9.01057e-10	0.907312	0.567	0.471	1.67867e-05	6	BTG2
SSR21	3.25944e-09	0.433706	0.827	0.774	6.07234e-05	6	SSR2
PPIG	6.8458e-09	0.327999	0.463	0.374	0.000127537	6	PPIG
SQSTM12	7.67113e-09	0.319433	0.521	0.428	0.000142913	6	SQSTM1
EAPP	1.2419e-08	0.251469	0.532	0.438	0.000231366	6	EAPP
VAMP2	1.66207e-08	0.307646	0.547	0.454	0.000309644	6	VAMP2
SF3A1	1.75163e-08	0.362892	0.457	0.364	0.000326329	6	SF3A1
SRRM1	1.97993e-08	0.506101	0.787	0.713	0.000368861	6	SRRM1
TMBIM61	2.53407e-08	0.264911	0.605	0.519	0.000472098	6	TMBIM6
TTC31	2.73145e-08	0.273097	0.363	0.287	0.000508868	6	TTC3
CDC42	3.14981e-08	0.511703	0.717	0.641	0.00058681	6	CDC42
ANAPC161	3.10547e-07	0.269798	0.524	0.436	0.00578548	6	ANAPC16
EVI2B1	3.16171e-07	0.347302	0.336	0.267	0.00589027	6	EVI2B
CNOT11	6.32611e-07	0.42031	0.527	0.44	0.0117855	6	CNOT1
RNPS11	2.07644e-06	0.336141	0.608	0.53	0.0386841	6	RNPS1
CENPC1	4.26112e-06	0.288195	0.451	0.379	0.0793846	6	CENPC
HNRNPM	4.45528e-06	0.282145	0.61	0.527	0.0830018	6	HNRNPM
SYF2	4.72907e-06	0.538681	0.653	0.587	0.0881027	6	SYF2
TNFAIP8	4.86277e-06	3.49491	0.212	0.158	0.0905934	6	TNFAIP8
SNHG9	5.21747e-06	0.427064	0.512	0.44	0.0972015	6	SNHG9
UBC	6.2907e-06	87.819	0.934	0.935	0.117196	6	UBC
TCEB11	9.42092e-06	0.254644	0.348	0.287	0.175512	6	TCEB1
SNRPN	8.87832e-05	0.363857	0.409	0.349	1	6	SNRPN
MAFF1	0.000190057	0.450112	0.317	0.265	1	6	MAFF
ARL6IP4	0.000303225	0.595778	0.722	0.667	1	6	ARL6IP4
SFPQ2	0.000474066	0.575595	0.612	0.545	1	6	SFPQ
DNAJB1	0.00664951	120.846	0.751	0.711	1	6	DNAJB1
PPP1R15A	0	15.8618	0.625	0.077	0	7	PPP1R15A
LMNA	0	11.5039	0.765	0.095	0	7	LMNA
RGCC	0	9.32463	0.803	0.252	0	7	RGCC
ANXA1	0	8.38044	0.815	0.238	0	7	ANXA1
MYADM	0	4.12903	0.731	0.071	0	7	MYADM
FOSB	0	0.570346	0.203	0.004	0	7	FOSB
FOS	3.21478e-305	33.7658	0.679	0.194	5.98914e-301	7	FOS
TAGLN21	4.72062e-222	2.90524	0.886	0.491	8.79452e-218	7	TAGLN2
CFAP20	1.39643e-207	0.804648	0.284	0.044	2.60155e-203	7	CFAP20
ARL4A	5.66322e-193	1.28934	0.41	0.097	1.05506e-188	7	ARL4A
KLF6	2.29887e-144	37.8798	0.818	0.48	4.2828e-140	7	KLF6
TUBA1A1	2.86337e-128	1.65385	0.647	0.311	5.33445e-124	7	TUBA1A
MLF1	7.26885e-120	0.288562	0.114	0.012	1.35419e-115	7	MLF1
VIM1	2.12579e-119	2.1933	0.992	0.901	3.96035e-115	7	VIM
IDS	8.31079e-114	4.13417	0.738	0.476	1.5483e-109	7	IDS
MCL1	1.36164e-112	19.1729	0.646	0.342	2.53673e-108	7	MCL1
C16orf54	2.12955e-104	0.818249	0.285	0.077	3.96736e-100	7	C16orf54
DUSP1	9.26339e-89	13.0348	0.795	0.569	1.72577e-84	7	DUSP1
CA5B	2.22086e-88	0.624986	0.307	0.097	4.13746e-84	7	CA5B
YPEL51	4.27931e-88	2.45427	0.851	0.638	7.97236e-84	7	YPEL5
S100A11	1.95984e-84	4.90847	0.495	0.234	3.65118e-80	7	S100A11
TAGAP	7.00564e-79	0.596826	0.26	0.079	1.30515e-74	7	TAGAP
CD442	1.10311e-77	1.26186	0.876	0.68	2.0551e-73	7	CD44
TSC22D3	4.29885e-72	15.1353	0.966	0.906	8.00876e-68	7	TSC22D3
GPR1832	4.15209e-62	0.780799	0.301	0.115	7.73535e-58	7	GPR183
PBXIP1	6.20905e-62	0.774832	0.416	0.198	1.15675e-57	7	PBXIP1
ATP2B1	4.33858e-54	0.498452	0.291	0.117	8.08278e-50	7	ATP2B1
RASGEF1B	6.36254e-54	0.339292	0.151	0.04	1.18534e-49	7	RASGEF1B
EZR	5.94389e-51	4.96074	0.75	0.546	1.10735e-46	7	EZR
KLF23	1.18028e-46	0.953341	0.748	0.58	2.19886e-42	7	KLF2
YWHAQ1	5.51261e-44	0.651404	0.558	0.367	1.027e-39	7	YWHAQ
PTGER41	4.89117e-43	2.29011	0.422	0.229	9.11224e-39	7	PTGER4
JUND	1.22351e-41	7.26798	0.502	0.303	2.27941e-37	7	JUND
IVNS1ABP	3.4504e-41	0.469149	0.268	0.116	6.4281e-37	7	IVNS1ABP
LRRFIP12	4.33965e-38	2.03705	0.624	0.454	8.08477e-34	7	LRRFIP1
GNG21	2.26933e-31	1.72681	0.465	0.3	4.22775e-27	7	GNG2
MAPRE2	1.74547e-25	0.453832	0.334	0.201	3.25181e-21	7	MAPRE2
B9D2	3.02116e-25	0.324244	0.222	0.109	5.62842e-21	7	B9D2
CRIP21	5.29587e-25	0.334203	0.127	0.048	9.86621e-21	7	CRIP2
EHD41	2.23033e-22	0.313933	0.213	0.108	4.1551e-18	7	EHD4
AAED1	1.4621e-21	0.330574	0.136	0.057	2.7239e-17	7	AAED1
TUBB4B2	1.72669e-20	1.2746	0.294	0.176	3.21683e-16	7	TUBB4B
HIPK1	4.0937e-20	0.298027	0.163	0.077	7.62657e-16	7	HIPK1
YBX31	4.20071e-19	0.961441	0.216	0.118	7.82593e-15	7	YBX3
UFC11	4.36559e-18	0.268793	0.56	0.439	8.1331e-14	7	UFC1
MBNL1	5.74852e-16	1.55666	0.648	0.573	1.07095e-11	7	MBNL1
SRSF73	3.32672e-15	0.819178	0.815	0.73	6.19769e-11	7	SRSF7
RARA	5.31036e-14	0.27246	0.39	0.281	9.8932e-10	7	RARA
MPC2	1.14538e-13	0.356905	0.389	0.286	2.13385e-09	7	MPC2
PPP1CB	7.64924e-13	0.337622	0.293	0.199	1.42505e-08	7	PPP1CB
RACK12	1.46279e-12	0.393766	0.308	0.211	2.72518e-08	7	RACK1
DNAJA1	1.0026e-11	1.8766	0.396	0.303	1.86784e-07	7	DNAJA1
RNF1381	1.92952e-11	0.919801	0.444	0.341	3.59469e-07	7	RNF138
JMJD1C	2.2896e-11	0.399946	0.35	0.26	4.26553e-07	7	JMJD1C
SELENOK1	4.53424e-11	0.272221	0.234	0.151	8.44728e-07	7	SELENOK
PLP22	7.84334e-11	0.778862	0.497	0.399	1.46121e-06	7	PLP2
MT-CYB2	1.03301e-10	0.354014	0.312	0.218	1.9245e-06	7	MT-CYB
FAM107B	1.94774e-10	0.383236	0.298	0.217	3.62864e-06	7	FAM107B
BCLAF11	2.87787e-10	0.541004	0.471	0.386	5.36147e-06	7	BCLAF1
MT-ND4L2	3.56804e-10	0.299455	0.31	0.217	6.64725e-06	7	MT-ND4L
MT-ND12	5.32982e-10	0.279065	0.289	0.198	9.92945e-06	7	MT-ND1
MT-ND32	5.67537e-10	0.256402	0.3	0.206	1.05732e-05	7	MT-ND3
TOB11	6.12548e-10	0.444886	0.417	0.328	1.14118e-05	7	TOB1
ATP5F1E2	6.92075e-10	0.267641	0.29	0.199	1.28934e-05	7	ATP5F1E
GPRIN3	7.444e-10	0.265191	0.202	0.133	1.38682e-05	7	GPRIN3
TMED101	1.00427e-09	0.311605	0.478	0.393	1.87095e-05	7	TMED10
PHF202	1.13621e-09	0.290648	0.43	0.343	2.11676e-05	7	PHF20
MT-CO22	1.24974e-09	0.299468	0.314	0.219	2.32826e-05	7	MT-CO2
MT-CO32	2.95602e-09	0.261193	0.31	0.218	5.50706e-05	7	MT-CO3
NOP532	5.11145e-09	0.335043	0.258	0.182	9.52264e-05	7	NOP53
GLUD1	2.94962e-08	0.334533	0.26	0.188	0.000549515	7	GLUD1
TMX4	3.37232e-08	0.430615	0.278	0.206	0.000628263	7	TMX4
MT-ATP62	3.80211e-08	0.254126	0.288	0.206	0.000708332	7	MT-ATP6
KLF3	1.61872e-07	4.55457	0.439	0.372	0.00301567	7	KLF3
IQGAP1	1.75237e-07	0.80723	0.32	0.248	0.00326466	7	IQGAP1
MFSD14A	1.88581e-07	0.280565	0.359	0.287	0.00351326	7	MFSD14A
USP31	1.99679e-07	0.309101	0.44	0.367	0.00372002	7	USP3
AREG1	5.4751e-07	2.28362	0.246	0.183	0.0102001	7	AREG
PCSK1N1	1.09627e-06	1.15702	0.18	0.127	0.0204234	7	PCSK1N
AP3M21	1.37553e-06	0.26822	0.164	0.112	0.0256261	7	AP3M2
RBM381	3.07605e-06	2.15742	0.31	0.402	0.0573068	7	RBM38
EDF1	4.39628e-05	1.63587	0.566	0.637	0.819027	7	EDF1
YIPF52	5.19216e-05	0.428561	0.339	0.281	0.967299	7	YIPF5
PIM11	0.000105307	1.10508	0.283	0.237	1	7	PIM1
DDX3X	0.00018743	0.309428	0.289	0.237	1	7	DDX3X
CITED21	0.00024157	1.7299	0.199	0.155	1	7	CITED2
FAM118A2	0.000459509	0.300985	0.268	0.217	1	7	FAM118A
CMTM6	0.000869497	0.283704	0.283	0.244	1	7	CMTM6
ARHGDIA2	0.000970835	1.33048	0.614	0.571	1	7	ARHGDIA
CXCR32	0.00112955	1.25164	0.38	0.331	1	7	CXCR3
FXYD71	0.00155404	0.350324	0.159	0.124	1	7	FXYD7
SAP181	0.00164791	0.530447	0.809	0.767	1	7	SAP18
UXT3	0.00210994	0.502882	0.581	0.643	1	7	UXT
KDM2A	0.00239859	0.327519	0.276	0.237	1	7	KDM2A
RP11.291B21.22	0.00240399	1.17903	0.288	0.342	1	7	RP11.291B21.2
C19orf533	0.00426284	0.971375	0.634	0.605	1	7	C19orf53
IDI11	0.00443746	0.56158	0.526	0.479	1	7	IDI1
NR3C12	0.00521601	1.044	0.452	0.4	1	7	NR3C1
SKP12	0.00664724	0.853626	0.608	0.593	1	7	SKP1
RILPL22	0.00775967	0.348149	0.156	0.126	1	7	RILPL2
KLRB1	0	5.92179	0.99	0.185	0	8	KLRB1
CEBPD	6.2802e-157	0.41919	0.126	0.006	1.17e-152	8	CEBPD
TLE1	4.42724e-144	0.479767	0.169	0.013	8.24794e-140	8	TLE1
CCR61	3.18466e-100	0.964027	0.184	0.021	5.93303e-96	8	CCR6
CXCR6	4.28215e-98	0.267542	0.111	0.008	7.97765e-94	8	CXCR6
PPP1R14B1	9.74586e-70	0.773658	0.486	0.166	1.81565e-65	8	PPP1R14B
ZBTB16	4.4746e-62	0.460698	0.162	0.026	8.33618e-58	8	ZBTB16
AQP31	1.02223e-56	4.93206	0.43	0.164	1.90441e-52	8	AQP3
ABHD15	9.41402e-50	0.585191	0.123	0.019	1.75383e-45	8	ABHD15
CD8B1	2.1042e-48	2.37853	0.384	0.713	3.92013e-44	8	CD8B
TYROBP1	9.34914e-44	0.539675	0.215	0.055	1.74175e-39	8	TYROBP
ERN11	2.53812e-43	1.71708	0.377	0.149	4.72851e-39	8	ERN1
FURIN	4.65736e-40	0.396189	0.215	0.059	8.67665e-36	8	FURIN
SPOCK21	8.53752e-36	1.17514	0.865	0.719	1.59054e-31	8	SPOCK2
CD821	5.71243e-34	0.418569	0.295	0.108	1.06422e-29	8	CD82
RPS15A	1.52211e-32	80.9211	1	1	2.83569e-28	8	RPS15A
PDE4B2	2.57178e-32	0.703254	0.633	0.379	4.79123e-28	8	PDE4B
NCF11	6.49623e-32	1.24991	0.386	0.177	1.21025e-27	8	NCF1
FKBP112	1.10302e-31	0.625686	0.671	0.43	2.05492e-27	8	FKBP11
RPS14	2.10027e-31	37.8978	1	1	3.91281e-27	8	RPS14
NCR3	6.82703e-30	0.481043	0.21	0.068	1.27188e-25	8	NCR3
RPS3	7.71884e-30	40.7797	1	1	1.43802e-25	8	RPS3
SETD7	1.73178e-29	0.291747	0.159	0.043	3.2263e-25	8	SETD7
RPL30	4.44954e-29	85.9217	1	1	8.2895e-25	8	RPL30
RPL19	6.78936e-29	61.9226	1	1	1.26486e-24	8	RPL19
RPS3A	2.46213e-28	38.9226	1	1	4.58695e-24	8	RPS3A
NACA	3.79783e-28	27.2269	1	0.999	7.07535e-24	8	NACA
RPS28	4.6739e-28	63.9226	1	0.999	8.70748e-24	8	RPS28
RPS15	8.11591e-28	9.92264	0.998	1	1.51199e-23	8	RPS15
RPL11	8.33323e-28	73.6094	1	1	1.55248e-23	8	RPL11
RPL7A	2.13033e-27	29.9158	1	1	3.9688e-23	8	RPL7A
RPL35A	2.59709e-27	32.8276	0.998	0.999	4.83839e-23	8	RPL35A
RPS25	5.66471e-27	13.8741	1	0.999	1.05534e-22	8	RPS25
RPL37	7.6969e-27	21.9226	1	1	1.43393e-22	8	RPL37
RPL5	8.78297e-27	19.9221	0.998	0.998	1.63627e-22	8	RPL5
RPS5	9.55591e-27	5.92264	0.995	0.996	1.78027e-22	8	RPS5
RPL26	1.07385e-26	34.8737	0.998	1	2.00058e-22	8	RPL26
RPL32	1.29871e-26	59.9045	1	1	2.4195e-22	8	RPL32
LUZP1	1.7515e-26	0.411295	0.191	0.063	3.26305e-22	8	LUZP1
RPL29	1.80742e-26	31.9211	1	1	3.36722e-22	8	RPL29
RPS10	2.1549e-26	54.9226	0.804	0.878	4.01458e-22	8	RPS10
RPS23	3.65896e-26	71.1322	1	1	6.81665e-22	8	RPS23
LYAR2	7.39826e-26	0.96875	0.57	0.324	1.3783e-21	8	LYAR
RGS161	7.78258e-26	0.545627	0.198	0.067	1.4499e-21	8	RGS16
RPL22	8.83682e-26	7.90812	0.993	0.995	1.6463e-21	8	RPL22
RPS8	1.09207e-25	44.8563	1	0.999	2.03453e-21	8	RPS8
RPL34	3.46718e-25	22.9226	0.998	1	6.45935e-21	8	RPL34
RPS21	3.54267e-25	36.7957	1	0.999	6.59999e-21	8	RPS21
RPS13	4.50542e-25	27.229	0.998	0.999	8.3936e-21	8	RPS13
RPL28	4.83555e-25	43.7956	1	1	9.00864e-21	8	RPL28
RPSA	5.42062e-25	5.87401	0.988	0.991	1.00986e-20	8	RPSA
EEF1B2	5.87362e-25	21.8541	0.983	0.984	1.09426e-20	8	EEF1B2
RPL14	6.37896e-25	11.9226	1	0.999	1.1884e-20	8	RPL14
RARA1	6.7591e-25	0.571632	0.486	0.281	1.25922e-20	8	RARA
RPS12	1.45857e-24	86.2294	1	1	2.71731e-20	8	RPS12
RPL36	1.653e-24	26.9226	0.998	0.998	3.07953e-20	8	RPL36
MAFF2	2.65915e-24	0.358299	0.478	0.264	4.95401e-20	8	MAFF
RPS18	2.86974e-24	25.9201	1	0.999	5.34632e-20	8	RPS18
RPL13	4.60152e-24	69.9092	1	1	8.57264e-20	8	RPL13
RPL9	5.23388e-24	24.7834	0.993	0.996	9.75072e-20	8	RPL9
AC090498.1	6.97107e-24	133.92	0.614	0.78	1.29871e-19	8	AC090498.1
ADRB2	7.9905e-24	0.286013	0.145	0.043	1.48863e-19	8	ADRB2
RPL18	1.94081e-23	33.6077	1	0.999	3.61573e-19	8	RPL18
RPS27	2.26389e-23	113.796	1	1	4.21763e-19	8	RPS27
RPL23A1	7.1522e-23	2.78979	0.99	0.996	1.33245e-18	8	RPL23A
RPS27A	1.26606e-22	97.8194	1	1	2.35867e-18	8	RPS27A
EEF1G	1.49478e-22	7.64033	0.925	0.961	2.78477e-18	8	EEF1G
RPLP2	2.67768e-22	6.91347	1	0.999	4.98852e-18	8	RPLP2
PLXND1	6.05606e-22	0.250823	0.126	0.036	1.12824e-17	8	PLXND1
RPL12	6.68866e-22	17.9226	1	0.999	1.2461e-17	8	RPL12
RPL39	9.89273e-22	52.8741	1	0.999	1.84302e-17	8	RPL39
RPL21	1.4122e-21	12.9226	0.995	0.995	2.63092e-17	8	RPL21
SRSF33	3.09055e-21	0.822424	0.734	0.565	5.75769e-17	8	SRSF3
TMA7	7.49205e-21	9.90233	0.954	0.978	1.39577e-16	8	TMA7
RPL6	8.28609e-21	17.7957	1	0.999	1.5437e-16	8	RPL6
RPS7	9.51764e-21	38.4268	0.998	1	1.77314e-16	8	RPS7
RPL33	9.63655e-21	5.92264	0.998	0.999	1.79529e-16	8	RPL3
RPL10A	1.33485e-20	13.8913	0.983	0.987	2.48683e-16	8	RPL10A
EEF1A1	1.47261e-20	38.9226	1	1	2.74347e-16	8	EEF1A1
RPL18A	1.9264e-20	18.9226	1	1	3.58888e-16	8	RPL18A
RPL10	2.35573e-20	55.8732	1	1	4.38873e-16	8	RPL10
FAU	2.35745e-20	28.8876	1	1	4.39193e-16	8	FAU
RPL24	2.58282e-20	6.92226	1	0.998	4.81179e-16	8	RPL24
ATP5F1B1	4.92798e-20	0.429784	0.28	0.127	9.18083e-16	8	ATP5F1B
RPL27	7.90949e-20	8.92264	0.961	0.972	1.47354e-15	8	RPL27
MAZ1	8.09541e-20	0.921207	0.343	0.184	1.50817e-15	8	MAZ
CREM3	9.77781e-20	0.423426	0.459	0.273	1.82161e-15	8	CREM
GPR65	1.02529e-19	0.441649	0.29	0.139	1.91012e-15	8	GPR65
RPS4X	1.0492e-19	16.6093	1	0.999	1.95466e-15	8	RPS4X
RPS9	1.09643e-19	7.79571	0.995	0.995	2.04265e-15	8	RPS9
UBA52	2.61879e-19	9.90904	0.966	0.981	4.87881e-15	8	UBA52
PRNP1	2.9794e-19	0.475995	0.478	0.295	5.55063e-15	8	PRNP
RPS24	3.25174e-19	48.9114	1	0.999	6.058e-15	8	RPS24
RPL7	6.3909e-19	9.04925	0.862	0.903	1.19063e-14	8	RPL7
SELENOK2	9.02045e-19	0.539926	0.304	0.151	1.68051e-14	8	SELENOK
LGALS31	1.32627e-18	0.473004	0.193	0.078	2.47084e-14	8	LGALS3
METRNL1	1.35174e-18	0.353948	0.266	0.124	2.51829e-14	8	METRNL
SRSF74	2.04126e-18	1.43142	0.886	0.731	3.80287e-14	8	SRSF7
GTF3C11	3.51956e-18	0.598605	0.222	0.098	6.55693e-14	8	GTF3C1
MT-ND4L3	1.12078e-17	0.582258	0.386	0.217	2.08802e-13	8	MT-ND4L
MT-CYB3	1.38138e-17	0.593874	0.386	0.218	2.57351e-13	8	MT-CYB
COX7C	1.48189e-17	5.61839	0.744	0.858	2.76077e-13	8	COX7C
MAF	1.85994e-17	0.358583	0.159	0.06	3.46507e-13	8	MAF
MT-ND13	2.21226e-17	0.512522	0.365	0.199	4.12145e-13	8	MT-ND1
PLEKHF13	2.27763e-17	0.336112	0.423	0.246	4.24322e-13	8	PLEKHF1
MT-CO33	3.78202e-17	0.576016	0.384	0.218	7.0459e-13	8	MT-CO3
RPL15	5.24098e-17	6.89788	1	0.998	9.76394e-13	8	RPL15
RPL8	5.67707e-17	19.7933	0.998	0.999	1.05764e-12	8	RPL8
RPL31	6.06603e-17	8.45319	0.93	0.963	1.1301e-12	8	RPL31
TPT1	7.25739e-17	59.9202	1	0.999	1.35205e-12	8	TPT1
MT-CO23	8.56543e-17	0.587204	0.386	0.22	1.59574e-12	8	MT-CO2
ARPC5L3	9.61289e-17	0.401987	0.585	0.409	1.79088e-12	8	ARPC5L
PFDN5	1.74217e-16	9.43173	0.993	0.986	3.24566e-12	8	PFDN5
HSPA52	1.86282e-16	0.380648	0.739	0.577	3.47044e-12	8	HSPA5
ELL	2.11765e-16	0.353588	0.246	0.119	3.94519e-12	8	ELL
FTL1	2.13359e-16	3.17104	0.993	0.989	3.97487e-12	8	FTL
EIF4EBP11	2.24691e-16	0.263986	0.249	0.118	4.18599e-12	8	EIF4EBP1
COMMD6	2.84315e-16	10.3435	0.795	0.88	5.29678e-12	8	COMMD6
GYG11	3.36413e-16	0.411456	0.338	0.192	6.26738e-12	8	GYG1
PERP1	3.37485e-16	0.296472	0.179	0.074	6.28735e-12	8	PERP
IVNS1ABP1	5.56511e-16	0.406646	0.244	0.12	1.03678e-11	8	IVNS1ABP
BLOC1S21	7.14637e-16	0.435245	0.357	0.204	1.33137e-11	8	BLOC1S2
MT-ND33	9.2256e-16	0.464397	0.372	0.206	1.71873e-11	8	MT-ND3
NINJ13	9.52816e-16	1.00334	0.587	0.422	1.7751e-11	8	NINJ1
RPLP1	1.21704e-15	6.92226	1	1	2.26735e-11	8	RPLP1
GLTSCR2	1.37409e-15	8.70249	0.512	0.693	2.55993e-11	8	GLTSCR2
CERK	1.87127e-15	0.380025	0.196	0.087	3.48618e-11	8	CERK
SKP13	2.02412e-15	0.357237	0.717	0.591	3.77094e-11	8	SKP1
ATP5MG2	2.27449e-15	0.419916	0.35	0.189	4.23737e-11	8	ATP5MG
PDE4D1	3.42681e-15	0.409432	0.42	0.271	6.38415e-11	8	PDE4D
MT-ATP82	4.68879e-15	0.449518	0.345	0.189	8.73521e-11	8	MT-ATP8
RACK13	5.10835e-15	0.421036	0.382	0.211	9.51686e-11	8	RACK1
SPCS3	7.05408e-15	0.413331	0.461	0.305	1.31418e-10	8	SPCS3
PAXX2	9.20445e-15	0.361966	0.188	0.082	1.71479e-10	8	PAXX
HLA-C2	9.74184e-15	0.44605	0.386	0.219	1.8149e-10	8	HLA-C
NOP533	1.23523e-14	0.423151	0.333	0.182	2.30124e-10	8	NOP53
MT-ATP63	1.27129e-14	0.463531	0.367	0.207	2.36842e-10	8	MT-ATP6
MT-ND22	1.63721e-14	0.437132	0.329	0.179	3.05012e-10	8	MT-ND2
ATP5F1E3	1.6572e-14	0.392629	0.357	0.199	3.08736e-10	8	ATP5F1E
RPS29	2.70969e-14	72.9225	1	0.996	5.04816e-10	8	RPS29
MT-ND52	4.36772e-14	0.485866	0.307	0.17	8.13707e-10	8	MT-ND5
COG3	4.41013e-14	0.553486	0.464	0.319	8.21607e-10	8	COG3
HLA-B2	5.93688e-14	0.41762	0.348	0.195	1.10604e-09	8	HLA-B
MT-CO12	8.18147e-14	0.428582	0.386	0.219	1.52421e-09	8	MT-CO1
B2M	1.19056e-13	26.9217	1	1	2.21802e-09	8	B2M
HLA-A2	1.62428e-13	0.381989	0.37	0.212	3.02603e-09	8	HLA-A
RHOF	2.12837e-13	0.841256	0.594	0.474	3.96515e-09	8	RHOF
TRMT1121	2.72194e-13	0.334084	0.502	0.351	5.07098e-09	8	TRMT112
RPL35	4.13931e-13	37.9607	0.99	0.989	7.71154e-09	8	RPL35
RPL27A1	8.47977e-13	1.91736	0.93	0.937	1.57978e-08	8	RPL27A
ELL22	8.69595e-13	0.309031	0.386	0.244	1.62005e-08	8	ELL2
TC2N1	1.47432e-12	0.904953	0.435	0.301	2.74666e-08	8	TC2N
MAEA	1.68948e-12	0.340703	0.159	0.071	3.1475e-08	8	MAEA
RPL36A	1.79733e-12	28.7837	0.792	0.871	3.34842e-08	8	RPL36A
PRDM11	1.91494e-12	0.350849	0.232	0.118	3.56754e-08	8	PRDM1
REL1	2.25721e-12	0.708875	0.599	0.467	4.20519e-08	8	REL
TOMM7	2.62968e-12	14.5267	0.853	0.913	4.8991e-08	8	TOMM7
ATP5MC22	2.94172e-12	0.338411	0.338	0.193	5.48042e-08	8	ATP5MC2
HLA.C	3.44041e-12	18.7957	0.604	0.765	6.40948e-08	8	HLA.C
PLP23	3.81652e-12	0.329354	0.536	0.401	7.11018e-08	8	PLP2
HNRNPH32	5.89847e-12	0.779978	0.758	0.631	1.09889e-07	8	HNRNPH3
KLRD13	1.20254e-11	0.695247	0.225	0.117	2.24033e-07	8	KLRD1
RNF1151	1.43787e-11	0.470847	0.338	0.213	2.67875e-07	8	RNF115
TENT5C1	1.74743e-11	0.250348	0.174	0.08	3.25546e-07	8	TENT5C
FOSL21	1.84135e-11	0.347308	0.319	0.198	3.43043e-07	8	FOSL2
XBP11	2.43487e-11	0.48067	0.536	0.419	4.53617e-07	8	XBP1
RAB5C1	2.99569e-11	0.297087	0.563	0.44	5.58097e-07	8	RAB5C
RORA3	4.14146e-11	0.286162	0.432	0.309	7.71553e-07	8	RORA
ID21	4.6009e-11	0.251522	0.324	0.2	8.57147e-07	8	ID2
GCHFR	6.2792e-11	0.427126	0.348	0.226	1.16982e-06	8	GCHFR
ARF4	8.15743e-11	0.43955	0.307	0.189	1.51973e-06	8	ARF4
SERTAD12	1.01487e-10	0.404723	0.254	0.144	1.8907e-06	8	SERTAD1
MAGOH1	1.04709e-10	0.660875	0.616	0.496	1.95072e-06	8	MAGOH
CCDC6	2.19207e-10	0.258213	0.205	0.109	4.08383e-06	8	CCDC6
CIB13	2.44947e-10	1.9355	0.819	0.699	4.56336e-06	8	CIB1
TNFRSF251	3.59518e-10	0.28728	0.249	0.145	6.69782e-06	8	TNFRSF25
NXT12	4.4056e-10	0.844262	0.488	0.384	8.20764e-06	8	NXT1
DNAJC31	5.43622e-10	0.342764	0.35	0.229	1.01277e-05	8	DNAJC3
RBM8A2	5.94031e-10	0.90598	0.734	0.628	1.10668e-05	8	RBM8A
TRIR2	6.23878e-10	0.2923	0.268	0.152	1.16228e-05	8	TRIR
HLA-E2	6.70926e-10	0.358627	0.312	0.19	1.24993e-05	8	HLA-E
EIF3E1	7.60808e-10	1.61858	0.558	0.668	1.41739e-05	8	EIF3E
KDM6B	8.80802e-10	5.72634	0.341	0.222	1.64093e-05	8	KDM6B
REEP51	1.24269e-09	0.30756	0.442	0.322	2.31513e-05	8	REEP5
RPS161	1.37577e-09	1.92005	1	0.997	2.56307e-05	8	RPS16
VSIR	1.40561e-09	0.270133	0.118	0.052	2.61864e-05	8	VSIR
GADD45A1	2.23433e-09	0.355623	0.29	0.182	4.16256e-05	8	GADD45A
ARIH21	3.11159e-09	1.25676	0.623	0.492	5.79689e-05	8	ARIH2
BCL9L1	3.2412e-09	0.408217	0.261	0.159	6.03836e-05	8	BCL9L
CLIC3	3.39712e-09	0.532191	0.135	0.064	6.32883e-05	8	CLIC3
ELOB2	3.55564e-09	0.280583	0.263	0.153	6.62417e-05	8	ELOB
CTR9	5.50226e-09	0.327439	0.283	0.177	0.000102507	8	CTR9
GNG51	7.83578e-09	0.325223	0.459	0.346	0.000145981	8	GNG5
MT-ND42	8.72655e-09	0.294914	0.275	0.164	0.000162576	8	MT-ND4
ARF6	9.65247e-09	0.259493	0.507	0.39	0.000179825	8	ARF6
RANBP1	1.46669e-08	0.27796	0.35	0.246	0.000273244	8	RANBP1
SFPQ3	1.59586e-08	1.1623	0.65	0.547	0.000297309	8	SFPQ
SNRPD21	1.60974e-08	0.886358	0.78	0.843	0.000299894	8	SNRPD2
UPP12	1.70502e-08	1.81299	0.476	0.347	0.000317646	8	UPP1
VAMP21	1.99483e-08	0.572434	0.324	0.462	0.000371636	8	VAMP2
USMG51	2.39277e-08	1.87891	0.242	0.374	0.000445773	8	USMG5
ATP5PB1	2.41206e-08	0.251979	0.167	0.088	0.000449367	8	ATP5PB
CNOT12	2.87775e-08	0.319674	0.56	0.442	0.000536124	8	CNOT1
ATP5MC32	3.85794e-08	0.276642	0.229	0.134	0.000718735	8	ATP5MC3
[truncated: 58 more rows]

## Sheet: human_tumor
	p_val	avg_logFC	p_val_adj	cluster	gene
LAG3	1.36e-131	2.5972	6.07e-128	0	LAG3
CCL5	6.65e-123	2.33537	2.98e-119	0	CCL5
B2M	1.39e-101	1.03941	6.23e-98	0	B2M
PRF1	2.55e-100	3.00179	1.14e-96	0	PRF1
LSP1	1.02e-90	1.87431	4.59e-87	0	LSP1
CTSW	4.59e-87	1.83265	2.05e-83	0	CTSW
CD74	3.82e-83	1.00943	1.71e-79	0	CD74
S100A4	9.56e-82	1.41338	4.28e-78	0	S100A4
CD8B	1.73e-79	2.40503	7.76e-76	0	CD8B
TRAV30	7.39e-77	1.95289	3.31e-73	0	TRAV30
HLA-DRB5	1.49e-72	0.841293	6.68e-69	0	HLA-DRB5
HLA-A	1.65e-72	1.21404	7.37e-69	0	HLA-A
CD27	3.06e-71	1.5547	1.37e-67	0	CD27
PFN1	2.03e-69	0.59575	9.08e-66	0	PFN1
TMSB10	2.91e-67	0.603257	1.3e-63	0	TMSB10
GZMA	4.87e-64	1.89184	2.18e-60	0	GZMA
CLIC1	1.51e-63	0.731452	6.75e-60	0	CLIC1
SH3BGRL3	3.75e-63	0.702376	1.68e-59	0	SH3BGRL3
LY6E	1.66e-60	1.88971	7.43e-57	0	LY6E
CD8A	6.02e-59	1.19842	2.69e-55	0	CD8A
ITGB2	1.55e-58	1.19003	6.93e-55	0	ITGB2
GZMB	2.23e-58	0.694508	9.96e-55	0	GZMB
RARRES3	4.45e-54	0.265106	1.99e-50	0	RARRES3
CD3D	8.93e-49	1.02756	4e-45	0	CD3D
CORO1A	2.16e-48	0.46563	9.69e-45	0	CORO1A
EVL	1.63e-47	1.35401	7.27e-44	0	EVL
FCGR3A	2.4e-47	0.792434	1.08e-43	0	FCGR3A
CD2	3.6e-44	1.0131	1.61e-40	0	CD2
NPDC1	4.37e-44	2.32786	1.96e-40	0	NPDC1
NANOS3	2.73e-43	1.1249	1.22e-39	0	NANOS3
NKG7	3.07e-43	0.795924	1.38e-39	0	NKG7
HLA-DPB1	1.33e-42	0.631669	5.95e-39	0	HLA-DPB1
GBP5	8.3e-40	1.67206	3.72e-36	0	GBP5
HCST	8.32e-39	1.11926	3.72e-35	0	HCST
CST7	1.97e-38	1.42626	8.83e-35	0	CST7
CD82	3.8e-38	1.75342	1.7e-34	0	CD82
FYB	6.2e-38	0.966391	2.78e-34	0	FYB
MYL12A	1.29e-37	0.890833	5.79e-34	0	MYL12A
FUT4	1.53e-35	0.968758	6.83e-32	0	FUT4
AFAP1L2	2.23e-35	1.1219	9.98e-32	0	AFAP1L2
PTPN12	7.67e-35	1.57719	3.43e-31	0	PTPN12
TMCC2	1.47e-34	0.932071	6.57e-31	0	TMCC2
SNAPC4	2.42e-34	0.277458	1.08e-30	0	SNAPC4
RP11-479G22.8	1.01e-33	0.447727	4.53e-30	0	RP11-479G22.8
LIMD2	2.2e-33	0.852613	9.86e-30	0	LIMD2
HLA-DMA	4.3e-33	1.45488	1.93e-29	0	HLA-DMA
PTPRCAP	1.92e-32	1.02734	8.58e-29	0	PTPRCAP
RAC2	5.27e-32	0.610168	2.36e-28	0	RAC2
CFL1	5.91e-32	0.357223	2.65e-28	0	CFL1
MAP3K7CL	2.98e-31	0.552659	1.33e-27	0	MAP3K7CL
GZMH	4e-30	1.19697	1.79e-26	0	GZMH
SNAP47	6.94e-29	1.70925	3.11e-25	0	SNAP47
FKBP1A	1.23e-28	1.80438	5.5e-25	0	FKBP1A
PSMD6-AS2	2.04e-28	0.34322	9.12e-25	0	PSMD6-AS2
HLA-B	2.93e-28	0.670662	1.31e-24	0	HLA-B
LTB	3.24e-28	0.441965	1.45e-24	0	LTB
FAM13A-AS1	1.62e-27	0.731496	7.23e-24	0	FAM13A-AS1
FAM43A	4.76e-27	0.371575	2.13e-23	0	FAM43A
RASAL3	1.89e-26	0.745994	8.46e-23	0	RASAL3
AC092580.4	2.81e-26	2.87721	1.26e-22	0	AC092580.4
BBC3	3.35e-26	1.28029	1.5e-22	0	BBC3
JAK3	3.84e-26	0.391695	1.72e-22	0	JAK3
TRAV4	4.06e-26	1.77199	1.82e-22	0	TRAV4
HLA-E	4.72e-26	0.464423	2.11e-22	0	HLA-E
HLA-C	1.06e-25	0.446229	4.75e-22	0	HLA-C
ADGRG5	2.05e-25	0.593821	9.17e-22	0	ADGRG5
YWHAB	2.32e-25	0.362209	1.04e-21	0	YWHAB
GNRH1	3.37e-25	0.417545	1.51e-21	0	GNRH1
IGFLR1	6.3e-25	1.60336	2.82e-21	0	IGFLR1
OVOS2	6.55e-25	0.549684	2.93e-21	0	OVOS2
MEPCE	1.28e-24	0.374173	5.75e-21	0	MEPCE
MYO1C	2.04e-24	1.41196	9.13e-21	0	MYO1C
AD000671.6	2.18e-24	0.523852	9.77e-21	0	AD000671.6
SLC4A11	3.98e-24	0.2687	1.78e-20	0	SLC4A11
OAS1	4.86e-24	1.6161	2.18e-20	0	OAS1
WDSUB1	6.91e-24	0.587719	3.09e-20	0	WDSUB1
RP11-902B17.1	1.65e-23	0.482481	7.38e-20	0	RP11-902B17.1
IL2RG	3.74e-23	0.536465	1.67e-19	0	IL2RG
BAZ2B	4.48e-23	0.728742	2.01e-19	0	BAZ2B
ARL6IP5	5.18e-23	0.670514	2.32e-19	0	ARL6IP5
TRIM66	7.45e-23	1.00491	3.33e-19	0	TRIM66
ARPC1B	1.44e-22	0.647937	6.45e-19	0	ARPC1B
IFI6	1.53e-22	2.09626	6.86e-19	0	IFI6
LAIR2	2.13e-22	1.2592	9.54e-19	0	LAIR2
CASP1	4.8e-22	2.36519	2.15e-18	0	CASP1
AC133644.2	5.67e-22	2.52397	2.54e-18	0	AC133644.2
HCFC2	7.56e-22	1.0483	3.38e-18	0	HCFC2
LRRC20	1.35e-21	0.9727	6.04e-18	0	LRRC20
NCEH1	2.31e-21	0.64791	1.03e-17	0	NCEH1
TBX19	2.53e-21	0.349242	1.13e-17	0	TBX19
SLA2	2.91e-21	0.504153	1.3e-17	0	SLA2
HLA-DMB	3.78e-21	1.32941	1.69e-17	0	HLA-DMB
IFITM1	6.09e-21	0.831603	2.73e-17	0	IFITM1
RP11-162A12.2	7.39e-21	0.942015	3.31e-17	0	RP11-162A12.2
OAS2	1.06e-20	3.11758	4.74e-17	0	OAS2
CD52	1.76e-20	1.42315	7.89e-17	0	CD52
PPP1R18	2.03e-20	0.299722	9.09e-17	0	PPP1R18
ZYX	2.06e-20	1.06948	9.21e-17	0	ZYX
LAPTM5	4.13e-20	0.395151	1.85e-16	0	LAPTM5
ZNF775	7.35e-20	1.10912	3.29e-16	0	ZNF775
REM2	1.08e-19	0.415935	4.85e-16	0	REM2
AHCYL1	1.12e-19	3.01989	5e-16	0	AHCYL1
PSMB9	2.36e-19	0.430159	1.06e-15	0	PSMB9
CYBA	4.72e-19	0.412905	2.11e-15	0	CYBA
NAP1L4	4.89e-19	0.766289	2.19e-15	0	NAP1L4
RALGDS	8.7e-19	0.506826	3.89e-15	0	RALGDS
ITGB7	2.44e-18	1.39289	1.09e-14	0	ITGB7
ACP6	3.29e-18	1.06586	1.47e-14	0	ACP6
RP5-1092A3.4	3.77e-18	0.788869	1.69e-14	0	RP5-1092A3.4
NPR2	4.02e-18	0.688062	1.8e-14	0	NPR2
ABAT	7.3e-18	1.11433	3.27e-14	0	ABAT
KANK3	1.2e-17	0.718558	5.37e-14	0	KANK3
BAX	1.28e-17	1.24599	5.72e-14	0	BAX
TAP1	1.43e-17	0.601903	6.39e-14	0	TAP1
GOLGA6L4	1.56e-17	0.639219	6.99e-14	0	GOLGA6L4
BTN3A3	1.86e-17	0.687019	8.33e-14	0	BTN3A3
HMGN3	1.87e-17	0.600805	8.35e-14	0	HMGN3
CXCR3	2.33e-17	1.61853	1.04e-13	0	CXCR3
AC069363.1	3.61e-17	0.537582	1.61e-13	0	AC069363.1
AC004893.11	6.05e-17	0.431184	2.71e-13	0	AC004893.11
VPS18	6.91e-17	1.02611	3.09e-13	0	VPS18
AC007246.3	1.04e-16	1.53359	4.68e-13	0	AC007246.3
HACD4	2.02e-16	0.755822	9.05e-13	0	HACD4
RHOC	2.06e-16	2.15653	9.21e-13	0	RHOC
PRKCE	6.31e-16	1.039	2.82e-12	0	PRKCE
PTCD1	6.62e-16	1.24646	2.96e-12	0	PTCD1
SUPT3H	9.07e-16	0.909036	4.06e-12	0	SUPT3H
RP11-793H13.10	9.08e-16	0.820477	4.06e-12	0	RP11-793H13.10
SIRPG	1.69e-15	1.85704	7.57e-12	0	SIRPG
TRGV9	1.71e-15	0.70676	7.64e-12	0	TRGV9
NEK10	1.75e-15	0.426221	7.85e-12	0	NEK10
ABHD12	1.95e-15	0.366181	8.71e-12	0	ABHD12
MYADM	2.07e-15	0.723349	9.27e-12	0	MYADM
PUS7	4.62e-15	0.890387	2.07e-11	0	PUS7
ITGB1	4.74e-15	0.991021	2.12e-11	0	ITGB1
LMBRD2	5.04e-15	4.34963	2.26e-11	0	LMBRD2
NSF	5.32e-15	1.0622	2.38e-11	0	NSF
CD84	5.62e-15	0.328492	2.52e-11	0	CD84
ZHX3	6.4e-15	1.22559	2.86e-11	0	ZHX3
SCAMP1	7.33e-15	0.261883	3.28e-11	0	SCAMP1
GIMAP7	7.41e-15	0.448656	3.32e-11	0	GIMAP7
SNX30	7.71e-15	0.586765	3.45e-11	0	SNX30
2020-09-09	8.05e-15	0.42945	3.6e-11	0	2020-09-09
FASLG	8.15e-15	0.528059	3.65e-11	0	FASLG
VIPAS39	9.63e-15	0.616845	4.31e-11	0	VIPAS39
APOBEC3C	9.72e-15	1.14352	4.35e-11	0	APOBEC3C
ICK	1.2e-14	0.794222	5.37e-11	0	ICK
CD3G	1.43e-14	0.890126	6.41e-11	0	CD3G
POLE2	1.54e-14	0.269065	6.91e-11	0	POLE2
FAM46C	1.6e-14	0.342073	7.14e-11	0	FAM46C
VARS	3.18e-14	0.728824	1.42e-10	0	VARS
RP11-297N6.4	3.23e-14	0.26861	1.45e-10	0	RP11-297N6.4
IRAK2	3.8e-14	1.40617	1.7e-10	0	IRAK2
JAML	3.99e-14	0.556249	1.79e-10	0	JAML
SCRN3	5.16e-14	1.792	2.31e-10	0	SCRN3
TUBGCP5	5.29e-14	1.05099	2.37e-10	0	TUBGCP5
LEPR	5.64e-14	0.414747	2.52e-10	0	LEPR
ZSCAN29	7.39e-14	0.455676	3.31e-10	0	ZSCAN29
LMO4	8.16e-14	1.16701	3.65e-10	0	LMO4
RP11-367J11.2	9.08e-14	0.725042	4.06e-10	0	RP11-367J11.2
RP11-25K19.1	1.03e-13	0.589195	4.61e-10	0	RP11-25K19.1
TRAV5	1.64e-13	0.834393	7.33e-10	0	TRAV5
RAB27A	1.66e-13	0.823114	7.44e-10	0	RAB27A
HSD17B1	1.89e-13	0.351771	8.45e-10	0	HSD17B1
INPP4B	2.38e-13	2.14677	1.06e-09	0	INPP4B
TRBV27	2.56e-13	1.32274	1.14e-09	0	TRBV27
RP11-147L13.15	2.67e-13	0.283721	1.2e-09	0	RP11-147L13.15
SNX18	3.12e-13	1.06972	1.4e-09	0	SNX18
ENO3	3.21e-13	1.46371	1.44e-09	0	ENO3
ADAM9	3.6e-13	0.732017	1.61e-09	0	ADAM9
C11orf95	4.82e-13	0.499318	2.16e-09	0	C11orf95
DIS3	6.07e-13	1.34091	2.71e-09	0	DIS3
LGALS3	6.92e-13	1.29115	3.1e-09	0	LGALS3
FAM101B	1.31e-12	0.78191	5.87e-09	0	FAM101B
CD226	1.49e-12	0.379367	6.67e-09	0	CD226
TYK2	1.86e-12	0.340041	8.34e-09	0	TYK2
P2RX7	1.95e-12	0.673484	8.74e-09	0	P2RX7
ZNF304	2.05e-12	0.275592	9.18e-09	0	ZNF304
CREB3L3	2.12e-12	1.29951	9.48e-09	0	CREB3L3
GIMAP6	2.3e-12	1.32614	1.03e-08	0	GIMAP6
DNASE1L2	2.61e-12	0.596516	1.17e-08	0	DNASE1L2
IL9R	3.07e-12	0.472798	1.37e-08	0	IL9R
PIK3R5	3.39e-12	1.60652	1.52e-08	0	PIK3R5
ANO9	3.57e-12	0.327346	1.6e-08	0	ANO9
PLXNB2	4.48e-12	1.03548	2e-08	0	PLXNB2
CCDC88B	4.58e-12	0.548895	2.05e-08	0	CCDC88B
ITPR3	4.95e-12	1.0851	2.21e-08	0	ITPR3
ABI3	5.04e-12	0.493204	2.25e-08	0	ABI3
ABCB1	5.13e-12	3.64049	2.3e-08	0	ABCB1
EVI5L	5.84e-12	0.900982	2.61e-08	0	EVI5L
ADCY3	6.76e-12	0.692753	3.02e-08	0	ADCY3
DVL3	7.04e-12	1.40184	3.15e-08	0	DVL3
PHF23	8.96e-12	0.428272	4.01e-08	0	PHF23
TMEM140	1.02e-11	1.02998	4.57e-08	0	TMEM140
GNE	1.04e-11	0.633146	4.67e-08	0	GNE
OAS3	1.05e-11	1.95145	4.68e-08	0	OAS3
PLXNA3	1.1e-11	0.843622	4.91e-08	0	PLXNA3
TSEN54	1.7e-11	0.728923	7.59e-08	0	TSEN54
TMC8	1.74e-11	1.38712	7.81e-08	0	TMC8
SLC2A8	1.93e-11	0.332485	8.63e-08	0	SLC2A8
BTN3A2	1.97e-11	0.856229	8.8e-08	0	BTN3A2
AGA	2.19e-11	0.282345	9.81e-08	0	AGA
PDDC1	2.5e-11	0.353995	1.12e-07	0	PDDC1
CFLAR-AS1	2.55e-11	0.384698	1.14e-07	0	CFLAR-AS1
ACCS	3.81e-11	0.434371	1.71e-07	0	ACCS
HPGD	3.83e-11	0.606137	1.72e-07	0	HPGD
AGTRAP	3.91e-11	1.55947	1.75e-07	0	AGTRAP
GTPBP8	4.91e-11	1.02575	2.2e-07	0	GTPBP8
LRFN4	4.99e-11	0.333717	2.23e-07	0	LRFN4
AQP11	5.38e-11	1.17695	2.41e-07	0	AQP11
ME3	5.79e-11	0.372721	2.59e-07	0	ME3
ATP5G2	6.03e-11	0.457259	2.7e-07	0	ATP5G2
CRADD	6.21e-11	0.615297	2.78e-07	0	CRADD
AC007228.11	6.32e-11	0.715984	2.83e-07	0	AC007228.11
PON2	6.72e-11	1.02089	3.01e-07	0	PON2
MT-ND2	6.83e-11	1.83255	3.06e-07	0	MT-ND2
FKBP1B	7.73e-11	0.448652	3.46e-07	0	FKBP1B
CD81	8.86e-11	0.913442	3.97e-07	0	CD81
CBR3	9.27e-11	0.65054	4.15e-07	0	CBR3
LRRC28	1.19e-10	1.28985	5.33e-07	0	LRRC28
ZNF284	1.53e-10	0.476209	6.83e-07	0	ZNF284
ZCCHC24	1.98e-10	0.733533	8.85e-07	0	ZCCHC24
NAT6	2.54e-10	1.34174	1.14e-06	0	NAT6
SMIM11A	2.86e-10	0.888811	1.28e-06	0	SMIM11A
POMK	3.52e-10	1.63274	1.57e-06	0	POMK
XKR6	3.66e-10	0.725167	1.64e-06	0	XKR6
PTPN9	3.85e-10	1.33323	1.72e-06	0	PTPN9
PEX1	4.52e-10	3.61123	2.02e-06	0	PEX1
ZNF354B	4.6e-10	0.697225	2.06e-06	0	ZNF354B
CDK10	4.79e-10	0.684273	2.14e-06	0	CDK10
SLFN12	4.97e-10	0.908562	2.23e-06	0	SLFN12
RP11-430B1.2	5.35e-10	0.601251	2.39e-06	0	RP11-430B1.2
SETMAR	6.12e-10	0.707206	2.74e-06	0	SETMAR
PPARGC1B	7.81e-10	0.302945	3.5e-06	0	PPARGC1B
TNRC6C	8.83e-10	0.526704	3.95e-06	0	TNRC6C
HIVEP1	8.98e-10	2.41703	4.02e-06	0	HIVEP1
TMC4	9.35e-10	0.561713	4.18e-06	0	TMC4
TMEM5	9.55e-10	1.89855	4.27e-06	0	TMEM5
GOLIM4	1.02e-09	1.19653	4.56e-06	0	GOLIM4
LIME1	1.09e-09	0.73153	4.87e-06	0	LIME1
C12orf49	1.2e-09	0.668134	5.38e-06	0	C12orf49
RP11-802E16.3	1.26e-09	1.06636	5.66e-06	0	RP11-802E16.3
WIPF1	1.67e-09	0.279236	7.47e-06	0	WIPF1
RGS3	1.86e-09	0.396754	8.33e-06	0	RGS3
PCGF3	1.93e-09	1.11261	8.64e-06	0	PCGF3
GAS7	2.12e-09	1.08074	9.48e-06	0	GAS7
IKZF3	2.18e-09	0.395879	9.75e-06	0	IKZF3
MSH6	2.3e-09	2.19927	1.03e-05	0	MSH6
C15orf41	2.34e-09	0.726028	1.05e-05	0	C15orf41
AP003774.1	2.35e-09	1.10887	1.05e-05	0	AP003774.1
MANEA-AS1	2.51e-09	1.15584	1.12e-05	0	MANEA-AS1
L1CAM	2.73e-09	1.12518	1.22e-05	0	L1CAM
PECAM1	2.78e-09	2.75095	1.24e-05	0	PECAM1
TEF	3.7e-09	0.394832	1.65e-05	0	TEF
EHBP1L1	3.7e-09	0.279214	1.66e-05	0	EHBP1L1
GZMK	4.15e-09	0.746838	1.86e-05	0	GZMK
ADAM8	4.67e-09	2.14022	2.09e-05	0	ADAM8
CCDC71L	4.88e-09	0.97002	2.18e-05	0	CCDC71L
SLF1	5.17e-09	0.870836	2.31e-05	0	SLF1
DCLRE1A	5.31e-09	1.12787	2.37e-05	0	DCLRE1A
TTC16	6.18e-09	0.730847	2.76e-05	0	TTC16
EPS8L1	6.34e-09	1.4898	2.84e-05	0	EPS8L1
CCDC92	7.36e-09	0.75857	3.29e-05	0	CCDC92
KLHL17	7.8e-09	0.368381	3.49e-05	0	KLHL17
LRRN3	7.84e-09	0.920947	3.51e-05	0	LRRN3
FAM8A1	8.89e-09	1.83438	3.98e-05	0	FAM8A1
DZIP3	8.93e-09	2.28482	4e-05	0	DZIP3
CLCF1	1.06e-08	0.259858	4.74e-05	0	CLCF1
MPP1	1.14e-08	1.66566	5.12e-05	0	MPP1
ARHGAP9	1.44e-08	0.32898	6.46e-05	0	ARHGAP9
RWDD2B	1.5e-08	1.2654	6.7e-05	0	RWDD2B
TRRAP	1.73e-08	1.083	7.76e-05	0	TRRAP
HSD17B6	1.74e-08	0.489297	7.8e-05	0	HSD17B6
MTX3	1.81e-08	0.604884	8.08e-05	0	MTX3
HPS6	1.91e-08	0.90502	8.55e-05	0	HPS6
N4BP2	2.01e-08	0.677513	9e-05	0	N4BP2
GDPD3	2.05e-08	0.777783	9.18e-05	0	GDPD3
KANSL1L	2.33e-08	0.739477	0.000104258	0	KANSL1L
GALNT2	2.36e-08	1.98723	0.000105496	0	GALNT2
MLLT1	2.55e-08	1.1114	0.000114141	0	MLLT1
AASDH	2.66e-08	0.510214	0.000118955	0	AASDH
ZNHIT6	3.14e-08	2.10357	0.00014066	0	ZNHIT6
ORMDL3	3.42e-08	1.17813	0.000153059	0	ORMDL3
TIMD4	3.63e-08	0.83925	0.000162395	0	TIMD4
BPGM	3.76e-08	0.772285	0.000168318	0	BPGM
BID	4.05e-08	0.294506	0.000181236	0	BID
EEF2KMT	4.21e-08	0.355656	0.000188318	0	EEF2KMT
SLC31A2	4.63e-08	0.77304	0.000207104	0	SLC31A2
FUT10	4.66e-08	1.24811	0.000208373	0	FUT10
FUT8-AS1	5.27e-08	0.351529	0.000235664	0	FUT8-AS1
KIAA1551	6e-08	1.76311	0.000268373	0	KIAA1551
THEMIS2	6.33e-08	0.997985	0.000283412	0	THEMIS2
RP11-867G23.4	8.62e-08	0.861013	0.000385833	0	RP11-867G23.4
CTD-2270L9.4	9.08e-08	0.519428	0.000406159	0	CTD-2270L9.4
GFOD1	9.64e-08	1.13636	0.000431368	0	GFOD1
LINC00294	1.21e-07	0.964564	0.000541298	0	LINC00294
FYCO1	1.29e-07	1.71081	0.00057872	0	FYCO1
EID1	1.35e-07	0.481548	0.000603176	0	EID1
CAPN12	1.66e-07	1.27934	0.000743885	0	CAPN12
WAC-AS1	1.72e-07	0.381164	0.000769883	0	WAC-AS1
FLJ35934	1.82e-07	0.528043	0.000813758	0	FLJ35934
SMURF2	1.85e-07	0.759384	0.000826263	0	SMURF2
TEFM	2.06e-07	0.883571	0.000920488	0	TEFM
CTD-2616J11.11	2.14e-07	0.251457	0.000959779	0	CTD-2616J11.11
NUP35	2.28e-07	1.00359	0.00102188	0	NUP35
SERF2	2.51e-07	0.269781	0.00112352	0	SERF2
ARMC2	2.86e-07	0.272462	0.00128046	0	ARMC2
ITGAL	2.92e-07	1.23891	0.00130681	0	ITGAL
BRMS1L	3.07e-07	0.259923	0.00137484	0	BRMS1L
ZNF155	3.34e-07	2.26775	0.00149415	0	ZNF155
TMEM87B	3.36e-07	0.747789	0.00150428	0	TMEM87B
SIMC1	3.4e-07	2.13248	0.00151944	0	SIMC1
METTL7A	3.8e-07	0.675667	0.00170209	0	METTL7A
TRPV2	4.14e-07	0.602176	0.00185356	0	TRPV2
ZNF571	4.3e-07	1.23212	0.00192606	0	ZNF571
ZFC3H1	4.47e-07	1.58203	0.00200211	0	ZFC3H1
MAP4K1	4.63e-07	0.643209	0.00207097	0	MAP4K1
RBAK	4.73e-07	0.751884	0.00211628	0	RBAK
ZNF35	5.16e-07	0.326875	0.00230729	0	ZNF35
MYO9B	5.51e-07	0.734457	0.00246481	0	MYO9B
PIM2	5.84e-07	1.5813	0.00261321	0	PIM2
STAT1	6.51e-07	3.40174	0.00291403	0	STAT1
IKZF5	8.61e-07	0.406314	0.00385268	0	IKZF5
LIPT1	8.64e-07	1.65886	0.00386566	0	LIPT1
LRRC37A3	9.06e-07	0.534868	0.00405347	0	LRRC37A3
DCAF12	9.2e-07	0.39456	0.00411719	0	DCAF12
MYO1G	1.06e-06	1.08391	0.00475719	0	MYO1G
SGCE	1.23e-06	0.425129	0.00550526	0	SGCE
ZBTB40	1.46e-06	0.465534	0.00655005	0	ZBTB40
RAB22A	1.56e-06	0.998514	0.00698918	0	RAB22A
SHQ1	1.65e-06	0.599385	0.00739347	0	SHQ1
GPATCH2L	1.84e-06	0.413384	0.00822615	0	GPATCH2L
MORC2-AS1	1.99e-06	1.07915	0.00892186	0	MORC2-AS1
BLCAP	2.02e-06	0.411671	0.00902501	0	BLCAP
C5orf56	2.09e-06	0.301081	0.00936642	0	C5orf56
CTD-2357A8.3	2.13e-06	1.92164	0.00953627	0	CTD-2357A8.3
HMGCS1	2.16e-06	2.14965	0.00965544	0	HMGCS1
ZBTB38	2.26e-06	0.252868	0.0100984	0	ZBTB38
TNPO1	2.27e-06	0.328136	0.0101427	0	TNPO1
PTPN23	2.35e-06	0.776822	0.0105286	0	PTPN23
STARD9	2.5e-06	0.828922	0.011204	0	STARD9
C8orf82	2.83e-06	0.845095	0.0126529	0	C8orf82
CEP162	3.1e-06	0.489592	0.0138598	0	CEP162
SLFN5	3.22e-06	4.60063	0.0144237	0	SLFN5
ZNF8	3.45e-06	2.12928	0.0154234	0	ZNF8
KCTD2	3.54e-06	0.518183	0.0158215	0	KCTD2
SUSD3	3.82e-06	1.21998	0.0171043	0	SUSD3
PAXBP1	4.43e-06	0.290584	0.0198313	0	PAXBP1
IFT43	4.84e-06	0.444184	0.0216505	0	IFT43
TMEM127	5.64e-06	0.571877	0.0252274	0	TMEM127
AIF1	7.27e-06	1.52012	0.0325234	0	AIF1
UGCG	8.21e-06	0.376325	0.0367598	0	UGCG
IARS2	8.24e-06	0.418278	0.0368928	0	IARS2
MIR155HG	8.33e-06	0.6153	0.0372813	0	MIR155HG
KLRC2	8.99e-06	0.417774	0.0402274	0	KLRC2
EGFL7	9.05e-06	1.12129	0.0405179	0	EGFL7
KIAA0513	9.06e-06	0.659012	0.0405325	0	KIAA0513
RP11-803B1.8	9.78e-06	1.46137	0.0437624	0	RP11-803B1.8
APOM	9.83e-06	1.00884	0.0439904	0	APOM
RP11-334C17.5	1.12e-05	0.259624	0.0502447	0	RP11-334C17.5
FAM89B	1.27e-05	0.398006	0.0569075	0	FAM89B
CD4	1.4e-05	0.814744	0.0624409	0	CD4
HES6	1.41e-05	0.761105	0.0629273	0	HES6
TMEM191B	1.5e-05	1.5076	0.0669034	0	TMEM191B
PCED1A	1.53e-05	2.60587	0.0685576	0	PCED1A
SPTAN1	1.59e-05	2.93169	0.0710187	0	SPTAN1
DENND2D	1.79e-05	4.17985	0.0799843	0	DENND2D
TFEB	1.86e-05	0.975208	0.0831667	0	TFEB
WDR35	1.99e-05	2.83538	0.0891365	0	WDR35
ASTE1	2.07e-05	3.13085	0.0927287	0	ASTE1
2020-03-02	2.12e-05	0.257233	0.0950023	0	2020-03-02
JAG1	2.24e-05	0.439149	0.100192	0	JAG1
DISP1	2.3e-05	0.47533	0.103047	0	DISP1
ARRB2	2.35e-05	0.290306	0.105289	0	ARRB2
FGFRL1	2.68e-05	0.805566	0.119867	0	FGFRL1
ATP10D	2.78e-05	0.62128	0.124478	0	ATP10D
TPRN	3.09e-05	0.393386	0.138357	0	TPRN
AGAP3	3.28e-05	1.80889	0.146914	0	AGAP3
ABCC10	3.29e-05	1.87246	0.147064	0	ABCC10
PTAR1	3.4e-05	0.968506	0.152303	0	PTAR1
CLCN6	3.79e-05	0.689821	0.169589	0	CLCN6
FARP1	3.95e-05	0.60229	0.176591	0	FARP1
SYNE3	4.23e-05	0.420912	0.189359	0	SYNE3
RUNX3	4.25e-05	0.685	0.190406	0	RUNX3
SPON2	4.28e-05	0.614021	0.191682	0	SPON2
SYNC	4.31e-05	0.38902	0.193031	0	SYNC
WDR43	4.34e-05	0.359223	0.194033	0	WDR43
CUL2	4.53e-05	1.01375	0.202797	0	CUL2
ZNF785	4.54e-05	0.581137	0.203202	0	ZNF785
C3orf62	4.56e-05	0.983625	0.204016	0	C3orf62
PDE3B	4.64e-05	0.553815	0.207473	0	PDE3B
FBXW4	5.09e-05	0.456486	0.227977	0	FBXW4
ZNF333	5.28e-05	1.02878	0.236462	0	ZNF333
ABHD17B	5.53e-05	0.40561	0.247479	0	ABHD17B
IFI30	5.61e-05	1.04777	0.25101	0	IFI30
TAF5L	5.62e-05	0.433467	0.251548	0	TAF5L
LPCAT4	6.15e-05	0.816584	0.275197	0	LPCAT4
FAM84B	6.75e-05	0.985755	0.301874	0	FAM84B
GNPNAT1	6.83e-05	1.27295	0.305836	0	GNPNAT1
CELF2	6.95e-05	0.583008	0.31101	0	CELF2
ZNF181	7.02e-05	2.75671	0.314114	0	ZNF181
RP11-390P24.1	7.53e-05	1.85278	0.337053	0	RP11-390P24.1
TRAV19	7.67e-05	1.64387	0.34328	0	TRAV19
APOBEC3H	8.54e-05	1.29394	0.382129	0	APOBEC3H
PLSCR1	8.56e-05	2.91009	0.382929	0	PLSCR1
ARL6	8.69e-05	1.89681	0.388953	0	ARL6
NELFB	9.57e-05	0.632044	0.428315	0	NELFB
CTD-2020K17.3	9.81e-05	0.930855	0.438991	0	CTD-2020K17.3
ZNF75A	0.000101717	0.499682	0.455186	0	ZNF75A
ITGAD	0.000102777	0.950068	0.459926	0	ITGAD
AC144831.1	0.000105345	1.17283	0.471418	0	AC144831.1
TMEM110	0.000108283	1.08447	0.484565	0	TMEM110
AC069513.4	0.0001088	0.618742	0.486879	0	AC069513.4
RP11-83A24.2	0.00011213	0.680569	0.501783	0	RP11-83A24.2
EBNA1BP2	0.000115593	3.98083	0.51728	0	EBNA1BP2
FOXD2-AS1	0.000120634	0.270479	0.539838	0	FOXD2-AS1
LINC01135	0.000134706	0.77038	0.602811	0	LINC01135
MZF1	0.000135554	1.12149	0.606606	0	MZF1
RP1-198K11.5	0.000136471	1.00933	0.61071	0	RP1-198K11.5
IDUA	0.000169416	0.253345	0.758135	0	IDUA
HDAC4	0.000171978	1.84814	0.7696	0	HDAC4
TANK	0.000176911	0.808057	0.791675	0	TANK
BAIAP2	0.000206997	0.663061	0.926313	0	BAIAP2
USP49	0.00025472	0.720982	1	0	USP49
FAH	0.000271815	2.37132	1	0	FAH
CNTRL	0.000275311	0.628028	1	0	CNTRL
FLNA	0.000287471	0.772803	1	0	FLNA
PAG1	0.000288161	0.803373	1	0	PAG1
ZNF649	0.000293782	0.644179	1	0	ZNF649
RAB11FIP4	0.00029821	0.356583	1	0	RAB11FIP4
IPO4	0.000314018	0.452281	1	0	IPO4
VPS13B	0.000320062	1.57827	1	0	VPS13B
EAF2	0.000323029	0.279932	1	0	EAF2
CRHR1	0.000323221	1.9417	1	0	CRHR1
ZBTB1	0.000371993	1.33583	1	0	ZBTB1
TRBV12-3	0.00037491	0.572394	1	0	TRBV12-3
ANKRD11	0.00037585	0.971461	1	0	ANKRD11
AGAP4	0.000379689	0.283246	1	0	AGAP4
RYR1	0.000384638	1.51711	1	0	RYR1
EP300	0.00040868	0.347552	1	0	EP300
CACTIN	0.000428703	1.02288	1	0	CACTIN
MX2	0.000461367	0.447568	1	0	MX2
MANF	0.000464866	4.54725	1	0	MANF
PEX10	0.000471323	0.497232	1	0	PEX10
ZDHHC14	0.000475375	0.436978	1	0	ZDHHC14
DNASE1	0.000509715	2.68207	1	0	DNASE1
IZUMO4	0.000529032	0.332755	1	0	IZUMO4
CUL4A	0.000544553	0.42249	1	0	CUL4A
DGKZ	0.00054612	0.645061	1	0	DGKZ
TMEM175	0.000637092	0.271746	1	0	TMEM175
DTNBP1	0.000639541	1.54112	1	0	DTNBP1
ACADVL	0.000697181	0.419291	1	0	ACADVL
CDKN2A	0.000748706	1.11196	1	0	CDKN2A
CACNB1	0.000756	0.732525	1	0	CACNB1
KLC2	0.000773168	0.800024	1	0	KLC2
SND1-IT1	0.000777844	0.35129	1	0	SND1-IT1
NME3	0.000859652	0.768078	1	0	NME3
KLHL2	0.000871814	2.45915	1	0	KLHL2
ATP1A3	0.000872299	0.653624	1	0	ATP1A3
TMEM259	0.000880214	1.09547	1	0	TMEM259
TCAF2	0.000883767	0.263346	1	0	TCAF2
FAM227B	0.000899109	0.360379	1	0	FAM227B
ZNF436	0.000909767	1.02761	1	0	ZNF436
ZDHHC18	0.00101096	0.282887	1	0	ZDHHC18
NATD1	0.00101333	1.13727	1	0	NATD1
CYP2R1	0.00116551	1.47508	1	0	CYP2R1
ZCCHC8	0.00116932	0.836686	1	0	ZCCHC8
SRBD1	0.00122374	0.473896	1	0	SRBD1
TCOF1	0.00127738	0.649909	1	0	TCOF1
AK9	0.00131021	1.04589	1	0	AK9
BLOC1S3	0.00141475	1.32818	1	0	BLOC1S3
PIGL	0.00163227	1.84697	1	0	PIGL
PLPPR2	0.00168028	0.40995	1	0	PLPPR2
FGF11	0.00170129	0.78824	1	0	FGF11
BBS2	0.0017484	0.928035	1	0	BBS2
OSBPL7	0.00178281	0.439046	1	0	OSBPL7
MOGS	0.0018579	0.47931	1	0	MOGS
JADE1	0.00186278	1.24434	1	0	JADE1
SLC15A4	0.00192729	0.977792	1	0	SLC15A4
SEC11C	0.00193867	0.644389	1	0	SEC11C
HSPBAP1	0.0020585	0.808536	1	0	HSPBAP1
OCEL1	0.00206332	1.14517	1	0	OCEL1
OPN3	0.00211105	1.06197	1	0	OPN3
TM7SF2	0.00213944	0.566307	1	0	TM7SF2
TP53	0.00218651	1.25192	1	0	TP53
STXBP5	0.00222905	0.418538	1	0	STXBP5
TCEB3-AS1	0.00235791	2.41907	1	0	TCEB3-AS1
RP11-973N13.4	0.00253245	0.535045	1	0	RP11-973N13.4
PASK	0.0026036	1.17989	1	0	PASK
UBAP1L	0.00261691	1.08393	1	0	UBAP1L
TTI1	0.00275244	1.48476	1	0	TTI1
VPS9D1	0.00292817	0.687691	1	0	VPS9D1
LIMS1	0.00294634	1.2197	1	0	LIMS1
AGO1	0.00297509	1.36194	1	0	AGO1
SLC35E4	0.00322534	0.352471	1	0	SLC35E4
FGFBP2	0.00345403	0.667086	1	0	FGFBP2
WHSC1	0.0035326	0.254451	1	0	WHSC1
CBL	0.00356696	1.10568	1	0	CBL
ZNF398	0.0035927	1.40491	1	0	ZNF398
RXRA	0.00364695	0.352497	1	0	RXRA
HIRA	0.00376374	0.546311	1	0	HIRA
TAGLN2	0.00383874	2.17382	1	0	TAGLN2
GART	0.00393005	0.663714	1	0	GART
AC058791.1	0.0041171	0.936968	1	0	AC058791.1
CTSZ	0.00414288	0.279614	1	0	CTSZ
EMC1	0.00446709	2.14714	1	0	EMC1
ULK2	0.00474146	0.327403	1	0	ULK2
ZNF551	0.00557636	0.518273	1	0	ZNF551
TRAV36DV7	0.00575669	1.46495	1	0	TRAV36DV7
GNGT2	0.00589676	1.58509	1	0	GNGT2
NR5A2	0.00627116	0.32511	1	0	NR5A2
DUSP18	0.00705196	2.21681	1	0	DUSP18
RBM19	0.00731432	2.0512	1	0	RBM19
IFFO2	0.00732534	0.481083	1	0	IFFO2
SCMH1	0.00742342	1.13816	1	0	SCMH1
ZNF607	0.0078691	0.393545	1	0	ZNF607
NMT1	0.00794536	0.64545	1	0	NMT1
KRTCAP3	0.0080131	0.733649	1	0	KRTCAP3
BRWD1	0.00825142	0.962558	1	0	BRWD1
CARM1	0.00848059	1.39477	1	0	CARM1
MAP3K5	0.00871147	1.72793	1	0	MAP3K5
MRPS11	0.00879999	0.3473	1	0	MRPS11
MAGED1	0.00902736	3.57496	1	0	MAGED1
FKBP5	0.00909196	0.759663	1	0	FKBP5
FAM53B	0.00947867	1.94406	1	0	FAM53B
DIRC2	0.00958705	0.767561	1	0	DIRC2
ARRDC3-AS1	0.00967911	0.338513	1	0	ARRDC3-AS1
NACC1	0.0097599	1.33655	1	0	NACC1
DAPK2	0.00979062	2.62313	1	0	DAPK2
FUT8	0.0098446	1.60308	1	0	FUT8
PABPC1.1	3.16e-226	4.58837	1.41e-222	1	PABPC1
IL7R.1	5.78e-190	3.59911	2.59e-186	1	IL7R
FTH1.1	5.09e-181	1.85397	2.28e-177	1	FTH1
RPS12.1	8.37e-168	1.49492	3.75e-164	1	RPS12
EEF1A1.1	3.86e-163	1.50918	1.73e-159	1	EEF1A1
RPL13.1	5.03e-157	1.18184	2.25e-153	1	RPL13
RPL32.1	1.18e-148	1.20461	5.29e-145	1	RPL32
RPL3.1	5.47e-146	1.28586	2.45e-142	1	RPL3
RPS3A.1	4.67e-143	1.08047	2.09e-139	1	RPS3A
RPS16.1	2.19e-142	2.95003	9.78e-139	1	RPS16
RPLP0.1	3.06e-142	1.69048	1.37e-138	1	RPLP0
TPT1.1	9.48e-140	1.23695	4.24e-136	1	TPT1
RPL34.1	4.25e-139	1.08504	1.9e-135	1	RPL34
CCR7.1	2.08e-132	2.59873	9.32e-129	1	CCR7
RPS18.1	7.52e-129	1.87748	3.36e-125	1	RPS18
RPS14.1	3.03e-123	0.936189	1.36e-119	1	RPS14
RPS3.1	8.62e-122	0.976301	3.86e-118	1	RPS3
SELL.1	5.76e-120	4.00513	2.58e-116	1	SELL
RPS5.1	2.57e-116	1.046	1.15e-112	1	RPS5
RPL39.1	5.94e-109	0.846047	2.66e-105	1	RPL39
RPS6.1	1.22e-108	1.06276	5.44e-105	1	RPS6
RPS8.1	5.69e-104	0.863491	2.55e-100	1	RPS8
KLF2.1	1.86e-103	2.98049	8.3e-100	1	KLF2
RPS28.1	1.89e-97	0.796167	8.47e-94	1	RPS28
LINC00176.1	4.91e-92	2.33424	2.2e-88	1	LINC00176
EEF1B2.1	5.92e-92	1.22206	2.65e-88	1	EEF1B2
RPL30.1	2.74e-89	0.778843	1.22e-85	1	RPL30
XXbac-BPG181M17.6.1	6.99e-89	0.333066	3.13e-85	1	XXbac-BPG181M17.6
AC090498.1.1	1.38e-88	0.608514	6.18e-85	1	AC090498.1
RPL10.1	2.94e-88	0.92004	1.32e-84	1	RPL10
RPLP1.1	1.74e-87	0.969889	7.8e-84	1	RPLP1
RPS27.1	1.52e-86	0.600833	6.78e-83	1	RPS27
PHKG1	1.05e-85	0.595936	4.72e-82	1	PHKG1
RPL9.1	9.32e-81	0.821563	4.17e-77	1	RPL9
TRDV2	4.36e-77	0.49939	1.95e-73	1	TRDV2
RNF130.1	4.61e-77	3.11283	2.06e-73	1	RNF130
PCSK1N.1	2.37e-76	2.66277	1.06e-72	1	PCSK1N
S1PR1.1	2.72e-75	2.25752	1.22e-71	1	S1PR1
ATP6V1E2.1	1.1e-73	0.683229	4.93e-70	1	ATP6V1E2
RPL17.1	2.38e-72	0.803416	1.07e-68	1	RPL17
RPL36A.1	1.82e-69	0.791309	8.13e-66	1	RPL36A
ABLIM1.1	1.49e-65	3.62817	6.67e-62	1	ABLIM1
FXYD7.1	6.29e-65	1.78064	2.82e-61	1	FXYD7
SARAF.1	9.38e-65	0.624106	4.2e-61	1	SARAF
SORBS3.1	3.28e-64	0.988989	1.47e-60	1	SORBS3
TRAV2.1	4.38e-64	0.284198	1.96e-60	1	TRAV2
C11orf95.1	3.18e-63	1.17647	1.42e-59	1	C11orf95
RP11-1348G14.8	6.26e-63	0.256576	2.8e-59	1	RP11-1348G14.8
ZNF778	3.8e-62	0.669512	1.7e-58	1	ZNF778
RNASE4	2.71e-59	0.328933	1.21e-55	1	RNASE4
SDCBP2	2.85e-59	0.455838	1.28e-55	1	SDCBP2
VSIG8.1	4.66e-59	0.408075	2.09e-55	1	VSIG8
RP11-156E8.1	1.5e-58	0.624025	6.69e-55	1	RP11-156E8.1
AUTS2.1	1.73e-57	2.26019	7.73e-54	1	AUTS2
NHSL2.1	2.16e-57	1.15086	9.67e-54	1	NHSL2
PRPF6.1	2.4e-57	3.7133	1.07e-53	1	PRPF6
MCM3AP-AS1.1	9.75e-56	0.978829	4.36e-52	1	MCM3AP-AS1
CRTC3-AS1.1	6.37e-55	0.509328	2.85e-51	1	CRTC3-AS1
FAM213A	1.97e-54	1.03643	8.8e-51	1	FAM213A
CTC-250I14.6.1	5.29e-54	1.30413	2.37e-50	1	CTC-250I14.6
CACFD1	9.09e-53	0.505575	4.07e-49	1	CACFD1
NSG1.1	3.2e-52	3.27055	1.43e-48	1	NSG1
RPS29.1	5.93e-51	0.445704	2.65e-47	1	RPS29
RPL27A.1	1.12e-50	0.546856	4.99e-47	1	RPL27A
TRAV13-2	1.23e-50	0.804739	5.51e-47	1	TRAV13-2
KCNC4.1	2.04e-48	1.63012	9.13e-45	1	KCNC4
DEAF1.1	1.42e-47	0.429718	6.33e-44	1	DEAF1
CACNA1C-AS1.1	2.35e-47	1.14641	1.05e-43	1	CACNA1C-AS1
TDRD7.1	6.31e-45	0.348787	2.82e-41	1	TDRD7
RP11-701H24.9	9.83e-45	1.84368	4.4e-41	1	RP11-701H24.9
MT-CO3	1.02e-43	1.66076	4.57e-40	1	MT-CO3
GPR183	1.06e-43	1.84329	4.74e-40	1	GPR183
RPSA.1	3.12e-43	0.753572	1.4e-39	1	RPSA
SMC4.1	6.26e-43	1.63688	2.8e-39	1	SMC4
NME4.1	1.26e-42	1.10578	5.62e-39	1	NME4
RASSF2.1	2.3e-42	3.16625	1.03e-38	1	RASSF2
RTKN2.1	5.77e-42	0.820134	2.58e-38	1	RTKN2
TIMP1.1	8.82e-42	2.8349	3.95e-38	1	TIMP1
PLEKHA4	1.34e-41	0.397738	5.98e-38	1	PLEKHA4
MT-CYB.1	2.49e-41	0.498352	1.11e-37	1	MT-CYB
TBC1D2	3.66e-41	1.1149	1.64e-37	1	TBC1D2
KCTD6	3.95e-41	0.742795	1.77e-37	1	KCTD6
AC007228.11.1	4.46e-41	0.870662	2e-37	1	AC007228.11
MT-ND4L.1	6.15e-41	0.398227	2.75e-37	1	MT-ND4L
MDK.1	1.22e-39	0.318614	5.44e-36	1	MDK
SLFN12.1	1.8e-39	1.13922	8.04e-36	1	SLFN12
SATB1.1	6.71e-39	0.808534	3e-35	1	SATB1
CTD-3074O7.5	1.42e-38	0.935509	6.34e-35	1	CTD-3074O7.5
KLF5	2.67e-38	0.919438	1.19e-34	1	KLF5
RP11-407N17.5	2.81e-38	1.36087	1.26e-34	1	RP11-407N17.5
CECR7.1	3.66e-38	0.867076	1.64e-34	1	CECR7
PRKD3.1	2.11e-37	2.57136	9.44e-34	1	PRKD3
TRBV10-3.1	7.67e-37	0.44872	3.43e-33	1	TRBV10-3
RP11-734K2.4	1.14e-36	0.91524	5.12e-33	1	RP11-734K2.4
TRBV10-1.1	2.12e-36	0.942111	9.48e-33	1	TRBV10-1
CLIC3	5.97e-36	3.20877	2.67e-32	1	CLIC3
CACNB1.1	6.39e-36	1.06564	2.86e-32	1	CACNB1
EXPH5.1	1.44e-35	1.37415	6.43e-32	1	EXPH5
RAB11FIP5.1	1.65e-35	0.90506	7.39e-32	1	RAB11FIP5
TM7SF2.1	1.86e-35	0.853961	8.32e-32	1	TM7SF2
NCDN.1	6.87e-35	0.648766	3.07e-31	1	NCDN
ACVR2B.1	3.73e-34	0.863983	1.67e-30	1	ACVR2B
NINL.1	4.17e-34	0.681787	1.87e-30	1	NINL
TAGLN	4.94e-34	0.403282	2.21e-30	1	TAGLN
PTCH2	5.59e-34	0.444284	2.5e-30	1	PTCH2
RP11-603J24.5	6.37e-34	0.295941	2.85e-30	1	RP11-603J24.5
TCAP	8.53e-34	0.792986	3.82e-30	1	TCAP
FBLN7	1.02e-33	0.670282	4.56e-30	1	FBLN7
CTC-487M23.8	1.47e-33	0.41252	6.58e-30	1	CTC-487M23.8
WFS1	2.68e-33	0.561065	1.2e-29	1	WFS1
COL6A1.1	3.23e-33	1.05195	1.45e-29	1	COL6A1
NFE2L3	7.97e-33	0.542195	3.57e-29	1	NFE2L3
GPR82.1	8.23e-33	0.682668	3.68e-29	1	GPR82
ZNF449	1.51e-32	1.55178	6.78e-29	1	ZNF449
RAB11B-AS1	2.14e-32	1.00309	9.59e-29	1	RAB11B-AS1
WDR90	4.98e-32	0.346471	2.23e-28	1	WDR90
ICAM2.1	6.57e-32	2.7603	2.94e-28	1	ICAM2
PLAC8.1	8.21e-32	1.68839	3.67e-28	1	PLAC8
SETD7	8.36e-32	0.784287	3.74e-28	1	SETD7
SPSB1.1	1.91e-31	0.720656	8.54e-28	1	SPSB1
RP11-379H18.1	2.08e-31	0.802578	9.31e-28	1	RP11-379H18.1
CMTM8.1	2.26e-31	3.65845	1.01e-27	1	CMTM8
FLOT1.1	2.9e-31	1.02613	1.3e-27	1	FLOT1
ZNF256	2.9e-31	0.500269	1.3e-27	1	ZNF256
IFT122.1	3.97e-31	0.694462	1.77e-27	1	IFT122
ZNF555	1.04e-30	0.446153	4.65e-27	1	ZNF555
MBP.1	1.5e-30	0.573975	6.73e-27	1	MBP
RBM26-AS1.1	1.66e-30	0.496084	7.44e-27	1	RBM26-AS1
RARRES3.1	3.7e-30	2.1113	1.66e-26	1	RARRES3
GGT7.1	1.56e-29	0.549323	6.99e-26	1	GGT7
AVIL	1.66e-29	0.820151	7.41e-26	1	AVIL
DICER1-AS1.1	3.92e-29	0.820929	1.75e-25	1	DICER1-AS1
TRBV14.1	5.06e-29	1.05748	2.27e-25	1	TRBV14
LAIR1.1	5.81e-29	0.419106	2.6e-25	1	LAIR1
LINC01146.1	6.85e-29	0.883024	3.06e-25	1	LINC01146
RP11-361D15.2	9.71e-29	0.982829	4.34e-25	1	RP11-361D15.2
C17orf51	1.28e-28	1.43508	5.71e-25	1	C17orf51
FSD1L.1	1.75e-28	0.851402	7.84e-25	1	FSD1L
NET1.1	2.29e-28	1.11523	1.03e-24	1	NET1
RAB30-AS1	3.28e-28	0.743047	1.47e-24	1	RAB30-AS1
CH507-9B2.5.1	5.49e-28	0.681611	2.46e-24	1	CH507-9B2.5
RP11-434H6.7.1	7.49e-28	0.63686	3.35e-24	1	RP11-434H6.7
PRKCD.1	7.8e-28	0.883943	3.49e-24	1	PRKCD
P3H3.1	8.99e-28	2.15495	4.02e-24	1	P3H3
PDCD4	2.05e-27	1.02264	9.16e-24	1	PDCD4
DBN1	3.34e-27	0.710713	1.49e-23	1	DBN1
TGM1	6e-27	1.30924	2.68e-23	1	TGM1
RP11-162G10.5.1	8.6e-27	0.425092	3.85e-23	1	RP11-162G10.5
RP11-350N15.5	8.88e-27	0.56399	3.97e-23	1	RP11-350N15.5
C19orf68.1	1.06e-26	1.23412	4.72e-23	1	C19orf68
TRAV22.1	3.98e-26	0.680019	1.78e-22	1	TRAV22
PRKCZ.1	6.52e-26	1.92733	2.92e-22	1	PRKCZ
CBX8	9.51e-26	1.60607	4.26e-22	1	CBX8
AHNAK.1	1.79e-25	0.976627	8.02e-22	1	AHNAK
BNIPL	4.19e-25	0.965781	1.87e-21	1	BNIPL
ITGA5.1	4.43e-25	0.468637	1.98e-21	1	ITGA5
AGAP1.1	6.71e-25	0.80547	3e-21	1	AGAP1
PABPC4.1	8.84e-25	0.832615	3.96e-21	1	PABPC4
ZNF346	1.02e-24	1.2347	4.56e-21	1	ZNF346
STARD9.1	1.75e-24	1.01534	7.84e-21	1	STARD9
PELI2	2.08e-24	1.45187	9.3e-21	1	PELI2
GINS3	3.53e-24	0.521779	1.58e-20	1	GINS3
EVA1C	5.04e-24	0.75245	2.26e-20	1	EVA1C
TTLL12	1.19e-23	0.851123	5.33e-20	1	TTLL12
FAM134B	1.38e-23	0.913108	6.17e-20	1	FAM134B
CD38	2.48e-23	1.08129	1.11e-19	1	CD38
CTSL.1	9.06e-23	1.60145	4.05e-19	1	CTSL
CCR4.1	9.33e-23	1.11489	4.17e-19	1	CCR4
RP11-192H23.4	3.22e-22	0.59602	1.44e-18	1	RP11-192H23.4
NLGN2	4.79e-22	1.37312	2.14e-18	1	NLGN2
PLEKHH2	6.19e-22	2.4591	2.77e-18	1	PLEKHH2
ULK2.1	1.11e-21	0.309228	4.95e-18	1	ULK2
SALL2	1.65e-21	1.2893	7.39e-18	1	SALL2
GPR157.1	1.71e-21	1.25979	7.63e-18	1	GPR157
RP4-800J21.3	3.1e-21	1.00723	1.39e-17	1	RP4-800J21.3
NUCB2	3.82e-21	0.914625	1.71e-17	1	NUCB2
RBMS1.1	3.86e-21	0.435584	1.73e-17	1	RBMS1
ZNF540	4.09e-21	2.18416	1.83e-17	1	ZNF540
RP11-112J3.16	4.17e-21	0.442653	1.87e-17	1	RP11-112J3.16
HS6ST1	5.13e-21	0.777106	2.29e-17	1	HS6ST1
CTSD.1	7.89e-21	0.707319	3.53e-17	1	CTSD
THAP7-AS1	8.64e-21	0.976297	3.87e-17	1	THAP7-AS1
CTSF	1.68e-20	0.691735	7.5e-17	1	CTSF
KIF5C	1.69e-20	1.63317	7.54e-17	1	KIF5C
TRBV6-5.1	2.21e-20	0.993079	9.89e-17	1	TRBV6-5
DCBLD1	2.88e-20	0.723377	1.29e-16	1	DCBLD1
MADCAM1	3.25e-20	0.722686	1.46e-16	1	MADCAM1
ZNF829	4.89e-20	0.2974	2.19e-16	1	ZNF829
SYCP2	5.11e-20	0.606107	2.29e-16	1	SYCP2
LEF1.1	5.61e-20	1.33941	2.51e-16	1	LEF1
DNAJC16.1	5.7e-20	2.02565	2.55e-16	1	DNAJC16
JMJD7	1.06e-19	0.905625	4.73e-16	1	JMJD7
ZNF175	1.43e-19	0.339193	6.41e-16	1	ZNF175
SORL1	1.51e-19	1.8313	6.77e-16	1	SORL1
SH2B3.1	1.73e-19	0.833474	7.73e-16	1	SH2B3
EFCAB2.1	2.04e-19	0.834352	9.13e-16	1	EFCAB2
KLHL42.1	2.06e-19	0.603155	9.24e-16	1	KLHL42
PPFIBP1	2.38e-19	0.300993	1.06e-15	1	PPFIBP1
RP11-191L17.1	2.61e-19	1.04098	1.17e-15	1	RP11-191L17.1
HOPX	2.82e-19	2.02222	1.26e-15	1	HOPX
ZCCHC14.1	5.33e-19	1.51178	2.39e-15	1	ZCCHC14
KIAA1958.1	7.25e-19	0.653391	3.24e-15	1	KIAA1958
LSR	7.28e-19	1.97492	3.26e-15	1	LSR
IMPDH2.1	8.79e-19	0.267957	3.93e-15	1	IMPDH2
KANK3.1	8.83e-19	0.652909	3.95e-15	1	KANK3
SLC19A2.1	1.41e-18	0.750035	6.29e-15	1	SLC19A2
SESN3.1	1.67e-18	2.57661	7.46e-15	1	SESN3
SBK1	1.84e-18	1.07399	8.22e-15	1	SBK1
TRIM47.1	4.74e-18	0.452958	2.12e-14	1	TRIM47
B3GLCT	4.86e-18	0.897697	2.18e-14	1	B3GLCT
PPP1R13B.1	5.07e-18	0.304348	2.27e-14	1	PPP1R13B
RPS6KC1.1	8.66e-18	0.55539	3.88e-14	1	RPS6KC1
ZNF223.1	1.04e-17	0.564643	4.65e-14	1	ZNF223
TRAV35.1	1.07e-17	0.596266	4.78e-14	1	TRAV35
CTD-2186M15.3	1.82e-17	0.3051	8.15e-14	1	CTD-2186M15.3
CAMK4.1	1.93e-17	0.512438	8.62e-14	1	CAMK4
TRBV30.1	2.07e-17	0.791858	9.26e-14	1	TRBV30
FAM161A.1	2.25e-17	0.775083	1.01e-13	1	FAM161A
CSRP2BP	2.64e-17	0.84915	1.18e-13	1	CSRP2BP
ACTN1.1	2.75e-17	1.49423	1.23e-13	1	ACTN1
LATS2	2.94e-17	1.11377	1.32e-13	1	LATS2
ZFP64	4.89e-17	3.10577	2.19e-13	1	ZFP64
DLG5.1	1.01e-16	0.252513	4.5e-13	1	DLG5
KLRC1.1	1.08e-16	2.11864	4.82e-13	1	KLRC1
TRAV17.1	1.08e-16	0.836477	4.84e-13	1	TRAV17
DNMT3A	1.58e-16	0.494103	7.07e-13	1	DNMT3A
CTD-2270L9.4.1	2.11e-16	0.58312	9.46e-13	1	CTD-2270L9.4
CEP112	2.14e-16	0.400555	9.57e-13	1	CEP112
LYPD3	2.83e-16	0.896191	1.27e-12	1	LYPD3
PMEPA1.1	3.16e-16	2.31946	1.41e-12	1	PMEPA1
ZNF341.1	4.18e-16	0.478364	1.87e-12	1	ZNF341
PDE4B	4.27e-16	0.659902	1.91e-12	1	PDE4B
MIATNB	4.61e-16	2.84683	2.06e-12	1	MIATNB
MYCBP2-AS1.1	4.86e-16	0.596809	2.18e-12	1	MYCBP2-AS1
ZMYM3.1	6.84e-16	0.672499	3.06e-12	1	ZMYM3
TRAV6	8.58e-16	0.78322	3.84e-12	1	TRAV6
AMOT	1.08e-15	0.765972	4.83e-12	1	AMOT
ANKRD33B	1.25e-15	0.525708	5.6e-12	1	ANKRD33B
P2RY8.1	1.54e-15	0.601891	6.88e-12	1	P2RY8
RP11-124N14.3	2.27e-15	0.272059	1.02e-11	1	RP11-124N14.3
GALNT3.1	2.41e-15	0.477112	1.08e-11	1	GALNT3
LUCAT1	2.97e-15	0.553121	1.33e-11	1	LUCAT1
ADD3.1	3.68e-15	0.872618	1.65e-11	1	ADD3
ZNF559.1	5.56e-15	2.89788	2.49e-11	1	ZNF559
LIG4	7.48e-15	1.10216	3.35e-11	1	LIG4
ADAM15	8.08e-15	0.304415	3.62e-11	1	ADAM15
THEM4.1	9.56e-15	2.9774	4.28e-11	1	THEM4
ZNF30.1	1.16e-14	0.721328	5.18e-11	1	ZNF30
PGP.1	1.21e-14	0.400814	5.43e-11	1	PGP
INTS4.1	1.23e-14	2.06339	5.51e-11	1	INTS4
IFI44L	1.59e-14	0.61166	7.11e-11	1	IFI44L
PDGFB	1.73e-14	1.95786	7.76e-11	1	PDGFB
2020-09-06	2.23e-14	0.430278	9.97e-11	1	2020-09-06
PLK3.1	2.42e-14	0.272359	1.08e-10	1	PLK3
KLHDC1	2.62e-14	0.803458	1.17e-10	1	KLHDC1
FAM102A	2.8e-14	1.18858	1.25e-10	1	FAM102A
FGF11.1	3.69e-14	0.283377	1.65e-10	1	FGF11
RP11-297N6.4.1	4.19e-14	0.996549	1.87e-10	1	RP11-297N6.4
SNIP1.1	4.65e-14	1.09735	2.08e-10	1	SNIP1
SNX16.1	5.05e-14	0.257767	2.26e-10	1	SNX16
TRBV4-1	5.24e-14	0.859133	2.35e-10	1	TRBV4-1
RP11-15A1.3	6e-14	2.15286	2.69e-10	1	RP11-15A1.3
ACO1	6.21e-14	1.31452	2.78e-10	1	ACO1
POLR3B	7.54e-14	0.5705	3.37e-10	1	POLR3B
KLF11	8.32e-14	0.542211	3.73e-10	1	KLF11
ZNF425.1	8.47e-14	0.828341	3.79e-10	1	ZNF425
ZIK1.1	1.09e-13	1.98238	4.87e-10	1	ZIK1
RBM43.1	1.16e-13	1.41266	5.18e-10	1	RBM43
SLCO3A1	1.21e-13	0.910038	5.42e-10	1	SLCO3A1
PROCA1.1	1.27e-13	0.889436	5.69e-10	1	PROCA1
TRBV13	1.71e-13	0.984356	7.67e-10	1	TRBV13
RP11-783K16.14.1	1.87e-13	0.87465	8.35e-10	1	RP11-783K16.14
NPR2.1	2.11e-13	0.675314	9.46e-10	1	NPR2
LONRF3.1	3.9e-13	0.588396	1.74e-09	1	LONRF3
SLC4A11.1	4.17e-13	1.65627	1.86e-09	1	SLC4A11
RP11-712B9.2.1	5.3e-13	1.53191	2.37e-09	1	RP11-712B9.2
ZNF23	5.86e-13	2.54517	2.62e-09	1	ZNF23
ITPR1-AS1.1	6.79e-13	0.66653	3.04e-09	1	ITPR1-AS1
PRRG2.1	7.3e-13	0.55789	3.27e-09	1	PRRG2
PLEKHG1.1	9.11e-13	1.13671	4.08e-09	1	PLEKHG1
APEX2.1	9.4e-13	1.71882	4.2e-09	1	APEX2
WDR4.1	9.81e-13	1.23456	4.39e-09	1	WDR4
IGFBP3	1.05e-12	0.858215	4.71e-09	1	IGFBP3
RP11-217B1.2.1	1.16e-12	0.269358	5.19e-09	1	RP11-217B1.2
MSS51	1.18e-12	1.24062	5.28e-09	1	MSS51
GSAP	1.23e-12	1.04782	5.53e-09	1	GSAP
HS3ST3B1	1.32e-12	0.528734	5.93e-09	1	HS3ST3B1
PLPPR2.1	1.38e-12	0.37677	6.16e-09	1	PLPPR2
IQCE.1	1.65e-12	0.313325	7.37e-09	1	IQCE
NCKAP1	1.76e-12	1.49455	7.88e-09	1	NCKAP1
PECR.1	1.81e-12	1.84848	8.08e-09	1	PECR
MIR22HG.1	2.15e-12	1.34931	9.62e-09	1	MIR22HG
FAM135A	2.17e-12	2.64893	9.71e-09	1	FAM135A
RNF170	2.66e-12	1.31161	1.19e-08	1	RNF170
IL32.1	2.77e-12	1.04709	1.24e-08	1	IL32
LDLRAP1	2.78e-12	0.971833	1.24e-08	1	LDLRAP1
ACVR1	3.28e-12	0.886056	1.47e-08	1	ACVR1
POMT2	4.06e-12	1.49332	1.82e-08	1	POMT2
NFIA	4.14e-12	0.995175	1.85e-08	1	NFIA
ANO10.1	8.17e-12	0.410099	3.66e-08	1	ANO10
PTGER2	9.79e-12	1.39548	4.38e-08	1	PTGER2
C10orf35	1.08e-11	0.336697	4.81e-08	1	C10orf35
ZFAS1.1	1.22e-11	1.75392	5.45e-08	1	ZFAS1
MT-CO2.1	1.29e-11	2.28521	5.78e-08	1	MT-CO2
MT-ND6	2.19e-11	3.3885	9.81e-08	1	MT-ND6
SPINT2.1	2.35e-11	3.16522	1.05e-07	1	SPINT2
TRBV12-4.1	2.4e-11	1.48395	1.07e-07	1	TRBV12-4
LMO7	2.4e-11	1.59271	1.07e-07	1	LMO7
RP11-763B22.4	3.13e-11	0.67444	1.4e-07	1	RP11-763B22.4
VKORC1L1.1	3.15e-11	1.38029	1.41e-07	1	VKORC1L1
RCBTB2.1	4.31e-11	0.894939	1.93e-07	1	RCBTB2
KLHL23	4.56e-11	1.21786	2.04e-07	1	KLHL23
PPRC1.1	5.14e-11	1.10912	2.3e-07	1	PPRC1
C12orf42	6.26e-11	0.493648	2.8e-07	1	C12orf42
DPY19L1.1	8.51e-11	0.571654	3.81e-07	1	DPY19L1
SYNGR1	9.35e-11	1.41704	4.18e-07	1	SYNGR1
LTB4R	9.81e-11	0.37684	4.39e-07	1	LTB4R
CBWD3.1	1.04e-10	0.359228	4.66e-07	1	CBWD3
MGAT4A	1.1e-10	1.56172	4.9e-07	1	MGAT4A
FAN1	1.37e-10	0.97794	6.12e-07	1	FAN1
CAPS	1.51e-10	0.362455	6.74e-07	1	CAPS
WWC3.1	2.14e-10	0.522425	9.57e-07	1	WWC3
CTBP1-AS2.1	2.64e-10	1.34828	1.18e-06	1	CTBP1-AS2
TRAV29DV5.1	2.97e-10	1.67417	1.33e-06	1	TRAV29DV5
WDR73.1	3.03e-10	1.66938	1.35e-06	1	WDR73
CD6.1	3.04e-10	0.811846	1.36e-06	1	CD6
RP11-188P20.3	3.07e-10	0.463305	1.37e-06	1	RP11-188P20.3
POMGNT2	3.07e-10	1.69523	1.37e-06	1	POMGNT2
CLDN15	3.53e-10	0.617865	1.58e-06	1	CLDN15
CD7.1	3.83e-10	2.74189	1.71e-06	1	CD7
TRBV5-5	4.45e-10	0.529284	1.99e-06	1	TRBV5-5
CLUAP1.1	4.95e-10	1.12467	2.22e-06	1	CLUAP1
NETO2	5.7e-10	1.04469	2.55e-06	1	NETO2
RCBTB1	6.28e-10	0.3123	2.81e-06	1	RCBTB1
TRBV6-2	6.46e-10	0.645766	2.89e-06	1	TRBV6-2
KIAA1683	6.52e-10	0.776876	2.92e-06	1	KIAA1683
IL17RA.1	7.28e-10	0.904454	3.26e-06	1	IL17RA
RAB34	7.73e-10	1.82917	3.46e-06	1	RAB34
DPP4.1	8.01e-10	2.16462	3.59e-06	1	DPP4
RP11-242D8.1.1	8.94e-10	0.591171	4e-06	1	RP11-242D8.1
DISC1	9.59e-10	0.897074	4.29e-06	1	DISC1
ANGEL1	1.07e-09	0.734273	4.8e-06	1	ANGEL1
RREB1.1	1.09e-09	0.26909	4.88e-06	1	RREB1
LST1.1	1.25e-09	0.324674	5.61e-06	1	LST1
TCF7L2	1.45e-09	0.265537	6.48e-06	1	TCF7L2
ZNF699	1.49e-09	1.07156	6.68e-06	1	ZNF699
CDC42EP4	1.67e-09	0.748071	7.48e-06	1	CDC42EP4
PIAS3	1.78e-09	2.02462	7.95e-06	1	PIAS3
LY9.1	1.85e-09	0.325385	8.29e-06	1	LY9
GABBR1.1	1.9e-09	0.449756	8.5e-06	1	GABBR1
SH3PXD2A	1.95e-09	0.798154	8.74e-06	1	SH3PXD2A
RP11-51J9.5.1	2.25e-09	1.03044	1.01e-05	1	RP11-51J9.5
IGF1R	2.53e-09	2.05649	1.13e-05	1	IGF1R
TMEM53	2.65e-09	0.348774	1.19e-05	1	TMEM53
DENND5A	3.23e-09	0.710404	1.45e-05	1	DENND5A
ACACB	3.56e-09	0.435935	1.6e-05	1	ACACB
CEP162.1	3.79e-09	1.4093	1.7e-05	1	CEP162
RIMKLB.1	4e-09	1.96221	1.79e-05	1	RIMKLB
TRAV18	4.12e-09	0.322447	1.84e-05	1	TRAV18
AC004893.11.1	5.32e-09	0.44352	2.38e-05	1	AC004893.11
ADI1.1	5.76e-09	0.47755	2.58e-05	1	ADI1
VPS50	5.81e-09	0.751336	2.6e-05	1	VPS50
MTAP.1	6.03e-09	2.47365	2.7e-05	1	MTAP
EPB41L5.1	6.24e-09	1.11866	2.79e-05	1	EPB41L5
ABTB2	6.48e-09	0.267518	2.9e-05	1	ABTB2
NUDT3.1	6.88e-09	1.91997	3.08e-05	1	NUDT3
RP13-1032I1.7	7.04e-09	1.60162	3.15e-05	1	RP13-1032I1.7
TNFSF8.1	9.52e-09	0.487014	4.26e-05	1	TNFSF8
C10orf128.1	1.01e-08	0.313045	4.53e-05	1	C10orf128
BORCS7	1.05e-08	0.416623	4.7e-05	1	BORCS7
TRAP1	1.21e-08	0.31052	5.44e-05	1	TRAP1
ATAD2B	1.29e-08	0.878607	5.77e-05	1	ATAD2B
GALNT6	1.32e-08	2.35661	5.89e-05	1	GALNT6
TTC9.1	1.4e-08	0.672384	6.29e-05	1	TTC9
ZNF250	1.52e-08	0.591137	6.78e-05	1	ZNF250
TRBV15.1	1.59e-08	1.39099	7.12e-05	1	TRBV15
PTPDC1.1	1.73e-08	0.401516	7.75e-05	1	PTPDC1
SLC22A5	1.82e-08	0.27698	8.16e-05	1	SLC22A5
HLA-G.1	2.07e-08	0.644893	9.28e-05	1	HLA-G
SLC25A19	2.4e-08	0.267359	0.000107321	1	SLC25A19
DHCR24.1	2.75e-08	0.910406	0.000123226	1	DHCR24
IL18R1	2.83e-08	1.1758	0.000126827	1	IL18R1
ASRGL1	3.94e-08	1.00361	0.000176142	1	ASRGL1
FGFR1.1	4.09e-08	0.780637	0.000182871	1	FGFR1
KLHDC2	4.92e-08	0.796023	0.000219952	1	KLHDC2
TMEM150A.1	5.08e-08	1.74713	0.000227454	1	TMEM150A
ARRDC2	5.16e-08	0.919289	0.000230945	1	ARRDC2
CASP8AP2	6.04e-08	0.642003	0.000270415	1	CASP8AP2
KDM7A.1	7.81e-08	0.900994	0.000349518	1	KDM7A
MC1R	9.35e-08	1.32929	0.00041849	1	MC1R
PXN	1.15e-07	1.092	0.000514779	1	PXN
RP11-706O15.1.1	1.22e-07	0.832003	0.000544748	1	RP11-706O15.1
SDR39U1	1.45e-07	0.280195	0.000649903	1	SDR39U1
ALKBH2.1	1.59e-07	0.398655	0.000710488	1	ALKBH2
BACH2.1	1.64e-07	2.54256	0.000735049	1	BACH2
XPO7.1	1.67e-07	3.57043	0.000746071	1	XPO7
PBX4	1.79e-07	1.85465	0.000803114	1	PBX4
RP11-498P14.5	2.19e-07	1.53379	0.000982167	1	RP11-498P14.5
FAM157B.1	2.29e-07	0.36984	0.00102315	1	FAM157B
MYC	2.7e-07	0.56089	0.00120696	1	MYC
CD226.1	2.96e-07	0.347629	0.00132629	1	CD226
C1orf228	3.42e-07	1.05032	0.00152973	1	C1orf228
TRAV9-2.1	4.9e-07	0.866571	0.00219379	1	TRAV9-2
GPC2.1	5.07e-07	0.720262	0.00226808	1	GPC2
SBF2.1	5.89e-07	0.523337	0.00263744	1	SBF2
TRAV21.1	6.18e-07	1.52533	0.00276354	1	TRAV21
ANKEF1.1	6.31e-07	1.04935	0.00282451	1	ANKEF1
ZSCAN18.1	7.78e-07	2.63031	0.00347945	1	ZSCAN18
STAT4	8.17e-07	0.752773	0.00365424	1	STAT4
C22orf46	9.32e-07	1.74279	0.00417116	1	C22orf46
MAPT.1	9.41e-07	1.64737	0.0042125	1	MAPT
FADS1	1.22e-06	0.809402	0.00547632	1	FADS1
LINC00869.1	1.34e-06	0.508828	0.0059831	1	LINC00869
LILRB1.1	1.37e-06	0.402895	0.00614947	1	LILRB1
TRBV5-6.1	1.45e-06	1.85629	0.00649438	1	TRBV5-6
GPR171.1	1.62e-06	0.675019	0.0072703	1	GPR171
PYGM	1.85e-06	0.76802	0.00827531	1	PYGM
RMRP	1.9e-06	0.305451	0.00848294	1	RMRP
RP11-367J11.2.1	1.93e-06	0.259072	0.0086291	1	RP11-367J11.2
DDX55	2.14e-06	0.485928	0.00955999	1	DDX55
TCF20	2.4e-06	0.422427	0.0107452	1	TCF20
NCR3	2.43e-06	0.5551	0.0108809	1	NCR3
CCDC66	2.53e-06	0.67353	0.0113431	1	CCDC66
MFN2	2.76e-06	0.342231	0.0123387	1	MFN2
ANKS1A	2.81e-06	0.921052	0.0125838	1	ANKS1A
PLXNA1	2.82e-06	1.11396	0.0126386	1	PLXNA1
KLF13	3.05e-06	0.305119	0.0136706	1	KLF13
AP001462.6	3.28e-06	0.827815	0.0146615	1	AP001462.6
WASL.1	3.32e-06	1.91782	0.0148555	1	WASL
ARHGAP21	3.9e-06	1.66632	0.0174361	1	ARHGAP21
TRBV7-9	4.49e-06	0.584946	0.0201005	1	TRBV7-9
EFCAB7.1	4.64e-06	1.25833	0.0207794	1	EFCAB7
FYN	4.76e-06	0.283892	0.0213208	1	FYN
SLC11A2.1	5.11e-06	1.00251	0.0228707	1	SLC11A2
BTRC.1	5.8e-06	0.756635	0.0259744	1	BTRC
ABCC4	6.26e-06	0.884801	0.0280352	1	ABCC4
RP11-575L7.8	6.45e-06	1.62802	0.0288773	1	RP11-575L7.8
FLJ37453	6.72e-06	0.577105	0.0300925	1	FLJ37453
NUP50-AS1.1	7.37e-06	1.01836	0.0329753	1	NUP50-AS1
EML4.1	7.94e-06	1.25642	0.0355186	1	EML4
PCYOX1.1	8.55e-06	0.842959	0.0382764	1	PCYOX1
ANKAR.1	9.02e-06	2.55631	0.0403506	1	ANKAR
TRBV3-1	9.21e-06	0.447205	0.0412011	1	TRBV3-1
EPHX1	9.23e-06	0.525763	0.0412901	1	EPHX1
PFN2.1	9.25e-06	0.881478	0.0413792	1	PFN2
DHX29	1.01e-05	0.30912	0.0452611	1	DHX29
CFH.1	1.03e-05	1.08779	0.0462598	1	CFH
GATA3	1.06e-05	3.57376	0.0472373	1	GATA3
CAPN12.1	1.13e-05	0.587797	0.050649	1	CAPN12
HSH2D	1.29e-05	0.693376	0.0578216	1	HSH2D
PXMP2.1	1.49e-05	1.35969	0.0667037	1	PXMP2
TRIM35.1	1.54e-05	0.403646	0.0687505	1	TRIM35
CYP4F22	1.63e-05	0.833749	0.0727441	1	CYP4F22
SLC16A3.1	1.69e-05	0.599583	0.0754141	1	SLC16A3
STRN3	1.81e-05	1.5598	0.0810932	1	STRN3
YPEL4.1	1.89e-05	0.943732	0.0845231	1	YPEL4
XYLT2.1	2e-05	0.768493	0.0894617	1	XYLT2
TGFBR3.1	2.07e-05	2.03154	0.0928251	1	TGFBR3
TMEM110.1	2.19e-05	0.551594	0.0979867	1	TMEM110
FRA10AC1.1	2.21e-05	1.58184	0.0990923	1	FRA10AC1
CTD-2506J14.1.1	2.22e-05	0.294534	0.0991607	1	CTD-2506J14.1
RP11-109N23.4	2.44e-05	0.952341	0.109066	1	RP11-109N23.4
IMP4	2.47e-05	0.330996	0.110555	1	IMP4
MSTO1.1	2.51e-05	0.326445	0.112546	1	MSTO1
ZC3H12D	2.52e-05	0.469966	0.112817	1	ZC3H12D
CTU1	2.8e-05	0.705594	0.125417	1	CTU1
RYK.1	2.92e-05	1.01267	0.13072	1	RYK
ANK3.1	3.21e-05	2.66576	0.143861	1	ANK3
MAPKBP1.1	4.96e-05	0.934573	0.222051	1	MAPKBP1
F11R	5.45e-05	0.273492	0.243753	1	F11R
MFGE8	5.53e-05	0.71741	0.247397	1	MFGE8
PP7080.1	5.99e-05	2.91352	0.268158	1	PP7080
BIN2	6.06e-05	0.765809	0.271255	1	BIN2
SLC39A9	6.29e-05	0.410432	0.281441	1	SLC39A9
SOCS3.1	6.31e-05	0.627088	0.282549	1	SOCS3
TRBV25-1.1	6.39e-05	0.985789	0.286083	1	TRBV25-1
SNHG22	7.88e-05	0.387298	0.352797	1	SNHG22
LAGE3	7.92e-05	2.20454	0.354455	1	LAGE3
ZC3HC1.1	7.93e-05	2.95881	0.355086	1	ZC3HC1
P3H4	8.2e-05	0.898619	0.366742	1	P3H4
PACSIN1.1	9.17e-05	1.27113	0.410188	1	PACSIN1
ZSCAN29.1	9.34e-05	0.443287	0.417885	1	ZSCAN29
PIGM	9.96e-05	2.33176	0.445701	1	PIGM
STX3.1	0.000101377	0.495247	0.453664	1	STX3
NSUN6	0.000109372	0.393269	0.489438	1	NSUN6
POU6F1.1	0.000111988	2.66921	0.501147	1	POU6F1
PBX2.1	0.000118988	1.3975	0.53247	1	PBX2
FLT3LG	0.000128646	0.342265	0.575691	1	FLT3LG
ENDOD1	0.000135215	1.29461	0.605085	1	ENDOD1
WDR19.1	0.00014762	0.286131	0.660598	1	WDR19
DYNC2H1.1	0.000153582	1.51358	0.687279	1	DYNC2H1
RP11-17A1.3.1	0.00015982	0.73433	0.715194	1	RP11-17A1.3
TRIO	0.000165524	0.576761	0.740722	1	TRIO
SLC39A10.1	0.000169836	0.953872	0.760015	1	SLC39A10
GOLGA2	0.000197307	0.504939	0.88295	1	GOLGA2
MMAB.1	0.000199345	0.487042	0.892068	1	MMAB
GNLY	0.000202133	1.22679	0.904546	1	GNLY
GKAP1	0.000210894	0.538329	0.943751	1	GKAP1
SGK3	0.000223069	2.38151	0.998235	1	SGK3
ELMO3.1	0.000231995	0.809029	1	1	ELMO3
MTF1	0.000245457	0.726838	1	1	MTF1
KBTBD6	0.000245532	0.622934	1	1	KBTBD6
PTCH1.1	0.000250219	1.9827	1	1	PTCH1
TRBV11-2.1	0.000278763	0.752364	1	1	TRBV11-2
TOB1.1	0.00027889	0.650898	1	1	TOB1
LAT2	0.000290545	1.02106	1	1	LAT2
ATP1B1.1	0.000294222	1.03838	1	1	ATP1B1
TRAV8-1	0.000310017	1.30672	1	1	TRAV8-1
C20orf196	0.000313457	0.292331	1	1	C20orf196
RTP4	0.000317121	0.58127	1	1	RTP4
AC093673.5.1	0.000347603	0.619378	1	1	AC093673.5
UBE2E2.1	0.000382944	1.10202	1	1	UBE2E2
FAM83G.1	0.000383733	0.361412	1	1	FAM83G
TRAV26-1	0.000408022	0.569279	1	1	TRAV26-1
RGS12	0.000427453	0.338449	1	1	RGS12
TES.1	0.000432539	0.989915	1	1	TES
C1orf109.1	0.000451083	1.35348	1	1	C1orf109
CC2D1B	0.00045517	2.54933	1	1	CC2D1B
RP11-195F19.5	0.000484979	0.703172	1	1	RP11-195F19.5
MSANTD3.1	0.000522368	0.449116	1	1	MSANTD3
POU2F2	0.00055761	0.266875	1	1	POU2F2
HERC5	0.000637998	0.773121	1	1	HERC5
RP5-1187M17.10	0.000662081	2.04349	1	1	RP5-1187M17.10
STRADB	0.000676877	3.32276	1	1	STRADB
UBR3.1	0.000725986	1.99555	1	1	UBR3
TRBV2.1	0.000795582	1.05201	1	1	TRBV2
FIZ1.1	0.000801392	1.32395	1	1	FIZ1
LTBP4	0.000816886	1.50998	1	1	LTBP4
EXOC3.1	0.000872905	2.23513	1	1	EXOC3
TRDV1.1	0.000890788	1.33267	1	1	TRDV1
TRAV13-1.1	0.0010597	1.04358	1	1	TRAV13-1
LOXL1-AS1.1	0.00108704	1.27357	1	1	LOXL1-AS1
TMCC3	0.00112649	0.919092	1	1	TMCC3
NAA35.1	0.00121762	0.330592	1	1	NAA35
NDRG2.1	0.00127445	1.21976	1	1	NDRG2
TMSB15B.1	0.00128934	0.311242	1	1	TMSB15B
FXYD1.1	0.00132227	2.01071	1	1	FXYD1
CRIP2.1	0.00133229	2.25775	1	1	CRIP2
TBKBP1	0.00140756	1.01651	1	1	TBKBP1
RP11-464F9.20.1	0.0014676	0.532105	1	1	RP11-464F9.20
MPZL1	0.00165644	1.04764	1	1	MPZL1
HERC2	0.00175093	0.568317	1	1	HERC2
GALNT11	0.00180476	1.67252	1	1	GALNT11
BIRC2	0.00192704	1.58076	1	1	BIRC2
THRA.1	0.00200611	1.14727	1	1	THRA
RP11-390E23.6.1	0.00213196	1.22293	1	1	RP11-390E23.6
USP44	0.00214416	2.04346	1	1	USP44
SERPINB1.1	0.00227381	1.01711	1	1	SERPINB1
CLIP3	0.00236946	1.77707	1	1	CLIP3
ZC3H12A	0.00238136	0.806576	1	1	ZC3H12A
C17orf97	0.00246373	0.337061	1	1	C17orf97
PPARA.1	0.00253926	1.35777	1	1	PPARA
LINC00528.1	0.00259365	0.89125	1	1	LINC00528
LINC00657.1	0.0026333	0.323795	1	1	LINC00657
RP11-382A20.3	0.00266806	0.808832	1	1	RP11-382A20.3
DOK4	0.00276223	0.529806	1	1	DOK4
ZNF653	0.00297433	0.433906	1	1	ZNF653
ACVR1B.1	0.00304214	0.718655	1	1	ACVR1B
NT5E.1	0.00332729	1.27492	1	1	NT5E
TRIM32	0.00334311	2.00403	1	1	TRIM32
ZBTB6	0.00351815	2.4319	1	1	ZBTB6
RP11-539L10.3.1	0.00355326	2.08605	1	1	RP11-539L10.3
NBPF9	0.00356121	0.540246	1	1	NBPF9
AC145124.2	0.00384774	0.26709	1	1	AC145124.2
IFRD1	0.0038577	0.834809	1	1	IFRD1
MLLT4.1	0.00399725	1.97564	1	1	MLLT4
ATM.1	0.00405802	0.493815	1	1	ATM
TNFRSF10A.1	0.00409548	2.27471	1	1	TNFRSF10A
C2CD2L	0.00446709	0.401898	1	1	C2CD2L
STMN3.1	0.0045107	2.09345	1	1	STMN3
RFC3	0.00470151	0.328321	1	1	RFC3
ITGA3	0.00478402	1.34321	1	1	ITGA3
ACTR3B	0.00481123	0.49397	1	1	ACTR3B
MPP5.1	0.00504067	0.701267	1	1	MPP5
MYO1D	0.00568272	0.853899	1	1	MYO1D
FBXO44	0.00573352	0.689619	1	1	FBXO44
SMIM14.1	0.0062388	0.774423	1	1	SMIM14
SMCHD1	0.00640665	0.792533	1	1	SMCHD1
GNRH1.1	0.00641417	0.547167	1	1	GNRH1
CSGALNACT1.1	0.00656394	0.404677	1	1	CSGALNACT1
NAGPA	0.0070955	0.514064	1	1	NAGPA
PRMT5.1	0.00739686	1.35467	1	1	PRMT5
CLDND1	0.00796636	1.32256	1	1	CLDND1
PARP8	0.00824953	2.37888	1	1	PARP8
TPD52.1	0.00866307	0.479295	1	1	TPD52
CDK17	0.0091518	0.70437	1	1	CDK17
ZNF764.1	0.00916215	0.713913	1	1	ZNF764
IMPAD1	0.00936506	2.09222	1	1	IMPAD1
GZMK.2	9.67e-88	1.22751	4.33e-84	2	GZMK
CHI3L2.1	6.18e-82	0.520366	2.76e-78	2	CHI3L2
LGR6	1.74e-75	1.63606	7.78e-72	2	LGR6
TRAV41.2	3.8e-69	1.30397	1.7e-65	2	TRAV41
ZNF117	2.71e-65	0.562242	1.21e-61	2	ZNF117
C17orf51.1	6.91e-65	1.06179	3.09e-61	2	C17orf51
CXCR5.1	4.42e-63	1.3347	1.98e-59	2	CXCR5
TRBV7-6.1	2.93e-62	0.566343	1.31e-58	2	TRBV7-6
DKK3.2	4.92e-57	3.41005	2.2e-53	2	DKK3
TRAV12-3.1	1.16e-55	0.622283	5.18e-52	2	TRAV12-3
KIAA1958.2	1.54e-55	0.866359	6.87e-52	2	KIAA1958
NFIA.1	7.29e-55	0.515045	3.26e-51	2	NFIA
KIAA1147.1	3.64e-53	1.3866	1.63e-49	2	KIAA1147
PPARGC1B.2	7.93e-53	1.52293	3.55e-49	2	PPARGC1B
RAB11FIP4.2	2.2e-52	0.957491	9.84e-49	2	RAB11FIP4
DISP1.1	8.62e-52	0.615805	3.86e-48	2	DISP1
GTSF1.1	5.5e-51	1.28411	2.46e-47	2	GTSF1
C1orf21.1	9.79e-51	2.38701	4.38e-47	2	C1orf21
POLE2.2	1.87e-50	0.544902	8.36e-47	2	POLE2
TPCN1.1	3.39e-50	1.28503	1.52e-46	2	TPCN1
CTD-2341M24.1.1	1.24e-48	0.44326	5.55e-45	2	CTD-2341M24.1
GRAMD1C.1	1.4e-48	1.37697	6.25e-45	2	GRAMD1C
WDR90.1	2.35e-48	1.15641	1.05e-44	2	WDR90
MCM3AP-AS1.2	8.43e-48	1.16287	3.77e-44	2	MCM3AP-AS1
RP11-572M11.4.1	1.6e-47	0.559605	7.17e-44	2	RP11-572M11.4
MSC.1	2.67e-47	0.75641	1.19e-43	2	MSC
CST3.1	2.09e-45	0.597876	9.36e-42	2	CST3
RCAN2.2	5.82e-45	1.70112	2.61e-41	2	RCAN2
TRAV14DV4.2	1.4e-43	0.565272	6.28e-40	2	TRAV14DV4
USP31	1.81e-43	0.722705	8.09e-40	2	USP31
TRBV11-2.2	2.22e-43	0.758422	9.93e-40	2	TRBV11-2
RNASE4.1	2.79e-43	0.543713	1.25e-39	2	RNASE4
NXPH4.2	9.57e-43	1.73329	4.28e-39	2	NXPH4
LPCAT1.1	2.05e-42	3.1643	9.17e-39	2	LPCAT1
C10orf35.1	9.13e-42	0.618199	4.09e-38	2	C10orf35
RGPD1.2	2.86e-41	0.436017	1.28e-37	2	RGPD1
SLC26A1	4.1e-41	0.333685	1.84e-37	2	SLC26A1
ZNF555.1	4.26e-41	0.524538	1.91e-37	2	ZNF555
MLLT3.1	5.21e-41	1.70606	2.33e-37	2	MLLT3
LLGL2.1	3.97e-40	0.396954	1.78e-36	2	LLGL2
RPS27.2	4.59e-40	0.462977	2.05e-36	2	RPS27
TBX19.1	4.52e-39	0.525685	2.02e-35	2	TBX19
INTS9.1	1.06e-38	2.54316	4.74e-35	2	INTS9
CEP290	4.75e-38	0.540952	2.12e-34	2	CEP290
FAM83D.1	9.01e-38	0.72928	4.03e-34	2	FAM83D
ANKEF1.2	1.56e-37	0.760267	6.99e-34	2	ANKEF1
PTP4A3.1	2.22e-37	0.79962	9.91e-34	2	PTP4A3
P3H4.1	2.55e-37	1.17732	1.14e-33	2	P3H4
AC131056.3.1	3.73e-37	1.16357	1.67e-33	2	AC131056.3
RP3-394A18.1.2	5.4e-37	0.470722	2.42e-33	2	RP3-394A18.1
RP4-545C24.1.1	4.02e-36	0.447485	1.8e-32	2	RP4-545C24.1
HSD11B1L	4.65e-36	2.17386	2.08e-32	2	HSD11B1L
ICK.1	5.35e-36	0.372723	2.39e-32	2	ICK
PPM1N	5.66e-36	1.11278	2.53e-32	2	PPM1N
RPS3.2	8.88e-36	0.379279	3.97e-32	2	RPS3
ZNF799.1	1.08e-35	0.746959	4.83e-32	2	ZNF799
NAV2.1	1.23e-35	1.06386	5.52e-32	2	NAV2
NOMO3.2	2.25e-35	1.12538	1.01e-31	2	NOMO3
C2CD2.2	3.56e-35	1.14597	1.59e-31	2	C2CD2
ESM1.2	3.57e-35	1.33563	1.6e-31	2	ESM1
FAM157B.2	5.61e-35	0.693239	2.51e-31	2	FAM157B
BMPR1A	7.81e-35	0.450387	3.49e-31	2	BMPR1A
FBXO4.1	1.18e-34	3.16682	5.29e-31	2	FBXO4
TAF4.1	1.88e-34	1.71332	8.4e-31	2	TAF4
RARG.1	7.48e-34	0.99342	3.35e-30	2	RARG
GRK4.1	8.15e-34	1.64856	3.65e-30	2	GRK4
RP4-773N10.4	1.53e-33	0.475166	6.85e-30	2	RP4-773N10.4
TPRG1L.2	2.62e-33	1.62249	1.17e-29	2	TPRG1L
MICAL2.2	6.98e-33	1.73421	3.13e-29	2	MICAL2
CLCN3	9.45e-33	1.78484	4.23e-29	2	CLCN3
TRAM2.1	1.17e-32	1.18586	5.21e-29	2	TRAM2
PSTK.2	1.19e-32	1.45214	5.32e-29	2	PSTK
ZNF461	1.77e-32	0.459787	7.93e-29	2	ZNF461
PWWP2A	2.41e-32	0.51073	1.08e-28	2	PWWP2A
SLC35G2	8.63e-32	0.282927	3.86e-28	2	SLC35G2
S1PR2	2.39e-31	1.45317	1.07e-27	2	S1PR2
TLR3.1	4.73e-31	0.355238	2.12e-27	2	TLR3
SMARCA5-AS1.1	5.33e-31	0.308801	2.39e-27	2	SMARCA5-AS1
ZNF746	1.16e-30	0.626209	5.2e-27	2	ZNF746
PACS2.1	1.21e-30	1.57976	5.42e-27	2	PACS2
TRIO.1	1.47e-30	1.00008	6.56e-27	2	TRIO
FSD1L.2	1.6e-30	0.856409	7.15e-27	2	FSD1L
GPR157.2	1.9e-30	0.764898	8.51e-27	2	GPR157
TRAV24.2	4.57e-30	1.36577	2.05e-26	2	TRAV24
C17orf97.1	6.59e-30	0.342778	2.95e-26	2	C17orf97
MMP23B	8.92e-30	0.891328	3.99e-26	2	MMP23B
SH3PXD2A.1	1e-29	0.932117	4.49e-26	2	SH3PXD2A
LOXL1-AS1.2	1.75e-29	0.822584	7.82e-26	2	LOXL1-AS1
VPS54.1	2.02e-29	1.4008	9.03e-26	2	VPS54
WDSUB1.2	2.22e-29	0.620907	9.95e-26	2	WDSUB1
TUBB4A.1	2.48e-29	0.488651	1.11e-25	2	TUBB4A
HIVEP3.1	4.9e-29	1.55547	2.19e-25	2	HIVEP3
RAB11FIP2.1	5.15e-29	0.465219	2.3e-25	2	RAB11FIP2
LMNA.1	6.23e-29	0.831963	2.79e-25	2	LMNA
CYB5D2.1	7.4e-29	0.381544	3.31e-25	2	CYB5D2
RP11-973H7.1.2	8.71e-29	0.290262	3.9e-25	2	RP11-973H7.1
TMCC1.1	1.03e-28	1.09501	4.6e-25	2	TMCC1
PDGFB.1	1.42e-28	0.448343	6.34e-25	2	PDGFB
PATZ1.1	1.48e-28	1.27301	6.61e-25	2	PATZ1
ZNF566.1	2.89e-28	3.27012	1.29e-24	2	ZNF566
EPHA1-AS1.1	4.18e-28	0.672773	1.87e-24	2	EPHA1-AS1
BBS1.2	1.14e-27	1.95551	5.09e-24	2	BBS1
CDHR3.1	1.21e-27	1.71353	5.42e-24	2	CDHR3
SLC44A1	1.33e-27	0.255416	5.96e-24	2	SLC44A1
LINC00402.1	1.37e-27	0.681842	6.13e-24	2	LINC00402
CYP2D6.1	2.17e-27	0.558449	9.69e-24	2	CYP2D6
TRAP1.1	4.18e-27	0.66667	1.87e-23	2	TRAP1
SIRT3.1	4.83e-27	0.434617	2.16e-23	2	SIRT3
MLST8	4.96e-27	1.37621	2.22e-23	2	MLST8
IL15.1	7.22e-27	0.542477	3.23e-23	2	IL15
CCR2	9.58e-27	0.837678	4.29e-23	2	CCR2
ALKBH2.2	1.01e-26	0.553399	4.54e-23	2	ALKBH2
SOCS7.1	2.65e-26	0.461965	1.19e-22	2	SOCS7
ZC3H12D.1	4.33e-26	0.311802	1.94e-22	2	ZC3H12D
PRDM10.1	5.95e-26	0.427638	2.66e-22	2	PRDM10
NATD1.1	7.09e-26	0.358748	3.17e-22	2	NATD1
WWC3.2	9.17e-26	0.350271	4.1e-22	2	WWC3
PACSIN1.2	1.52e-25	1.51388	6.79e-22	2	PACSIN1
SLC25A43.1	2.05e-25	0.950866	9.18e-22	2	SLC25A43
NGFRAP1	2.1e-25	1.17708	9.41e-22	2	NGFRAP1
TIMELESS.1	2.25e-25	0.439422	1.01e-21	2	TIMELESS
STMN3.2	3.66e-25	0.446373	1.64e-21	2	STMN3
AGAP1.2	3.83e-25	1.27541	1.72e-21	2	AGAP1
IFT43.1	6.18e-25	0.591694	2.77e-21	2	IFT43
RP11-793H13.10.2	6.83e-25	0.646636	3.06e-21	2	RP11-793H13.10
TRAV6.1	8.28e-25	0.261101	3.71e-21	2	TRAV6
ARHGAP4.1	1.52e-24	0.336054	6.82e-21	2	ARHGAP4
CAPN10-AS1.1	1.62e-24	0.541006	7.26e-21	2	CAPN10-AS1
NEK11.1	2.71e-24	0.531242	1.21e-20	2	NEK11
KDM7A.2	3.69e-24	1.76741	1.65e-20	2	KDM7A
METTL25.2	4.74e-24	0.507493	2.12e-20	2	METTL25
BRWD3.1	6.18e-24	1.54838	2.76e-20	2	BRWD3
TAPBPL.1	6.53e-24	1.16438	2.92e-20	2	TAPBPL
EPHA1.1	8.32e-24	1.41644	3.72e-20	2	EPHA1
STAT2.2	1.37e-23	2.7365	6.15e-20	2	STAT2
SORBS3.2	2.25e-23	1.05507	1.01e-19	2	SORBS3
GTF3C4.2	3.39e-23	0.547592	1.52e-19	2	GTF3C4
ATP2B4.1	4.11e-23	0.643352	1.84e-19	2	ATP2B4
FYN.1	4.35e-23	0.969059	1.95e-19	2	FYN
GSAP.1	4.89e-23	0.354777	2.19e-19	2	GSAP
ANG.2	5.61e-23	0.684993	2.51e-19	2	ANG
MMAB.2	6.52e-23	2.32875	2.92e-19	2	MMAB
ZNF341.2	7.9e-23	0.335245	3.53e-19	2	ZNF341
PPP1R14B	8.4e-23	1.82206	3.76e-19	2	PPP1R14B
ELMO3.2	1.06e-22	0.441272	4.76e-19	2	ELMO3
LIPE-AS1	2.89e-22	0.337445	1.3e-18	2	LIPE-AS1
CTD-2026K11.4.1	3.74e-22	1.18028	1.67e-18	2	CTD-2026K11.4
ADAL.1	5.05e-22	0.950986	2.26e-18	2	ADAL
RP11-277B15.3	5.1e-22	0.675757	2.28e-18	2	RP11-277B15.3
RPS29.2	5.24e-22	0.344552	2.34e-18	2	RPS29
ZNF230.1	7.92e-22	0.524114	3.55e-18	2	ZNF230
RCBTB2.2	1.07e-21	1.24196	4.8e-18	2	RCBTB2
PCBD2.1	1.11e-21	3.50585	4.97e-18	2	PCBD2
CBY1.1	1.38e-21	1.3302	6.17e-18	2	CBY1
FBXO46.1	1.61e-21	0.684631	7.22e-18	2	FBXO46
MICALL1.1	1.67e-21	0.342556	7.49e-18	2	MICALL1
RP5-1092A3.4.2	1.87e-21	0.983428	8.37e-18	2	RP5-1092A3.4
HPS6.2	2.02e-21	0.684164	9.05e-18	2	HPS6
QTRTD1.1	4.76e-21	1.76054	2.13e-17	2	QTRTD1
GCLC.2	5.66e-21	0.506574	2.53e-17	2	GCLC
GIMAP1.1	6.74e-21	0.54383	3.02e-17	2	GIMAP1
PRR4.2	7.02e-21	3.57134	3.14e-17	2	PRR4
RP11-169D4.2	7.59e-21	0.835847	3.4e-17	2	RP11-169D4.2
SPSB2	7.96e-21	2.06036	3.56e-17	2	SPSB2
CLCF1.2	1.38e-20	1.48156	6.19e-17	2	CLCF1
RAD54L2	2.56e-20	2.93591	1.14e-16	2	RAD54L2
WDR3.1	3.31e-20	0.520034	1.48e-16	2	WDR3
OGFRL1.2	3.65e-20	0.726186	1.63e-16	2	OGFRL1
GCSH	4.09e-20	0.423572	1.83e-16	2	GCSH
PHLDB2.1	4.56e-20	0.434537	2.04e-16	2	PHLDB2
RP11-284N8.3.1	6.99e-20	0.505203	3.13e-16	2	RP11-284N8.3
GALNT7.1	7.65e-20	2.86072	3.42e-16	2	GALNT7
PYGM.1	9.16e-20	0.760189	4.1e-16	2	PYGM
AC009065.4.2	1.17e-19	0.538717	5.24e-16	2	AC009065.4
ZCCHC3.1	2.18e-19	0.520399	9.73e-16	2	ZCCHC3
VSIG8.2	2.31e-19	0.29492	1.03e-15	2	VSIG8
SENP3.1	2.92e-19	0.652561	1.31e-15	2	SENP3
BTRC.2	3e-19	1.40265	1.34e-15	2	BTRC
ZNF827	3.06e-19	0.52171	1.37e-15	2	ZNF827
ARL5B.2	3.11e-19	0.96616	1.39e-15	2	ARL5B
MAPKBP1.2	3.22e-19	0.851566	1.44e-15	2	MAPKBP1
KBTBD6.1	5.21e-19	0.296264	2.33e-15	2	KBTBD6
MREG	9.48e-19	0.596021	4.24e-15	2	MREG
GSTM3.2	9.81e-19	2.21783	4.39e-15	2	GSTM3
PIGB	1.31e-18	0.32972	5.85e-15	2	PIGB
RP11-575L7.8.1	1.43e-18	0.489606	6.4e-15	2	RP11-575L7.8
ACACB.1	1.66e-18	0.399031	7.44e-15	2	ACACB
LINC01146.2	1.89e-18	0.269731	8.44e-15	2	LINC01146
FAM104B.1	2.04e-18	1.99415	9.14e-15	2	FAM104B
RP11-6O2.4.1	2.31e-18	1.07486	1.04e-14	2	RP11-6O2.4
FXN.1	2.58e-18	1.29888	1.15e-14	2	FXN
DTD2.2	2.71e-18	3.78101	1.21e-14	2	DTD2
ADARB1.1	2.74e-18	0.439012	1.23e-14	2	ADARB1
ZNF518A.2	4.25e-18	0.539882	1.9e-14	2	ZNF518A
UBTD2.1	5.01e-18	1.15998	2.24e-14	2	UBTD2
CRAMP1	5.77e-18	1.10352	2.58e-14	2	CRAMP1
RNF170.1	5.92e-18	0.563891	2.65e-14	2	RNF170
MIER3.1	6.06e-18	2.97197	2.71e-14	2	MIER3
A2M-AS1	6.27e-18	0.6291	2.81e-14	2	A2M-AS1
MAP2K5	8.04e-18	0.610351	3.6e-14	2	MAP2K5
TEX2.2	1.01e-17	0.957468	4.52e-14	2	TEX2
R3HCC1L.2	1.27e-17	1.44299	5.68e-14	2	R3HCC1L
ZFYVE28	1.42e-17	0.413809	6.34e-14	2	ZFYVE28
IPO11.1	1.51e-17	0.834387	6.75e-14	2	IPO11
TRGV2.1	1.59e-17	0.32431	7.11e-14	2	TRGV2
TSHZ1	1.85e-17	1.39393	8.3e-14	2	TSHZ1
ZNF18.1	2.15e-17	2.47927	9.62e-14	2	ZNF18
SMURF2.2	2.37e-17	1.63547	1.06e-13	2	SMURF2
ZNF776.1	2.46e-17	1.2556	1.1e-13	2	ZNF776
BRPF3.1	2.85e-17	0.283459	1.28e-13	2	BRPF3
ZNF274.2	2.94e-17	2.04746	1.31e-13	2	ZNF274
BTN3A3.2	3e-17	0.38328	1.34e-13	2	BTN3A3
TCEB3.1	3.1e-17	1.03369	1.39e-13	2	TCEB3
HIC2.1	4.66e-17	1.41167	2.09e-13	2	HIC2
CECR7.2	6.08e-17	0.313216	2.72e-13	2	CECR7
AC090498.1.2	8.77e-17	0.277558	3.92e-13	2	AC090498.1
PPP1R3E	8.83e-17	1.10465	3.95e-13	2	PPP1R3E
TRBV5-4	1e-16	0.708834	4.49e-13	2	TRBV5-4
RAD51D.1	1.08e-16	0.597983	4.86e-13	2	RAD51D
C1orf56.1	1.09e-16	2.36088	4.87e-13	2	C1orf56
CHKB-AS1.2	1.1e-16	0.315856	4.94e-13	2	CHKB-AS1
SLC35E4.1	1.55e-16	1.27976	6.94e-13	2	SLC35E4
RREB1.2	1.68e-16	1.22615	7.53e-13	2	RREB1
MARCH9.1	1.69e-16	1.70962	7.57e-13	2	2020-03-09
BEX5	1.7e-16	0.971981	7.59e-13	2	BEX5
PAQR8	2.73e-16	1.10362	1.22e-12	2	PAQR8
ANKHD1.1	2.74e-16	0.540757	1.23e-12	2	ANKHD1
NIPAL3	2.95e-16	0.563184	1.32e-12	2	NIPAL3
NT5DC2	3.07e-16	0.678911	1.37e-12	2	NT5DC2
FBXL16	3.19e-16	0.894033	1.43e-12	2	FBXL16
CTB-31O20.2.1	4.42e-16	2.01536	1.98e-12	2	CTB-31O20.2
FPGS	6.75e-16	0.703148	3.02e-12	2	FPGS
STAT4.1	6.82e-16	0.621975	3.05e-12	2	STAT4
KMT5B	6.84e-16	0.338919	3.06e-12	2	KMT5B
GPR82.2	7.84e-16	0.431328	3.51e-12	2	GPR82
CAMSAP1.2	8.19e-16	0.952892	3.66e-12	2	CAMSAP1
FLJ37453.1	8.9e-16	1.96719	3.98e-12	2	FLJ37453
ZNF284.1	9.31e-16	0.472181	4.17e-12	2	ZNF284
ATHL1.1	1.05e-15	0.357546	4.68e-12	2	ATHL1
PTPRM.1	1.05e-15	1.12423	4.7e-12	2	PTPRM
FCMR.1	1.17e-15	1.06708	5.24e-12	2	FCMR
TEX10	1.3e-15	1.84523	5.83e-12	2	TEX10
RP11-418J17.1.1	1.54e-15	0.946709	6.87e-12	2	RP11-418J17.1
NOL9.2	1.95e-15	2.51188	8.72e-12	2	NOL9
FAM169A.1	1.99e-15	0.468316	8.92e-12	2	FAM169A
ANAPC1	2.07e-15	1.91508	9.27e-12	2	ANAPC1
GINS3.1	2.13e-15	0.417971	9.54e-12	2	GINS3
MBP.2	2.17e-15	0.519263	9.71e-12	2	MBP
SNURF.1	2.37e-15	0.69678	1.06e-11	2	SNURF
SLAMF6.1	2.38e-15	2.1283	1.06e-11	2	SLAMF6
CISH.1	2.76e-15	0.589785	1.23e-11	2	CISH
PSMG4	3.34e-15	1.25466	1.49e-11	2	PSMG4
IPP.2	3.91e-15	1.33924	1.75e-11	2	IPP
MTF1.1	3.95e-15	0.441979	1.77e-11	2	MTF1
LINC01135.2	4.24e-15	0.790138	1.9e-11	2	LINC01135
SLC11A2.2	4.43e-15	1.32601	1.98e-11	2	SLC11A2
TRBV6-2.1	5.01e-15	0.7863	2.24e-11	2	TRBV6-2
NOMO1.1	5.42e-15	0.304254	2.43e-11	2	NOMO1
RP11-244H3.4.2	5.63e-15	0.33752	2.52e-11	2	RP11-244H3.4
DHX37.2	6.09e-15	1.59524	2.73e-11	2	DHX37
C9orf69.1	7.39e-15	1.26041	3.31e-11	2	C9orf69
ANKLE2.2	8.08e-15	0.505755	3.61e-11	2	ANKLE2
LMNTD2.1	1.36e-14	0.915153	6.09e-11	2	LMNTD2
CTBP1-AS2.2	1.45e-14	1.22517	6.49e-11	2	CTBP1-AS2
CD300A	1.56e-14	0.270826	6.99e-11	2	CD300A
G2E3.1	1.62e-14	1.47803	7.24e-11	2	G2E3
RPL27A.2	1.87e-14	0.508723	8.36e-11	2	RPL27A
GAB2.1	1.87e-14	1.03739	8.38e-11	2	GAB2
RP11-219A15.1.1	2.01e-14	0.755476	9.02e-11	2	RP11-219A15.1
RP11-191G24.1.1	2.04e-14	0.761686	9.13e-11	2	RP11-191G24.1
FBXO8	2.04e-14	0.565345	9.15e-11	2	FBXO8
CCDC134.1	2.26e-14	0.821426	1.01e-10	2	CCDC134
RPL17.2	2.6e-14	0.252125	1.16e-10	2	RPL17
FKBP1B.2	2.9e-14	1.41632	1.3e-10	2	FKBP1B
PLPP2	3.52e-14	1.78626	1.58e-10	2	PLPP2
SEPN1.1	4.32e-14	0.420153	1.94e-10	2	SEPN1
TTLL4.2	4.39e-14	1.07026	1.97e-10	2	TTLL4
ANGEL1.1	4.74e-14	0.3651	2.12e-10	2	ANGEL1
XXbac-BPG181M17.6.2	5.83e-14	0.410875	2.61e-10	2	XXbac-BPG181M17.6
RPS19.2	5.86e-14	3.23645	2.62e-10	2	RPS19
HIRA.1	7.95e-14	0.710144	3.56e-10	2	HIRA
AC021188.4.1	8.75e-14	2.7301	3.92e-10	2	AC021188.4
ZNF816.2	1.05e-13	1.57744	4.68e-10	2	ZNF816
SLC29A3.2	1.25e-13	0.501064	5.6e-10	2	SLC29A3
C6orf120.1	1.27e-13	0.562387	5.68e-10	2	C6orf120
PPRC1.2	1.28e-13	0.403729	5.72e-10	2	PPRC1
BAIAP2.1	1.3e-13	0.337371	5.82e-10	2	BAIAP2
RP11-295G20.2	1.45e-13	0.250193	6.5e-10	2	RP11-295G20.2
TRIM68.1	2.17e-13	2.45355	9.7e-10	2	TRIM68
RLTPR.2	2.25e-13	1.43519	1.01e-09	2	RLTPR
SECISBP2	2.29e-13	0.626926	1.03e-09	2	SECISBP2
KIAA1328	2.83e-13	0.31748	1.27e-09	2	KIAA1328
ZNF486.1	2.86e-13	0.961164	1.28e-09	2	ZNF486
GIMAP7.1	3.86e-13	0.419112	1.73e-09	2	GIMAP7
IQGAP2	4.7e-13	0.402405	2.1e-09	2	IQGAP2
TPRN.1	5.08e-13	1.19861	2.27e-09	2	TPRN
TMEM201.1	5.71e-13	0.559859	2.55e-09	2	TMEM201
FAM213A.1	6.26e-13	0.684026	2.8e-09	2	FAM213A
PEMT	6.48e-13	2.10743	2.9e-09	2	PEMT
USP13	7.2e-13	1.24309	3.22e-09	2	USP13
MLF1	7.82e-13	0.81985	3.5e-09	2	MLF1
AC009133.12.1	7.95e-13	0.668395	3.56e-09	2	AC009133.12
NFATC2	1.08e-12	0.900211	4.85e-09	2	NFATC2
WBP1L	1.14e-12	0.88039	5.11e-09	2	WBP1L
TCOF1.2	1.2e-12	1.08666	5.36e-09	2	TCOF1
HLA-G.2	1.25e-12	1.59221	5.6e-09	2	HLA-G
SEC31B.1	1.45e-12	1.16978	6.49e-09	2	SEC31B
CFD	1.52e-12	0.92917	6.82e-09	2	CFD
SNTB2.1	1.68e-12	2.89878	7.53e-09	2	SNTB2
TRMT44	2.44e-12	1.00919	1.09e-08	2	TRMT44
CRY2.2	3.22e-12	2.78289	1.44e-08	2	CRY2
SAP30L	3.26e-12	1.10866	1.46e-08	2	SAP30L
TP53I11	3.33e-12	1.66357	1.49e-08	2	TP53I11
ZCWPW1	3.8e-12	1.57143	1.7e-08	2	ZCWPW1
RP11-286N22.8.1	3.86e-12	1.32698	1.73e-08	2	RP11-286N22.8
RP1-267D11.6.1	4.21e-12	1.23826	1.89e-08	2	RP1-267D11.6
ZNF764.2	5.8e-12	0.962374	2.59e-08	2	ZNF764
RP11-356I2.4	5.83e-12	0.64517	2.61e-08	2	RP11-356I2.4
KLRG1.2	1.18e-11	2.45676	5.29e-08	2	KLRG1
PLXND1	1.29e-11	4.52815	5.76e-08	2	PLXND1
TRDV1.2	1.41e-11	0.356203	6.32e-08	2	TRDV1
SCML4.1	1.49e-11	1.01779	6.67e-08	2	SCML4
ZNF345.2	1.57e-11	1.70087	7.02e-08	2	ZNF345
DDX52.1	1.7e-11	0.854457	7.6e-08	2	DDX52
TOX.1	1.73e-11	2.15278	7.72e-08	2	TOX
REM2.1	1.75e-11	0.308325	7.85e-08	2	REM2
FBXO33.1	1.81e-11	1.07342	8.11e-08	2	FBXO33
OCEL1.2	2.77e-11	0.902777	1.24e-07	2	OCEL1
SMG6.2	3.01e-11	2.25254	1.35e-07	2	SMG6
GPALPP1.2	3.3e-11	2.11205	1.48e-07	2	GPALPP1
RP11-35G9.3.2	3.99e-11	0.857788	1.78e-07	2	RP11-35G9.3
AGA.2	4.05e-11	0.748744	1.81e-07	2	AGA
MSRA.1	4.15e-11	0.71495	1.86e-07	2	MSRA
IL10RA	4.17e-11	0.538449	1.87e-07	2	IL10RA
PUS10.1	4.18e-11	0.92481	1.87e-07	2	PUS10
ITGA6.1	5.46e-11	0.375574	2.44e-07	2	ITGA6
PHF10.1	5.62e-11	0.773783	2.51e-07	2	PHF10
CTD-3131K8.2.1	5.89e-11	0.712215	2.64e-07	2	CTD-3131K8.2
ABCA5.2	6.1e-11	0.693883	2.73e-07	2	ABCA5
LYAR	6.53e-11	0.662226	2.92e-07	2	LYAR
EP400NL.1	6.53e-11	1.20189	2.92e-07	2	EP400NL
MLLT4.2	6.78e-11	0.388448	3.03e-07	2	MLLT4
FKBP2	6.87e-11	0.885756	3.07e-07	2	FKBP2
ABCA7.2	7.12e-11	1.88448	3.19e-07	2	ABCA7
CCDC109B.1	8.12e-11	2.82037	3.64e-07	2	CCDC109B
OAS3.2	8.62e-11	0.560151	3.86e-07	2	OAS3
TRRAP.2	9.75e-11	1.12776	4.36e-07	2	TRRAP
CYHR1.1	1e-10	1.75385	4.49e-07	2	CYHR1
CUL7.2	1.17e-10	0.344558	5.21e-07	2	CUL7
CEP44.1	1.18e-10	0.370626	5.26e-07	2	CEP44
NDOR1.1	1.2e-10	0.332703	5.38e-07	2	NDOR1
RRP7A.1	1.58e-10	0.785495	7.05e-07	2	RRP7A
ZDHHC16	1.66e-10	1.46542	7.45e-07	2	ZDHHC16
MIOS.1	1.71e-10	0.611546	7.67e-07	2	MIOS
TJP3	1.72e-10	0.992912	7.7e-07	2	TJP3
CNOT6	1.79e-10	0.371542	8.01e-07	2	CNOT6
ZNF439.2	1.87e-10	2.56091	8.38e-07	2	ZNF439
PPP1R37.1	1.91e-10	1.21389	8.57e-07	2	PPP1R37
KIAA1109.1	2.09e-10	0.464847	9.35e-07	2	KIAA1109
KIAA0430	2.6e-10	0.295351	1.16e-06	2	KIAA0430
HIC1.1	2.95e-10	0.459476	1.32e-06	2	HIC1
ZCCHC14.2	3.08e-10	0.692749	1.38e-06	2	ZCCHC14
TRIM23.1	3.14e-10	0.316883	1.41e-06	2	TRIM23
OGG1.2	3.39e-10	1.71898	1.52e-06	2	OGG1
SIL1.1	3.75e-10	0.323949	1.68e-06	2	SIL1
CTD-2012K14.6	4.31e-10	0.566156	1.93e-06	2	CTD-2012K14.6
FAAP24	4.43e-10	0.701038	1.98e-06	2	FAAP24
ZNF75A.1	5.54e-10	0.573204	2.48e-06	2	ZNF75A
PTAR1.1	6.13e-10	0.350275	2.75e-06	2	PTAR1
NAA50.1	6.16e-10	0.305946	2.76e-06	2	NAA50
TEFM.2	6.29e-10	0.851885	2.82e-06	2	TEFM
RP11-448A19.1.1	6.53e-10	0.422062	2.92e-06	2	RP11-448A19.1
C17orf96.2	6.61e-10	0.625212	2.96e-06	2	C17orf96
MT-ND3	6.8e-10	1.81491	3.04e-06	2	MT-ND3
PTER.1	7.53e-10	1.87098	3.37e-06	2	PTER
CHST10.1	8.05e-10	0.30856	3.6e-06	2	CHST10
CREBBP.1	8.22e-10	2.24702	3.68e-06	2	CREBBP
IFT22	8.7e-10	1.82935	3.89e-06	2	IFT22
ITPR1.1	8.9e-10	2.81286	3.98e-06	2	ITPR1
TPT1-AS1.1	9.12e-10	0.269724	4.08e-06	2	TPT1-AS1
DHRS13	1.03e-09	1.23551	4.63e-06	2	DHRS13
MT-ND1	1.26e-09	1.83543	5.64e-06	2	MT-ND1
TC2N.1	1.32e-09	3.14607	5.9e-06	2	TC2N
BAG5.1	1.52e-09	0.503414	6.8e-06	2	BAG5
RP11-9M16.2	1.55e-09	1.09433	6.92e-06	2	RP11-9M16.2
ZNF136	1.55e-09	0.365714	6.92e-06	2	ZNF136
TRIM35.2	1.61e-09	0.802158	7.19e-06	2	TRIM35
SUMF1.1	1.62e-09	1.21953	7.25e-06	2	SUMF1
INO80	1.62e-09	0.424155	7.25e-06	2	INO80
FOXP4.2	1.7e-09	1.57977	7.6e-06	2	FOXP4
CYP4F22.1	1.74e-09	0.264629	7.8e-06	2	CYP4F22
TTF1.1	1.76e-09	3.01063	7.88e-06	2	TTF1
FOXD2-AS1.2	1.94e-09	0.798367	8.67e-06	2	FOXD2-AS1
TCEANC2.2	2e-09	3.25454	8.97e-06	2	TCEANC2
PTPRC	2.92e-09	0.332567	1.31e-05	2	PTPRC
NCOA2.1	2.94e-09	0.685778	1.32e-05	2	NCOA2
PARP15.1	3.06e-09	1.94692	1.37e-05	2	PARP15
ABCB6.1	3.26e-09	0.825683	1.46e-05	2	ABCB6
FAM102B	3.56e-09	0.474651	1.59e-05	2	FAM102B
RP11-1399P15.1	4.41e-09	0.490483	1.98e-05	2	RP11-1399P15.1
SMYD5.1	5.45e-09	0.754096	2.44e-05	2	SMYD5
PFN2.2	5.51e-09	0.898277	2.47e-05	2	PFN2
TRANK1	5.64e-09	0.349832	2.52e-05	2	TRANK1
MACROD1	6.32e-09	0.713897	2.83e-05	2	MACROD1
MADCAM1.1	6.59e-09	1.29197	2.95e-05	2	MADCAM1
SDR39U1.1	7.03e-09	0.383134	3.15e-05	2	SDR39U1
FAM214A.1	7.53e-09	4.03439	3.37e-05	2	FAM214A
ADI1.2	7.76e-09	1.12472	3.47e-05	2	ADI1
BORCS8-MEF2B.2	7.89e-09	2.42163	3.53e-05	2	BORCS8-MEF2B
C1RL	8.04e-09	0.331591	3.6e-05	2	C1RL
DOLK	8.34e-09	1.61888	3.73e-05	2	DOLK
ZNF251.2	8.59e-09	0.863237	3.84e-05	2	ZNF251
CCR4.2	8.86e-09	0.620454	3.96e-05	2	CCR4
ENGASE.1	9.71e-09	0.886998	4.34e-05	2	ENGASE
KCNA3.2	1.06e-08	0.468931	4.75e-05	2	KCNA3
GGT7.2	1.3e-08	0.633538	5.81e-05	2	GGT7
GPAT2.2	1.34e-08	1.08023	5.98e-05	2	GPAT2
PSTPIP2	1.63e-08	0.691518	7.3e-05	2	PSTPIP2
QPRT	1.69e-08	0.722002	7.57e-05	2	QPRT
SCRIB.1	2.17e-08	1.23468	9.71e-05	2	SCRIB
CLASRP.1	2.42e-08	0.739917	0.000108329	2	CLASRP
SLC38A6.2	2.49e-08	1.86321	0.000111334	2	SLC38A6
COG6	2.7e-08	0.702263	0.000120924	2	COG6
TRIM52.1	2.85e-08	3.3378	0.00012756	2	TRIM52
COLGALT2.2	2.88e-08	1.14	0.000128724	2	COLGALT2
NBPF11.1	2.91e-08	2.4534	0.000130301	2	NBPF11
PKD2L2.1	2.93e-08	2.22182	0.000131024	2	PKD2L2
CASP8AP2.1	3.39e-08	0.322217	0.000151917	2	CASP8AP2
SKP2.2	4.06e-08	2.6934	0.000181792	2	SKP2
ITGA3.1	4.09e-08	0.535617	0.000182871	2	ITGA3
NEK4	4.2e-08	0.508866	0.000187947	2	NEK4
HERC1.1	4.77e-08	2.86213	0.000213295	2	HERC1
RPS6KC1.2	4.98e-08	1.07483	0.000222846	2	RPS6KC1
BORCS7.1	5.01e-08	0.519011	0.000224209	2	BORCS7
DAZAP1	5.33e-08	0.486805	0.00023855	2	DAZAP1
DLGAP4	5.86e-08	0.373956	0.000262395	2	DLGAP4
CRK.1	6.23e-08	3.66123	0.000278853	2	CRK
HIST1H4L	6.55e-08	0.507775	0.000293191	2	HIST1H4L
RGP1.2	6.8e-08	3.28091	0.000304148	2	RGP1
LINC01089	7.85e-08	0.699592	0.000351097	2	LINC01089
NEMF.1	8.2e-08	0.84904	0.000367123	2	NEMF
GIPR.1	8.84e-08	1.03233	0.000395616	2	GIPR
SLC16A13.1	9.41e-08	0.437923	0.00042118	2	SLC16A13
NEK10.1	9.65e-08	0.669894	0.000431644	2	NEK10
ZNF584	1e-07	0.694496	0.000449679	2	ZNF584
UBR1.1	1.02e-07	0.315341	0.000456725	2	UBR1
DIS3.2	1.04e-07	0.472323	0.000464076	2	DIS3
LRFN4.2	1.12e-07	0.723712	0.000500984	2	LRFN4
RPAP2.2	1.14e-07	2.30018	0.000511296	2	RPAP2
RP11-225N10.1.2	1.21e-07	0.260397	0.00054348	2	RP11-225N10.1
CEP68	1.26e-07	0.308209	0.000565657	2	CEP68
MRPS31	1.4e-07	0.291275	0.000624273	2	MRPS31
SNTA1	1.49e-07	0.665417	0.000664703	2	SNTA1
SNX27.2	1.53e-07	2.00299	0.000685857	2	SNX27
MT-CYB.2	1.58e-07	1.93731	0.000705287	2	MT-CYB
PDCD4-AS1.1	1.82e-07	1.09135	0.000816654	2	PDCD4-AS1
MX2.2	1.95e-07	0.565054	0.000871238	2	MX2
ITGA1	2.08e-07	1.69801	0.000932245	2	ITGA1
RP11-89F3.2.1	2.23e-07	0.327409	0.000998199	2	RP11-89F3.2
CD2AP.1	2.29e-07	1.73277	0.00102294	2	CD2AP
FAM43A.1	2.34e-07	0.6231	0.00104783	2	FAM43A
MIAT	2.34e-07	2.84418	0.00104848	2	MIAT
CXXC5.1	2.53e-07	2.25532	0.00113425	2	CXXC5
TRIM47.2	2.82e-07	0.404515	0.00126241	2	TRIM47
ASTL.1	2.92e-07	0.306584	0.0013052	2	ASTL
ADD1.1	2.96e-07	1.30551	0.00132602	2	ADD1
EFCAB2.2	3.07e-07	0.771883	0.00137427	2	EFCAB2
FLCN.1	3.08e-07	0.515139	0.00137738	2	FLCN
ZHX2.1	3.19e-07	1.80156	0.00142538	2	ZHX2
ARFGEF2.1	3.37e-07	2.88885	0.00150983	2	ARFGEF2
RUFY3.1	3.52e-07	0.734331	0.00157543	2	RUFY3
NBEAL2.2	3.76e-07	0.316977	0.00168312	2	NBEAL2
ZNF385A	4.28e-07	1.13515	0.00191321	2	ZNF385A
SRF	4.37e-07	1.04635	0.00195479	2	SRF
ZNF202.1	4.52e-07	0.377887	0.00202454	2	ZNF202
MSC-AS1.1	5.2e-07	0.32372	0.00232737	2	MSC-AS1
UBE2O.1	5.42e-07	1.34566	0.00242742	2	UBE2O
C8orf44-SGK3.1	5.43e-07	0.373849	0.00243035	2	C8orf44-SGK3
CBWD7.1	5.5e-07	0.908586	0.00246184	2	CBWD7
PAQR4.2	5.55e-07	1.95274	0.00248472	2	PAQR4
WDR19.2	5.74e-07	1.30032	0.00256899	2	WDR19
ZNF213-AS1.1	5.79e-07	1.76231	0.00259231	2	ZNF213-AS1
HS6ST1.1	5.88e-07	0.322824	0.00263268	2	HS6ST1
LRFN1.2	6.62e-07	0.346686	0.00296455	2	LRFN1
RP11-108M9.6.1	6.84e-07	0.613553	0.00306017	2	RP11-108M9.6
DSTN.2	6.9e-07	3.13893	0.00308654	2	DSTN
PDCD4.1	7.32e-07	0.452913	0.00327537	2	PDCD4
UTP6.1	7.54e-07	1.88626	0.00337526	2	UTP6
SLC22A5.1	7.92e-07	0.742951	0.00354571	2	SLC22A5
FKBP11	8.43e-07	0.558306	0.0037712	2	FKBP11
SDCCAG8.1	8.45e-07	1.5749	0.00378092	2	SDCCAG8
FBXL18	8.62e-07	0.270932	0.0038565	2	FBXL18
FAM175A.1	9.1e-07	2.24185	0.00407273	2	FAM175A
TBCEL	9.6e-07	0.464034	0.00429383	2	TBCEL
RP11-902B17.1.2	1e-06	0.559454	0.00448393	2	RP11-902B17.1
UBR5-AS1.2	1.07e-06	0.891387	0.00477403	2	UBR5-AS1
REXO1	1.1e-06	1.11761	0.00492046	2	REXO1
AACS.2	1.15e-06	0.546463	0.00516843	2	AACS
MATN1-AS1.1	1.24e-06	0.492099	0.00553436	2	MATN1-AS1
PEX6.2	1.29e-06	2.90489	0.0057534	2	PEX6
P2RY8.2	1.43e-06	0.411146	0.00637946	2	P2RY8
PISD.1	1.53e-06	0.497551	0.00684726	2	PISD
IPO4.2	1.56e-06	0.331665	0.00698647	2	IPO4
NUDT6	1.66e-06	0.329824	0.00741062	2	NUDT6
CCDC159.1	1.66e-06	1.11085	0.00743067	2	CCDC159
IFFO2.1	1.68e-06	0.461616	0.0075201	2	IFFO2
COLGALT1.2	1.69e-06	0.47865	0.0075448	2	COLGALT1
SNAI3-AS1.2	1.76e-06	0.826898	0.00787309	2	SNAI3-AS1
THOC2	1.86e-06	0.615298	0.00831517	2	THOC2
DCBLD1.1	2e-06	0.603546	0.00895955	2	DCBLD1
CDKN2B-AS1.1	2.14e-06	0.545434	0.00958194	2	CDKN2B-AS1
MGA.1	2.16e-06	0.278312	0.00968315	2	MGA
SYNE3.1	2.29e-06	0.598295	0.0102301	2	SYNE3
ANKRD11.2	2.32e-06	0.291785	0.0103754	2	ANKRD11
AKT3.1	2.36e-06	0.922842	0.0105748	2	AKT3
PGAM5.1	2.43e-06	0.331078	0.0108685	2	PGAM5
CCDC142	2.88e-06	1.3707	0.0128723	2	CCDC142
ZNF268.2	2.93e-06	2.63081	0.0131003	2	ZNF268
C19orf60	2.96e-06	0.478106	0.0132619	2	C19orf60
CLU.1	2.98e-06	0.840858	0.0133171	2	CLU
VPS13C.1	3e-06	1.80221	0.013423	2	VPS13C
POFUT2	3.29e-06	1.36994	0.0147028	2	POFUT2
PAFAH2.1	3.42e-06	0.649842	0.0153111	2	PAFAH2
IL16	3.48e-06	0.728189	0.0155774	2	IL16
CTD-2619J13.14	3.51e-06	1.46297	0.0157181	2	CTD-2619J13.14
TRAV1-1	3.66e-06	0.278109	0.0164002	2	TRAV1-1
CTD-2017D11.1.1	3.7e-06	0.419943	0.0165728	2	CTD-2017D11.1
BRI3BP	3.97e-06	0.74022	0.0177808	2	BRI3BP
GLRX5.2	4.04e-06	3.37662	0.0180915	2	GLRX5
MORC2-AS1.1	5.01e-06	0.337633	0.022403	2	MORC2-AS1
ZSWIM7.2	5.43e-06	3.90737	0.0243126	2	ZSWIM7
AES	5.98e-06	0.476716	0.0267718	2	AES
AVIL.1	6.21e-06	0.283987	0.0277852	2	AVIL
RP1-151B14.6	6.44e-06	0.282027	0.0288193	2	RP1-151B14.6
PPDPF.2	6.68e-06	0.686087	0.0298957	2	PPDPF
ITFG2.1	6.78e-06	0.961208	0.0303458	2	ITFG2
GNA12.1	7.02e-06	1.76834	0.0314194	2	GNA12
LIMS1.2	7.28e-06	0.736761	0.0325884	2	LIMS1
RNASEH1-AS1.1	7.47e-06	1.40383	0.033421	2	RNASEH1-AS1
TMEM150A.2	7.68e-06	0.756769	0.0343673	2	TMEM150A
KCTD6.1	8.04e-06	1.86384	0.0359711	2	KCTD6
CD5	8.31e-06	0.718173	0.0372006	2	CD5
IDE	9.03e-06	1.54282	0.0404305	2	IDE
CNNM4	1.04e-05	0.483584	0.046384	2	CNNM4
MMP25-AS1	1.04e-05	1.9802	0.0464172	2	MMP25-AS1
RP11-110I1.13	1.04e-05	0.709592	0.0466918	2	RP11-110I1.13
CMC1.2	1.07e-05	0.31348	0.0480883	2	CMC1
TRIM44.1	1.11e-05	2.45868	0.0495247	2	TRIM44
TCF7L2.1	1.16e-05	1.432	0.0520841	2	TCF7L2
DCAF4.2	1.22e-05	0.426159	0.0547306	2	DCAF4
RP11-159D12.2	1.27e-05	0.534187	0.0568974	2	RP11-159D12.2
HEMK1.1	1.3e-05	0.736042	0.0580574	2	HEMK1
MAK16.1	1.33e-05	1.57125	0.0597237	2	MAK16
GCLM.1	1.38e-05	0.925278	0.0616093	2	GCLM
THRA.2	1.43e-05	0.975897	0.0638997	2	THRA
MAP7D3.1	1.62e-05	1.92285	0.0723249	2	MAP7D3
ITSN1	1.75e-05	0.444501	0.0782591	2	ITSN1
ABCA2.1	1.83e-05	2.85642	0.0820737	2	ABCA2
ZDHHC20.1	1.84e-05	0.437897	0.0822883	2	ZDHHC20
TMTC3	1.84e-05	0.967247	0.0825035	2	TMTC3
PTK2B.1	1.95e-05	3.40068	0.0872994	2	PTK2B
ITPKC.1	2e-05	0.851046	0.0893687	2	ITPKC
BAZ2B.2	2.02e-05	0.516833	0.0904913	2	BAZ2B
ZNF316.2	2.24e-05	0.363131	0.1004	2	ZNF316
RP11-553K8.5	2.32e-05	0.802384	0.103706	2	RP11-553K8.5
NUP188	2.32e-05	0.298174	0.103921	2	NUP188
ELOVL4.1	2.4e-05	0.376175	0.107355	2	ELOVL4
ARL17A.2	2.46e-05	1.37184	0.109931	2	ARL17A
FKBP15	2.49e-05	0.895673	0.111585	2	FKBP15
SLC12A7.1	2.51e-05	0.900427	0.112372	2	SLC12A7
RP11-401F2.3.2	2.51e-05	0.386127	0.112527	2	RP11-401F2.3
AQP3.1	2.59e-05	0.254101	0.115973	2	AQP3
UBASH3B.1	2.68e-05	1.43731	0.12001	2	UBASH3B
CTSF.1	2.71e-05	0.470664	0.121413	2	CTSF
PDPK1	2.77e-05	1.71829	0.124012	2	PDPK1
PLCG2.2	3.05e-05	0.409419	0.136583	2	PLCG2
TNFRSF25.1	3.08e-05	0.920348	0.137935	2	TNFRSF25
ZMAT1.1	3.21e-05	1.33328	0.143691	2	ZMAT1
WDHD1	3.29e-05	1.45167	0.147188	2	WDHD1
C1orf27.2	3.34e-05	1.3008	0.149245	2	C1orf27
FLOT1.2	3.34e-05	0.495957	0.149548	2	FLOT1
C3orf62.2	3.37e-05	0.969224	0.150996	2	C3orf62
PBRM1.1	3.39e-05	2.80825	0.151687	2	PBRM1
TIA1	3.47e-05	0.449398	0.1555	2	TIA1
CHD9.1	3.79e-05	2.45967	0.169561	2	CHD9
CACFD1.1	3.8e-05	0.48465	0.169931	2	CACFD1
NFIC	3.81e-05	0.563272	0.170417	2	NFIC
LANCL2.2	3.89e-05	0.374342	0.174091	2	LANCL2
MSL2.1	4.2e-05	1.36894	0.187909	2	MSL2
KIAA1919.1	4.74e-05	1.26487	0.21197	2	KIAA1919
ALKBH4	5.03e-05	1.48974	0.225275	2	ALKBH4
HEXDC.2	5.1e-05	0.923979	0.22809	2	HEXDC
PLAC8.2	5.33e-05	0.705031	0.238383	2	PLAC8
MAFG.1	5.52e-05	1.16194	0.246908	2	MAFG
DUSP7.1	5.9e-05	0.682378	0.263921	2	DUSP7
PTRH2.1	6.02e-05	1.7681	0.269216	2	PTRH2
DXO	6.23e-05	1.02045	0.278827	2	DXO
APMAP.1	6.27e-05	0.396386	0.280613	2	APMAP
LONP2.2	6.4e-05	5.79137	0.286411	2	LONP2
CDAN1.1	6.48e-05	1.28911	0.290039	2	CDAN1
CEBPZOS	6.96e-05	0.278041	0.311619	2	CEBPZOS
SLC4A4.1	7.43e-05	2.54131	0.332601	2	SLC4A4
DRG2	7.52e-05	0.470969	0.336725	2	DRG2
ZCCHC11	7.72e-05	0.277188	0.345455	2	ZCCHC11
FRAT1.1	8.11e-05	0.783292	0.362739	2	FRAT1
RP9.1	8.42e-05	0.838823	0.376933	2	RP9
MRPS11.2	8.51e-05	0.56969	0.380778	2	MRPS11
TBCD.1	9.01e-05	0.982438	0.403012	2	TBCD
HLA-F	9.53e-05	0.368682	0.426332	2	HLA-F
MNT	9.56e-05	1.14134	0.427767	2	MNT
C9orf142	0.000100701	0.414911	0.450635	2	C9orf142
ZZEF1	0.000104726	0.471158	0.46865	2	ZZEF1
ADSS	0.000106558	1.24536	0.476848	2	ADSS
ZSCAN12.1	0.000107836	0.297595	0.482567	2	ZSCAN12
ACAD9.2	0.000112469	1.40864	0.503297	2	ACAD9
C4orf32.2	0.000122206	0.251785	0.54687	2	C4orf32
MFSD14C.2	0.000122882	0.455381	0.549898	2	MFSD14C
FXYD1.2	0.000125842	0.693896	0.563143	2	FXYD1
ST8SIA6.2	0.000126498	2.68063	0.566077	2	ST8SIA6
TAMM41.1	0.000150784	1.20126	0.67476	2	TAMM41
TAGLN.1	0.000153606	0.755871	0.687386	2	TAGLN
ADAT2.1	0.000154181	1.29589	0.68996	2	ADAT2
CD38.1	0.000163534	0.467185	0.731816	2	CD38
PXMP2.2	0.000167485	0.603813	0.749497	2	PXMP2
NCKAP5L	0.000180746	0.694847	0.808839	2	NCKAP5L
ARL8B.1	0.000180913	1.09042	0.809588	2	ARL8B
RP1-34B20.21.1	0.000185944	0.616917	0.832098	2	RP1-34B20.21
SCD5.1	0.000187323	1.70393	0.838268	2	SCD5
C5orf56.2	0.000191546	0.743424	0.85717	2	C5orf56
GCC2	0.000197549	0.280205	0.884034	2	GCC2
GIMAP5.1	0.00021365	1.48782	0.956082	2	GIMAP5
SVIL-AS1.1	0.000217664	0.347447	0.974045	2	SVIL-AS1
ATP2B1.1	0.000219865	0.380728	0.983894	2	ATP2B1
RFX1	0.000226525	1.12359	1	2	RFX1
EGLN1	0.00023189	0.296328	1	2	EGLN1
LINC00869.2	0.000246052	0.831945	1	2	LINC00869
STXBP5.2	0.000251964	0.568579	1	2	STXBP5
TIRAP.1	0.000254797	2.192	1	2	TIRAP
IFT122.2	0.000266749	0.740292	1	2	IFT122
RRAGA	0.000274608	0.640999	1	2	RRAGA
NFKB1.1	0.00027498	1.40662	1	2	NFKB1
TNPO1.1	0.000287945	0.320438	1	2	TNPO1
C1orf198.1	0.000288334	0.812861	1	2	C1orf198
TCEA2	0.00029652	0.415467	1	2	TCEA2
MTURN.1	0.000304424	0.51648	1	2	MTURN
KIF1B.2	0.000318873	0.874334	1	2	KIF1B
RRP36.1	0.000327917	0.922958	1	2	RRP36
EIF4ENIF1.1	0.000335802	1.21933	1	2	EIF4ENIF1
ZNF223.2	0.000346832	1.48124	1	2	ZNF223
AASDH.1	0.000349253	0.639084	1	2	AASDH
RIF1	0.000357617	0.456085	1	2	RIF1
EMP3.2	0.000375186	1.87902	1	2	EMP3
RBAK-RBAKDN.1	0.000381201	1.2412	1	2	RBAK-RBAKDN
ST6GAL1.2	0.000397333	3.8546	1	2	ST6GAL1
MT-ND4L.2	0.000399145	1.0343	1	2	MT-ND4L
SNX9.2	0.000425086	2.58031	1	2	SNX9
TRAV8-4.1	0.000437936	0.326109	1	2	TRAV8-4
UBE2E2.2	0.000458892	0.583116	1	2	UBE2E2
FAM102A.1	0.00048815	0.399007	1	2	FAM102A
PGLYRP2.1	0.000491838	2.06497	1	2	PGLYRP2
EOMES.1	0.000500956	1.02124	1	2	EOMES
ACAP3.2	0.000542678	2.17992	1	2	ACAP3
ACAD11.2	0.000547928	1.76867	1	2	ACAD11
DUSP19	0.000607153	1.02813	1	2	DUSP19
POLI.1	0.000616486	2.09346	1	2	POLI
USP28	0.000625863	1.05011	1	2	USP28
RP11-304L19.13	0.000651552	1.28017	1	2	RP11-304L19.13
RAB43.1	0.000659364	0.573009	1	2	RAB43
ATXN7.1	0.000692664	1.54046	1	2	ATXN7
TGFBR1.1	0.00074054	0.655343	1	2	TGFBR1
ABHD12.2	0.000784521	0.642767	1	2	ABHD12
GSE1.1	0.000785511	0.406811	1	2	GSE1
CHCHD10	0.000861328	0.439732	1	2	CHCHD10
FAM133B.1	0.000948985	0.939255	1	2	FAM133B
TDRD7.2	0.000990446	1.49226	1	2	TDRD7
CFLAR-AS1.2	0.00105405	0.585232	1	2	CFLAR-AS1
DSE.2	0.00105782	0.313934	1	2	DSE
PYHIN1.1	0.00107358	1.41382	1	2	PYHIN1
BBX	0.00113574	0.377129	1	2	BBX
LINC00987.2	0.00121251	1.01927	1	2	LINC00987
C1QBP.1	0.00126826	0.477888	1	2	C1QBP
ZNF354C	0.00131109	0.83193	1	2	ZNF354C
ZNF222.1	0.00132067	0.31273	1	2	ZNF222
NEAT1	0.00139085	0.665194	1	2	NEAT1
TMOD2.2	0.00158805	1.07122	1	2	TMOD2
PIGW.1	0.00179151	1.60447	1	2	PIGW
MCM7.1	0.00187946	0.909438	1	2	MCM7
GNGT2.2	0.00190923	0.505041	1	2	GNGT2
NLRP1.2	0.00192377	0.58327	1	2	NLRP1
RPP40.1	0.00197187	0.609048	1	2	RPP40
RRP1.1	0.00204462	0.880338	1	2	RRP1
SLC35A1.2	0.00205262	1.70342	1	2	SLC35A1
CSGALNACT1.2	0.00207543	1.96159	1	2	CSGALNACT1
RAB11FIP3	0.00215363	0.978397	1	2	RAB11FIP3
PTPN4.2	0.00216819	1.55904	1	2	PTPN4
BMF.1	0.00217381	0.498262	1	2	BMF
URGCP.2	0.00218086	0.28345	1	2	URGCP
NME3.2	0.0021851	0.253801	1	2	NME3
CCDC122.2	0.0023437	0.46182	1	2	CCDC122
TADA2B.2	0.00240411	0.789185	1	2	TADA2B
LAS1L.1	0.002566	0.901388	1	2	LAS1L
MOB3C	0.00268953	1.45152	1	2	MOB3C
KIAA0232.2	0.00285762	4.07216	1	2	KIAA0232
RP11-617F23.1	0.002959	1.05619	1	2	RP11-617F23.1
TCAP.1	0.00302916	1.03713	1	2	TCAP
C19orf44	0.00315183	0.402441	1	2	C19orf44
MSL3	0.00317802	0.708126	1	2	MSL3
TNIP3.2	0.00324396	1.15949	1	2	TNIP3
GART.1	0.0033821	0.398526	1	2	GART
TRBV25-1.2	0.0038558	0.349816	1	2	TRBV25-1
ZNF790-AS1.2	0.00398891	0.741576	1	2	ZNF790-AS1
TAF3.1	0.00414339	0.252211	1	2	TAF3
TCAF2.2	0.00415862	0.257941	1	2	TCAF2
SKAP2.1	0.00422006	0.459007	1	2	SKAP2
PHLPP2.2	0.00439651	1.78665	1	2	PHLPP2
OPN3.1	0.00476615	0.451833	1	2	OPN3
WDR44.2	0.00495178	1.61912	1	2	WDR44
TYMP.1	0.00511011	1.04525	1	2	TYMP
FAM98A.1	0.00512792	1.12494	1	2	FAM98A
ARRB2.1	0.00519907	0.28105	1	2	ARRB2
LINC00685.2	0.00546072	1.47637	1	2	LINC00685
ORAI3	0.00565781	0.838176	1	2	ORAI3
SAMHD1.1	0.00596759	0.281979	1	2	SAMHD1
RP11-355B11.2.2	0.00608065	0.389548	1	2	RP11-355B11.2
ZNF589	0.00609788	0.272758	1	2	ZNF589
POLR1A.1	0.00638039	1.37546	1	2	POLR1A
ING5.1	0.00671607	0.480022	1	2	ING5
LILRB1.2	0.00686336	1.00488	1	2	LILRB1
DNAJC13.1	0.00690505	0.579411	1	2	DNAJC13
SRM	0.00700539	1.25631	1	2	SRM
TTPAL.1	0.00701028	0.570606	1	2	TTPAL
PXYLP1.2	0.00707822	1.08333	1	2	PXYLP1
DSTYK.1	0.00718248	1.34334	1	2	DSTYK
MT-ATP8.1	0.00768927	1.76485	1	2	MT-ATP8
NEK7	0.00803057	0.744633	1	2	NEK7
RP11-46D6.1	0.00805823	0.389771	1	2	RP11-46D6.1
SEPT6.1	0.00809061	0.58702	1	2	2020-09-06
DDX55.1	0.0082072	0.389249	1	2	DDX55
SYNE2	0.00907757	0.411529	1	2	SYNE2
DMTF1	0.00944031	0.256742	1	2	DMTF1
MYCBP2.2	0.0096227	0.727647	1	2	MYCBP2
LDHA.2	3.46e-202	5.19089	1.55e-198	3	LDHA
MIF.2	1.12e-196	3.30875	5.02e-193	3	MIF
SLC2A3.3	1.22e-169	5.67732	5.47e-166	3	SLC2A3
EMD.3	1.86e-137	4.48603	8.32e-134	3	EMD
PNRC1.3	5.75e-128	5.08689	2.57e-124	3	PNRC1
EIF1.3	9.71e-127	4.54268	4.34e-123	3	EIF1
TPI1.2	1.57e-124	2.94728	7.02e-121	3	TPI1
ALDOA.1	1.39e-118	2.9968	6.22e-115	3	ALDOA
TAF1D.2	5.31e-117	5.80273	2.38e-113	3	TAF1D
SYTL3.2	1.45e-104	6.16152	6.5e-101	3	SYTL3
BHLHE40.2	1.97e-95	2.5805	8.81e-92	3	BHLHE40
BNIP3L.3	4.22e-94	2.97275	1.89e-90	3	BNIP3L
SNHG15.3	3.14e-93	5.2229	1.4e-89	3	SNHG15
DDIT4.2	3.22e-91	0.88761	1.44e-87	3	DDIT4
ZNF331.2	3.22e-89	4.59018	1.44e-85	3	ZNF331
ENO1.3	7.2e-87	3.05099	3.22e-83	3	ENO1
TUBA4A.2	2.02e-85	5.62645	9.02e-82	3	TUBA4A
HNRNPDL.3	1.15e-84	3.62755	5.13e-81	3	HNRNPDL
PGAM1.3	2.43e-84	1.91686	1.09e-80	3	PGAM1
PTMA.2	1.99e-82	3.78397	8.91e-79	3	PTMA
SNHG12.2	3.6e-81	3.71282	1.61e-77	3	SNHG12
GAPDH.3	1.95e-77	4.80212	8.73e-74	3	GAPDH
NR4A2.2	2.86e-76	2.86706	1.28e-72	3	NR4A2
P4HA1.3	6.84e-76	3.8674	3.06e-72	3	P4HA1
GPI.2	1.38e-75	4.84919	6.17e-72	3	GPI
BTG1.1	2.58e-75	3.26096	1.16e-71	3	BTG1
MTFP1.2	9.61e-75	4.71097	4.3e-71	3	MTFP1
RPL22L1.2	9.94e-74	2.23776	4.45e-70	3	RPL22L1
GUK1.1	9.49e-71	4.88748	4.25e-67	3	GUK1
STAT3.2	1.49e-70	5.478	6.68e-67	3	STAT3
PTP4A1.2	6.65e-70	5.27378	2.98e-66	3	PTP4A1
HLA-DQB1.2	1.38e-69	1.46593	6.19e-66	3	HLA-DQB1
ANKRD37.1	6.77e-68	3.64945	3.03e-64	3	ANKRD37
PGK1.2	5.74e-66	2.89818	2.57e-62	3	PGK1
ZFAS1.3	1.7e-65	0.856504	7.6e-62	3	ZFAS1
CREM.3	3.96e-65	3.01884	1.77e-61	3	CREM
SLC16A3.2	1.12e-61	0.417742	4.99e-58	3	SLC16A3
NAMPT.3	1.26e-61	5.12514	5.64e-58	3	NAMPT
CYTIP.3	3.98e-58	3.24618	1.78e-54	3	CYTIP
FAM162A.2	5.89e-58	4.60595	2.63e-54	3	FAM162A
CLEC2B.2	2.37e-57	5.20518	1.06e-53	3	CLEC2B
PPDPF.3	8.54e-57	1.4822	3.82e-53	3	PPDPF
TNFAIP3.1	1.76e-54	4.71458	7.88e-51	3	TNFAIP3
NPM1.1	1.46e-52	0.978013	6.52e-49	3	NPM1
PDE4D.2	1.32e-51	4.27612	5.89e-48	3	PDE4D
SNHG8.1	1.5e-51	0.393504	6.73e-48	3	SNHG8
RGS1.3	2.89e-49	1.63941	1.29e-45	3	RGS1
PIM3.2	1.73e-48	4.52903	7.74e-45	3	PIM3
MTHFD2.2	3.59e-47	5.11205	1.61e-43	3	MTHFD2
TNFSF4.2	7.06e-47	2.07911	3.16e-43	3	TNFSF4
CSRNP1.2	9.16e-47	2.23481	4.1e-43	3	CSRNP1
NDFIP2.2	1.22e-45	3.4848	5.47e-42	3	NDFIP2
TLR3.2	1.23e-45	0.625758	5.52e-42	3	TLR3
CLEC2D.2	3.45e-45	3.0928	1.55e-41	3	CLEC2D
PER1.2	5.71e-44	2.31095	2.56e-40	3	PER1
GPR35.1	9.46e-44	1.68957	4.23e-40	3	GPR35
GARS.3	1.11e-42	4.67009	4.96e-39	3	GARS
DDIT3.3	7.68e-42	0.867015	3.44e-38	3	DDIT3
GNG2.1	1.84e-41	0.964785	8.25e-38	3	GNG2
SLC7A5.3	1.13e-40	3.55338	5.06e-37	3	SLC7A5
FNBP1.2	7.51e-40	3.81724	3.36e-36	3	FNBP1
PKM.2	5.72e-39	1.12156	2.56e-35	3	PKM
CNIH1.1	4.87e-38	4.31084	2.18e-34	3	CNIH1
USP36.1	5.38e-38	4.9764	2.41e-34	3	USP36
IVNS1ABP.2	7.41e-38	4.20943	3.32e-34	3	IVNS1ABP
XBP1.1	8.82e-38	1.96795	3.95e-34	3	XBP1
CHPT1.3	1.04e-37	4.39284	4.66e-34	3	CHPT1
IARS.3	1.16e-37	4.29825	5.21e-34	3	IARS
CIRBP.2	2.2e-37	1.64129	9.84e-34	3	CIRBP
H3F3B.2	4.25e-37	1.8248	1.9e-33	3	H3F3B
ACVR2B.3	1.56e-36	0.883398	6.99e-33	3	ACVR2B
RNMT.1	2.16e-36	1.73562	9.65e-33	3	RNMT
SLC43A3.3	2.27e-36	2.09579	1.01e-32	3	SLC43A3
BIRC3	4.8e-36	3.48195	2.15e-32	3	BIRC3
JAG1.3	6.1e-36	1.39907	2.73e-32	3	JAG1
WSB1.2	6.5e-36	4.72762	2.91e-32	3	WSB1
RHOH	1.65e-35	3.97899	7.36e-32	3	RHOH
FOSL2.1	4.11e-35	3.93343	1.84e-31	3	FOSL2
MGAT1.2	2.67e-34	2.18262	1.2e-30	3	MGAT1
AGO2.2	3.6e-33	2.79398	1.61e-29	3	AGO2
DUSP5.2	7.1e-33	5.30482	3.18e-29	3	DUSP5
UGCG.3	8.9e-33	0.917582	3.98e-29	3	UGCG
FAM53B.3	1.34e-32	0.720744	6e-29	3	FAM53B
TRBV2.2	2.85e-31	0.617314	1.27e-27	3	TRBV2
ZNF134	3.28e-31	0.573124	1.47e-27	3	ZNF134
STK17B.1	3.59e-31	1.99849	1.61e-27	3	STK17B
EPAS1.2	3.72e-31	1.89666	1.66e-27	3	EPAS1
LRP5L.1	4.48e-31	1.52129	2.01e-27	3	LRP5L
CANX.2	7.98e-31	3.36704	3.57e-27	3	CANX
HILPDA.2	1.03e-30	2.48829	4.61e-27	3	HILPDA
ZBTB25.1	2.37e-30	1.26648	1.06e-26	3	ZBTB25
KIF21B.1	3.15e-30	1.60796	1.41e-26	3	KIF21B
DCXR.2	4.85e-30	5.00014	2.17e-26	3	DCXR
TNFRSF18.3	6.14e-30	2.729	2.75e-26	3	TNFRSF18
RPL12.1	1.18e-29	1.37311	5.29e-26	3	RPL12
TNFRSF1B.1	1.21e-29	1.57429	5.43e-26	3	TNFRSF1B
TNFRSF9.3	2.31e-29	3.3378	1.03e-25	3	TNFRSF9
GEM.2	3.62e-29	0.763821	1.62e-25	3	GEM
REL.2	3.71e-29	2.0063	1.66e-25	3	REL
SRSF3.3	3.78e-29	5.14179	1.69e-25	3	SRSF3
HNRNPLL.1	3.88e-29	2.98834	1.74e-25	3	HNRNPLL
TCAF2.3	5.29e-29	0.832926	2.37e-25	3	TCAF2
RGPD2.1	8.58e-29	4.19458	3.84e-25	3	RGPD2
AC093818.1.2	1.72e-28	2.32144	7.68e-25	3	AC093818.1
RP11-407N17.5.2	5.2e-28	0.88726	2.33e-24	3	RP11-407N17.5
ANKRD34A.2	8.85e-28	0.50305	3.96e-24	3	ANKRD34A
DNAJB9.3	1.28e-27	5.74196	5.74e-24	3	DNAJB9
RHBDD2.2	1.8e-27	5.90122	8.03e-24	3	RHBDD2
CYCS.2	3.57e-27	3.76899	1.6e-23	3	CYCS
TNFRSF4.2	3.71e-27	2.23433	1.66e-23	3	TNFRSF4
NPIPB3.1	3.76e-27	1.17234	1.68e-23	3	NPIPB3
JUNB.1	5.61e-27	2.29662	2.51e-23	3	JUNB
LINC00152.1	8.22e-27	2.66536	3.68e-23	3	LINC00152
SMAP2.1	2.32e-26	2.87971	1.04e-22	3	SMAP2
STAT5A.1	2.96e-26	3.18112	1.32e-22	3	STAT5A
STAT5B	3.08e-26	3.50464	1.38e-22	3	STAT5B
PRDM1.2	6.79e-26	2.13119	3.04e-22	3	PRDM1
RNF122.3	9.9e-26	0.684119	4.43e-22	3	RNF122
RGS2.2	1.01e-25	1.11456	4.5e-22	3	RGS2
ENO2.2	1.3e-25	2.48648	5.81e-22	3	ENO2
SELK.2	2.03e-25	0.768694	9.09e-22	3	SELK
DUSP4.2	4.44e-25	2.60683	1.98e-21	3	DUSP4
PVRL3	5.84e-25	0.616719	2.61e-21	3	PVRL3
NAB1.3	6.09e-25	4.63833	2.72e-21	3	NAB1
NANOS3.2	6.31e-25	0.421327	2.82e-21	3	NANOS3
CEBPG.3	7.46e-25	3.58555	3.34e-21	3	CEBPG
SSR3.2	1.04e-24	1.87446	4.63e-21	3	SSR3
ARG2.2	1.06e-24	4.68695	4.75e-21	3	ARG2
CTB-31O20.2.2	1.43e-24	0.552727	6.39e-21	3	CTB-31O20.2
RHOG.1	1.44e-24	1.12556	6.46e-21	3	RHOG
PRR7.3	2.15e-24	1.31613	9.62e-21	3	PRR7
SRSF7.2	2.27e-24	1.32102	1.02e-20	3	SRSF7
RAB4B-EGLN2.3	2.28e-24	1.05401	1.02e-20	3	RAB4B-EGLN2
CTC-428H11.2.1	1.1e-23	0.647523	4.93e-20	3	CTC-428H11.2
FAM210A.1	1.1e-23	2.38819	4.93e-20	3	FAM210A
GADD45B.2	1.12e-23	0.347712	4.99e-20	3	GADD45B
YES1.2	1.45e-23	4.31781	6.47e-20	3	YES1
MALAT1.1	2.16e-23	2.92932	9.65e-20	3	MALAT1
EIF4A1.3	2.25e-23	1.9688	1.01e-19	3	EIF4A1
PPARA.2	2.35e-23	1.02688	1.05e-19	3	PPARA
[truncated: 3,969 more rows]
