# Supplementary material for: Single-cell analyses identify circulating anti-tumor CD8 T cells and markers for their enrichment
Source: J Exp Med. 2021 Mar 2;218(4):e20200920. doi: 10.1084/jem.20200920 (PMC7933992; doi:10.1084/jem.20200920)
Supplement: Table S9 — shows transcript AUC performance, delineated by melanoma patient sample. [file JEM_20200920_TableS9.xlsx]

## Sheet: K409
Table S9. Transcript AUC performance, delineated by melanoma patient sample
gene	AUC
TMSB4X	0.977565
GAPDH	0.965599
TPI1	0.943283
OAZ1	0.924304
MIF	0.914857
SQSTM1	0.91421
ALDOA	0.905154
CST7	0.90192
PTPRC	0.896439
CDK2AP2	0.88037
PGAM1	0.878617
GPI	0.872302
SH2D2A	0.871451
ENO1	0.863127
BNIP3L	0.858633
NEAT1	0.851706
LDHA	0.849527
CLIC1	0.848642
CD8A	0.84745
LYST	0.841271
PDCD1	0.83705
CNBP	0.836267
SYTL3	0.836267
CNIH1	0.834139
BUB3	0.833016
APOBEC3G	0.831858
TIGIT	0.830428
ZFAS1	0.826513
CD7	0.825934
CLEC2D	0.823977
CLEC2B	0.823807
C4orf3	0.820419
HSPD1	0.816845
LINC00152	0.812794
CCDC107	0.812572
TUBB	0.811908
ACTR3	0.810955
RNASEK	0.810768
S100A11	0.807993
WIPF1	0.807551
EMD	0.807534
TMBIM6	0.805423
PTGES3	0.805338
MGAT1	0.80464
PKM	0.802325
SAMSN1	0.802053
P4HA1	0.801117
SLC3A2	0.800504
UBE2D3	0.800436
NDUFV2	0.798648
RBPJ	0.798359
MRFAP1	0.797116
RHOA	0.796997
HNRNPF	0.794121
RAC2	0.793899
LAG3	0.793031
NDUFB4	0.792538
RAB11A	0.791023
SH2D1A	0.788946
PTTG1	0.787363
PARK7	0.786052
AC092580.4	0.783108
PSMB9	0.783022
GIMAP4	0.781729
CYTIP	0.781627
PRF1	0.781473
PTPN22	0.780248
RHOG	0.778767
HLA.DPA1	0.778682
RAB8B	0.777933
SMNDC1	0.776316
IFITM2	0.774716
GABARAP	0.773507
HN1	0.771737
CAP1	0.770682
TAF1D	0.770222
AK2	0.768928
CD3D	0.768877
FAM118A	0.768588
TRMT112	0.767907
CREM	0.766818
SRGN	0.766171
NAA50	0.764332
YWHAB	0.763788
MYL6	0.762375
THEMIS	0.760843
IFI16	0.758
RGS1	0.756673
BRK1	0.756656
GSTO1	0.755651
LBH	0.755515
ARPC5	0.754885
PGK1	0.754885
DDIT4	0.754596
PPIA	0.753251
TIAL1	0.752519
IL2RG	0.752111
WSB1	0.750902
ARID5B	0.748672
GUK1	0.746613
HLA.DRB1	0.745353
LMAN1	0.744774
PAK2	0.744706
JAML	0.744604
PSMD13	0.744502
VDAC1	0.743957
RABAC1	0.7436
SKP1	0.743174
MAT2B	0.742544
MCL1	0.74251
KDELR1	0.742374
ABI3	0.742051
UBL5	0.741983
C5orf56	0.74183
CD2	0.741608
CD74	0.741012
RAD21	0.740774
SIT1	0.739004
DUSP4	0.737268
RNF181	0.736365
SNU13	0.736195
HMGN1	0.735531
SARS	0.735429
SAT1	0.733233
GBP2	0.732587
OPTN	0.732382
COX5A	0.732144
HNRNPC	0.730884
SNHG12	0.730867
TAP1	0.730697
DR1	0.730663
HLA.DQA1	0.730646
RAB27A	0.730033
CYBA	0.729778
FNBP1	0.729489
SSR3	0.727803
RUNX3	0.727378
CD96	0.727276
CD6	0.726748
TMEM50A	0.726152
MRPS6	0.725403
STIP1	0.723259
MT2A	0.72251
IK	0.722271
TUBA4A	0.72188
SLC2A3	0.721829
LCP1	0.721676
HLA.DRB5	0.721471
TNFRSF1B	0.721454
PLIN2	0.721403
PAM	0.720859
RNF19A	0.719616
HNRNPA3	0.719429
TXN	0.719429
WDR1	0.719327
DGUOK	0.718663
KDM5B	0.71851
ALOX5AP	0.717863
DAD1	0.716603
IGFLR1	0.716416
ANKZF1	0.716092
APMAP	0.715769
CMC2	0.715463
ITM2A	0.715326
MYL12B	0.715207
NAMPT	0.71376
DFNB31	0.713675
PPIB	0.713539
SEC11A	0.713284
SERF2	0.712807
SLC9A3R1	0.711939
ATP5G3	0.711343
ARMCX3	0.711156
RAP1A	0.711156
C17orf62	0.710952
ARL6IP5	0.710731
ATP5E	0.710356
PRDX1	0.710186
GGA2	0.708909
ENTPD1	0.70765
SURF4	0.706782
SUB1	0.706645
DDX17	0.70656
LGALS1	0.706458
SERP1	0.705981
CBX3	0.705709
CCL4	0.705675
ZBTB25	0.705505
SEPT9	0.705028
ZNRD1	0.70479
AC017002.1	0.704194
PSENEN	0.703649
PRKAR1A	0.703615
IKZF3	0.703326
NDUFAF3	0.702764
CNPPD1	0.702424
EZR	0.702356
NKG7	0.702049
GLRX	0.70193
NDUFB11	0.701913
OST4	0.701692
HLA.DQA2	0.701028
ZNF292	0.70062
SH3KBP1	0.700432
CLPP	0.699837
NUDCD2	0.698066
VCP	0.697947
CSTB	0.697845
CCL5	0.697692
PSMA1	0.697266
OASL	0.697028
PFKFB3	0.696517
UBXN1	0.696449
ATP6V0E1	0.695853
EML4	0.695411
R3HDM4	0.69519
BAZ1B	0.69473
LCK	0.694594
GALM	0.694407
EIF4A1	0.693862
PMAIP1	0.693845
M6PR	0.693658
SERPINB9	0.693539
CD27	0.693504
CAPZA1	0.693198
NRBP1	0.69313
PRDX3	0.692909
HLA.DQB1	0.692704
TAGLN2	0.69216
DYNLRB1	0.6917
ARF4	0.690798
SERINC3	0.689981
FYN	0.689947
MIS18BP1	0.68976
SRI	0.68976
HK1	0.689658
RAN	0.689487
ANKRD37	0.688994
KRAS	0.687717
GNG5	0.686525
S100A10	0.686338
ETS1	0.686032
ANXA5	0.685981
PSMA6	0.685742
TRIM22	0.685742
KPNB1	0.685606
UBC	0.685606
SELPLG	0.685572
CAPZB	0.685555
ARPC1B	0.684942
IRF7	0.684738
CDKN1B	0.684517
CTSC	0.684279
SNRPD3	0.684176
AD000671.6	0.684108
SLA2	0.684108
USP47	0.68387
EIF4EBP1	0.683632
PSMB3	0.682219
SUMO1	0.682117
MIR4435.2HG	0.681623
FABP5	0.681215
CSNK2B	0.680772
DYNLL1	0.680551
HAVCR2	0.6805
LSM2	0.680244
SLC16A3	0.68004
PCMT1	0.679342
CEP57	0.679189
MAP1LC3B	0.679121
TSC22D4	0.679087
FAS	0.678985
TAF15	0.678678
ZYX	0.678644
CFLAR	0.678559
NOP58	0.677657
IL2RB	0.677538
TYMP	0.677351
TPM4	0.676942
HLA.DRA	0.67684
MRPL52	0.676823
NOP10	0.676755
SASH3	0.676585
CMTM7	0.676432
AC133644.2	0.676125
TMEM258	0.676074
N4BP2L2	0.676023
RANGAP1	0.67587
ECH1	0.675819
GDI1	0.675563
RNF10	0.675393
STMN1	0.675189
IL32	0.675036
GOLGB1	0.674849
CFDP1	0.674729
SYNGR2	0.674287
MTFP1	0.674134
HTATIP2	0.6741
HM13	0.673912
FRG1	0.67347
CHST12	0.673385
ENO2	0.673197
C14orf119	0.672806
RGS10	0.672551
HSD17B7	0.672329
HNRNPK	0.672023
ANP32A	0.671989
ATP5C1	0.671716
PSMD8	0.671172
ATAD2	0.670865
ITGA4	0.670848
KMT2E	0.670542
RBM25	0.669997
BLVRB	0.669946
APIP	0.669878
HSP90B1	0.66981
RFTN1	0.669708
MIR155HG	0.669419
TRAT1	0.669316
MAP2K3	0.669299
RNF5	0.669095
MSN	0.668908
AKIRIN2	0.668516
CALM3	0.668448
EVI2A	0.66838
SLC4A7	0.668363
PDIA6	0.66821
STXBP2	0.667921
OSTC	0.667904
PJA2	0.66787
BST2	0.66758
UBE2V1	0.666865
FGFR1OP2	0.666712
DEK	0.666559
ISG15	0.666491
SNX5	0.66644
HMGB2	0.665793
GZMA	0.665486
LUC7L3	0.664159
ATP5J	0.664023
UBE2L6	0.663989
PRKCH	0.663886
INSIG1	0.663597
GLIPR1	0.663308
LSP1	0.663308
PPP3CC	0.663086
DDT	0.662916
COX6A1	0.662695
RDH11	0.662184
SNRPG	0.662014
TRAC	0.661946
STAT5B	0.661878
LRRFIP2	0.661827
PDE4D	0.661623
EIF3I	0.661606
GPR137B	0.661537
SP140	0.661469
ILK	0.661367
APOLD1	0.661163
GIMAP1	0.661078
CD82	0.660754
PIM1	0.660005
SNHG15	0.659869
ARPC3	0.659767
ATP5B	0.659512
RAD23A	0.659512
SUMO2	0.659171
KPNA2	0.658984
SOD1	0.658593
SPOP	0.658388
CD99	0.65798
GHITM	0.657963
WNK1	0.657946
ISG20	0.657929
WDR83OS	0.65769
PPP1R18	0.657418
RARRES3	0.65735
CTSB	0.657299
UIMC1	0.657282
KLRC4	0.657044
SLC25A5	0.656754
RALA	0.656601
STX4	0.656533
GNAI2	0.656516
LGALS8	0.656499
EDEM3	0.656465
POLD4	0.655563
ACADVL	0.655495
YWHAE	0.655495
SEPT7	0.655444
PTPRCAP	0.655341
CARD16	0.654984
FAM210A	0.654933
EIF2S2	0.654746
SRP14	0.654592
EIF4A2	0.654405
BAZ1A	0.654201
KANSL1	0.654167
CD70	0.654116
FNBP4	0.654082
RASGRP1	0.654065
TNFRSF9	0.654048
PDIA4	0.653929
PARP14	0.653827
UBE2N	0.653537
CRIP1	0.653044
SLC38A2	0.652669
BAZ2A	0.652533
CDK6	0.652482
RAD23B	0.652209
KIAA1551	0.652192
DENND2D	0.651903
ATP2B4	0.651784
PCED1B	0.651529
RBX1	0.651409
TMEM59	0.651392
TANK	0.65129
WDR37	0.651222
CYCS	0.650967
VDAC3	0.650933
COX7B	0.650916
HLA.A	0.650712
SHFM1	0.650643
ALDOC	0.650507
GABARAPL2	0.650031
CD63	0.64998
SLAMF1	0.649741
NAPA	0.649537
CALCOCO2	0.649469
ZEB2	0.649146
DCAF7	0.648992
DNAJA2	0.648941
TNIP1	0.648907
RASSF1	0.648584
CALM2	0.648039
MRPL20	0.647903
SLC38A1	0.647903
POMP	0.647801
SERPINB1	0.647733
TMOD3	0.647648
SLFN5	0.647614
TMBIM1	0.647545
LSM12	0.647477
DGKA	0.647171
CTR9	0.647154
COTL1	0.647086
CXCR4	0.647001
SSR1	0.646984
BATF	0.64695
RNASEH2B	0.646848
OAS2	0.646575
CYB5R3	0.646541
PRMT1	0.646473
ATXN1	0.646422
PPP4R2	0.646371
CDCA7	0.646354
UBE2B	0.646167
ACP5	0.646013
ERP44	0.645962
CD53	0.645707
CBX1	0.645639
ARL6IP1	0.645486
YPEL3	0.645452
SARNP	0.645435
GRB2	0.645299
CCDC124	0.64506
RPA3	0.645009
THRAP3	0.644856
PFKP	0.644788
CPNE1	0.644447
DRAP1	0.644294
ARPC2	0.643971
SLA	0.643835
NSF	0.64363
PCNP	0.643596
GNG2	0.643511
TMEM107	0.643494
UBE2D2	0.642847
H2AFZ	0.642388
PSMA5	0.64232
C11orf98	0.642184
MTCH1	0.642132
ATP6V0B	0.642115
FAM3C	0.641962
HSPE1	0.641911
NDUFS5	0.641911
THAP4	0.641758
SH3GLB1	0.641639
PAIP2	0.64152
CKS2	0.641298
COX6B1	0.641281
MUM1	0.641213
PSMB10	0.640924
CCNT2	0.640856
CD8B	0.640754
STAT3	0.640703
UNC45A	0.640107
ITM2C	0.640005
HIF1A	0.639988
PSMB1	0.639903
PPDPF	0.639579
MYCBP2	0.639307
NFAT5	0.639069
AFTPH	0.639035
PSMB8	0.638966
FKBP8	0.638779
C1orf50	0.638541
TM2D3	0.638422
NDUFB10	0.638405
PSMA7	0.638405
AP2S1	0.638388
CRTAM	0.638388
UPF3B	0.638354
PNRC1	0.637945
AP2A1	0.637911
IRF3	0.637894
ACSL5	0.637639
UBA2	0.637486
SEPT2	0.637469
PSME2	0.637298
VPS28	0.637247
LBR	0.637111
ELOVL5	0.637094
GZMB	0.636992
STAT1	0.636566
COPB2	0.636447
JAKMIP1	0.636141
CD3G	0.636073
SPSB3	0.635902
BAK1	0.635749
BCL2L11	0.63563
TXNL1	0.635477
SMG1	0.635154
TOMM20	0.635137
RAB10	0.635119
RBM4	0.635085
H2AFJ	0.635017
TGIF1	0.634966
ARHGAP30	0.634932
TMEM167B	0.634864
RSRP1	0.634728
KCNAB2	0.634643
IRF2	0.634609
VAMP5	0.634592
GIMAP7	0.634388
NPM1	0.634251
NDUFB1	0.634149
HIST3H2A	0.634047
HERPUD1	0.633928
UQCR10	0.633928
ATP5H	0.633179
NCKAP1L	0.632753
SRSF4	0.632685
FAM96B	0.632651
PA2G4	0.632481
PABPN1	0.632345
SUDS3	0.632056
ATP1B3	0.632039
PLP2	0.631987
C11orf73	0.631936
ATRX	0.631868
ROMO1	0.631783
POLR2E	0.631545
NDUFA6	0.631358
NMD3	0.631341
RALGDS	0.631307
ACOT9	0.631273
HK2	0.630932
WDR54	0.630864
OSTF1	0.630762
HIST1H1C	0.630711
SNX6	0.63066
SPCS2	0.63066
CORO1B	0.630251
VPS36	0.630251
HILPDA	0.630217
ADGRE5	0.6302
ARRB2	0.629945
CXCR6	0.629775
SF3B3	0.629672
CD200R1	0.629638
ATF7IP	0.62957
MVP	0.629485
STK4	0.629434
VASP	0.62923
ITGAE	0.629213
SEC14L1	0.629196
GFOD1	0.629179
TRG.AS1	0.629179
GATSL3	0.628992
WIPI2	0.628907
CLTA	0.628668
PTMA	0.628549
AARS	0.628021
CHSY1	0.628021
BUD31	0.62797
ZMYM2	0.627358
BRD2	0.62717
EIF3J	0.627102
CHORDC1	0.626949
STAT5A	0.626949
CSNK1A1	0.626813
NDUFB3	0.626694
DCXR	0.62654
PCBP1	0.626523
SRA1	0.626472
HIST1H4C	0.626421
ANXA6	0.6262
PIK3R1	0.626166
MITD1	0.626132
ZNF24	0.626115
FBXO11	0.625809
PRPF38B	0.625298
AZI2	0.624923
TRABD	0.624821
PPP1R2	0.624736
WAS	0.624719
CCNG2	0.624651
P2RY10	0.624464
NT5C3A	0.624379
MTHFD2	0.624328
PDCD5	0.624311
RP11.620J15.3	0.624294
ANKRD11	0.624191
RALGAPA1	0.624157
KDM3A	0.624038
IQCB1	0.623868
ARHGEF2	0.623851
G3BP1	0.623766
PPP1R15A	0.623511
IDH2	0.62346
PHTF1	0.623323
APOBEC3C	0.623068
MECP2	0.622983
AZIN1	0.622881
FKBP15	0.622847
ZNF267	0.62283
SRSF2	0.622779
CAPRIN1	0.622745
PHF3	0.622455
PSTPIP1	0.622387
GLRX2	0.6222
LRRC42	0.6222
TRGV3	0.62174
ZNF410	0.621706
SNRPD2	0.621672
STX6	0.621553
STX5	0.621417
PPP2R1A	0.621332
VKORC1	0.62123
MRPL51	0.620991
TIA1	0.620923
APBB1IP	0.620906
CD38	0.620872
KIAA1191	0.620821
MTHFD1	0.62077
NEK7	0.620685
EOMES	0.6206
SENP7	0.6206
TCEA1	0.6206
SYTL2	0.620532
RSBN1L	0.620515
SH3BGRL	0.620413
RLF	0.620362
NBR1	0.620345
POLR2M	0.620293
PPIL3	0.6198
GATAD2B	0.619766
E2F3	0.619681
PKIA	0.619613
CCT2	0.61951
CD28	0.619408
HNRNPR	0.619357
CCT4	0.61934
PPP2R5C	0.61934
FARSA	0.619119
ITPRIPL1	0.619119
LCMT1	0.618983
TMED9	0.618983
RPF2	0.618881
CRCP	0.618864
LANCL1	0.618813
MCMBP	0.61871
TTC33	0.618642
SNAPIN	0.618557
JOSD1	0.618268
CSK	0.618217
SLC2A1	0.617944
NR2C1	0.61791
RILPL2	0.617842
SEC24A	0.617842
RFFL	0.617757
ATP5I	0.61757
BACH1	0.617536
HNRNPLL	0.6174
PYHIN1	0.617247
SSNA1	0.617213
YWHAH	0.617178
SRSF11	0.616923
OAZ2	0.616617
LSM10	0.616395
S100PBP	0.616395
SPTBN1	0.616344
CD5	0.616157
MDH1	0.616038
CNIH4	0.615595
UBA1	0.615255
SUPT20H	0.615238
LINC00969	0.615119
AKR7A2	0.615102
REEP5	0.615102
DNAJC25	0.615085
UBAP2L	0.615034
RIN3	0.614778
RAB1B	0.614761
ETNK1	0.614744
CHTOP	0.614727
GDI2	0.61471
STARD7	0.614693
MARCH7	0.614659
PHIP	0.614574
DPF2	0.614489
CGGBP1	0.614472
MADD	0.614387
WDR33	0.614268
ACTR10	0.614234
PLEKHA2	0.6142
GART	0.614115
GDE1	0.613978
ASXL2	0.613944
ST6GALNAC4	0.613774
COPZ1	0.613621
MARK3	0.613553
WHSC1L1	0.613297
ENSA	0.61328
DNAJC1	0.613144
SNAP23	0.613042
DNPEP	0.613042
TSPO	0.612974
HTRA2	0.612889
ITK	0.612702
VTI1B	0.6126
ORAI1	0.612549
ARFGAP3	0.612412
CNOT6L	0.612412
STAMBP	0.612276
VAV1	0.612242
REXO2	0.612174
TOP1	0.611748
ESYT1	0.611697
SAT2	0.611646
NCOR1	0.611595
STIM1	0.611408
CMTM6	0.611323
RANGRF	0.611221
IFI27L2	0.611187
LPXN	0.61117
RXRB	0.611119
PNN	0.611085
CCND2	0.61088
CYB5B	0.61088
DDX39B	0.61088
VPS37A	0.61071
CD151	0.610659
SUPT4H1	0.610557
BTN3A2	0.610506
ZNF581	0.610472
EVI2B	0.610387
GGA1	0.610319
MRPS16	0.610268
TIMM17B	0.610251
FYB	0.610182
ODF3B	0.609927
ZC3H11A	0.60991
B4GALT1	0.609893
IP6K1	0.609893
SLC35B2	0.609655
GRSF1	0.609638
RBM6	0.609348
ARMC1	0.609263
MLEC	0.609246
TCIRG1	0.60911
TRAPPC1	0.60911
MPG	0.608906
MYCBP	0.608685
ID3	0.608293
ERO1A	0.608191
SEC61B	0.60814
UBL4A	0.608123
MX1	0.608106
TMEM134	0.608038
CAPZA2	0.608004
HDDC2	0.60797
IMP3	0.607919
AGPAT5	0.607885
PTEN	0.607868
KIF2A	0.607629
MDP1	0.607476
ING4	0.607391
RBBP7	0.607153
DECR1	0.607084
TRIM4	0.607084
UBE2E3	0.607033
NCBP2	0.606965
TMEM170A	0.606897
CTSD	0.606812
ANP32B	0.606795
FUT11	0.606727
DDX19B	0.606574
VRK3	0.606506
TRAF1	0.606472
CHMP2A	0.606455
SAR1A	0.606438
SMCHD1	0.606438
UBE2V2	0.606438
SSH1	0.606336
MYO1G	0.606148
SNAP47	0.606012
SQRDL	0.605995
NAGPA	0.605961
HBP1	0.605944
AHI1	0.605842
TRIM11	0.605553
PSMB2	0.605518
NUDT1	0.605501
FAM127A	0.605501
TMEM183A	0.605484
MRPL27	0.60545
RPN1	0.605382
NUMB	0.605365
PPME1	0.605246
TRAFD1	0.605212
UQCRB	0.605212
PHF11	0.605195
SOCS4	0.605042
ZBED2	0.604974
FAM162A	0.604582
CMIP	0.604548
F2R	0.604378
SYNJ1	0.60431
ASB2	0.604293
ID2	0.604259
RASSF7	0.604259
DENR	0.604225
CITED2	0.604225
KLRD1	0.604208
TERF2IP	0.604174
ARHGDIB	0.604157
HAUS6	0.604157
CSTF1	0.603918
PIH1D1	0.603884
CALR	0.603697
HLA.G	0.60368
XCL2	0.60368
RLIM	0.603646
LRMP	0.60351
CRTC2	0.603442
UCKL1	0.603442
VEZT	0.603425
RP11.314N13.10	0.603323
SLC27A2	0.603323
PAFAH1B1	0.603306
DYNLT1	0.603255
BZW1	0.603238
SYAP1	0.603238
OXSR1	0.603221
BIRC3	0.603186
ANAPC16	0.603135
VCAM1	0.60305
CCT6A	0.602897
MRPS15	0.602812
NEMF	0.602795
EVL	0.602676
LAYN	0.602625
MKRN2	0.60254
TMX3	0.602506
NUTM2A.AS1	0.602438
UBAC2	0.602438
SLC2A8	0.602352
TATDN1	0.602352
PHF23	0.602284
MTRNR2L12	0.602233
RAB35	0.602216
CLN3	0.602131
SUPT6H	0.602131
BNIP3	0.602114
VPS35	0.602114
GADD45GIP1	0.602012
EID1	0.601995
LAT	0.601995
EIF1AY	0.601876
VPS13C	0.601859
CDC26	0.601808
CLNS1A	0.601757
AIM2	0.601706
FERMT3	0.601706
ITGA1	0.601706
OAS1	0.601569
MTF2	0.601518
RNF187	0.601518
PSMC6	0.601348
GLUD1	0.601314
IVNS1ABP	0.601263
TPP1	0.60111
VMA21	0.60111
ZNF786	0.601059
EIF5B	0.600957
PRR13	0.600957
ODF2L	0.600889
SIRPG	0.600837
MANF	0.600667
PRDX6	0.600599
PPP3R1	0.600548
PDCL3	0.600446
TRIM13	0.600412
PHLDA1	0.600208
TNFAIP1	0.600089
DERL1	0.60002
AAMP	0.599986
PQBP1	0.599986
TRAV14DV4	0.599935
SMAP2	0.599867
WARS	0.599799
SHKBP1	0.599714
C12orf75	0.599459
ARID2	0.599374
RAB1A	0.599306
TMEM179B	0.599203
RP11.575L7.8	0.599118
ERP29	0.598948
SNX3	0.598727
NDRG3	0.59854
RP11.325F22.2	0.598471
DCAF11	0.598454
CCDC137	0.598233
SRRT	0.598233
HLA.DPB1	0.598046
CCT5	0.597944
PGM1	0.597791
SLC50A1	0.597671
PFDN2	0.597535
SHISA5	0.597535
RFXANK	0.59745
XXbac.BPG32J3.22	0.597433
CPNE3	0.59728
IFNG	0.597212
CHCHD1	0.597195
TRGV7	0.597076
MATR3.1	0.597042
AIP	0.597025
ATG9A	0.597025
BLZF1	0.596922
DOCK8	0.596922
ATPIF1	0.59682
MLH3	0.596786
EIF3A	0.596633
PAAF1	0.596531
SNAI3	0.596531
HIST1H4J	0.596429
RNF113A	0.596412
SAR1B	0.596412
BCKDHA	0.596395
PPP4C	0.596395
ZMYM5	0.596395
MED13	0.596361
VAMP8	0.596344
MEF2D	0.596242
ATP5L	0.596208
POM121C	0.595986
SURF2	0.595969
SZRD1	0.595884
SLFN12L	0.59585
REL	0.595697
RNF135	0.595697
SLC25A1	0.595595
CALHM2	0.595578
DSCR3	0.595305
MRPS36	0.595288
THOC2	0.595271
MTDH	0.595186
HAGH	0.595101
ZDHHC3	0.594999
CXorf40A	0.594914
MYO1F	0.59488
PNPLA2	0.594812
HSD17B11	0.594556
RNF34	0.594556
PSMB6	0.594522
UQCRH	0.594505
ELF1	0.594454
PTPN11	0.594403
CCPG1	0.594335
ARL3	0.594267
NRDC	0.594216
CD247	0.594148
ATF4	0.594131
GCLM	0.594131
EIF2S1	0.593876
THEM6	0.593876
PTMS	0.593859
PANK2	0.593841
COX20	0.593739
DNMT1	0.593671
MYL6B	0.59362
SLC7A5	0.593552
ATF2	0.593552
IER3IP1	0.593552
SF3A2	0.593552
FBXW5	0.593416
ZC3HAV1	0.593382
ATG3	0.59328
STK32C	0.593246
NUDT21	0.593229
TRIP11	0.593178
CLK3	0.593161
SMARCA5	0.593144
MRPL32	0.593041
RNF170	0.592973
SKA2	0.592973
TMED3	0.592973
SSRP1	0.592956
ADAMTS6	0.592905
CCDC64	0.592871
CMC1	0.592871
NDUFA2	0.592854
RP11.1094M14.11	0.592769
GPBP1	0.592735
IMMT	0.592701
CTLA4	0.592633
SCAF1	0.592582
OXR1	0.592531
PIM2	0.592514
PTK2B	0.592412
KLRK1	0.592361
LGALS3	0.592344
MEA1	0.592258
HDAC2	0.592241
EP300	0.592173
FAM96A	0.592071
CDKN2C	0.591935
TBC1D22A	0.591833
UBA3	0.591697
RNF14	0.591612
YIPF4	0.591612
TMUB2	0.591527
UQCRC2	0.591509
TRPC4AP	0.591373
C1orf43	0.591356
RAVER1	0.591356
AFAP1	0.591305
BSG	0.591288
SPON2	0.591288
WBP2	0.59122
NAA38	0.591203
CFAP36	0.591169
USP37	0.591152
C2CD5	0.591101
MOB1A	0.591101
ADH5	0.591084
CH507.9B2.3	0.591016
FYCO1	0.590829
ARHGAP25	0.590812
APOL6	0.590761
LRP10	0.590744
KLHL21	0.590726
HAUS1	0.590641
PREB	0.590641
RANBP3	0.590641
SCAF11	0.590624
HSPA13	0.590539
RUNX1	0.590471
BICD1	0.590352
HDLBP	0.590284
TAF12	0.590233
UHRF2	0.590233
TRIM69	0.590182
GNLY	0.590131
DBI	0.59008
UBE2A	0.59008
APOBEC3H	0.589961
CCDC115	0.589858
GIMAP2	0.589858
CNPY3	0.589824
MRPL14	0.589756
XRCC5	0.589722
ABI2	0.589671
VDAC2	0.589637
BAG1	0.589552
SAMD9	0.589484
DUSP2	0.589416
COX14	0.589246
MRPL10	0.589246
HLA.DMA	0.589178
TCHP	0.589143
DNASE2	0.589024
GTPBP1	0.588854
RQCD1	0.588599
CYSTM1	0.588582
CRELD1	0.588565
ZFP14	0.588565
SNX20	0.588497
C20orf24	0.588429
KMT2A	0.588207
RABEP1	0.588207
TCEB2	0.588156
RNF149	0.588088
TMEM214	0.588054
BFAR	0.588037
PRMT9	0.587952
NDUFS7	0.587884
TMEM256	0.587867
ST3GAL1	0.58785
FAM60A	0.587799
STX17	0.58768
PTPRJ	0.587594
CKAP5	0.587526
MCOLN2	0.587475
NAA10	0.587475
TRAPPC5	0.587475
RAB29	0.587424
VPS8	0.587407
PRKDC	0.58739
IL21R	0.58722
ISCU	0.587118
WASF2	0.58705
EMP3	0.587033
TRBC2	0.586914
SMC3	0.586897
SDHAF1	0.586828
PRELID3B	0.58676
PRPF19	0.586675
SNHG7	0.586675
ZNF585A	0.586675
CRIPT	0.586624
DDI2	0.586539
COPS5	0.586522
CTAGE5	0.58642
FTH1	0.586335
NMRAL1	0.586335
BHLHE40	0.586233
SS18L2	0.586165
DNAJC14	0.586114
ARHGEF3	0.586097
MEAF6	0.586097
DNPH1	0.58608
RPL22L1	0.586045
TMEM50B	0.586028
TBCK	0.585977
ZC3H18	0.585926
GOLGA2	0.585926
ANXA1	0.585909
RUBCN	0.585892
VPS72	0.585892
DDX46	0.585875
CBWD1	0.585841
ZMAT2	0.58579
LCP2	0.585739
PAICS	0.585739
DDRGK1	0.585637
MAP1LC3A	0.585637
CSNK1G1	0.585552
HIST2H2AA4	0.585484
TBCCD1	0.585467
CDC42SE1	0.585399
SP100	0.585399
MTSS1	0.585382
TOX	0.585262
ZMAT5	0.585143
PSMA3	0.585041
ZNF131	0.585024
NDUFS8	0.584922
FOSL2	0.584803
DCAF8	0.584786
KRIT1	0.584701
ENY2	0.584684
CCDC71	0.584616
DNTTIP1	0.584496
TRIM28	0.584462
IDH3G	0.584394
DCP2	0.584258
P4HB	0.584173
GOLGA7	0.584088
PSIP1	0.583986
EIF1AX	0.583969
AKAP13	0.583884
TMEM205	0.583782
ZNF224	0.583748
PPP1CC	0.583731
DPP8	0.583662
PPP1R10	0.583594
RABEPK	0.583594
IFI6	0.583577
PRKCQ	0.583509
TXNDC15	0.583441
GSTP1	0.583356
SLBP	0.583322
YIPF3	0.583271
DNAJB2	0.583237
PPP6C	0.58322
RNMT	0.583203
LINC01420	0.583169
KRCC1	0.583135
BAX	0.583101
CLDND1	0.583101
GSPT1	0.583084
MRPS18B	0.583084
MED28	0.582879
PDE6D	0.582675
USP5	0.582556
PNKD	0.582505
CANX	0.582488
UHRF1BP1L	0.58242
FAM3A	0.582386
YARS	0.582352
TPGS1	0.582216
RAB9A	0.582199
PARP1	0.582147
ACP1	0.582011
SDF4	0.581977
C12orf65	0.58196
GSS	0.58196
RGS19	0.58196
RANBP2	0.581943
KLHL24	0.581909
LAMTOR2	0.581909
S1PR4	0.581909
PFDN4	0.581858
MT.CO1	0.581773
NAP1L4	0.581756
AP3S1	0.581739
ERVK3.1	0.581688
GARS	0.581569
CEACAM21	0.581416
SRP54	0.581381
TPGS2	0.581364
KATNBL1	0.581194
ITGB7	0.581075
PPM1G	0.581058
DEDD	0.581024
STARD3NL	0.58099
TUBA1B	0.580871
MPST	0.580854
TRADD	0.580854
HINT1	0.580837
ITGB1	0.58082
TTF2	0.580803
GYG1	0.580701
KIAA0391	0.580684
C5orf24	0.58065
COPE	0.580616
DHRSX	0.580616
TRMU	0.580616
GTF2H5	0.580547
RSL24D1	0.580445
TIPRL	0.580377
ANO6	0.580343
VGLL4	0.580309
RBM42	0.580088
ZNF706	0.580071
EHMT2	0.580037
ANXA2	0.579969
MGST3	0.579918
PCMTD1	0.579901
HCFC1R1	0.57985
PSMA2	0.579833
MRPL17	0.579781
TRAF5	0.579764
SHOC2	0.579713
TSPAN17	0.579645
RAB8A	0.579628
RWDD4	0.579458
CHERP	0.57939
YTHDC1	0.579373
GALNT2	0.57922
YWHAZ	0.579135
BMI1	0.579118
ZNF622	0.579101
INPP5K	0.579067
POLR2F	0.579015
ASH1L	0.578913
CNN2	0.578845
TMEM57	0.578811
MRPL39	0.578794
ZNHIT1	0.578777
NCOA3	0.57876
USP48	0.578692
CXCL13	0.578658
PTPRN	0.578624
BRWD1	0.578403
CAND1	0.578335
NCOA4	0.578335
BMF	0.578301
LMNB1	0.578301
TTC39C	0.578284
ARG2	0.578266
MYO1E	0.578266
TMEM87B	0.578215
TNFSF10	0.578181
SPG7	0.578164
DDX52	0.578147
MFSD10	0.577943
PIGS	0.577892
SAMD3	0.577892
SIGMAR1	0.57779
TRIM38	0.577722
HMOX1	0.577688
TMEM11	0.577586
ARRDC3	0.577552
RBM33	0.577501
CCT8	0.577432
ADAM8	0.577347
ATL2	0.577313
TMEM165	0.577262
OSBPL2	0.577245
SSB	0.577177
EXD3	0.577109
TBK1	0.577109
USO1	0.577109
NFKB2	0.577075
H2AFX	0.577041
USP3	0.577024
AC069363.1	0.577007
TMX4	0.576973
BRMS1	0.576922
THOC1	0.576922
CBWD5	0.576871
CACYBP	0.576854
DAXX	0.576718
PMEPA1	0.576683
UNKL	0.576598
XAB2	0.576496
CDK2	0.57636
NUDT22	0.57636
NSD1	0.576224
TRBC1	0.576207
LSM1	0.576139
CCNI	0.576088
RP11.553K8.5	0.576037
TNFRSF12A	0.576037
TRAV22	0.576037
PPP2R2B	0.575917
AAGAB	0.575883
TRBV24.1	0.575866
SCD	0.575832
CARD19	0.575815
C18orf8	0.575798
GEM	0.575781
AKAP5	0.575713
GK	0.575713
MRPS34	0.575713
NGLY1	0.575662
HLA.B	0.575628
HMGN4	0.575594
TMEM126B	0.57556
LSM8	0.575543
NONO	0.575492
TBX21	0.575492
KMT2C	0.575305
DHRS7	0.575288
CDC37	0.575237
ABHD6	0.575066
LRWD1	0.575066
FCHSD1	0.575049
GPR155	0.574964
MIF4GD	0.574947
CCSER2	0.57493
ERAP2	0.574913
MED8	0.574913
TMEM9	0.574845
DMXL1	0.57476
RSU1	0.574743
LINC00847	0.574641
RPS6KA3	0.574641
LRRC58	0.57459
TDP1	0.574522
CPT1A	0.574437
SEC61G	0.574437
SACM1L	0.574351
GEMIN6	0.574096
HSPA8	0.574011
KCNA3	0.573858
RAD50	0.573858
SLC5A3	0.573807
SRSF3	0.57379
LITAF	0.573739
ZNF146	0.573688
CTB.58E17.1	0.573671
KAT5	0.57362
EXOC5	0.573603
ABRACL	0.573568
SEC24C	0.573551
CCDC47	0.573483
TAGAP	0.573483
SLC25A36	0.573466
C4orf48	0.573449
CCL3	0.573449
PLEKHA8	0.573449
SDCBP	0.573415
CDKN3	0.573398
MORC3	0.573364
MZT2A	0.573245
STXBP3	0.573211
TCF25	0.573211
TNFRSF18	0.573177
UGCG	0.573177
TMEM43	0.57316
TMF1	0.573143
IFIT3	0.573126
SERTAD1	0.573126
CCL4L2	0.573109
EZH2	0.573092
NOLC1	0.573092
IQGAP1	0.573075
ARAP2	0.573058
SRSF7	0.572973
ZNF460	0.572905
HIST1H2AC	0.572871
RP11.798M19.6	0.572751
DGKZ	0.572649
LIMS1	0.572615
ADIPOR2	0.572581
MAEA	0.572581
OS9	0.572564
ARL16	0.572513
MGA	0.572513
FANCA	0.572479
HNRNPU.AS1	0.572479
UQCRC1	0.572479
GIT2	0.572462
COA3	0.572428
RCOR3	0.572411
CEP57L1	0.572377
OGT	0.572224
TTC9C	0.572156
LMAN2	0.571951
POLR2B	0.571849
FAM216A	0.571832
SRGAP2	0.571832
PCID2	0.571815
SDF2	0.571764
ZNF600	0.571747
TSPAN5	0.57173
CNDP2	0.571679
MAPK1	0.571662
NELFE	0.571645
PLPP1	0.571543
RNF115	0.571526
ARHGAP35	0.571509
ICOS	0.571492
CD2BP2	0.571475
PRRT1	0.571458
PBDC1	0.571373
RP11.345J4.5	0.571356
CDC42SE2	0.571253
RPA1	0.571219
APLP2	0.571202
ARL13B	0.571185
RALBP1	0.571134
GNA15	0.570947
TXLNA	0.57093
MED11	0.570862
SAMD4B	0.570862
SIMC1	0.570862
ACAP1	0.570811
ARHGAP11A	0.570811
LINC00657	0.570811
MTMR4	0.570811
CARHSP1	0.570692
GCHFR	0.570624
APAF1	0.570573
PELO	0.570573
HSBP1	0.570539
SNAPC3	0.570539
SMC2	0.570488
SLC30A7	0.570453
HEBP1	0.570436
SNRNP200	0.570436
PMS1	0.570385
BAG6	0.570351
PHKG2	0.5703
CHP1	0.570249
SMS	0.570215
DLD	0.570113
SCO2	0.570113
ANP32E	0.569994
USP8	0.569977
CPSF2	0.569892
INTS9	0.569892
ACTA2	0.569841
FASTKD1	0.569841
HIPK2	0.569841
SNRPA	0.569841
GLA	0.569739
TRIB3	0.569705
BET1L	0.569687
OLA1	0.569636
CASP4	0.569602
KPNA1	0.569602
EIF4G3	0.569568
GNB1L	0.569517
LRIG1	0.569517
SERBP1	0.569517
SPTAN1	0.569483
LPCAT4	0.569466
NDUFA12	0.569347
GNL3	0.56933
TBRG1	0.569245
AC021188.4	0.569194
FAM50A	0.569194
LPCAT1	0.569194
CASP8	0.56916
TRAV19	0.569126
IWS1	0.569092
MRPS18C	0.568921
NR4A1	0.568921
CBL	0.568904
LAMTOR5	0.56887
CPNE2	0.568819
MAGED2	0.568751
TM9SF3	0.5687
TXNDC12	0.5687
GOLPH3	0.568666
COX7C	0.568632
EHMT1	0.568632
TMEM109	0.568632
DCK	0.568615
PRPF6	0.568547
SERGEF	0.568513
ATP5J2	0.568496
ADSS	0.568428
TRAM1	0.568309
CRAT	0.568275
LRIF1	0.568275
PSMD10	0.568258
PACSIN2	0.568224
COX17	0.56819
SLC25A20	0.568173
IPCEF1	0.568173
SLC1A4	0.568121
SRSF1	0.568053
UBQLN1	0.568036
NPDC1	0.567985
MAPK14	0.567951
BTF3	0.567883
HMGN3	0.567883
SIAH2	0.567866
CHMP5	0.567849
DDIT3	0.567832
CRLS1	0.567815
ATXN2L	0.567713
SRGAP2C	0.567628
TRAF2	0.567628
RAB24	0.56756
DNAJC17	0.567304
RFX5	0.567304
DARS	0.56727
C22orf29	0.567253
ECHDC1	0.567253
SEC22C	0.567066
SRP9	0.567049
MT1F	0.566981
VCPKMT	0.566981
ADA	0.56693
PCYOX1	0.56693
WDR41	0.566879
DHX15	0.566845
CAMTA1	0.566828
CREB1	0.566794
LAMTOR1	0.566777
NME3	0.566658
SLC25A40	0.566658
SPICE1	0.566658
SMARCC2	0.566624
HPS5	0.566555
TMEM260	0.566453
KATNA1	0.566351
IKBIP	0.566334
HIST1H1D	0.5663
ETS2	0.566283
PSEN1	0.566283
EBLN3	0.566266
GTF2A1	0.566232
TRNAU1AP	0.566232
BRE	0.566181
KLHDC3	0.566062
TMEM129	0.566062
PTOV1	0.566028
METTL4	0.566011
POFUT1	0.566011
EWSR1	0.565994
CAB39	0.565977
PPIE	0.565977
B2M	0.56596
SRP72	0.56596
TRBV29.1	0.565858
SIKE1	0.565772
PPP2R5B	0.565636
PSMF1	0.565636
TRMT2A	0.565585
CALCOCO1	0.565568
PSMB8.AS1	0.565551
CCDC167	0.565449
MRPL18	0.565449
SRRM2	0.565449
RTCA	0.565381
CXorf40B	0.565313
NUDT18	0.565313
CIB1	0.565296
RNF121	0.565262
CTNNBL1	0.565211
LY6E	0.565211
SUGT1	0.565194
G6PD	0.56516
TRIM26	0.565126
PMM1	0.565109
PNRC2	0.565092
GMFG	0.565058
GIMAP6	0.565041
ITPK1	0.565041
PIGF	0.565041
RAD9A	0.565041
STX11	0.565006
GBP3	0.564989
ACTR2	0.564972
ADGRG1	0.564955
TNFRSF1A	0.564836
C6orf1	0.564802
HLTF	0.564802
IFITM1	0.564802
RPP25L	0.564802
ZFP1	0.564717
NHEJ1	0.564666
RSBN1	0.564479
TUBA1C	0.564479
TWF2	0.564462
AUP1	0.564445
TMX2	0.564428
EPSTI1	0.564394
NAA40	0.564394
LYAR	0.56436
NBPF1	0.564343
TPRA1	0.564343
USP11	0.564309
FEM1C	0.564292
MRI1	0.564292
ZFP36	0.564292
TMX1	0.564258
MDM2	0.56424
ATP2B1	0.564189
IMPDH2	0.564104
JAK2	0.564087
NELFCD	0.56407
MRPL34	0.564053
MICU1	0.564019
RABGAP1	0.564019
ZNF330	0.564002
CNOT4	0.563985
PIEZO1	0.563968
NPLOC4	0.563917
RAB7A	0.563883
TIMM10	0.563883
KCTD20	0.563866
RNF213	0.563866
SCNM1	0.563832
ATP2C1	0.563747
FAM69A	0.563747
MBD6	0.563747
SPATA2L	0.563747
SMG8	0.563696
ZDHHC18	0.563696
ZCCHC6	0.563679
RELA	0.563662
FAM110A	0.563645
GOT1	0.563645
CDK9	0.563594
NDUFAB1	0.563543
TBC1D10A	0.563509
DYNC1H1	0.563475
HACD3	0.56344
MICB	0.563372
PIAS4	0.563372
RAD18	0.563372
OGFOD1	0.563321
TPRG1L	0.563321
ACTR8	0.56327
C2orf74	0.56327
ZNF106	0.56327
ERICH1	0.563219
GFPT1	0.563219
RAB39B	0.563219
TMEM126A	0.563185
CREBZF	0.563117
WDR60	0.563117
CTD.3138B18.5	0.5631
C5orf15	0.563049
FOXK1	0.563049
ITGAV	0.562998
PDLIM5	0.562998
G3BP2	0.562981
PSMC4	0.562947
HELLS	0.562913
BIRC2	0.562879
GPHN	0.562777
GID8	0.562726
NHLRC2	0.562674
SCAP	0.562657
TEX30	0.562623
EML3	0.562606
RIC8A	0.562589
ARRDC1	0.562555
CASP3	0.562555
CHMP1A	0.56247
KTN1	0.562385
SYNE2	0.562266
POLR2H	0.562215
LIN7B	0.56213
FDPS	0.562096
SRPK2	0.562045
PRELID1	0.562028
STAG2	0.561977
PPP2R5D	0.561874
DENND4C	0.56184
MTX1	0.561755
PIM3	0.561755
ZBTB17	0.561755
AP3D1	0.561738
MAP1S	0.561738
SNX9	0.56167
CDKN1A	0.561653
CCT3	0.561602
PHF14	0.561585
THOC3	0.561585
PEX6	0.561551
PITPNB	0.561534
TAX1BP3	0.561483
CLPX	0.561432
SLC1A5	0.561381
SWI5	0.561381
RCN2	0.561313
GTF2F1	0.561296
PMPCA	0.561296
C12orf73	0.561279
NAGK	0.561279
TC2N	0.561091
FXR1	0.561057
POLM	0.561023
ATG4B	0.561006
NPC1	0.561006
ARID4A	0.560887
CDC42	0.560887
DCP1B	0.560785
HDAC7	0.560768
HMBOX1	0.560717
RAC1	0.5607
MRRF	0.560632
GOLGA4	0.560581
DIMT1	0.560547
ELK4	0.560513
ASMTL	0.560411
SIRT6	0.560411
MACF1	0.560394
SLC4A1AP	0.560325
RUVBL1	0.560308
KHDRBS1	0.560291
UPP1	0.560291
USP39	0.560206
NFKBIL1	0.560189
ZMYM6NB	0.560189
AC104820.2	0.560138
MAP2K1	0.560121
AGO2	0.560104
SLU7	0.560104
DBN1	0.560053
RP11.47L3.1	0.560036
TRPS1	0.560036
ARF1	0.559951
CASP1	0.559934
TOR1B	0.559934
PPP1R11	0.5599
ARAP1	0.559866
ORMDL2	0.559866
POLDIP2	0.559866
HIGD2A	0.559798
CHPF2	0.559764
MYD88	0.559747
CLK4	0.559645
CSNK2A1	0.559611
PSMA4	0.559594
TMCO3	0.559559
IL10RB	0.559508
D2HGDH	0.559491
ACTN4	0.559457
BTN2A1	0.55944
FAM73A	0.55944
COPB1	0.559304
RHOC	0.559287
NFYC	0.559185
NFATC2	0.559168
TMEM14A	0.559168
UBA7	0.559168
GOLGA8B	0.559151
KXD1	0.559151
SERTAD3	0.559151
TLK2	0.559134
ACSL4	0.559066
GOLGA5	0.559066
NUDT2	0.559066
PHRF1	0.559066
SNRNP40	0.559015
TBL1XR1	0.559015
MEMO1	0.558981
DNAJC21	0.558964
PNP	0.558913
FKBP4	0.558896
PDHA1	0.558845
MRPL49	0.558793
CSE1L	0.558793
HSPA4	0.558776
PFKL	0.558674
RGS2	0.558674
GTF2I	0.558657
SNRNP70	0.558657
MBP	0.558623
APPL1	0.558606
ICE1	0.558572
SGTA	0.558538
DHX16	0.558521
ATP5D	0.558521
IFNAR2	0.558504
NARF	0.558504
FAM126B	0.55847
KIF21A	0.55847
PDZD11	0.55847
TRAV12.1	0.55847
ARFGAP2	0.558402
TIFA	0.558402
KIAA0922	0.558385
NASP	0.558368
GPS2	0.558334
ALG12	0.558317
RPUSD3	0.558317
MID1IP1	0.558266
PRPSAP2	0.558266
RNF38	0.558266
TMEM159	0.558215
IL16	0.558198
RSPRY1	0.558198
SCYL2	0.558198
CRY1	0.558164
BORCS6	0.558147
NBEAL1	0.558147
RPRD2	0.558079
MCUR1	0.558045
MPHOSPH8	0.558045
NPEPPS	0.55801
DFFA	0.557959
COMMD3	0.557925
CISD2	0.557891
ACTR1A	0.557874
CCDC186	0.55784
ZDHHC6	0.55784
C3orf17	0.557823
CYC1	0.557806
FANCF	0.557772
ORC2	0.557772
PHB	0.557721
TPK1	0.55767
NDUFB8	0.557619
ZNF675	0.5575
FLI1	0.557483
TMEM263	0.557432
RAF1	0.557279
NAA60	0.557262
PXK	0.557245
CNOT3	0.557227
LINC01184	0.557227
UFM1	0.55721
TFE3	0.557176
PTGER2	0.557125
PDK3	0.557057
OXLD1	0.55704
GBP5	0.557023
CD164	0.556989
LAPTM5	0.556955
CCDC93	0.556802
DCPS	0.556802
KDM7A	0.556802
PEX3	0.556802
ATP6V1B2	0.556751
NOMO2	0.556751
TACC1	0.556751
LTBP4	0.556717
SCAMP3	0.556717
MTO1	0.5567
SETD3	0.5567
EML2	0.556649
bP.21264C1.2	0.556632
ARFRP1	0.556581
EI24	0.556479
GEMIN7	0.556479
UBE2W	0.556479
DCAF16	0.55641
NCSTN	0.556274
DGCR2	0.556257
TSEN54	0.556257
GABARAPL1	0.55624
MED29	0.556206
UBR2	0.556138
RP11.796E2.4	0.55607
EAPP	0.556036
NUP133	0.556019
MAP3K1	0.556002
IKBKB	0.555985
MGEA5	0.555951
HACL1	0.555832
SETX	0.555764
TCP1	0.555696
ARNTL	0.555627
MARCH3	0.555559
C7orf55	0.555559
TNKS2	0.555525
FOXO3	0.555508
MIA3	0.555491
MRPS5	0.555491
PPIG	0.555491
CD226	0.555457
GTPBP8	0.555406
PSMB4	0.555355
L3MBTL3	0.555338
DYNLT3	0.555321
POLDIP3	0.555304
DNAJC7	0.555236
FBXW11	0.555236
RGS14	0.555236
SLF1	0.555117
CHD2	0.555083
MAVS	0.555049
FAM49B	0.554998
AP3M1	0.554947
MVB12A	0.554913
TMEM19	0.554913
WDR82	0.554913
YAF2	0.554895
CBLB	0.554878
FAM84B	0.554861
SYT11	0.554861
CHCHD7	0.554827
MTPN	0.55481
RICTOR	0.55481
KRTCAP2	0.554793
LINC00493	0.554793
SCRN2	0.554793
CTDSP2	0.554776
KPNA4	0.554776
PARP4	0.554776
PQLC3	0.554759
CWC22	0.554691
ANKRD13D	0.55464
CYP2R1	0.554589
CXorf38	0.554572
ERGIC1	0.554538
PRDM1	0.554538
RNF20	0.554487
TOPORS	0.554402
MB21D1	0.554385
TFG	0.554368
KLRC2	0.554351
SRSF8	0.554351
CINP	0.554266
EIF3J.AS1	0.554215
SBF1	0.554164
IL17RA	0.554147
SAE1	0.55413
TMEM256.PLSCR3	0.554044
COMMD5	0.553993
MYO5A	0.553942
PTRH2	0.553942
GRAP2	0.553891
IGBP1	0.553857
MPI	0.55384
MOSPD3	0.553755
PARP8	0.553602
MED15	0.553585
TARS	0.553568
UBE4A	0.553551
G2E3	0.553517
RPAP2	0.553517
ARFIP1	0.553466
GRIPAP1	0.553346
ZKSCAN1	0.553329
GGA3	0.553312
RP11.299J3.8	0.553295
DNAAF2	0.553278
TRIM21	0.553278
EEA1	0.553261
IL10RA	0.553244
BROX	0.55321
METTL23	0.55321
[truncated: 12,595 more rows]

## Sheet: K411
gene	AUC
NKG7	0.811867
CCL5	0.750949
CST7	0.701899
TUBA4A	0.697732
HLA.B	0.693249
KLRD1	0.690665
LDHA	0.684283
CMC1	0.679958
GABARAPL1	0.674895
UBB	0.67384
FGFBP2	0.672838
HSPA5	0.670464
GZMH	0.666719
SRGN	0.665928
DUSP2	0.663871
HMGB1	0.657226
SRSF7	0.654167
GNLY	0.649684
PSMA7	0.643882
IFNGR1	0.642932
CD74	0.640612
PDE4B	0.640084
CTSW	0.639293
GZMB	0.639188
SRSF2	0.637869
ZFP36	0.634335
TCF25	0.634072
ZEB2	0.632595
FYN	0.630749
ADGRE5	0.630011
UPP1	0.628112
CD99	0.627479
UBE2J1	0.625422
TGFB1	0.624209
GNG2	0.623259
BUD31	0.620411
PTMA	0.619937
PRDM1	0.617458
TRBV20.1	0.615401
LITAF	0.615295
IDI1	0.614241
CD8A	0.613977
KLRC2	0.613766
PTPRC	0.611445
ARIH2	0.609652
GZMK	0.609599
PIK3R1	0.608492
BZW1	0.608122
YPEL5	0.607015
TMSB4X	0.606329
HLA.C	0.605485
PPP1R14B	0.605432
DNAJB6	0.605063
KIF13B	0.604219
EML4	0.604167
IER2	0.604114
TXN	0.603428
CCL4	0.602848
BHLHE40	0.601688
GAPDH	0.600422
PLEKHF1	0.599789
DDIT4	0.59789
TRAV1.2	0.597679
ITGB2	0.597363
HERPUD1	0.596941
IL21R	0.596941
REEP5	0.596572
GZMM	0.596308
HSPE1	0.595833
CALR	0.595306
MED31	0.594937
CREM	0.594251
NR4A2	0.593671
IDS	0.592722
SF3A3	0.592036
HLA.DPB1	0.591983
UAP1	0.591667
TFIP11	0.591034
GPR65	0.590823
PMAIP1	0.59077
SAMSN1	0.590348
ATG9A	0.589557
ENC1	0.589504
PRF1	0.588238
DNAJC3	0.588186
JMJD6	0.587975
FKBP11	0.587342
SLTM	0.586076
YARS	0.585654
PLP2	0.585443
PPP1R16B	0.58539
VPS37B	0.585232
SERTAD1	0.585179
BUB3	0.584494
UBC	0.584335
APOBEC3G	0.583808
PPIB	0.583281
CALM1	0.582753
PYHIN1	0.581013
SLA2	0.580907
ITGAV	0.580485
BRK1	0.580485
PSMA3	0.58038
LYAR	0.580222
DOK2	0.580011
MDH1	0.578797
SRSF5	0.577637
HN1	0.577532
LCP1	0.577479
HIST2H2AA4	0.577215
TRMT112	0.577004
SRSF3	0.576899
C14orf1	0.576741
POLR2L	0.576371
H3F3B	0.575686
PTPN22	0.575527
RAB8B	0.575527
SYTL3	0.574578
AIM1	0.574473
YWHAB	0.573892
ELL2	0.57384
CEBPB	0.573629
AUTS2	0.573523
TUBA1B	0.573418
CMC2	0.573101
ARL4C	0.572785
GZMA	0.572785
ATP1B3	0.572574
ACTB	0.572521
CCSER2	0.572468
SEC61G	0.572363
MAPK1	0.572152
SPCS3	0.572152
P2RY8	0.571783
LMBR1L	0.571677
RNF7	0.571519
ATP6V1F	0.571414
CTSD	0.571361
RUNX3	0.571097
CYCS	0.570992
VIMP	0.570675
FAM46C	0.569673
SELK	0.569515
ARPC5L	0.569146
RASSF5	0.568935
SAR1A	0.568829
SLC2A1	0.568671
GOLGA4	0.568565
KLRC3	0.568354
TMF1	0.568038
CAND1	0.567985
HLA.A	0.567932
OASL	0.56788
DNTTIP2	0.567827
ZNF276	0.567722
TMED5	0.567405
IFITM2	0.567352
LINC00152	0.566983
XRN2	0.566983
HIST1H1E	0.566719
NR3C1	0.566667
CD5	0.566086
PDE4D	0.565928
IFRD1	0.565823
RASAL3	0.56519
UBE2A	0.56519
DBI	0.56519
CORO1B	0.565084
SELT	0.564821
ANXA2	0.564768
COX17	0.564715
HLA.DPA1	0.564557
ADRB2	0.564346
FAM177A1	0.564293
C9orf142	0.564135
ISG20	0.564135
SLC38A2	0.56403
LGALS1	0.563819
SURF4	0.563555
ARF6	0.563397
AGO2	0.563344
CD58	0.562447
NR4A3	0.562289
REL	0.562131
PPP2R5C	0.561656
SYAP1	0.561656
PPP2R3C	0.56097
RGS1	0.560812
CNOT10	0.560338
PLEKHB2	0.560232
RBM5	0.560021
HAUS2	0.559388
MAP1LC3B	0.55923
FOPNL	0.559177
RBM18	0.558914
RNF19A	0.558914
FOSL2	0.558861
RAP2C	0.558544
PGK1	0.558492
RNF166	0.558439
TGFBR3	0.558386
EPS15	0.558281
RPN1	0.558228
POLR2K	0.558122
ILKAP	0.558017
N4BP3	0.558017
IL2RB	0.557806
RAB9A	0.557753
HSPD1	0.557437
TRBV27	0.557173
SH3BGRL3	0.557068
EIF2B5	0.556804
SKI	0.556593
MAZ	0.556118
CEBPG	0.556013
EXOG	0.555802
TRMO	0.555749
CWC25	0.555643
PAFAH1B1	0.555643
S100A6	0.55538
TRBC1	0.555274
WARS	0.555169
TRAV26.1	0.555063
N4BP1	0.554852
SASH3	0.554852
LUC7L	0.554589
GRPEL1	0.554483
LMNB1	0.554483
RWDD1	0.554167
ERLEC1	0.554008
AP3S1	0.553797
EIF2AK2	0.553534
COX5A	0.55327
DBF4	0.553112
CTU2	0.552848
SPRTN	0.552848
TOX4	0.552637
ARPC2	0.552532
EMB	0.552532
VMP1	0.552532
NAPA	0.552268
CISH	0.552215
EZR	0.552215
SNRPB	0.55211
INSIG1	0.551899
SRSF9	0.551688
PLIN2	0.551635
CIB1	0.551477
CLEC2B	0.551477
CXCR4	0.551319
C12orf75	0.551055
PTPRE	0.551055
IDH2	0.550844
TIMM23B	0.550844
ABI3	0.550738
KLRG1	0.550633
NEAT1	0.550633
ALOX5AP	0.550527
P4HB	0.550316
PAPOLA	0.550316
NUDT21	0.550264
ARL8B	0.55
SPON2	0.549947
BOLA3	0.549684
CYB5R4	0.549684
PLEKHA2	0.549631
SCAF11	0.549631
EIF4E2	0.549525
JMJD1C	0.54942
CTSC	0.549367
PRKAR2A	0.549367
POLK	0.549209
DDX39A	0.549156
MCL1	0.549156
POP4	0.549103
RP5.1171I10.5	0.549051
SMPD4	0.54884
FLNA	0.548681
PDIA3	0.548576
MRPL43	0.548523
RRBP1	0.548523
CDC73	0.548312
ATG2A	0.547996
CNOT8	0.54789
CRKL	0.547679
TRA2A	0.547679
ADGRG1	0.547574
MAN2B1	0.547521
CHD1	0.547416
MLF2	0.547416
KBTBD2	0.547257
PDCL3	0.547257
CASP4	0.547046
RELL1	0.546994
TMEM50A	0.546888
GNAO1	0.546519
KLRF1	0.546519
MTMR3	0.546519
SKAP1	0.546414
F2R	0.546097
TBX21	0.546044
MAP2K7	0.545939
EMC7	0.545886
IFITM3	0.545886
CDC42EP3	0.545675
KCTD18	0.545675
ZNF669	0.545675
CBLL1	0.545411
GOLPH3	0.545411
RNF4	0.545411
LAG3	0.545306
HCST	0.545253
TMEM87A	0.545253
HAUS3	0.545095
S1PR5	0.545095
BBX	0.544831
EIF4G2	0.544778
RGS2	0.544726
SERPINB9	0.54462
ACTN4	0.544515
LASP1	0.544515
SYVN1	0.544515
ITGA5	0.544093
CXCR3	0.543987
RNF145	0.543829
GADD45A	0.543724
PPP2R2B	0.543671
FUS	0.543618
MTFP1	0.543618
SAT1	0.543618
YIPF5	0.543618
FAM98B	0.543407
EFHD2	0.543354
SMAD7	0.543354
SH3GLB1	0.543302
PIM2	0.543249
STARD7	0.543143
C16orf72	0.54288
GRASP	0.54288
OSBPL7	0.54288
ADSS	0.542722
EIF4EBP1	0.542669
SLBP	0.542669
ALKBH4	0.542511
DDX41	0.542511
LPP	0.542511
TTC38	0.542511
MRPL47	0.542458
CHST12	0.542405
GTF3C6	0.542405
MFSD10	0.542352
TMEM30A	0.542352
VCPKMT	0.542352
TMEM57	0.542247
DNAJC9	0.542194
NBEAL2	0.542141
ZPR1	0.542141
B2M	0.542089
ZFAND5	0.542036
FAM129A	0.54193
YWHAQ	0.541878
CSNK1D	0.541772
TUBB4B	0.541772
ZZZ3	0.541772
CEP120	0.541561
DUSP4	0.541561
H2AFX	0.541456
SSH2	0.541456
BRD7	0.54135
ERGIC3	0.54135
LLNLR.245B6.1	0.54135
UBE2D1	0.54135
CCNDBP1	0.541245
GYG1	0.541245
CRIP1	0.541034
FABP5	0.540928
MGAT1	0.540928
SIPA1	0.540928
POGZ	0.540876
FGFR1OP2	0.540823
MAFF	0.54077
MT.CO1	0.540612
CPD	0.540506
EPAS1	0.540506
KLF9	0.540506
MYLPF	0.540506
SH3BP5	0.540506
SPTLC2	0.540506
ATP6V0B	0.540454
RAPGEF2	0.540348
TRBV30	0.540295
COPB2	0.540243
CFLAR	0.54019
METTL17	0.54019
SUB1	0.539873
TGIF1	0.539873
PTGER4	0.539821
ALG2	0.539715
SET	0.539715
C20orf24	0.53961
HACL1	0.539346
LYPLA1	0.539346
TRANK1	0.539346
POLB	0.539241
SSNA1	0.539188
PSMD2	0.539135
LRBA	0.539082
ZFAND2A	0.53903
RAB5C	0.538713
MKLN1	0.538608
RHOC	0.538608
PDCD4	0.538555
CYP51A1	0.538502
FCGR3A	0.538502
MAP2K3	0.538502
MESDC1	0.538502
THEMIS2	0.538502
TRAV39	0.538502
TRGV11	0.538502
WDR18	0.538502
CLIC1	0.538449
RANBP2	0.538397
KIF3A	0.538186
NCOA2	0.538186
APMAP	0.538133
HLA.DRB1	0.538133
ARF1	0.53808
MOB4	0.537975
KPNA4	0.537869
PLAA	0.537869
LAIR1	0.537816
HLA.E	0.537764
HSPA14	0.537764
CCDC12	0.537605
CLK1	0.5375
NXT1	0.537447
TAGAP	0.537395
CPEB4	0.537342
FBXW7	0.537342
RABEP1	0.537342
RABEP2	0.537342
VGLL4	0.537342
PRNP	0.537131
UBAP1	0.537131
PTPN2	0.537078
GTF2B	0.537025
PTBP2	0.537025
TBC1D13	0.537025
ATAD1	0.536762
WIPF1	0.536709
PNPLA8	0.536603
SLC9A3R1	0.536603
RNF115	0.536551
CD6	0.536445
WBSCR22	0.536392
JUND	0.53634
RIC8A	0.536287
BECN1	0.536234
CD63	0.536181
ERN1	0.536181
GATAD2A	0.536181
SLC16A3	0.536181
SLC30A9	0.536181
RFTN1	0.536129
SH2D2A	0.536129
BTG3	0.535865
TMEM39A	0.535865
AC092580.4	0.535601
DUS3L	0.535443
CBL	0.535338
CES1	0.535338
MKNK2	0.535338
TGFBRAP1	0.535338
PTGDS	0.535127
SLC39A3	0.535074
WHSC1L1	0.535074
NDUFA6	0.534863
NSUN3	0.534705
ANXA1	0.534599
POFUT2	0.534599
TFB2M	0.534599
ZNF699	0.534599
MSN	0.534494
TBCB	0.534283
CARHSP1	0.534177
CKS2	0.534177
E2F4	0.534177
GALNT1	0.534177
LSG1	0.534177
METRNL	0.534177
SENP1	0.534177
SGTA	0.534177
SLC1A5	0.534177
SLC6A6	0.534177
STK24	0.534177
PLEKHM1	0.534124
NR1D2	0.534072
CCDC88B	0.533861
LBH	0.533808
MT1E	0.533755
COL6A2	0.533597
C9orf78	0.533544
ST3GAL1	0.533544
TPI1	0.533544
TP53BP2	0.533492
TRABD	0.533439
GTF2A2	0.533386
LSP1	0.533386
MPHOSPH10	0.533228
IRF1	0.533122
PSMB8	0.533122
CCDC25	0.533017
POP7	0.533017
SH3TC1	0.533017
TAF2	0.533017
XCL2	0.533017
ZNF217	0.533017
SH2D1A	0.532964
ELOVL1	0.532911
MIDN	0.532911
PRR13	0.532859
CUL1	0.5327
PSMA4	0.532648
GLCCI1	0.532648
PTTG1	0.532648
SUGP2	0.532648
ANXA11	0.532595
SKIL	0.532489
ZC3HAV1	0.532489
ETV3	0.532437
NCOA7	0.532437
GADD45B	0.532331
GTPBP4	0.532278
BOLA2B	0.532173
CPSF6	0.532173
CRY2	0.532173
CST3	0.532173
DCAF13	0.532173
PGAP1	0.532173
SCLT1	0.532173
TASP1	0.532173
ATG12	0.532068
CCNH	0.532068
MFF	0.532068
ASNA1	0.532015
ELL	0.532015
MAP3K8	0.532015
C18orf8	0.531909
CRELD2	0.531909
TNRC6B	0.531909
TCIRG1	0.531857
DSTN	0.531698
AKIRIN2	0.531646
NSMCE3	0.531593
MARCH6	0.53154
EIF3J	0.53154
RIOK3	0.53154
GLUL	0.531487
ICOS	0.531487
TMED10	0.531487
CDC5L	0.531435
CENPN	0.531435
HIST1H1C	0.531435
TRIM26	0.531435
DYNC1H1	0.531065
RP11.277P12.6	0.531065
AC005037.3	0.531013
ADCY7	0.531013
C2orf69	0.531013
DYNLL1	0.531013
FAM13B	0.531013
FBXW5	0.531013
GFPT2	0.531013
GNG5	0.531013
MADD	0.531013
MYBL1	0.531013
TCEB3	0.531013
WDFY2	0.531013
GTF2F1	0.53096
SDF2	0.53096
HSPH1	0.530854
CD82	0.530802
SMIM10L1	0.530696
ZNF564	0.530696
LY6E	0.530432
PTK2B	0.530432
DDX46	0.53038
FAM96B	0.530327
NDUFA2	0.530274
SIRT2	0.530274
ARID5B	0.530274
TOMM5	0.530222
ANKLE2	0.530169
ARL15	0.530169
ARL8A	0.530169
ATP6V1A	0.530169
BCR	0.530169
CTD.3252C9.4	0.530169
FDXACB1	0.530169
IGHMBP2	0.530169
KLHL42	0.530169
PIEZO1	0.530169
SNX25	0.530169
TLR1	0.530169
STAG2	0.530116
MTPN	0.530063
AFF4	0.529958
H2AFZ	0.529958
ORMDL1	0.529958
PPIL4	0.529958
SPEN	0.529958
TMUB2	0.529958
HIST1H4J	0.529852
PIK3CA	0.529852
SART3	0.529852
TXNDC9	0.529852
SLC39A8	0.5298
DYNLRB1	0.529747
TRBV14	0.529589
FAM136A	0.529536
AKAP17A	0.529483
BANF1	0.529483
PSMC4	0.529378
RAB14	0.529272
AC058791.1	0.529008
AKAP11	0.529008
DHRS4	0.529008
IGFBP3	0.529008
IKBKG	0.529008
RYBP	0.529008
SOS2	0.529008
STARD4	0.529008
TP53RK	0.529008
RBM17	0.528956
ZC3H12A	0.528956
KTN1	0.528903
MAPK1IP1L	0.528903
MED4	0.52885
CDC42SE2	0.528745
SLC1A4	0.528745
PSMC6	0.528692
RAP1GDS1	0.528692
ZNF830	0.528692
METTL14	0.528481
VCP	0.528481
NDUFS6	0.528428
PRKX	0.528428
CISD2	0.528376
LPIN1	0.528376
LCMT1	0.52827
PTP4A2	0.52827
SLC35E1	0.52827
HNRNPH3	0.528059
RAB2A	0.528059
TUBB2A	0.527901
ANKRD13D	0.527848
ATP6AP1	0.527848
BCL7B	0.527848
BTBD1	0.527848
CABIN1	0.527848
CNEP1R1	0.527848
FBXO42	0.527848
GALNT11	0.527848
H2AFV	0.527848
ISCA1	0.527848
RRM2B	0.527848
TIAL1	0.527848
LSM12	0.527795
MBP	0.527743
RNF181	0.527743
U2AF1L5	0.52769
CASZ1	0.527532
DRG2	0.527532
GPAA1	0.527532
RNF126	0.527532
TBCD	0.527532
YWHAZ	0.527426
CMIP	0.527373
RPS27L	0.527215
TMEM138	0.527215
BCL9L	0.52711
ANKAR	0.527004
COQ10A	0.527004
EMSY	0.527004
EPC2	0.527004
METTL22	0.527004
MUM1	0.527004
MXD1	0.527004
PPP1R3B	0.527004
RAPGEF1	0.527004
RNF5	0.527004
SCARB2	0.527004
SSH1	0.527004
ZDHHC21	0.527004
DNAJA1	0.526951
DDOST	0.526899
CWC27	0.526846
TCEB1	0.526793
NFATC2	0.526688
PIK3C2A	0.526688
SACM1L	0.526688
PAIP1	0.526477
TMEM167A	0.526424
GNAI3	0.526371
GPN1	0.526371
UFM1	0.526371
REXO2	0.526319
TYROBP	0.526319
ZFC3H1	0.526055
S1PR4	0.525949
UBE2G1	0.525949
ATR	0.525844
CHST7	0.525844
COG5	0.525844
FBXO9	0.525844
LUZP1	0.525844
MIR22HG	0.525844
MKNK1	0.525844
OSGIN2	0.525844
RAD51C	0.525844
SGF29	0.525844
SLA	0.525844
SLC25A53	0.525844
SPOCK2	0.525844
TBC1D20	0.525844
TBC1D25	0.525844
TLN1	0.525844
TRAPPC6B	0.525844
VAMP4	0.525844
WDR6	0.525844
ZNF689	0.525844
ARF5	0.525791
MTHFD2	0.525791
MYO1G	0.525738
ZCCHC10	0.525738
CNIH1	0.525686
LONP2	0.52558
METTL12	0.52558
NAA20	0.52558
RIT1	0.52558
SHPRH	0.52558
ZNFX1	0.52558
ARIH1	0.525527
CD7	0.525527
CLIC3	0.525527
DYRK1A	0.525527
HSBP1	0.525527
WDR83OS	0.525527
DR1	0.525369
RAB8A	0.525369
NAP1L5	0.525316
NELFCD	0.525316
USPL1	0.525316
BSG	0.525316
KANSL2	0.525316
SCAMP2	0.525316
SF3B6	0.525211
LRRFIP1	0.525158
SAFB	0.525158
PRKCB	0.525105
VAV3	0.525105
STAG1	0.525105
ATPIF1	0.524947
KIAA0355	0.524789
CD164	0.524736
MVD	0.524736
PRKCH	0.524736
SLC7A5	0.524736
BAG2	0.524684
CTR9	0.524684
KLHL18	0.524684
PHPT1	0.524684
SLC2A3	0.524684
TRMU	0.524684
TSEN34	0.524684
AHCTF1	0.524367
C15orf57	0.524367
FBXO34	0.524367
HIST2H2AC	0.524367
KCNAB2	0.524367
NASP	0.524367
SLMAP	0.524367
UNKL	0.524367
GNL1	0.524314
TBK1	0.524314
COPS8	0.524156
PNO1	0.524051
SF3B5	0.524051
CDK17	0.523998
BLOC1S2	0.523945
BPTF	0.523892
C6orf89	0.523892
CDK5RAP1	0.523892
COMMD7	0.523892
PYROXD1	0.523892
ARFIP1	0.52384
DGKE	0.52384
E2F3	0.52384
IL18RAP	0.52384
LANCL2	0.52384
LEO1	0.52384
LMO4	0.52384
MVB12A	0.52384
NHEJ1	0.52384
NOP14.AS1	0.52384
PDLIM1	0.52384
PLPP5	0.52384
PTPN12	0.52384
SCAF1	0.52384
SPOPL	0.52384
TMCC3	0.52384
TRAV41	0.52384
TRAV9.2	0.52384
TRGV8	0.52384
TRIM25	0.52384
UBA7	0.52384
VPS26B	0.52384
ZNF740	0.52384
RBMX2	0.523734
BORCS7	0.523523
RING1	0.523523
RNF113A	0.523523
COPS3	0.52347
ECH1	0.523207
GOLGB1	0.523207
TBC1D15	0.523207
CHD4	0.523154
USP38	0.523154
ZC3H18	0.523154
CNOT2	0.523101
TNFSF14	0.523049
PSMD14	0.522996
PABPN1	0.522943
MIEN1	0.52289
FNBP1	0.522838
PDZD8	0.522785
PRPF18	0.522785
SMAP2	0.522785
TIMM22	0.522785
KIF20B	0.522732
LINC01420	0.522732
UTP11L	0.522732
ACACA	0.522679
CARD11	0.522679
CSE1L	0.522679
FBRS	0.522679
FTSJ1	0.522679
GCN1	0.522679
GMDS	0.522679
HOTAIRM1	0.522679
HSH2D	0.522679
RC3H1	0.522679
RGS16	0.522679
TAF6	0.522679
TIFA	0.522679
TMEM70	0.522679
TMX4	0.522679
TTC39C	0.522679
UBE2W	0.522679
ZNF317	0.522679
ZNF682	0.522679
PSMD11	0.522574
MAPKAPK2	0.522521
OTUB1	0.522468
AGA	0.522416
ARID4B	0.522416
CNOT3	0.522416
ITGAL	0.522416
USF2	0.522416
FKBP2	0.522363
TWF2	0.522363
UIMC1	0.522363
RARA	0.522257
BDH2	0.522152
CNOT6L	0.522152
CTSS	0.522099
CSNK1A1	0.522099
AHNAK	0.522046
MAT2A	0.521994
KLHL28	0.521941
PTP4A1	0.521941
SP2	0.521941
ABHD6	0.521835
ALDH3A2	0.521835
ARFRP1	0.521835
BAIAP2	0.521835
BORA	0.521835
BORCS6	0.521835
C11orf73	0.521835
DUSP5	0.521835
FGR	0.521835
GPHN	0.521835
HYOU1	0.521835
KIF21A	0.521835
LINC00649	0.521835
LIPT1	0.521835
MFSD9	0.521835
MMP23B	0.521835
MOB1B	0.521835
MXRA7	0.521835
PIK3R3	0.521835
PPRC1	0.521835
PQLC1	0.521835
PRDX4	0.521835
PRPSAP1	0.521835
RITA1	0.521835
RP11.37B2.1	0.521835
RP11.670E13.6	0.521835
SNAPC4	0.521835
TLE1	0.521835
WDR53	0.521835
XKR8	0.521835
ZMAT3	0.521835
ZNF143	0.521835
ZNF414	0.521835
CASC4	0.521677
LATS1	0.521624
AREL1	0.521519
COMMD8	0.521519
LARP4	0.521519
PSMB1	0.521519
RWDD4	0.521519
CDK13	0.521361
LTV1	0.521308
MRPL54	0.521255
RBM33	0.521255
ABHD10	0.521203
H2AFY	0.521203
HERC1	0.521203
HPS3	0.521203
JKAMP	0.521203
ODC1	0.521203
PROSER1	0.521203
S100A11	0.521203
UTP3	0.521203
GTF3C1	0.521097
IER3IP1	0.521097
OXCT1	0.521097
CDK11B	0.520992
DCP2	0.520886
GLTP	0.520886
NDUFS8	0.520728
ABHD2	0.520675
ASB1	0.520675
ASB6	0.520675
DCAF11	0.520675
DHX37	0.520675
EAF2	0.520675
GK5	0.520675
HMGB3	0.520675
KLHL8	0.520675
NUDT3	0.520675
PAK1IP1	0.520675
PAXBP1	0.520675
PPIL1	0.520675
RCN2	0.520675
SGK3	0.520675
STK40	0.520675
SUN2	0.520675
TBC1D10A	0.520675
TOR1B	0.520675
ZNF184	0.520675
ZNF384	0.520675
ZNF569	0.520675
UBE2F	0.520622
VHL	0.520622
TSPYL2	0.520517
EOMES	0.520464
RNF20	0.520464
SVBP	0.520464
ZNF267	0.520411
TSSC4	0.520359
UNC119	0.520359
WDR26	0.520359
HNRNPH1	0.520306
MRPL50	0.520253
NEDD9	0.520253
TNIP1	0.520253
TROVE2	0.520253
RBBP7	0.5202
ENO1	0.520148
RGCC	0.520148
RAB7A	0.520095
PTS	0.520042
MACF1	0.519989
MIR155HG	0.519989
SAMD3	0.519989
SEC24B	0.519989
EIF6	0.519831
DERL1	0.519778
SUPT5H	0.519778
SYNCRIP	0.519673
AZI2	0.51962
KDM6B	0.51962
ZFPL1	0.51962
CCND2	0.519568
MZT1	0.519568
NUTM2A.AS1	0.519568
SUGT1	0.519568
GPRIN3	0.519515
BUD13	0.519515
C6orf106	0.519515
CYB561D2	0.519515
FNDC3A	0.519515
LRCH1	0.519515
PCGF1	0.519515
RP9	0.519515
SCFD1	0.519515
SEC23IP	0.519515
SMIM20	0.519515
TRIM33	0.519515
TRIM8	0.519515
UBN1	0.519515
ZNF335	0.519515
PFDN2	0.519304
MVB12B	0.519251
NR2C2	0.519251
PRPF4	0.519251
PSENEN	0.519251
RP11.159G9.5	0.519251
MED23	0.519198
NRAS	0.519198
ZNF106	0.518987
ARNTL	0.518935
TMEM219	0.518882
EPC1	0.518829
HNRNPL	0.518829
TFDP2	0.518829
CNBD2	0.518776
RBM23	0.518724
AC021188.4	0.518671
AHDC1	0.518671
ATP2A3	0.518671
ATXN7L1	0.518671
BCL3	0.518671
C14orf119	0.518671
C2CD5	0.518671
C2orf68	0.518671
CREB3L2	0.518671
DALRD3	0.518671
DDI2	0.518671
DPH2	0.518671
DTL	0.518671
FAM206A	0.518671
FBXL5	0.518671
GAB3	0.518671
GPX7	0.518671
IL18R1	0.518671
KBTBD7	0.518671
KCTD5	0.518671
KIAA0040	0.518671
KIAA1586	0.518671
KLHDC7B	0.518671
KMT2D	0.518671
MCTP2	0.518671
NNT	0.518671
NOCT	0.518671
NPDC1	0.518671
PCNA	0.518671
PLAGL2	0.518671
PPP4R1	0.518671
RABL6	0.518671
REXO1	0.518671
RGS9	0.518671
RP1.315G1.3	0.518671
RP3.395M20.12	0.518671
RRP9	0.518671
SIRT6	0.518671
SLC25A17	0.518671
SLC2A4RG	0.518671
SLCO4A1	0.518671
SMYD2	0.518671
STX6	0.518671
TNFSF10	0.518671
TRGV9	0.518671
UBALD1	0.518671
USP30.AS1	0.518671
UTP6	0.518671
YIPF1	0.518671
ZNF202	0.518671
ZSWIM8	0.518671
H1FX	0.518618
BOD1L1	0.518565
GPI	0.518565
NUDT15	0.518565
COG3	0.518513
ENO2	0.518513
GEMIN6	0.518513
BTG2	0.51846
MARCH3	0.518354
BAG5	0.518354
FAM105A	0.518354
FOXO1	0.518354
MARK3	0.518354
NOL12	0.518354
PICALM	0.518354
TMEM192	0.518354
CREBBP	0.518196
ITGAE	0.518091
MARCH5	0.518038
ATP11B	0.518038
ATP6V0D1	0.518038
CLIP1	0.518038
DDX54	0.518038
GNG10	0.518038
KLHDC4	0.518038
OAT	0.518038
RPS6KB2	0.518038
SLC38A1	0.518038
PSTK	0.517722
HPS1	0.517669
EMC10	0.517616
CRTC2	0.517563
RAB1A	0.517563
UTRN	0.517563
AC007161.5	0.517511
AMDHD2	0.517511
APLP2	0.517511
CCDC167	0.517511
COTL1	0.517511
DDX23	0.517511
DIAPH2	0.517511
ELK3	0.517511
FAM104A	0.517511
HID1	0.517511
IKBKB	0.517511
ING1	0.517511
LRR1	0.517511
MPHOSPH6	0.517511
MTFMT	0.517511
NBPF11	0.517511
NDFIP2	0.517511
NOP56	0.517511
NRROS	0.517511
NUP133	0.517511
PBX4	0.517511
PDK3	0.517511
PSMG3	0.517511
RABEPK	0.517511
SDHAF3	0.517511
SEC23B	0.517511
SMAD5	0.517511
STX11	0.517511
TTC5	0.517511
ZNF3	0.517511
GINM1	0.517458
SMG1	0.517458
NDUFAF5	0.517352
SURF6	0.517352
APC	0.5173
CBLB	0.5173
CHD7	0.5173
NCAPD3	0.5173
OCEL1	0.5173
CTB.31O20.2	0.517247
SIGIRR	0.517247
ATXN10	0.517194
B9D2	0.517194
CLPX	0.517194
CRY1	0.517194
LENG1	0.517194
MED9	0.517194
NFKB2	0.517194
RABGEF1	0.517194
UTP4	0.517194
DUSP10	0.517089
MKL1	0.517089
PRPF8	0.517089
SLC25A4	0.517089
SNHG15	0.517089
SRSF1	0.516983
TMCO1	0.516983
POLR2I	0.51693
SKP1	0.51693
LYST	0.516878
EHD1	0.516825
FOXJ3	0.516825
RCHY1	0.516825
SMIM7	0.516825
TBP	0.516825
PSMA1	0.516772
XCL1	0.516772
ACP1	0.516719
CAPZA1	0.516719
NRBP1	0.516667
DFNB31	0.516508
PKM	0.516456
VAMP3	0.516456
ALG12	0.51635
CEP135	0.51635
CTSA	0.51635
EMG1	0.51635
EPHA4	0.51635
GGA1	0.51635
KDM7A	0.51635
MAP3K7	0.51635
PDCD2	0.51635
RASGEF1B	0.51635
RTCA	0.51635
SLC22A5	0.51635
SLC30A7	0.51635
STX8	0.51635
TULP4	0.51635
YBX3	0.51635
RAB27A	0.516245
CD247	0.516192
ENY2	0.516192
HP1BP3	0.516139
AOAH	0.516086
NUP214	0.516086
RAC1	0.516086
RBM12	0.516086
SMYD3	0.516086
RNF168	0.516034
LLPH	0.515981
FAM91A1	0.515823
RAE1	0.515823
EIF4A1	0.515717
GLS	0.515717
TINF2	0.515717
DEF8	0.515665
SCOC	0.515612
ABCA1	0.515506
AGPAT4	0.515506
AP2A2	0.515506
ASTL	0.515506
ATXN1L	0.515506
BCOR	0.515506
BTN3A3	0.515506
C3orf33	0.515506
C9orf172	0.515506
CD151	0.515506
CD226	0.515506
CIC	0.515506
CTDSP2	0.515506
CXCR6	0.515506
CXorf56	0.515506
DLGAP4	0.515506
ELP3	0.515506
FAM222B	0.515506
GATC	0.515506
GMDS.AS1	0.515506
GPALPP1	0.515506
KIAA0319L	0.515506
KLHL2	0.515506
LINC00426	0.515506
METTL2B	0.515506
MYO6	0.515506
NRM	0.515506
OTUD6B	0.515506
PCMT1	0.515506
PDPK1	0.515506
PLA2G16	0.515506
POGK	0.515506
PPAN	0.515506
RAB11FIP1	0.515506
RAB33B	0.515506
RLTPR	0.515506
RSRC2	0.515506
SAV1	0.515506
SCARF2	0.515506
TAF1B	0.515506
TMEM120B	0.515506
TRIM39	0.515506
TTC39B	0.515506
UBE2Z	0.515506
VIPR2	0.515506
VRK3	0.515506
ZNF345	0.515506
ZNF827	0.515506
TCEAL4	0.515454
USP53	0.515454
DDB1	0.515401
BCL6	0.515348
CHERP	0.515348
GGA2	0.515348
PSEN1	0.515348
SEC24C	0.515348
SLC25A20	0.515348
LMAN2	0.515295
PARP8	0.515295
ADIPOR2	0.51519
EBP	0.51519
EIF5A2	0.51519
FAM53B	0.51519
KIAA1191	0.51519
MYO1F	0.51519
POM121	0.51519
SP140	0.51519
TMBIM1	0.51519
TP53TG1	0.51519
ZYX	0.51519
GHITM	0.51519
PPP2R5E	0.51519
CTPS1	0.515137
COPB1	0.514979
MED14	0.514873
RNF125	0.514873
RRP15	0.514873
SUN1	0.514873
ATP5F1	0.514821
S100A4	0.514821
BSDC1	0.514662
RALY	0.514662
SMU1	0.514662
XRCC5	0.51461
MFSD8	0.514557
RINT1	0.514557
GRB2	0.514504
SLC10A3	0.514451
SEPT7	0.514399
CCT5	0.514399
NAMPT	0.514399
PITHD1	0.514399
SCAMP3	0.514399
TOPORS	0.514346
AGPS	0.514346
COA3	0.514346
COL4A3BP	0.514346
DDX10	0.514346
EP400	0.514346
FAM134C	0.514346
GAR1	0.514346
GEMIN2	0.514346
GOLGA2	0.514346
HLA.DRB5	0.514346
ITGB1BP1	0.514346
KTI12	0.514346
MATR3	0.514346
NISCH	0.514346
OGDH	0.514346
PEX14	0.514346
PHF8	0.514346
PML	0.514346
PMM2	0.514346
RNF167	0.514346
RNF40	0.514346
RP11.286N22.8	0.514346
SELO	0.514346
SLC4A7	0.514346
SMG7	0.514346
STAT5A	0.514346
TBC1D7	0.514346
TMED1	0.514346
XPNPEP1	0.514346
CLTB	0.514241
ID2	0.514241
PDP1	0.514241
SPSB3	0.514241
ZNF675	0.514241
SYTL2	0.514188
C15orf61	0.514135
PELO	0.514135
PMM1	0.514135
ZFP91	0.514135
KLRB1	0.514082
C6orf62	0.51403
COIL	0.51403
RRAGA	0.51403
SYNGR2	0.51403
ARHGAP9	0.513977
MTDH	0.513977
WDR45B	0.513977
ZNF394	0.513977
ARID4A	0.513924
ATP9B	0.513924
HACD4	0.513924
PPP1CA	0.513924
NARF	0.513766
PNP	0.513713
BANP	0.51366
CEP350	0.51366
GCH1	0.51366
SPATA13	0.51366
TXLNG	0.51366
ACO1	0.513502
ADAT1	0.513502
AFAP1	0.513502
AKR1C3	0.513502
ALAS1	0.513502
AMMECR1L	0.513502
ANKRD27	0.513502
APIP	0.513502
APOBEC3H	0.513502
APOL2	0.513502
ARMC5	0.513502
ASNS	0.513502
ATP1A3	0.513502
BMPR2	0.513502
C1orf61	0.513502
CACFD1	0.513502
CC2D1B	0.513502
CCDC51	0.513502
CHM	0.513502
CRHR1	0.513502
EME2	0.513502
EPG5	0.513502
EXD2	0.513502
FAM102B	0.513502
FAM122C	0.513502
FAM46A	0.513502
FOXK2	0.513502
GALK2	0.513502
GGH	0.513502
GLI4	0.513502
GNE	0.513502
GNS	0.513502
HINFP	0.513502
HIST2H4B	0.513502
HLCS	0.513502
ICAM1	0.513502
IFT74	0.513502
IL1RAP	0.513502
IPO4	0.513502
IQGAP1	0.513502
KATNAL1	0.513502
KCTD6	0.513502
KIAA0100	0.513502
LDB1	0.513502
LIMK1	0.513502
LINC00998	0.513502
LRRC8D	0.513502
MAP3K7CL	0.513502
MIPEP	0.513502
MROH1	0.513502
MTMR4	0.513502
NCF4	0.513502
NEU3	0.513502
NPC1	0.513502
NUGGC	0.513502
P3H1	0.513502
PBX2	0.513502
PCBD2	0.513502
PDCD1	0.513502
PDE6D	0.513502
PELI2	0.513502
PLXND1	0.513502
POLR3A	0.513502
POLR3D	0.513502
PRR7	0.513502
PUS10	0.513502
RP11.284N8.3	0.513502
RP11.35G9.3	0.513502
RP3.402G11.26	0.513502
SLAMF7	0.513502
SLC27A3	0.513502
SLC35A2	0.513502
SLK	0.513502
SMIM8	0.513502
ST8SIA1	0.513502
STMN1	0.513502
SUMF1	0.513502
TDG	0.513502
TRAV5	0.513502
TRGV5	0.513502
TTC13	0.513502
TVP23C	0.513502
UCKL1	0.513502
UNC13D	0.513502
URB1	0.513502
USP32	0.513502
ZNF155	0.513502
ZNF230	0.513502
ZNF256	0.513502
ZNF746	0.513502
LAP3	0.513449
DCTN3	0.513397
MFNG	0.513397
DCXR	0.513344
COMMD1	0.513291
CRCP	0.513291
LYRM2	0.513291
MATR3.1	0.513291
MICU2	0.513291
TCTN3	0.513291
ALKBH5	0.513186
C14orf169	0.513186
CAPN2	0.513186
DHX16	0.513186
INO80C	0.513186
KIAA1468	0.513186
KLHL9	0.513186
PCNXL4	0.513186
PJA1	0.513186
RAB35	0.513186
RBM6	0.513186
TRAF6	0.513186
WNK1	0.513186
YDJC	0.513186
ZNF84	0.513186
YTHDF2	0.513133
RBM8A	0.51308
CRTAM	0.512975
STAU1	0.512975
ARFIP2	0.512922
CARD16	0.512922
LAMTOR1	0.512922
MKRN1	0.512922
NCOA3	0.512922
PITPNC1	0.512922
SLC9A8	0.512922
SUPT3H	0.512922
YIPF6	0.512922
ZCCHC2	0.512922
KCTD20	0.512869
TRAV3	0.512869
CD44	0.512764
FAM204A	0.512658
FBXO7	0.512658
FERMT3	0.512658
THYN1	0.5125
NAA50	0.512447
TMEM147	0.512447
TVP23B	0.512447
VPS25	0.512447
TGOLN2	0.512395
SEPT11	0.512342
ARHGAP27	0.512342
ATIC	0.512342
ATP2A2	0.512342
BRWD3	0.512342
BTBD10	0.512342
CCDC86	0.512342
CDK8	0.512342
CH507.9B2.5	0.512342
CHD1L	0.512342
CNOT11	0.512342
DDX55	0.512342
DFFA	0.512342
EXOC3	0.512342
EXOC5	0.512342
FAM24B	0.512342
GART	0.512342
GBE1	0.512342
GLYR1	0.512342
GMEB2	0.512342
GPKOW	0.512342
GPR107	0.512342
ITPR1	0.512342
LINC00944	0.512342
LPAR6	0.512342
MANEA	0.512342
MMAA	0.512342
NUAK2	0.512342
NUP93	0.512342
OSBPL3	0.512342
OSBPL5	0.512342
PECAM1	0.512342
PIK3C3	0.512342
PIM3	0.512342
POLR3K	0.512342
PQLC3	0.512342
PUS3	0.512342
RAD9A	0.512342
RANBP9	0.512342
RHOB	0.512342
RP11.479O9.4	0.512342
SERPINB8	0.512342
SLC39A7	0.512342
SPN	0.512342
STK19	0.512342
STX16	0.512342
TMEM214	0.512342
TNFRSF10B	0.512342
TRERF1	0.512342
TRIM52	0.512342
WBP4	0.512342
WDSUB1	0.512342
YKT6	0.512342
ZBED1	0.512342
ZBED4	0.512342
ZFYVE16	0.512342
ZNF180	0.512342
ZNF783	0.512342
AREG	0.512289
MRPL19	0.512289
PFN1	0.512289
PGRMC2	0.512289
IL10RA	0.512236
DDX31	0.512184
GRIPAP1	0.512184
IPPK	0.512184
PAGR1	0.512184
UBE4B	0.512184
ZNF250	0.512184
JAK1	0.512184
CNOT4	0.512131
VPS4B	0.512131
CDADC1	0.512025
HEXA	0.512025
HNRNPLL	0.512025
KAT6B	0.512025
KLHL20	0.512025
LUC7L2	0.512025
PRKD3	0.512025
SF3A2	0.512025
SNX4	0.512025
STX12	0.512025
TMEM126B	0.512025
USP4	0.512025
ZBTB8OS	0.512025
FAM103A1	0.51192
SP100	0.511867
TAF3	0.511814
HSPA4	0.511762
ECD	0.511709
SDF2L1	0.511709
SPTAN1	0.511709
YIPF4	0.511709
ZNF778	0.511709
DIABLO	0.511603
ERCC5	0.511603
INTS10	0.511603
XRN1	0.511603
POMP	0.511498
AKAP9	0.511392
CUTC	0.511392
GTF2A1	0.511392
NR1H2	0.511392
PHB	0.511392
SDAD1	0.511392
STIP1	0.51134
LRMP	0.511287
PTPRCAP	0.511287
WDR20	0.511287
LAMTOR3	0.511234
VAMP7	0.511234
APOM	0.511181
ARHGAP5	0.511181
C22orf29	0.511181
CDC26	0.511181
CDK9	0.511181
DEDD	0.511181
DNAJC10	0.511181
EIF2AK1	0.511181
GTPBP10	0.511181
HELZ	0.511181
MIIP	0.511181
MRPL15	0.511181
NSUN2	0.511181
P4HTM	0.511181
PHACTR2	0.511181
PIGS	0.511181
PLSCR1	0.511181
PTCD3	0.511181
SEC14L2	0.511181
STARD3NL	0.511181
VPS53	0.511181
ZFYVE28	0.511181
CACUL1	0.511076
TIMM8B	0.511076
ZRANB2	0.511076
OFD1	0.511023
APPL1	0.51097
FBXL20	0.51097
IL27RA	0.51097
MRPL27	0.51097
NDUFAF3	0.51097
SNAPC2	0.51097
TMEM170A	0.51097
TOE1	0.51097
USF3	0.51097
OSBPL8	0.510918
ANAPC10	0.510865
NOB1	0.510865
RP4.800J21.3	0.510865
BCAP31	0.510759
MTMR9	0.510759
PTBP1	0.510759
FLOT2	0.510549
SPPL2A	0.510549
TRGV10	0.510549
C11orf98	0.510496
POR	0.510496
ZBP1	0.510443
ADHFE1	0.510338
AP006621.5	0.510338
APH1B	0.510338
ASB16.AS1	0.510338
ASPH	0.510338
ATAD3B	0.510338
ATN1	0.510338
BICD2	0.510338
C15orf39	0.510338
C1GALT1C1	0.510338
CCL4L2	0.510338
CFH	0.510338
CHPT1	0.510338
COMMD4	0.510338
COX15	0.510338
CSPP1	0.510338
DDX42	0.510338
DHFRL1	0.510338
DUSP28	0.510338
EML3	0.510338
ENTHD2	0.510338
EPSTI1	0.510338
FAM120C	0.510338
FAM167A	0.510338
FAM185A	0.510338
FAM20B	0.510338
FBLN7	0.510338
FHL3	0.510338
GADD45G	0.510338
GPAM	0.510338
HDAC4	0.510338
HDAC8	0.510338
HELZ2	0.510338
HEXDC	0.510338
HIST1H3H	0.510338
HNRNPA1L2	0.510338
IFI27L1	0.510338
IMPAD1	0.510338
KLHL26	0.510338
LILRB1	0.510338
LINC00526	0.510338
LONRF1	0.510338
MAP1LC3B2	0.510338
MCOLN2	0.510338
MICALL1	0.510338
MORN2	0.510338
MUC12	0.510338
MUTYH	0.510338
NCR1	0.510338
NF2	0.510338
NXT2	0.510338
PAAF1	0.510338
PCGF6	0.510338
PDSS2	0.510338
PGAM1	0.510338
PGM2L1	0.510338
PHYH	0.510338
PKD1	0.510338
PLCXD2	0.510338
PPP1R12B	0.510338
PPP3CA	0.510338
PRADC1	0.510338
PRKD2	0.510338
PSMG1	0.510338
PTCH2	0.510338
PTOV1	0.510338
PURB	0.510338
RECK	0.510338
RELT	0.510338
REV3L	0.510338
RFX5	0.510338
RHEBL1	0.510338
RIC1	0.510338
RINL	0.510338
RNF26	0.510338
RP4.728D4.2	0.510338
SBK1	0.510338
SFXN3	0.510338
SLC25A24	0.510338
SLC37A1	0.510338
SMN1	0.510338
STRIP1	0.510338
TANGO2	0.510338
TBL3	0.510338
TGFBR3L	0.510338
TMEM106C	0.510338
TMEM131	0.510338
TMEM185A	0.510338
TMEM55A	0.510338
TRAV27	0.510338
UBE2J2	0.510338
UHRF1BP1	0.510338
UQCC1	0.510338
XIAP	0.510338
XRCC6BP1	0.510338
ZNF592	0.510338
GBP5	0.510285
IQGAP2	0.510285
CCDC18	0.510232
DCP1B	0.510232
HNRNPA0	0.510232
KIR3DL1	0.510232
LCK	0.510232
LCORL	0.510232
LDOC1L	0.510232
PTPRM	0.510232
RGS19	0.510232
SLC35F2	0.510232
SMARCD1	0.510232
XPO4	0.510232
PPT1	0.510179
MRPL38	0.510127
SELPLG	0.510127
ANKRD36	0.510021
BTD	0.510021
CHFR	0.510021
FAM35A	0.510021
FXN	0.510021
HECA	0.510021
KDM2B	0.510021
MTHFS	0.510021
MYNN	0.510021
NFAT5	0.510021
PCBP1	0.510021
PDXDC1	0.510021
PREX1	0.510021
RHEB	0.510021
RNF41	0.510021
UBAP2L	0.510021
ZBTB2	0.510021
ZDHHC3	0.510021
PUM2	0.509968
USP36	0.509968
BCCIP	0.509916
HLA.DRA	0.509916
MYADM	0.509916
ADIPOR1	0.50981
XIST	0.50981
CHMP1A	0.50981
LCOR	0.50981
TRPC4AP	0.50981
ZC3H11A	0.50981
BRD1	0.509757
NME1	0.509757
PLEKHO1	0.509757
ST8SIA4	0.509757
NIPA2	0.509705
R3HCC1	0.509705
UBA2	0.509705
UHRF1BP1L	0.509652
PHF20L1	0.509599
TSEN54	0.509599
RALGAPA1	0.509546
ACTR3	0.509494
CCDC109B	0.509494
NHP2	0.509494
CCDC115	0.509283
FRMD8	0.509283
KIF5B	0.509283
SRPK2	0.509283
ARHGEF1	0.50923
TSR1	0.50923
ADAM17	0.509177
AHI1	0.509177
AIG1	0.509177
ANKRD54	0.509177
ATG16L2	0.509177
ATMIN	0.509177
ATXN7L2	0.509177
BAP1	0.509177
BIK	0.509177
C1orf123	0.509177
CKAP5	0.509177
CTCF	0.509177
CTD.2336O2.1	0.509177
DCPS	0.509177
DCTPP1	0.509177
DIS3L2	0.509177
DZIP3	0.509177
EFCAB7	0.509177
EFR3A	0.509177
EID3	0.509177
FAM120AOS	0.509177
FAS	0.509177
FOXO3	0.509177
GNPNAT1	0.509177
GPN2	0.509177
GPR108	0.509177
ISY1	0.509177
KLC4	0.509177
LIN52	0.509177
METAP1	0.509177
MIAT	0.509177
MIATNB	0.509177
MOGS	0.509177
MON1B	0.509177
MPP6	0.509177
MR1	0.509177
MTF1	0.509177
NBPF12	0.509177
NCSTN	0.509177
NIFK.AS1	0.509177
PDIA4	0.509177
PGAP3	0.509177
RALGAPB	0.509177
RFK	0.509177
RRAGC	0.509177
SHQ1	0.509177
SIT1	0.509177
SKIV2L	0.509177
SP4	0.509177
TRAV26.2	0.509177
TUBGCP5	0.509177
ZMAT5	0.509177
AQR	0.509124
LBR	0.509124
POLE4	0.509072
CTD.2035E11.3	0.509019
MRTO4	0.509019
PDZD11	0.509019
PRR5	0.509019
TMEM168	0.509019
TRAFD1	0.509019
ZNF408	0.509019
CHMP1B	0.508966
TMEM9B	0.508966
GDE1	0.508914
TRBV7.6	0.508914
CLINT1	0.508861
CUL3	0.508861
KDM4C	0.508861
KPNA2	0.508861
LSM10	0.508861
TMEM50B	0.508861
TMX2	0.508861
TSTD2	0.508861
UBE2L3	0.508861
ZHX1	0.508861
ZNF266	0.508861
ARGLU1	0.508703
CCNC	0.508703
HSPB11	0.508703
RBL1	0.508703
C22orf39	0.508544
OS9	0.508544
PIKFYVE	0.508544
VPS13A	0.508544
ZDHHC7	0.508544
MRPS10	0.508439
MTHFD2L	0.508439
PTPN11	0.508439
EPB41L4A.AS1	0.508386
NFKB1	0.508333
ARAP2	0.508281
UBQLN1	0.508281
ANKRD10	0.508228
CHCHD5	0.508228
DAP	0.508228
DENND4C	0.508228
HSD17B11	0.508228
TIGAR	0.508228
RC3H2	0.508175
NCOR1	0.508122
SEC61A1	0.50807
TFAM	0.50807
AVL9	0.508017
C12orf43	0.508017
C1orf21	0.508017
EEFSEC	0.508017
GTF2F2	0.508017
GTF2I	0.508017
ILK	0.508017
LAIR2	0.508017
MEX3C	0.508017
MFN1	0.508017
MRPS5	0.508017
NIN	0.508017
PCED1B	0.508017
RABGGTA	0.508017
ROCK1	0.508017
SLF1	0.508017
SNURF	0.508017
SRSF6	0.508017
STOM	0.508017
TADA1	0.508017
TMEM223	0.508017
TPP1	0.508017
WDFY1	0.508017
YIPF2	0.508017
ZNF684	0.508017
RAB29	0.507911
C3orf58	0.507859
CARD19	0.507806
GAK	0.507806
MED19	0.507806
PDHX	0.507806
PPP1R15B	0.507806
RNPEPL1	0.507806
TMEM191C	0.507806
TNFRSF1B	0.507806
ZBTB11	0.507806
MAN2A1	0.507753
CCDC47	0.5077
CDK11A	0.5077
HTATSF1	0.5077
KIDINS220	0.5077
PSMB3	0.5077
UBE4A	0.5077
ZMYM5	0.5077
PCGF5	0.507648
CHD6	0.507595
MRPS35	0.507595
TFPT	0.507595
UBXN11	0.507595
ATP5S	0.507384
SCNM1	0.507384
EDRF1	0.507331
LRPPRC	0.507331
SFT2D1	0.507278
SLCO3A1	0.507226
ABCC4	0.507173
ABCD4	0.507173
ACTR5	0.507173
ALKBH3	0.507173
[truncated: 12,071 more rows]

## Sheet: K411 longitudinal
gene	AUC
CCL5	0.883125
NKG7	0.856695
CST7	0.785822
CD74	0.753459
GZMK	0.711118
CD99	0.709673
DUSP2	0.669931
GZMH	0.653394
GZMM	0.651604
TUBA4A	0.650111
HLA.B	0.647337
ITGB2	0.641858
SRGN	0.63919
CTSW	0.638268
CXCR3	0.634451
LDHA	0.631961
CMC1	0.63064
GZMA	0.627931
FYN	0.627027
GZMB	0.622473
HLA.DPA1	0.615662
HLA.DRB1	0.613062
CD8A	0.610339
ARPC5L	0.609755
GNLY	0.608578
BHLHE40	0.605212
ARPC2	0.604472
HLA.DPB1	0.604089
MATK	0.603523
S100A4	0.601401
CALM1	0.601202
FGFBP2	0.600936
RUNX3	0.600612
MYL6	0.600387
LITAF	0.600024
GABARAPL1	0.599124
F2R	0.598294
SH3BGRL3	0.597433
ZEB2	0.596351
PIK3R1	0.593989
GNG2	0.593823
LYAR	0.593782
TGFB1	0.593602
SRSF7	0.592057
APOBEC3G	0.589261
ACTB	0.588147
IDS	0.588044
SLC7A5	0.586521
SRSF2	0.584372
MAP3K8	0.584321
MAP1LC3B	0.583668
C12orf75	0.582567
PDE4B	0.578516
REL	0.577688
ADGRE5	0.576885
RNF19A	0.576882
TENT5C	0.574368
SH2D1A	0.572862
UPP1	0.5727
HSPA5	0.572213
SYTL3	0.572014
RNF166	0.571817
AHNAK	0.570427
UBC	0.568824
RAB5IF	0.568784
KLRG1	0.567795
TRBV27	0.56676
PLEKHF1	0.565001
B2M	0.563959
CEMIP2	0.563028
LGALS1	0.562211
DNAJB6	0.561771
ARF6	0.561175
JMJD6	0.560977
IFNGR1	0.560058
CCNH	0.560049
GAPDH	0.55989
GGA2	0.559779
FLNA	0.55953
KLF6	0.558776
HCST	0.557659
PSMA7	0.557529
DNAJA1	0.557057
EML4	0.556812
GLTP	0.556128
EIF4EBP1	0.555619
DOK2	0.555176
TBX21	0.554934
JUN	0.554806
PPP1R14B	0.55471
CMC2	0.554501
APMAP	0.55443
LCP1	0.554064
TRAV26.1	0.553944
CALR	0.5532
PPP1R16B	0.552141
ANXA1	0.552129
BBC3	0.552084
NR4A2	0.551631
CNPPD1	0.551615
GYG1	0.55158
IFRD1	0.551213
PTMS	0.550456
KLRD1	0.550217
PFN1	0.549675
SLBP	0.549502
FOSL2	0.549146
TNFAIP3	0.548983
IL21R	0.548794
NFATC2	0.548682
SDF2L1	0.548667
ALOX5AP	0.548176
SH3GLB1	0.547623
PRDM1	0.547357
PTPRC	0.54726
WIPF1	0.54719
EZR	0.547032
HLA.C	0.546973
CCDC12	0.546891
SAT1	0.546141
CYBA	0.545955
DNAJC1	0.545764
PPP2R5C	0.545696
ACTN4	0.545406
HLA.DRA	0.54536
S1PR5	0.545327
TPST2	0.545319
CLIC1	0.545127
PTGER4	0.5451
ARAP2	0.544761
EMC3	0.544305
KLRB1	0.544291
IFITM2	0.543987
TGFBR3	0.543869
PDIA6	0.543684
BRK1	0.543631
MRPL10	0.543604
HSPE1	0.54357
AKNA	0.543539
SYAP1	0.543417
SYNE1	0.543183
ZDHHC7	0.543095
PRKX	0.542979
SLA2	0.542877
DIP2A	0.542843
SPON2	0.542667
TRAM1	0.542601
TOMM5	0.54208
IER2	0.541752
ATP1B3	0.541717
CCNDBP1	0.541098
GUK1	0.540924
POMP	0.540871
IRF1	0.540505
YWHAB	0.540211
ARL4C	0.540106
SYNE2	0.539714
HOPX	0.539383
SSNA1	0.538841
SPCS3	0.538831
CDC42EP3	0.538751
TRBV30	0.538117
ODC1	0.537657
HERPUD1	0.537387
CYTOR	0.537185
FKBP11	0.537113
CIB1	0.536918
SRSF5	0.536822
DUSP4	0.536786
AOAH	0.53652
HLA.DQB1	0.536447
PSMD8	0.536342
SRRT	0.535813
WDR83OS	0.535602
ENC1	0.535465
OASL	0.535218
PPIB	0.535168
EIF4E2	0.535091
MAF	0.535077
RHOC	0.535049
DNAJC3	0.534815
FAM53B	0.534769
GADD45A	0.53465
SLA	0.53462
PMAIP1	0.534368
PDIA3	0.534209
ZFP36	0.533929
SKIL	0.533743
ITGA5	0.533221
DCAF13	0.533051
PAPOLA	0.532694
YWHAQ	0.532637
LAG3	0.532599
MYO1F	0.532533
PPP3CC	0.532469
TSEN54	0.532315
PPP1R18	0.53213
ABI3	0.532084
DDA1	0.531888
PLEKHA2	0.531344
PRF1	0.531198
CHST12	0.531045
SEC11C	0.530948
MAP2K3	0.530927
IL32	0.530799
COG3	0.530485
TRMT112	0.530233
N4BP3	0.530215
XCL1	0.530064
TRAV1.2	0.529941
HLA.A	0.529937
CLTB	0.529846
EMB	0.529585
SRSF3	0.529547
WDR1	0.5294
TBC1D20	0.529317
METRNL	0.529314
ARID5B	0.529246
TSPYL2	0.529202
YPEL5	0.529076
MT1E	0.529005
GK5	0.528813
SUB1	0.528786
HMGN4	0.528718
CBLB	0.528625
ATG9A	0.528552
TAX1BP1	0.528517
KLRC3	0.528504
TYROBP	0.528449
AUTS2	0.528364
DENND3	0.528331
RNF125	0.528299
TNFRSF1B	0.528263
H2AFV	0.528221
TRBV20.1	0.528088
HIST3H2A	0.527992
CRIP1	0.527907
POFUT2	0.527701
B3GNT2	0.527696
RBBP7	0.52766
GNG5	0.527634
LMNA	0.527629
TUBB4B	0.527532
ARHGDIA	0.527525
BTG3	0.527393
CARHSP1	0.527374
NAA50	0.527299
TTC38	0.526971
SNAPC2	0.526813
TBK1	0.526748
BSG	0.526738
GGCX	0.526712
HAUS2	0.526669
RPN2	0.526666
REEP5	0.526454
GTDC1	0.526432
PIK3CG	0.526283
TMX4	0.526221
PDCL3	0.526205
CASP1	0.526167
MAFF	0.526067
POLB	0.526051
GLIPR2	0.525929
RNF168	0.525913
TOR1A	0.525832
NFKBIB	0.525828
TERF2IP	0.525799
YARS	0.525758
MGAT1	0.525732
TMED9	0.525672
PDZD8	0.525613
NDUFB2	0.525466
WDR37	0.525363
ERN1	0.525283
CCDC93	0.525153
PI4K2A	0.525123
FAM129A	0.52511
ARIH2	0.525038
UBE2J1	0.525012
MRPL54	0.524986
MLF2	0.524971
PARP8	0.524876
ATXN1	0.52483
PTPRE	0.524775
GOLPH3	0.5247
SMNDC1	0.524657
NDUFS6	0.524653
ANXA2	0.524609
SELENOS	0.524501
STK16	0.524473
LPCAT1	0.524266
SH3KBP1	0.5242
SLC1A5	0.524187
P2RY8	0.524138
TRAF4	0.524084
ZNF267	0.523999
SEC61B	0.523786
EIF4G2	0.523754
SSBP4	0.523646
SF3B2	0.523601
EPHA4	0.523567
LYST	0.523539
RHEB	0.523434
DDHD2	0.523395
NCR3	0.52338
PTPN2	0.523373
GBP5	0.523286
FAM49B	0.523258
ARF1	0.523027
LUZP1	0.522983
SELENOT	0.522966
PERP	0.522962
PSMB6	0.52296
NAPG	0.522938
IER3IP1	0.522932
COPE	0.522678
C1orf122	0.52267
SIRT2	0.522664
RNF167	0.522593
ANXA5	0.522559
UBE2E3	0.522519
RTF2	0.522474
TBC1D16	0.522434
HELZ	0.522281
GNA13	0.522177
DUSP1	0.522115
PATL1	0.522099
PATL2	0.521996
PSMC3	0.521996
GTF3C6	0.521929
ARF4	0.52174
TRAPPC10	0.521716
ELOVL5	0.521632
ZBP1	0.521611
UBE2A	0.521589
WHRN	0.521587
RAB27A	0.521582
RWDD4	0.521505
PBX4	0.521491
TLE3	0.521471
LAP3	0.521347
POLR2F	0.521331
CCSER2	0.521302
HOTAIRM1	0.521148
ARL5A	0.521073
MRPS26	0.521054
OSBPL5	0.521038
JPT1	0.521014
RILPL2	0.520992
ELL	0.520967
GPR183	0.520926
TNFSF10	0.52092
RGCC	0.520871
VPS4B	0.520837
GRAMD1B	0.520825
EFHD2	0.520823
JUND	0.520823
PLEK	0.520774
LGALS3	0.520764
NCKAP1L	0.520756
CISH	0.520714
HSPD1	0.520668
IL2RB	0.520655
NXPH4	0.520641
MCTP2	0.520635
GLUL	0.520627
TRG.AS1	0.520568
CSRNP1	0.520507
CYB561D2	0.520337
CLIC3	0.520176
ZNF778	0.520085
LRIG1	0.519828
NRBP1	0.519798
CUL4A	0.519734
PPM1A	0.519634
RWDD1	0.519533
PPP1CA	0.519488
ITGB1BP1	0.519439
MADD	0.519439
CYC1	0.519431
CMTM3	0.519413
RBM39	0.519394
MBP	0.519359
IDI1	0.519358
HLA.DRB5	0.519353
SKP1	0.519277
ADAM8	0.519215
TMBIM1	0.519211
CD82	0.519203
TROVE2	0.519189
ATP6V0D1	0.519156
PITPNC1	0.519135
PIK3AP1	0.519077
MAPK1	0.519056
TP53BP2	0.51905
PFDN2	0.519011
POLR2I	0.51901
DBI	0.518968
R3HCC1	0.518956
BZW1	0.518907
CASP4	0.518784
ARF5	0.51875
TRAV41	0.518686
AGPAT1	0.518559
COPB1	0.518559
SYTL2	0.518538
MED31	0.518519
RBM22	0.518474
ZMPSTE24	0.518464
SMAD7	0.51843
FAM120AOS	0.518344
RNF139	0.518288
DKK3.00	0.518259
SYNJ1	0.518251
MVD	0.51825
MPST	0.518248
MRPL47	0.518158
RARA	0.518132
KBTBD2	0.518129
PYHIN1	0.518119
CAST	0.51799
NLRC3	0.517977
C1orf174	0.517957
XRN2	0.51794
PRPF4B	0.517927
BCOR	0.517918
FBXO7	0.517895
CD81	0.517868
LRPAP1	0.517851
HERC5	0.517822
RAB6A	0.51774
TMED1	0.517691
FMNL1	0.517614
LRRFIP2	0.517613
PDCD10	0.517607
SMIM13	0.517572
SHKBP1	0.517557
ZNFX1	0.517461
S1PR4	0.517451
C1orf21	0.51744
PPP1CB	0.517406
MYBL1	0.517365
MIB2	0.517321
TCP11L1	0.517318
RTP5	0.517171
HSP90AA1	0.51717
CENPN	0.517062
TPMT	0.517061
ABHD17A	0.517019
PLEKHO1	0.516987
TFDP2	0.516876
TGIF1	0.516852
NR4A3	0.5168
COTL1	0.516771
ILK	0.516736
ATP5S	0.51668
ETFA	0.516659
MACO1	0.516573
NPC1	0.516559
SIRT7	0.51655
QTRT2	0.51655
SNRNP27	0.51655
SPTY2D1	0.51655
RNF11	0.516548
JAZF1	0.516415
FAM96B	0.516347
CCL3	0.516323
GTF2E2	0.516301
DESI2	0.51621
CTSC	0.516206
DNPEP	0.5162
SLC25A32	0.516196
HMGXB4	0.516104
MCM5	0.516095
MXRA7	0.516069
RAD23B	0.51606
DPP8	0.516042
CRELD2	0.515975
ZPR1	0.515938
WTAP	0.515918
SRSF1	0.515902
TBC1D2B	0.515786
BCAP29	0.515762
CFL1	0.515714
GTF3C1	0.515705
EOMES	0.515642
NDUFA9	0.51557
IRAK1	0.515524
TRGV10	0.515504
TIGAR	0.515401
CYB5R3	0.515401
IL2RG	0.515394
ODF2L	0.515391
EOGT	0.51534
PCYT1A	0.515318
CHIC2	0.515314
ATP6AP1	0.515295
DCTN3	0.515261
DIAPH1	0.515256
ZNF580	0.515229
APLP2	0.515224
RGS2	0.51519
BCL9L	0.515179
SELENOK	0.515101
LMNB1	0.515073
BUD31	0.515043
OAT	0.515005
IWS1	0.514998
CXCR4	0.514984
HLA.DMA	0.514977
N4BP1	0.514973
PLEKHM1	0.51497
PDRG1	0.514926
FCGR3A	0.514859
PTS	0.514852
ITGAM	0.514844
MAP3K11	0.514835
ASCC3	0.51481
CD69	0.51481
AAED1	0.51478
TRGV8	0.514771
DPH3	0.514741
AC006369.1	0.514681
RFTN1	0.514616
MARCKSL1	0.514612
PKN1	0.514578
ADRB2	0.514564
COG7	0.514544
C12orf49	0.514472
CDKN2A	0.514472
PCGF1	0.514417
ZNF335	0.514415
CTPS1	0.514388
RCE1	0.514386
DUSP10	0.514314
SLAMF7	0.514277
ZNF600	0.514258
KLRF1	0.514231
OXCT1	0.514226
RABIF	0.514207
DCPS	0.514199
HYOU1	0.514172
SAMSN1	0.514156
TNIP1	0.514102
GSE1	0.514054
SAMD3	0.51403
APPL1	0.514025
CAMTA1	0.514017
PLA2G16	0.514016
UBB	0.514008
AKIRIN1	0.513992
COL4A3BP	0.513964
CHD4	0.513914
GSTP1	0.513881
CD3G	0.513868
PLXND1	0.513846
CD63	0.51382
EPN1	0.513802
SUCO	0.513797
RGS1	0.513741
PICALM	0.513732
COX20	0.513697
PAM	0.513661
PUF60	0.513636
CHRAC1	0.513619
MXD4	0.513617
VSIR	0.513615
CLEC2B	0.513609
SH3TC1	0.513554
NCBP3	0.513527
KLHDC4	0.513515
ABCF1	0.513506
RNH1	0.513468
TPP1	0.513452
CISD3	0.513432
RHEBL1	0.513423
USP12	0.513391
U2AF2	0.513379
TM9SF3	0.51336
SLC25A38	0.513326
ABHD2	0.51332
ACTR1A	0.513305
ST3GAL4	0.513301
MRPS10	0.513292
VAV3	0.513197
WDR45B	0.513194
PPRC1	0.513181
SCAND1	0.51318
CHD8	0.513093
HSBP1	0.513062
PGRMC2	0.513056
RHOA	0.513034
GNL2	0.512975
RALGAPA1	0.512966
SURF4	0.512964
UNKL	0.512956
FKBP2	0.512945
STX11	0.512942
TAGAP	0.512916
RBM8A	0.512849
LINC02001	0.512844
RNF14	0.512839
RAB5C	0.512826
STK17B	0.512821
FBXO34	0.512766
WDR7	0.512762
SET	0.512749
KIAA0391	0.512738
FCRL6	0.512688
BIK	0.512684
ST6GALNAC6	0.512677
DNAJB14	0.512668
ZSCAN5A	0.512639
CEBPD	0.512637
TTC39C	0.512636
SAMD8	0.512629
ATG2A	0.512601
RAB9A	0.512558
PGRMC1	0.512555
COMMD7	0.512547
KPNA2	0.512541
YEATS2	0.512529
MIAT	0.512517
PPWD1	0.512513
LINC01871	0.512461
CFLAR	0.512454
LLGL2	0.512443
RABGAP1L	0.512442
ST3GAL1	0.512396
HERPUD2	0.51235
RBM15	0.512346
ZDHHC17	0.512309
HLA.DQA1	0.512301
COMMD1	0.512292
RPUSD1	0.512224
TRPV2	0.512217
DNM1L	0.512215
CST3	0.512191
SH2D2A	0.512157
SLC45A1	0.512125
RRAS2	0.512089
IGFBP4	0.512068
RBL1	0.512068
FBXW5	0.512004
NT5C3A	0.511952
ADSS	0.511939
KMT2E.AS1	0.511885
CCL4L2	0.511878
PCED1B	0.511872
APOBEC3C	0.511859
HSP90B1	0.511857
CNBD2	0.511805
INO80E	0.511783
TUT7	0.511775
FEZ1	0.511758
OPTN	0.511713
AP3B1	0.511709
CLSTN3	0.511708
TAP1	0.511681
VTI1A	0.511658
USP8	0.511655
MAP4K1	0.511618
PCGF6	0.5116
EPAS1	0.51157
POLR2K	0.511568
STRN	0.511528
LY6E	0.511525
SPATS2L	0.511513
PLEKHA5	0.511509
PCNX3	0.511463
ASXL1	0.511443
PDLIM5	0.511441
ARF3	0.511418
MICAL2	0.51139
ASCL2	0.511384
RAB22A	0.511378
UCK1	0.511363
TLN1	0.511359
DYNC1LI1	0.511357
VTI1B	0.511347
PLPP5	0.511332
FBXL15	0.51133
ALG3	0.511317
PDHB	0.5113
FOXO3	0.51129
SPRYD7	0.511287
PPP3CA	0.511275
RNF2	0.511266
DNAJB12	0.511213
RXRA	0.511145
TNIP3	0.511145
ISG20L2	0.511145
ECE1	0.511142
POP7	0.51111
HNRNPH3	0.511097
ARL15	0.511096
DNAJB1	0.511095
CDHR3	0.511084
GSKIP	0.511065
OSBPL7	0.511042
GAB3	0.511023
GFPT1	0.511001
ABCA2	0.510995
VASP	0.510982
CBFA2T2	0.510965
TIMM44	0.510911
SEC13	0.5109
FCRL3	0.510894
CHMP2B	0.510883
TOP1	0.510882
C12orf4	0.510875
CYCS	0.510859
RRP7A	0.510857
POLR2M	0.510841
NBN	0.51082
CERS2	0.510814
DENND1B	0.510814
TIFA	0.510814
UTP11	0.510814
TIPARP	0.510806
RAPGEF2	0.510778
HLA.DMB	0.510771
SKIV2L	0.51077
YAF2	0.510769
CXCR6	0.510768
NUTM2A.AS1	0.510767
PDCL	0.510764
ANKRD13C	0.510756
AKAP13	0.510755
MYDGF	0.510747
ZNF865	0.510725
RALGAPB	0.510684
SYT11	0.510665
LMO4	0.51065
GPR174	0.510647
RAP2B	0.510647
MDFIC	0.51063
NABP2	0.510628
SH3GL1	0.510627
SMIM3	0.510606
DMXL1	0.510596
UBE4A	0.510591
BAZ1B	0.510584
SLC2A1	0.510581
EIF5A2	0.510575
TFB2M	0.510563
SAMD4B	0.510552
SLCO3A1	0.510539
USP39	0.51052
CDCA4	0.510518
SLC39A7	0.510497
GNAI3	0.510491
LRBA	0.51049
FRMD8	0.510481
ADRM1	0.510439
STOM	0.510429
TVP23C	0.51041
CD58	0.510375
SIMC1	0.510357
RLF	0.510314
MAPKAPK2	0.510311
OGDH	0.510299
TRAV39	0.510281
CPSF4	0.510263
NCAPH2	0.510261
FAM160B1	0.510253
RAPGEF1	0.510252
CCDC107	0.510248
ZNF329	0.510241
SLC25A13	0.510237
NAGK	0.510207
RABEP2	0.510185
CYTH3	0.510159
RGP1	0.510145
SIPA1	0.510137
PRDM4	0.510135
TMCO3	0.510135
E2F4	0.510132
MBNL3	0.510116
TSPOAP1	0.510116
GATAD2B	0.510091
HIST2H2AA4	0.510058
GNPNAT1	0.510049
AKIRIN2	0.510044
PRIMPOL	0.51004
DPF2	0.510038
KLHL18	0.510019
CPT1A	0.50999
NFXL1	0.509985
PDPR	0.509985
MSC	0.509974
KANSL2	0.50997
ASB6	0.509955
C16orf87	0.50995
GFI1	0.509944
CCND2	0.509944
TRPS1	0.50994
PAXX	0.509938
CRYBG1	0.509932
GALM	0.50992
SPOPL	0.50992
GAK	0.509881
IRF7	0.509879
TMEM30A	0.509875
ASAH2B	0.509871
RAVER1	0.509871
BCR	0.509867
DYRK1A	0.509856
CHD6	0.509835
SUGT1	0.509817
COPS3	0.50981
USP14	0.509805
ABCD2	0.509798
LINC00944	0.509798
IL18BP	0.509797
SLMAP	0.509793
STXBP2	0.509787
NCOA1	0.509752
L3MBTL2	0.509749
NOCT	0.509737
STIP1	0.509719
SF3B6	0.509714
FASTKD3	0.509695
POLE3	0.509657
MICU2	0.509646
ZNF266	0.509644
GTPBP1	0.50964
SAR1A	0.50963
S100A6	0.509603
NTAN1	0.509585
NSMAF	0.509581
SECISBP2L	0.509566
CHST7	0.509553
CCDC88B	0.509526
GCH1	0.509522
TMEM41B	0.509519
GPR107	0.509517
PRKCQ	0.50949
LGR6	0.50948
PLCB2	0.509478
UBR7	0.509478
RNF115	0.509467
IFNG.AS1	0.509447
TRAV5	0.509447
DYNLRB1	0.509437
OSTF1	0.509417
PRCC	0.509408
SLC35E1	0.50939
RDX	0.509377
PPP2R2B	0.509369
FBXO33	0.509363
NBEAL2	0.50933
PPIF	0.509328
RANBP9	0.509327
POLG	0.509315
RAB11FIP4	0.509291
ELF4	0.509255
PSMD5	0.509253
ITGB1	0.509251
UTRN	0.509246
GNL1	0.509242
PDS5A	0.509234
SNAP47	0.509229
WWOX	0.509229
ZNF593	0.509222
MCPH1	0.509202
ENPP4	0.509182
FAM136A	0.509182
NAP1L5	0.509158
DUSP12	0.509147
CHUK	0.509132
CES1	0.50911
TRAF5	0.509093
PTRH1	0.509063
RNF213	0.509032
TAF11	0.509029
SERTAD1	0.509026
COPZ1	0.509013
PGAP1	0.50901
AP000704.1	0.50899
CD300A	0.508987
BLOC1S1	0.50897
TM9SF1	0.508964
CCT5	0.508951
AMZ2	0.508939
CCDC43	0.508924
RAB21	0.508913
RNF41	0.50891
MTMR9	0.508894
NCBP1	0.508893
KDM2B	0.508883
LGALS9	0.508879
KIF3A	0.508861
TSEN34	0.508855
LRRC59	0.508824
CHMP1A	0.508774
CCDC159	0.508772
LUC7L	0.508767
TMEM167B	0.508764
GUSB	0.508752
DYRK1B	0.508742
PIP4K2A	0.508701
RHOB	0.508693
MYO18A	0.508692
APOOL	0.508689
B3GLCT	0.508687
TUBB2A	0.508685
ZFAND5	0.508657
CLASP1	0.508655
ZNF530	0.508642
SUSD1	0.508622
HECTD2	0.50862
ARHGEF6	0.508605
PRKACB	0.508603
CNOT4	0.508601
ZADH2	0.508597
INO80D	0.508591
SMAD3	0.508588
TRBV7.6	0.508517
P2RX7	0.5085
SLC4A4	0.508495
MAPRE1	0.50847
TMSB4X	0.508435
AGL	0.508419
PGPEP1	0.508415
PTEN	0.508415
MAPK1IP1L	0.508413
ZBTB1	0.508395
OVCA2	0.508393
CTSH	0.50839
TMEM9B	0.508379
F8	0.508377
IL18R1	0.508377
BNIP1	0.508364
TSG101	0.508354
MSL2	0.508353
SMIM29	0.508353
MED26	0.508347
RHBDF2	0.508343
SLC16A1	0.508341
PLIN2	0.508338
MIR22HG	0.508334
CD226	0.508328
PAPSS1	0.508328
TAF2	0.508301
CXXC1	0.508263
GNAO1	0.508255
POLR2G	0.50825
IGLV2.14	0.50825
MAP4K5	0.508246
PRPF18	0.508217
CARD11	0.508208
EFL1	0.508202
PNKP	0.508189
UBP1	0.508156
DCP1B	0.508154
VIPR2	0.508132
ZNF668	0.508132
DHX36	0.508125
FAM210A	0.508117
SQOR	0.508105
TPGS1	0.508088
PRKCD	0.508083
TOX	0.50807
NANS	0.508062
HPF1	0.508056
MAP3K13	0.508037
CWF19L2	0.508032
UBN1	0.508029
ERG28	0.508022
MYH9	0.508019
DOCK7	0.50801
ZNF155	0.508007
IDH2	0.508005
RSRC2	0.508001
HMGB1	0.507999
ITM2A	0.507983
UTP25	0.507971
MON2	0.507968
TMEM109	0.507964
GTF2H2C	0.50796
ZNF628	0.50796
GON4L	0.507949
PPP2R5E	0.507921
MOV10	0.507914
ANKRD27	0.507914
CDKN2C	0.507911
STX12	0.507906
PRPF40A	0.507904
AGTPBP1	0.507892
MECP2	0.507887
YWHAG	0.507887
LYN	0.507885
CDK5RAP2	0.507868
SLC25A24	0.507862
CCAR2	0.507861
POLR1B	0.507838
ZDHHC18	0.507835
ROCK1	0.507832
ILVBL	0.507785
PSMD9	0.507785
UBE2Q1	0.507781
RREB1	0.507778
E2F6	0.507765
PDSS1	0.507765
NFAT5	0.507752
FRS2	0.507744
RRP1B	0.50774
GALNT11	0.50772
ADAM15	0.507716
NAA40	0.507716
ITGAV	0.507712
BAD	0.507686
TSPYL1	0.507677
GOLGA5	0.507662
EDARADD	0.507642
CENPU	0.507632
CXorf40B	0.507612
XAF1	0.507612
SMC4	0.507603
ID2	0.507598
XPO5	0.507593
PKD1	0.50759
LIMS1	0.507575
FBXO10	0.507569
KPNA4	0.50756
CTDSP2	0.507553
EZH2	0.507553
ZFPL1	0.50755
SRRM2	0.507549
MTMR2	0.507548
SPTLC2	0.507547
ZNF337	0.507544
AP1G1	0.507543
PWWP2B	0.507536
RPS10.NUDT3	0.507536
EHD4	0.50753
ELL2	0.507521
ANKEF1	0.50752
PPP1R16A	0.50752
ICAM1	0.507517
ARHGAP9	0.507502
ICAM3	0.5075
GLYCTK	0.50749
CALCOCO2	0.507485
SPN	0.507472
FANCM	0.507471
PPP2R3C	0.507466
AP001347.1	0.507447
DRAXIN	0.507447
PPM1L	0.507447
PMS1	0.50744
WASHC5	0.50743
CASZ1	0.507417
SLC37A1	0.507413
NELFCD	0.50741
ZNF639	0.507399
CYP51A1	0.507377
EIF2B5	0.50737
ACSL5	0.507348
SLC38A10	0.507348
ACHE	0.507338
C2orf49	0.507332
TVP23B	0.50733
AC068775.1	0.507324
MED13L	0.507321
LARP4	0.507307
PNP	0.507307
ATPAF2	0.507299
TRAV27	0.507299
RASGEF1B	0.507297
NAMPT	0.507286
CHN2	0.507275
SLC36A1	0.507275
WIPI1	0.507275
ARHGAP11A	0.507272
ABRAXAS2	0.507269
UHRF1BP1	0.50725
UBE2D4	0.507244
RMC1	0.50724
RRP9	0.50724
TMEM160	0.507222
PEA15	0.507219
MFSD11	0.507203
CD274	0.507202
GRAMD1C	0.507202
HADHB	0.507193
DGKZ	0.507178
RBM28	0.507172
GSK3B	0.507169
PTPN22	0.507166
SPATS2	0.507158
SEPT7	0.507155
TOR2A	0.507152
ITPRIPL1	0.50715
ADGRG1	0.507147
SLC44A2	0.507106
OAZ2	0.507102
PPP1R9B	0.5071
TNFRSF10B	0.507082
TSPAN15	0.507079
HHEX	0.507077
TRBV7.3	0.507034
DPY30	0.507009
MYO5A	0.507007
HIPK3	0.507005
TNFRSF1A	0.507005
NSD3	0.506995
DYNC1H1	0.506988
TP53INP2	0.506986
ING3	0.506986
UNC45A	0.506977
MCRS1	0.506966
SCD	0.506957
HGSNAT	0.506955
PDGFD	0.506955
SPARC	0.506955
RNPEPL1	0.50694
SNX10	0.506919
CCRL2	0.506907
UBR5	0.506905
TMEM147	0.506885
SPPL2A	0.506883
C18orf25	0.50688
SPSB3	0.506878
METTL2B	0.506858
PDSS2	0.506858
FCHO2	0.506834
POP4	0.506829
FAM76A	0.506828
LYPLA2	0.506826
GBP3	0.506801
TBCK	0.506797
AC020910.4	0.506785
C1orf61	0.506785
PCCA	0.506785
SKAP2	0.506785
SNX18	0.50678
CHST11	0.506779
CEBPB	0.506769
BTD	0.506755
PTAR1	0.506754
TRIM33	0.506749
ZNF761	0.506736
CCDC6	0.50673
PGAM1	0.50672
TRBV18	0.506719
AL358333.3	0.506712
CPNE8	0.506712
KCNH4	0.506712
TIGIT	0.50671
MPHOSPH6	0.5067
CDK9	0.506699
SDF2	0.506673
CCDC102A	0.506662
SCAMP4	0.506655
CCDC115	0.506648
TBPL1	0.506647
LPP	0.506644
HIST1H4F	0.50664
ARHGAP25	0.506638
TYK2	0.506633
LEO1	0.506628
EID1	0.506622
ITCH	0.506612
SCP2	0.506609
AGO2	0.506607
PAFAH1B1	0.506606
GPR146	0.506589
KLRC2	0.506587
TRBJ1.1	0.506587
JADE1	0.506579
BAG2	0.50656
KCNK6	0.506559
FBXO45	0.50654
PAFAH2	0.50654
TDRD7	0.50654
PLOD3	0.506537
TNFSF14	0.506537
WNT1	0.506537
ST8SIA1	0.506532
HACL1	0.506527
USP42	0.506504
AZI2	0.506504
RNPC3	0.506492
PIAS4	0.506487
CDK2AP2	0.506484
ENG	0.506467
TNFRSF9	0.506467
AGK	0.506459
GRAMD2B	0.506455
TMEM156	0.506454
CBFB	0.50645
PTRH2	0.50645
VRK2	0.50641
BRD1	0.506399
TMEM120A	0.506383
FN3KRP	0.50638
AMIGO2	0.506368
MIIP	0.506347
CYB5R4	0.506344
DDN.AS1	0.506344
DMTN	0.506344
GALNT3	0.506344
IFIT3	0.506344
TMEM9B.AS1	0.506342
PTPRM	0.50634
C1orf43	0.506319
URB2	0.506311
SMG5	0.506307
NSUN3	0.506296
BICD1	0.506295
FUK	0.506295
RAB30.AS1	0.506295
SFXN3	0.506295
ZNF316	0.50629
TCF7L2	0.506268
NCOR2	0.506261
SLC30A9	0.506241
COMMD8	0.506231
FBXL6	0.506222
NAP1L2	0.506222
PLCG2	0.506222
PRSS23	0.506222
CCL4	0.506215
UBE2Z	0.50621
RGS19	0.5062
HSPA1A	0.506198
MRPL27	0.506194
ITPR3	0.506185
HYPK	0.506184
AC116407.2	0.506181
TRBV12.5	0.50618
SARNP	0.506177
WDR18	0.506177
EIF4G3	0.506172
GLCE	0.506172
OAS2	0.506172
LATS2	0.50617
MAPK7	0.50617
TRGV3	0.50617
UAP1	0.506152
CD59	0.506148
SF3A2	0.506148
GPR137B	0.506145
PREP	0.506131
ABI1	0.506128
TRAV9.2	0.506128
ARMC5	0.506123
SSBP3	0.50612
AFAP1	0.506117
SMC5	0.506113
GRK6	0.506109
MS4A1	0.506099
PHLDB2	0.506099
OTULIN	0.506093
IFNG	0.506091
NDUFAF3	0.506088
ORAI1	0.506086
GPRIN3	0.506086
LNPK	0.506077
MEPCE	0.506066
TRIM61	0.506066
TUBD1	0.506062
SLC25A4	0.506058
MAD2L2	0.506055
BLM	0.506045
RGS16	0.506021
TP53BP1	0.50602
FPGS	0.506008
ABCA5	0.505997
OCEL1	0.505997
RALGDS	0.505997
ANKRD9	0.505977
APOBEC3H	0.505977
RNPS1	0.505964
DDX3X	0.505962
TNK2	0.50596
PLBD2	0.505948
NF1	0.50594
CAPRIN2	0.505927
ICMT	0.505927
ZFYVE16	0.505925
HLTF	0.505922
CCDC77	0.50592
B4GALT4	0.505914
KCTD9	0.505914
USPL1	0.505907
GARS	0.505904
ANXA6	0.5059
DHX16	0.505898
IER5	0.505898
ITPR2	0.505889
SAMD9	0.505885
ACOT4	0.505875
LAIR2	0.505859
BRPF1	0.505858
LMAN2	0.505858
ABHD14A	0.505854
PMF1.BGLAP	0.505854
RTN4RL2	0.505854
TAPBP	0.505837
TEX30	0.505821
SEL1L3	0.505817
CREB3L2	0.505805
MLH3	0.505805
ACER3	0.505802
NUDT8	0.505802
FAM157C	0.505797
PSMA3	0.505793
TRAF6	0.505785
RAF1	0.505783
EPS15L1	0.505775
GTF2IRD2B	0.505774
PPIL2	0.505766
GZF1	0.505749
AC092755.2	0.505732
ARSK	0.505732
HNRNPA1L2	0.505732
PLEKHG1	0.505732
RAB27B	0.505732
ZNF619	0.505732
RNF44	0.505725
COPS2	0.505722
GANAB	0.505715
TRIM52	0.505699
AC106791.1	0.505682
NOMO2	0.50568
AC012615.1	0.505654
AC116366.3	0.50565
CMTR2	0.505633
FAM193A	0.505627
XCL2	0.50562
AC009133.1	0.505609
SFXN2	0.505609
SNX30	0.505609
VPS9D1	0.505609
TMEM184B	0.505603
CEP135	0.505598
ZNF410	0.505598
SEC24C	0.505592
PANX1	0.505576
AP3M2	0.505563
PMM2	0.505558
EXOC3	0.505521
MPC2	0.505511
TGFBRAP1	0.505511
ZNF212	0.505511
PRKAB2	0.505507
POLR3H	0.505504
TMEM127	0.505504
CTNNAL1	0.505501
GBE1	0.505501
FRAT1	0.505487
KRTCAP3	0.505487
ZNF322	0.505487
MIR4435.2HG	0.505475
GPR18	0.505468
COMT	0.505465
EEF1E1	0.505458
LIN7C	0.505458
BCL6	0.505454
TRAPPC5	0.505447
FAM13B	0.505437
FAM221A	0.505437
FARP2	0.505437
PTPN9	0.505437
SHQ1	0.505437
ZNF66	0.505436
SLC35F5	0.505435
MTFP1	0.505434
TACC1	0.505423
SLC25A12	0.505413
AP2S1	0.505409
CAT	0.505408
HMG20B	0.505407
TTC21B	0.505406
PPP3CB	0.505403
LASP1	0.505399
FAM50A	0.50539
SMURF1	0.505388
ATP2C1	0.505385
MFSD1	0.505385
NOD1	0.505385
GEM	0.505376
LIME1	0.505366
SETD5	0.505366
ST7	0.505364
ZNF528	0.505364
TRGV9	0.50536
LIN54	0.505358
DUS1L	0.505347
SNAPIN	0.505347
ACOT9	0.505342
MKL1	0.505342
SIK3	0.505339
ISCA1	0.505323
PIGK	0.505315
SETMAR	0.505315
NUP153	0.505308
HAUS3	0.505296
ABCD4	0.505281
SNAPC5	0.505277
RSRC1	0.505277
CMIP	0.505276
SRA1	0.505267
SLC35B4	0.505266
CHKB	0.505262
TESC	0.505256
CCDC167	0.50525
AC090152.1	0.505242
FUCA2	0.505242
IFT172	0.505242
JHY	0.505242
NANP	0.505242
UNG	0.505242
ZNF296	0.505242
ZNF438	0.505242
SPAG9	0.50524
EXO5	0.50524
PLLP	0.505238
SCAMP2	0.505237
USF2	0.505235
PI4KA	0.50523
ITGB2.AS1	0.505225
TBCB	0.50522
GMEB1	0.505215
FBXO25	0.505213
SRP68	0.505211
EVI2A	0.505195
TOP3A	0.505192
ETV6	0.505187
AGPS	0.505185
COMMD9	0.505185
AREL1	0.505177
CIAO1	0.505176
ASMT	0.505169
NETO2	0.505169
SGCD	0.505169
SLCO4C1	0.505169
ZBTB8A	0.505169
USP38	0.505152
PPTC7	0.505139
STX18	0.505138
FBXO31	0.505123
TLE1	0.505119
KLHDC10	0.505117
MORC4	0.505117
LAMP2	0.505086
UBE2F	0.505086
CAAP1	0.505081
GPR65	0.505077
FLOT2	0.505076
TBL2	0.50507
CAPN2	0.505062
MTG2	0.505054
AC145207.3	0.505046
AL390763.2	0.505046
FAM171B	0.505046
LILRB1	0.505046
VCAM1	0.505046
NOC4L	0.505043
C6orf136	0.505042
EXOG	0.50504
ASH2L	0.505036
RHOT1	0.505036
DDI2	0.505028
PQLC3	0.505028
RETREG2	0.505028
REEP3	0.505018
ETF1	0.505016
CDK17	0.50501
TIAL1	0.505003
AC011445.2	0.504997
BCL7C	0.504995
CDH23	0.504995
CERS5	0.50499
JOSD1	0.504961
CEP78	0.504948
RUSC1	0.504948
TICAM1	0.504948
TMEM107	0.504948
Z93241.1	0.504942
CARNMT1	0.50494
MICALL1	0.50494
AC022973.3	0.504924
ASTL	0.504924
CERCAM	0.504924
TRAPPC13	0.504922
CEP350	0.504918
MCCC1	0.504918
TEX10	0.504918
DPY19L4	0.504913
NOM1	0.504909
ERCC3	0.504905
MAK16	0.504901
KIF21A	0.504895
NR2C2	0.504894
PKN2	0.504886
NUFIP1	0.504882
BTN2A2	0.504874
PTPN12	0.504874
HIC2	0.504872
PPP2R5A	0.504865
EWSR1	0.504858
GLRX	0.504857
HIBADH	0.504849
MSTO1	0.504849
AL441992.1	0.504837
NCOA2	0.504832
ZBTB43	0.504831
PMF1	0.504825
RCOR1	0.504825
HELLS	0.504822
NDRG1	0.504822
UCHL3	0.504819
CSPP1	0.504817
MTPN	0.504813
AC243829.4	0.504801
WFS1	0.504801
EXOSC3	0.5048
PRDX4	0.5048
MRM2	0.504795
PEX13	0.504791
TRBV12.3	0.504787
DR1	0.504778
HIBCH	0.504773
XKR8	0.504773
AC092279.1	0.504752
SLC22A18	0.504752
ZNF219	0.504752
CEP128	0.50475
TUBG1	0.50475
USP28	0.50475
UCKL1	0.504741
DDX19B	0.504735
FUBP3	0.504735
PYGB	0.504727
POLR3A	0.504719
KMT2E	0.50471
HELB	0.504704
RAB8A	0.504703
ADAL	0.504703
ATP6V1C1	0.504703
ERLIN1	0.504703
FAF1	0.504703
RBM7	0.504699
DPH7	0.504691
GPR180	0.504679
HS6ST1	0.504679
MLF1	0.504679
NUGGC	0.504679
RSPH3	0.504679
ZNF365	0.504679
CSE1L	0.504673
TCOF1	0.504668
ADIPOR2	0.50466
GEMIN2	0.504653
SPPL3	0.504647
KNOP1	0.504644
NRROS	0.504629
RAP1GAP2	0.504629
ISOC2	0.504627
CRTAM	0.504623
CD151	0.504596
KIF21B	0.504592
IQGAP1	0.50459
HCFC2	0.50458
HEATR6	0.50458
TNFSF12	0.50458
AC010401.1	0.504556
AC074117.1	0.504556
B4GAT1	0.504556
CAMSAP1	0.504556
FAH	0.504556
MAMLD1	0.504556
MFSD2A	0.504556
TRAJ39	0.504556
TSPYL5	0.504556
GALC	0.50455
RHOF	0.504545
ITGAL	0.504541
EML2	0.504531
KMT2D	0.504531
SPTSSA	0.504531
TMEM185A	0.504531
TAF1B	0.504528
CRACR2A	0.504524
MED22	0.504524
LRP10	0.504509
AC022706.1	0.504507
INTS9	0.504507
POLR3B	0.504507
TRIM65	0.504507
GEMIN7	0.504504
PTK2B	0.504504
SLC1A4	0.504501
NOL10	0.504491
HCCS	0.50449
KIAA0232	0.504474
EXOC6	0.504474
DNAAF2	0.504466
TMEM260	0.504458
HIST1H2AL	0.504452
KIFC2	0.504452
AC114730.1	0.504434
ANKS6	0.504434
KIF19	0.504434
LINC01023	0.504434
RSAD2	0.504434
ZSCAN9	0.504434
UIMC1	0.50443
ANKAR	0.504427
HSPH1	0.50441
PDF	0.504408
SLC52A2	0.504408
RNF8	0.504405
LINC00623	0.504399
DNAJB11	0.504388
CTH	0.504384
FHOD1	0.504384
RBM18	0.504384
TNF	0.504369
YKT6	0.50436
CASP8AP2	0.504359
AP2A2	0.504351
MAP9	0.504351
ZFP1	0.504351
NEAT1	0.504348
DNAJC2	0.504337
ATP6V1D	0.504332
DLG3	0.504332
IGHMBP2	0.504332
NPIPA1	0.50433
SMARCB1	0.504322
AC004585.1	0.504311
IL15	0.504311
NAGLU	0.504311
NRSN2.AS1	0.504311
PTGDS	0.504311
VCL	0.504311
FAM43A	0.50431
TM9SF4	0.504293
NDOR1	0.504286
C3orf33	0.504283
DTX2	0.504283
COG2	0.504279
ACOT2	0.504265
GPR108	0.504265
AC015912.3	0.504262
ATP1B1	0.504262
LINC02084	0.50426
DNAJC25	0.504258
SEC61A1	0.504255
TMEM242	0.504251
ANO6	0.504213
OGFOD2	0.504213
SLK	0.504213
ZNF236.DT	0.504213
TAPT1	0.50421
MED27	0.5042
PTTG1	0.504198
AC091057.6	0.504189
ACTA2	0.504189
CENPJ	0.504189
DUSP7	0.504189
EPB41L2	0.504189
MESP1	0.504189
YPEL1	0.504189
ZNF35	0.504189
AP1S3	0.504187
NRGN	0.504187
AL392172.1	0.504178
RNF181	0.504174
SPIDR	0.504174
TRBV5.4	0.504167
POMGNT2	0.504163
TOR1B	0.504163
SIAH2	0.504162
ACSL1	0.50416
TRBV14	0.504159
TTC27	0.504157
TIMM8B	0.504155
BX537318.1	0.504139
GAREM2	0.504139
RAB11B.AS1	0.504139
SEMA4C	0.504139
GAN	0.504137
PDLIM1	0.504135
MED9	0.504119
GOLGA2	0.504117
THAP3	0.504114
CASC4	0.504112
FAM177A1	0.504111
RMRP	0.504104
RABGEF1	0.504102
CSNK1G3	0.504097
FAHD1	0.50409
PHC2	0.50409
RCBTB1	0.50409
SMURF2	0.50409
C15orf39	0.504088
PCYT2	0.504088
RAB29	0.504084
PELO	0.504083
HIST1H2AE	0.504081
HENMT1	0.504077
ODF3B	0.504077
AC069287.2	0.504066
AL360270.1	0.504066
APLF	0.504066
GCNT1	0.504066
IL18RAP	0.504066
KHDC1	0.504066
MDGA1	0.504066
WEE1	0.504066
TOP2A	0.504065
HGS	0.50406
SKI	0.504056
CDK5RAP1	0.504052
SLC35D1	0.504038
NXF1	0.504034
LAX1	0.504034
HCFC1R1	0.504032
THOC1	0.50402
SH3BP5.AS1	0.504017
CENPB	0.504015
TASP1	0.504015
SP2	0.504015
POLDIP3	0.504014
RGS3	0.504013
TRAV35	0.504011
TFIP11	0.504002
DUSP28	0.50399
IQGAP2	0.50399
SNAP29	0.503986
SPATA33	0.503984
YIF1A	0.503984
DMGDH	0.503965
BLMH	0.503955
AC090517.4	0.503944
AC114271.1	0.503944
AL031848.2	0.503944
BMPR1A	0.503944
CD160	0.503944
DMPK	0.503944
EPHX4	0.503944
GFOD2	0.503944
KIAA0753	0.503944
PARD6G	0.503944
SYNGR3	0.503944
TTYH2	0.503944
ZFYVE21	0.503944
UQCC3	0.503938
TMOD3	0.503935
DCAF10	0.503933
MTFMT	0.503933
ZMAT3	0.50392
TMEM43	0.503915
MAGOHB	0.503898
DOK1	0.503894
ETS2	0.503894
ZNF701	0.503894
ALYREF	0.503892
SMARCD2	0.50389
MIA3	0.503889
PPP1R15B	0.503878
RBCK1	0.503877
MAP1LC3A	0.503861
PLEC	0.503852
SLC38A5	0.50384
ZNF564	0.503833
EED	0.50383
AC079848.1	0.503821
AC087741.1	0.503821
C1orf216	0.503821
CHML	0.503821
DBT	0.503821
LINC00539	0.503821
NUDT7	0.503821
PIK3CD.AS1	0.503821
SIRPB1	0.503821
SPAG5	0.503821
TMCC3	0.503821
TPRG1	0.503821
ZNF607	0.503821
KIR2DL3	0.503819
PCBD1	0.503815
MKNK2	0.503797
CD2BP2	0.503796
TXN	0.503791
BTBD9	0.503773
FAM185A	0.503772
GLCCI1	0.503772
SLC12A2	0.50377
TFE3	0.50376
RIT1	0.503743
NCAPD3	0.503739
TFDP1	0.503736
DDB1	0.503725
CHPF	0.50372
TRIM39	0.50372
AC058791.1	0.503699
CNNM4	0.503699
DMKN	0.503699
IER5L	0.503699
NBPF20	0.503699
RHOQ	0.503699
SCO2	0.503699
SRGAP2B	0.503699
ULBP2	0.503699
NNT	0.503698
CXCR5	0.503697
FBXO5	0.503697
PRPS2	0.503688
TMEM126B	0.503686
FASTK	0.503685
TAF10	0.503683
TNRC18	0.503673
ZNF684	0.503673
CLN3	0.50367
SUDS3	0.503664
PSMD11	0.503655
ATG4A	0.503649
DDX51	0.503649
FZD6	0.503649
NDC80	0.503649
UQCC1	0.503649
PER2	0.503647
CDCA7	0.503646
CKS1B	0.503646
CDKAL1	0.503643
YWHAH	0.503622
VWA8	0.503612
ACAD8	0.503598
HEXIM1	0.503598
CREBBP	0.503587
RRAGA	0.503578
AKR1C3	0.503576
CTNND1	0.503576
FANCA	0.503576
FBXO30	0.503576
GBA2	0.503576
IL12A	0.503576
PPT2	0.503576
RGS9	0.503576
SLC4A2	0.503576
TCAIM	0.503576
ZNF449	0.503576
ZW10	0.503576
ADAT3	0.503575
PTGDR	0.503575
THOC5	0.50357
BMI1	0.503566
APEX2	0.503551
BCL2L12	0.503548
CCNG2	0.503527
EPN2	0.503527
MIER2	0.503527
NADK2	0.503527
TRIB3	0.503527
ATP6V1A	0.503525
B3GAT3	0.503517
CDKN1A	0.503498
IMPA1	0.503494
HCFC1	0.503482
CASP6	0.503478
TEPP	0.503478
SLC2A13	0.503475
HIST2H2BF	0.503467
KIAA1143	0.503455
KIF1B	0.503454
PEX12	0.503454
SPECC1	0.503454
ZNF460.AS1	0.503454
CACNA2D2	0.503452
MCL1	0.503439
COMTD1	0.503436
DUSP8	0.503428
AC097376.2	0.503425
KIF13B	0.503425
UBALD1	0.503425
ETV3	0.503414
CCDC28B	0.503404
CDC34	0.503404
NCKAP5L	0.503404
PIEZO1	0.503404
PSTPIP2	0.503404
SLC35A1	0.503404
ACADVL	0.50339
SYVN1	0.503388
ALDH9A1	0.503386
BOD1L1	0.503375
TMEM248	0.503374
SUMF1	0.503371
CCP110	0.503355
AAMDC	0.503331
AL391069.3	0.503331
ATP10D	0.503331
FAM167B	0.503331
LCMT2	0.503331
MCF2L	0.503331
NDFIP2	0.503331
NUDT11	0.503331
SLAIN1	0.503331
ZNF467	0.503331
PFKP	0.503331
ARFIP1	0.50333
ARHGEF4	0.50333
HPS6	0.503325
VAC14	0.503321
MIS12	0.503316
GPAA1	0.50331
LRR1	0.503307
UPF1	0.503303
TBCC	0.50329
HPS1	0.503288
ASNA1	0.503284
C4orf48	0.503283
AC114490.2	0.503282
ANKRD42	0.503282
USP35	0.503282
VARS	0.503282
ZNF562	0.503282
CCDC112	0.50328
SBK1	0.50328
TRIM25	0.50328
HOOK3	0.503271
CAMK1D	0.503256
GDAP2	0.503253
MED16	0.503253
IKBKG	0.503249
FYCO1	0.503237
IPP	0.503233
LONRF1	0.503233
MCOLN2	0.503233
PPP1R3B	0.503233
CEP164	0.503227
ZNF44	0.503227
DSTYK	0.503222
SLC10A3	0.503214
AC007448.3	0.503209
AC008105.1	0.503209
AC078795.1	0.503209
DCLRE1B	0.503209
FAM219A	0.503209
IFFO2	0.503209
PF4	0.503209
RASSF1.AS1	0.503209
SAV1	0.503209
TGFBR3L	0.503209
MYO1G	0.503209
GPR89A	0.503198
PIGB	0.503183
AKAP8L	0.50318
KDM5A	0.503172
CTDNEP1	0.503167
RPS6KA4	0.503157
ZGPAT	0.503156
GPAT3	0.503156
DDX27	0.503152
SLC25A25	0.503133
FAM199X	0.50313
STAT5B	0.503122
ISG15	0.503118
USP21	0.50311
CC2D1A	0.503108
RAB5B	0.503108
KLHL21	0.503105
MTHFD1L	0.503102
ADAP1	0.503086
FTCDNL1	0.503086
LRRC27	0.503086
MON1A	0.503086
OR2A1.AS1	0.503086
PARD6A	0.503086
STK39	0.503086
TRIM34	0.503086
ZNF492	0.503086
ANKRD36C	0.503086
CORO1C	0.503085
MMP9	0.503085
PLXNA3	0.503085
LRRC41	0.50308
SCAMP1.AS1	0.50308
HAGH	0.503073
ATG101	0.503058
FEM1C	0.503058
LPCAT3	0.503054
SETD7	0.503054
SHISA5	0.503053
EMC10	0.503043
CDK7	0.503039
AC009403.1	0.503037
TP53	0.503037
SLC25A1	0.503029
WASHC1	0.503027
KCTD5	0.503015
HUS1	0.50301
[truncated: 13,866 more rows]

## Sheet: K468
gene	AUC
NKG7	0.774137
CCL5	0.723839
CST7	0.721406
GZMH	0.715562
CD99	0.681052
FGFBP2	0.680495
TUBA4A	0.673765
GZMB	0.667273
DUSP2	0.655577
GZMA	0.650235
CD8A	0.646473
C20orf24	0.633587
SRRT	0.631858
SH3BGRL3	0.628724
C12orf75	0.627566
LDHA	0.627562
S100A4	0.624815
ITGB2	0.624667
HLA.DPA1	0.621273
HLA.DRB1	0.619953
GZMM	0.616989
TRAV12.2	0.614634
SYNE1	0.612746
B2M	0.612674
FYN	0.61191
TGFB1	0.61151
SLA2	0.611428
ARPC5L	0.611376
SLC7A5	0.609769
HLA.B	0.608998
HLA.DPB1	0.608284
LGALS1	0.602885
BHLHE40	0.602221
ZEB2	0.601982
CMC1	0.601973
AHNAK	0.60154
SRGN	0.599821
DNAJB6	0.599766
IER2	0.599427
NFATC2	0.598901
MAP3K8	0.597787
HLA.DQA1	0.595757
MATK	0.594483
CHST12	0.591556
F2R	0.590149
APOBEC3G	0.589511
SYTL3	0.589508
UPP1	0.588735
FKBP11	0.588372
ARPC2	0.587673
MGAT1	0.586202
GAPDH	0.585882
APMAP	0.584773
GNG2	0.584597
PSMA7	0.584342
LCP1	0.583595
PFN1	0.582165
CMC2	0.582139
PPP1R14B	0.580515
DOK2	0.580499
CTSW	0.580155
PTPRE	0.579822
FLNA	0.579439
PIK3R1	0.579001
SRSF7	0.578975
MAP1LC3B	0.578545
S1PR5	0.57845
TBX21	0.5781
CYBA	0.578047
TNFRSF1B	0.577816
PLEKHF1	0.576594
COTL1	0.576405
ZDHHC7	0.575701
DBI	0.575338
TRBV4.2	0.573613
CD74	0.573562
ADGRG1	0.573517
ENC1	0.572857
HSPA5	0.572355
UAP1	0.572281
S100A6	0.572222
ZBP1	0.571609
HLA.DRB5	0.57146
GZMK	0.571446
PDCD1	0.570816
HLA.C	0.570135
MAFF	0.570115
GGA2	0.569884
CAPN2	0.569758
RUNX3	0.568868
TMSB4X	0.567494
REEP5	0.566932
LYAR	0.566762
FCGR3A	0.566651
ITGB1	0.566282
CCL4	0.565928
CXCR3	0.565677
PDE4B	0.565332
SRSF2	0.564935
CTSD	0.564691
DSTN	0.564414
HLA.DQB1	0.564392
ODC1	0.564054
SIRT2	0.56344
ATP6V0B	0.563308
IDS	0.56314
RNF115	0.563122
SH2D2A	0.562943
MAZ	0.56285
MIR4435.2HG	0.562708
SYNE2	0.562628
FAM46C	0.562608
HERPUD1	0.561905
TRMT112	0.561445
CALM1	0.561124
HLA.A	0.56064
PPP2R5C	0.560603
PPP1R16B	0.560282
MYL6	0.560133
PPP3CC	0.559928
CLIC1	0.559629
ADGRE5	0.559545
PTPRC	0.559355
SERTAD1	0.558743
CISH	0.558496
C1orf21	0.558242
PPIB	0.5574
WIPF1	0.556126
MAP2K3	0.556095
ITGAL	0.555821
PRF1	0.555593
TRAV1.2	0.555547
SPON2	0.555297
CLEC2B	0.554876
UBC	0.554763
FOSL2	0.553435
CRIP1	0.553134
TOMM5	0.552955
ANXA1	0.552822
NLRC3	0.552794
MYO1F	0.552786
KLRB1	0.55262
PRDM1	0.552601
NRBP1	0.552543
RNF166	0.551777
TGFBR3	0.551266
SLC9A3R1	0.550984
CFL1	0.550811
MSN	0.550468
LINC00152	0.550382
CALR	0.550315
GNLY	0.549993
EFHD2	0.549949
IL2RG	0.549843
UBE2J1	0.549704
DNAJA1	0.549628
EIF4EBP1	0.549386
SLC1A5	0.549383
DDX39A	0.549357
TPST2	0.548957
FAM53B	0.548564
ERN1	0.548458
DENND3	0.548123
PTMS	0.547893
MRPL10	0.547
IFNGR1	0.546957
SNAPC2	0.546947
HNRNPLL	0.546216
OASL	0.546185
JMJD6	0.54615
HLA.DMA	0.546069
N4BP3	0.545904
PPP1CA	0.545706
C9orf142	0.545542
KLRG1	0.545082
REL	0.54489
PPM1G	0.54485
TRBV10.3	0.544734
ANXA5	0.544581
CTSC	0.544487
PTS	0.544461
SLC25A25	0.544383
BSG	0.544281
SERTAD3	0.544088
ACTN4	0.543821
TMEM2	0.543644
LPCAT1	0.543622
DNAJC3	0.543451
FAM160B1	0.543361
TTC38	0.543261
SLC1A4	0.54287
KLRD1	0.54269
PDIA6	0.542607
ATP6AP1	0.542439
ATG2A	0.542214
JUN	0.542123
IFRD1	0.541808
SURF4	0.541665
SAMSN1	0.541267
RAB5C	0.541142
YWHAQ	0.540851
HCST	0.540471
JAZF1	0.539852
CCNH	0.539758
SH3GLB1	0.539574
PRSS23	0.539187
RP4.800J21.3	0.539181
TMEM9B	0.539109
RASSF5	0.538924
TRAV38.2DV8	0.538817
BTG3	0.538773
PTP4A2	0.538697
CMIP	0.538584
IL21R	0.538418
LASP1	0.538313
RGCC	0.538162
SLC2A1	0.538162
CEBPB	0.538058
SLC10A3	0.537473
CARHSP1	0.537292
CAP1	0.537291
KDM2B	0.537177
TRBV11.2	0.537126
CIB1	0.537081
PSAP	0.537014
RALGAPA1	0.536891
PTPRJ	0.536843
RNF19A	0.536709
HMGB1	0.536707
CLIC3	0.536706
HSPE1	0.5367
RBM8A	0.536666
SASH3	0.536616
TPP1	0.536579
UBE2E3	0.536405
ORAI1	0.536339
SH2D1A	0.536302
GYG1	0.536195
PTPN7	0.536151
MT1E	0.535946
PAFAH1B1	0.535921
AUTS2	0.535907
SUN2	0.535636
MYH9	0.535502
ANXA2	0.535321
SUB1	0.53516
ACTB	0.535082
LAG3	0.534979
GPR137B	0.534852
GABARAPL1	0.534721
IRF1	0.534416
ZBTB1	0.534321
ARNTL	0.534044
P4HB	0.533843
ARID5B	0.533543
MIDN	0.533496
TSEN54	0.533474
DNAJC1	0.533438
CPD	0.533322
HN1	0.533271
ABI3	0.533155
APLP2	0.53304
CENPN	0.53258
RP5.1171I10.5	0.53251
ZC3H12A	0.532245
LMNA	0.532093
MAF	0.532081
CNBD2	0.531928
IDH2	0.531886
GNB2	0.531806
EMC7	0.531467
POFUT2	0.53142
UBE2F	0.531417
ITGA5	0.531288
DUSP10	0.531268
OPTN	0.531243
PLEKHA2	0.531107
PLA2G16	0.53108
ACHE	0.530469
MXD4	0.530407
COPS3	0.530189
ZNF276	0.53017
NAPA	0.53015
CTPS1	0.530132
NCBP3	0.529948
RABAC1	0.529919
ARHGEF2	0.529733
SRPK2	0.529684
PRKX	0.529625
GUSB	0.529367
ADRM1	0.52933
ARAP2	0.529312
TSC22D4	0.529248
LAMTOR5	0.528641
COMMD7	0.52846
LILRB1	0.528427
ADRB2	0.528326
FCRL6	0.528257
AKNA	0.528214
MAD2L2	0.52819
PROK2	0.528131
HLA.DRA	0.528124
EOMES	0.528064
SCNM1	0.52803
TOM1	0.527939
CNPPD1	0.527924
PMAIP1	0.527915
PTTG1	0.527842
PCED1B	0.527807
IQGAP1	0.527748
MYL12A	0.527746
VPS26B	0.527623
SAMD3	0.52762
RHBDF2	0.527516
LAIR2	0.52751
MSC	0.527485
BRK1	0.527469
SLBP	0.527428
TAOK3	0.527423
GLUL	0.52727
HLA.E	0.527176
MYO6	0.527155
THEMIS2	0.527094
TBC1D20	0.527086
CCDC12	0.52703
CD164	0.52695
TANK	0.526912
FBXO7	0.526789
CES1	0.526759
BUD31	0.526736
IL2RB	0.526725
SF3B2	0.52669
IRF4	0.526677
BLVRB	0.526456
CD82	0.526437
C1orf174	0.526411
RPN2	0.526314
ST3GAL5	0.526314
TBCB	0.526232
GDE1	0.526156
LAT	0.526151
SSSCA1	0.526065
PLXND1	0.526035
RHOC	0.525902
PNP	0.525855
LTBP4	0.525719
B3GNT2	0.525675
NDUFB7	0.525666
BRD2	0.525659
SARNP	0.525655
RNF181	0.525568
B4GALT1	0.525566
LMNB1	0.52549
UBE2Q2	0.525394
CD58	0.525365
PSMD8	0.525238
PDIA3	0.52523
GTF3C1	0.525187
PARP8	0.525177
SYNJ1	0.525176
COX6A1	0.525135
CCSER2	0.525132
CDK17	0.525076
SDF4	0.52507
REEP4	0.525005
GET4	0.524985
CLTC	0.524938
UBE2A	0.524906
ADIPOR2	0.524851
PREP	0.524841
NR4A2	0.524763
PPP1R18	0.524719
METRNL	0.524393
SDF2L1	0.52438
YARS	0.524368
SMAD3	0.524337
WWP2	0.524135
EPS15	0.524077
TOP1	0.52402
ARHGAP9	0.523964
FAM129A	0.523919
DDIT4	0.523861
SRSF3	0.523825
MXRA7	0.523818
SMS	0.523762
PDCL3	0.523672
HOPX	0.52365
CCDC107	0.523648
PPP2R5A	0.523607
TRAV13.1	0.523498
SYAP1	0.523469
IRF2BPL	0.523455
DUSP4	0.523425
TRBV4.1	0.523385
MLF2	0.52335
IFI27L2	0.523328
LIPA	0.523283
STIP1	0.523272
KIF13B	0.523249
CKAP2	0.523223
SFT2D1	0.523116
NDUFA9	0.523091
GSTP1	0.523037
ITGB7	0.522992
PDZD8	0.522979
PTMA	0.522942
CDADC1	0.522888
TIMM17A	0.522826
CDC42EP3	0.522818
LITAF	0.522694
GALNT11	0.522649
BZW1	0.522534
FAM63B	0.522458
NR4A3	0.522358
DOCK8	0.52233
SLC6A6	0.52232
RHOA	0.522278
STARD7	0.522234
ESCO1	0.522189
TRGV5	0.522092
TARS	0.522092
TXN	0.521919
PRELID1	0.521868
LUZP1	0.521866
TINF2	0.521724
MYO1G	0.521614
PKN1	0.521598
SERTAD2	0.521587
HIST2H2AA4	0.521558
C6orf106	0.521465
PPP3CA	0.521457
ARIH2	0.521412
VAV3	0.521402
PATL2	0.521292
SAR1A	0.521269
C5orf56	0.521239
AP3S1	0.521226
AKIRIN2	0.521062
LAP3	0.520959
ADAM8	0.520936
CARNMT1	0.520853
IER3IP1	0.520714
SMAD7	0.520628
ARF1	0.520601
BCOR	0.520591
ZDHHC3	0.520584
CHP1	0.520519
CSNK1D	0.52049
NOCT	0.520484
SSNA1	0.520476
RABGAP1L	0.52047
SEC11C	0.520462
TOX	0.520409
OTULIN	0.520406
VDAC1	0.520402
WDR37	0.520396
BIRC6	0.520323
ATG3	0.520295
LYPLA1	0.520267
FBXW5	0.520254
ZBED4	0.520233
DERL1	0.520203
SH3BP5	0.520188
SRA1	0.520043
WDR45B	0.519991
TMF1	0.519946
BTN3A1	0.519921
PLEKHA5	0.519916
C1orf122	0.519892
CCT5	0.519791
GUK1	0.519779
ISG20	0.519725
HSP90B1	0.519711
RNF167	0.519699
TRAV41	0.519664
SHKBP1	0.519642
PSTPIP1	0.519639
KIF22	0.519527
FBXO34	0.519424
DDA1	0.519407
ZBTB38	0.519394
CXorf40B	0.519378
ELOF1	0.519345
TLE3	0.519318
EIF5A2	0.519293
MIR22HG	0.51927
PIGT	0.519239
HMGXB3	0.519233
LINC01138	0.519128
RHEB	0.519037
XCL2	0.519032
VASP	0.519027
TCF25	0.519022
SAT1	0.519018
UHRF1BP1L	0.518988
CHUK	0.518936
LLGL2	0.518893
SEC61B	0.51887
ITM2A	0.518814
PDLIM2	0.518736
SSH1	0.518729
RTF1	0.518714
SHISA5	0.518676
HNRNPR	0.518672
COMMD1	0.518659
BID	0.518646
EML4	0.518626
ATG9A	0.518583
PIK3CG	0.518578
RPUSD1	0.51856
UBB	0.518539
RP3.395M20.12	0.51853
MAP2K7	0.518489
ATXN7L2	0.518434
GNAO1	0.518408
SLC35A3	0.518395
ELOVL1	0.518388
LRPAP1	0.518355
DYNLL1	0.518345
GLTP	0.518338
DIAPH1	0.518274
TUBB4B	0.518145
CLPTM1	0.518133
IQGAP2	0.518116
TOR1A	0.518084
LYN	0.518073
TUBA1B	0.51806
MVD	0.518056
TMEM59	0.518034
KIF19	0.518
DNAJB1	0.517982
SSBP4	0.517962
MOB3A	0.517926
RAPGEF1	0.517881
TMEM43	0.517872
ZFYVE28	0.517837
NXPH4	0.517815
NSMAF	0.517744
ARFGAP3	0.51774
GBP5	0.517734
DBF4	0.517652
TMCC3	0.517627
SNAP47	0.517601
C3orf58	0.517539
CREM	0.517478
ASB6	0.517455
HSPA1A	0.517431
YKT6	0.517427
MTSS1	0.517416
WASF2	0.517387
TFIP11	0.517386
ADCY7	0.517363
BLVRA	0.517326
EMD	0.517309
TESC	0.51729
RTP5	0.517282
PLEKHM1	0.517272
MCTP2	0.517238
SKI	0.517223
SF3B5	0.517167
ATP6V1B2	0.517157
GATAD2A	0.51714
TSC22D2	0.517074
BNIP1	0.517064
TACC1	0.517049
NFKBIB	0.517013
ELL	0.51701
TSEN15	0.516993
ERLEC1	0.516903
NAA38	0.516832
LCP2	0.516812
RABEP2	0.516798
RILPL2	0.516796
CCDC47	0.516795
CRCP	0.516789
FMNL1	0.516743
MFSD10	0.516731
GPR65	0.516711
KCNK6	0.51656
TCEB1	0.516557
LAPTM4A	0.516546
RP11.345J4.5	0.516536
CLTB	0.516535
LGR6	0.516534
DYNC1LI1	0.516497
G6PD	0.516479
HDGF	0.516475
PSME4	0.516463
ITGA4	0.516444
GALNT3	0.516432
CYP51A1	0.516401
PELO	0.516375
TFDP2	0.516335
SMC4	0.516303
STX11	0.51622
DIP2A	0.516193
E2F4	0.516159
PPP2R2B	0.516124
SBF1	0.516114
ATP1A3	0.516096
ANXA6	0.516087
ATG5	0.51608
CHST7	0.51608
RBM18	0.516034
MIR155HG	0.515938
RAP1GAP2	0.51592
OAT	0.515917
CCNK	0.515912
SH3GL1	0.515909
ZNF335	0.515909
UVRAG	0.515848
OSBPL7	0.515819
ZNF628	0.515719
RSAD1	0.515695
RCE1	0.515642
AGTRAP	0.515615
CASP4	0.515608
UPF2	0.515595
ARHGDIA	0.515585
CDKN2A	0.515574
SUCO	0.51556
HOTAIRM1	0.515553
SNX4	0.515548
RNF168	0.515526
TERF1	0.515523
P2RY8	0.515376
MRPL47	0.515356
TERF2IP	0.515307
BLOC1S2	0.515282
BROX	0.515279
MVB12B	0.515255
GPAA1	0.515218
MYDGF	0.515212
NARF	0.515189
KAT5	0.515189
LINC.PINT	0.515185
GALM	0.515146
IGF2R	0.515146
POMP	0.515143
LMAN2	0.515127
APOBEC3C	0.515116
AGAP1	0.515111
C8orf76	0.515036
ZCCHC6	0.515006
CHPF	0.515003
PDRG1	0.515002
TXNDC9	0.514968
SELT	0.514951
HGSNAT	0.514935
SUDS3	0.514857
EPHX4	0.514847
AUP1	0.514837
CD6	0.514826
FAM105A	0.514816
HELZ	0.514815
CD226	0.514727
FOXO1	0.514722
HGS	0.514704
RP11.386G11.5	0.514685
DHRS1	0.514573
DYNC1H1	0.514519
RANBP9	0.514481
VPS4B	0.514472
LYST	0.514468
CASZ1	0.514459
PAPOLA	0.514459
TBPL1	0.514452
CD63	0.514435
LSS	0.514329
SNX5	0.51431
MSL2	0.514307
MYO5A	0.514298
GTF3C5	0.51429
COX16	0.514268
CALCOCO1	0.514246
UBAP1	0.514232
PTPN22	0.514222
MMP23B	0.514207
SPSB3	0.514204
ASNA1	0.514194
COX17	0.514183
SPN	0.514161
VIPR2	0.51415
NPC1	0.514149
CERS5	0.514135
LINC00869	0.51406
LSP1	0.514041
RNF135	0.514028
FASLG	0.514022
MOB1A	0.514013
TRIM26	0.513978
NEDD9	0.513968
RGS1	0.513961
TLN1	0.513943
ATP1B3	0.513912
GCH1	0.513904
SMIM13	0.513893
KIF21A	0.513889
ACOT9	0.513879
GLCCI1	0.513866
DCAF5	0.513814
KIAA0100	0.513778
CD3G	0.513753
RAB27A	0.513738
IKBKG	0.513683
NR2C1	0.513667
RABIF	0.513611
ABHD12	0.513518
HIVEP3	0.513509
RAC1	0.513488
CHPF2	0.513452
SLC2A8	0.513452
POP7	0.513442
GNPTG	0.513433
GFER	0.513429
RAB9A	0.513381
PTGDR	0.513378
WDR45	0.513365
TCEB3	0.51333
TRBV6.2	0.51329
KMT2D	0.513259
DNAJB11	0.513241
TP53INP2	0.513214
CRKL	0.513204
ISOC1	0.513167
MACF1	0.513152
AKR1C3	0.513151
EMC3	0.513148
GOLGA5	0.513117
MCOLN2	0.513114
CD70	0.513114
MIEN1	0.513093
ZNHIT1	0.513084
CTC.523E23.11	0.51306
TAPBP	0.51305
TRIB3	0.513045
BCAP29	0.51304
SAMD9	0.513029
GNG5	0.513002
PRKCH	0.512973
TWSG1	0.512954
SLA	0.512942
ITGAV	0.512941
PERP	0.512932
RAB6A	0.512902
BCL3	0.512884
HSPB11	0.512847
EWSR1	0.512845
SCAF11	0.512845
FAM210A	0.512806
LSM14B	0.512792
GALC	0.512776
PSMA6	0.512767
POMC	0.512764
DCTN3	0.512759
DNAJC9	0.512726
CBX4	0.512712
POLDIP3	0.512712
TRGC2	0.512702
BAG1	0.512697
APOL6	0.512622
RAB27B	0.512588
CCDC186	0.512575
ARF3	0.512571
PARD6G	0.51257
AOAH	0.512549
RPN1	0.512528
CEP78	0.512527
MEAF6	0.512513
RHOB	0.512512
PTPN12	0.512508
YPEL5	0.512472
RIC8A	0.512469
LPCAT3	0.512463
LRRC59	0.512462
IPPK	0.512453
HSBP1	0.512439
AHDC1	0.512436
DPP9	0.512417
LSG1	0.5124
TMEM50A	0.512397
ZPR1	0.51238
B9D2	0.512375
DTL	0.512359
COMMD5	0.512358
RPS19BP1	0.512355
LRMP	0.512328
SNX18	0.512294
TBKBP1	0.512277
VMP1	0.51224
P4HA1	0.51222
STK16	0.512212
ZNF778	0.512208
BUB3	0.512205
ST8SIA4	0.512164
ARL5A	0.512153
CEBPG	0.512147
CADM1	0.512136
SCAMP3	0.512122
TMCO3	0.512061
DFNB31	0.512048
AP5Z1	0.512038
PRPF4B	0.512011
RGS2	0.511977
ATP11B	0.511974
ZNF184	0.511933
NRROS	0.511926
NRAS	0.511926
PGAM1	0.511923
TIGIT	0.511923
AAED1	0.511921
GCNT1	0.511887
SLC15A4	0.511847
MADD	0.511801
CCL3	0.511756
SMC3	0.511755
PANK2	0.511736
RP11.357H14.17	0.511736
RPRD2	0.51172
LPGAT1	0.511683
ERP44	0.511681
PLPP5	0.511665
RSRP1	0.511656
ALG12	0.511649
CLSTN3	0.511647
ACOT2	0.511642
CD320	0.511635
R3HCC1	0.511631
ZNF600	0.511614
MDM2	0.511603
APOBEC3H	0.511599
CD2BP2	0.511596
RNF213	0.511589
DNASE2	0.511584
JAKMIP1	0.511554
PLOD1	0.511549
FBXL14	0.511529
SELPLG	0.511518
FRMD8	0.511501
NINJ2	0.511501
RNF38	0.511495
RRP8	0.511468
YWHAZ	0.511462
ZBTB2	0.511432
ABHD17A	0.511425
ASCC2	0.51141
ABAT	0.511381
UBXN10.AS1	0.511381
UBE2S	0.511379
RAB29	0.511371
ICOS	0.511363
AZIN1	0.511341
TMBIM1	0.511336
CYB561D2	0.511331
SPTY2D1	0.511326
NXT1	0.511314
TNFSF14	0.511307
USP28	0.511307
TMX4	0.511295
DDOST	0.511294
SEC31A	0.511268
NBEAL2	0.511262
PDLIM1	0.511248
SIPA1	0.511248
ACOT4	0.511232
PAM	0.5112
HACD4	0.511193
HAUS2	0.511189
PSMB6	0.511187
RHOF	0.51117
USP7	0.511165
GLB1	0.511151
RNF111	0.511112
TRAV6	0.511103
EIF2S1	0.511096
NUP54	0.511085
PPM1L	0.51108
ZSCAN9	0.51108
YIPF3	0.511069
TMEM117	0.511066
RAB11A	0.510995
HMGN4	0.510979
KLRC4	0.510978
VTA1	0.510969
MPPE1	0.510966
KIF21B	0.510953
CASP1	0.51095
EMB	0.510939
NFIL3	0.510932
HEXB	0.510926
WDR47	0.510922
ARF5	0.510921
ZNF746	0.510911
ACTR5	0.510903
CHMP1A	0.510902
ASXL2	0.510895
APPL2	0.510883
SCP2	0.510875
ACTR1A	0.510864
KLRF1	0.51084
PAPD5	0.510836
SLC20A1	0.510824
SRSF5	0.51081
YY1	0.510809
EHBP1L1	0.510808
ITGAM	0.510806
C10orf76	0.510806
PIK3AP1	0.510794
WNT1	0.510791
PPARA	0.51079
STK40	0.510776
TBC1D2B	0.510769
NABP2	0.510719
SNX11	0.510718
POLR2M	0.510706
ECD	0.5107
MED19	0.510691
PHKG2	0.510689
SLC25A4	0.510674
ANKRD54	0.51065
AC116366.6	0.510626
WIPF2	0.510612
BCAS3	0.510588
C12orf49	0.510572
OSTF1	0.510556
SLC36A1	0.510544
METAP1	0.510539
MTO1	0.51053
HIST3H2A	0.510526
AC092580.4	0.510523
MICAL2	0.510515
MPST	0.5105
AMFR	0.510494
OCEL1	0.510486
NDUFS6	0.510477
PSMB9	0.510463
LGALS8	0.510455
ZFYVE27	0.510441
IFT52	0.510432
ARHGAP10	0.510431
BAD	0.510426
SGTA	0.510426
ELP5	0.510417
TPI1	0.510401
PIGS	0.510388
TNPO1	0.510371
SERAC1	0.510366
ETF1	0.510361
TMED9	0.510329
FAM204A	0.510323
MED14	0.5103
UTP11L	0.51029
ST8SIA1	0.510285
GLA	0.510261
TRGV2	0.510256
EPS15L1	0.510251
FDX1	0.510231
DCAF15	0.510223
MYCBP	0.510223
ATG101	0.510205
TMEM109	0.5102
SP100	0.510195
ERCC3	0.510186
RIOK2	0.510161
STK10	0.510158
VBP1	0.51014
GEMIN7	0.510139
SCAMP2	0.510091
CIDEB	0.510081
CCND2	0.510036
VRK2	0.510026
ZNF574	0.510008
TMEM39A	0.509994
IL7	0.509978
SEPT7	0.509978
CD81	0.509972
CDC73	0.509963
MRPS34	0.509946
ASL	0.509942
GALNT10	0.509919
RP11.81H14.2	0.509912
SLC52A2	0.509887
RP11.229P13.19	0.509875
EXOC5	0.509866
TM2D3	0.509865
EED	0.509852
DHX29	0.50985
ASCL2	0.509847
CWC25	0.509829
LCOR	0.509828
ATXN1L	0.50981
CRTAM	0.509809
LINC00944	0.509801
THEMIS	0.509797
WSB2	0.509797
YWHAB	0.509796
WDR83OS	0.509778
TFE3	0.509777
RMDN3	0.509757
PPP1R12A	0.50975
TMEM214	0.509738
RAB11FIP5	0.509737
POLR2F	0.509728
ACER3	0.509708
TTC16	0.509707
ATG12	0.50969
MED6	0.50969
HYLS1	0.509685
SLC1A7	0.509683
UTRN	0.509679
MIS18BP1	0.509679
FZR1	0.509676
SLC17A5	0.509672
PRR5	0.50967
BLOC1S1	0.509669
PIP4K2A	0.509667
PRIM2	0.509653
CCNDBP1	0.509651
ABHD4	0.509648
SH2B3	0.50964
ALYREF	0.509635
GDAP2	0.509619
CLUH	0.509616
SLC25A13	0.509605
PSMC2	0.509603
ZNF561	0.509603
IFNG	0.509599
BAZ1B	0.509592
COMTD1	0.509592
TSEN34	0.509591
PDCD10	0.50958
FGR	0.509574
CPT1A	0.509571
FAS	0.509558
GMNN	0.509545
GNPTAB	0.509525
USP4	0.509483
MAPK1	0.509481
IL32	0.509475
PYHIN1	0.50947
SNRNP35	0.509469
NFATC3	0.509468
NCOA2	0.509447
ARAF	0.509431
UBR7	0.509422
CANT1	0.509414
RAB8A	0.509406
RBM22	0.509357
ANO6	0.509351
GON4L	0.509346
CARD16	0.509301
CHMP4B	0.509297
CFLAR	0.509285
COG5	0.509284
PTPN11	0.509284
MICB	0.509281
MPC1	0.509272
TPM1	0.509263
NBPF3	0.509251
TRG.AS1	0.50925
ANKRD36C	0.509242
OGFRL1	0.50924
CDK11B	0.509233
ADAM15	0.509227
ZNF593	0.509203
NR4A1	0.509201
IER3	0.509192
TMEM97	0.509161
PGRMC1	0.509161
PIN1	0.50916
ZBTB17	0.509149
RP11.395B7.4	0.50914
GLG1	0.509099
CENPU	0.509095
BCL2A1	0.509092
PXN	0.509045
PTGER4	0.509029
FRG1	0.509015
DR1	0.509002
CTB.31O20.2	0.509001
FAM199X	0.508984
PLEK	0.508982
ARHGAP11A	0.508967
EPAS1	0.508937
CST3	0.508935
CCDC88A	0.508924
NUP155	0.508915
USP35	0.508914
TNFRSF10B	0.508904
PEA15	0.508902
PPAT	0.508887
ABHD5	0.508869
DRAM1	0.508863
TOR1B	0.508852
MT2A	0.508837
SLC25A35	0.508818
FLII	0.508809
COX8A	0.508805
PREX1	0.508791
PTPN2	0.508791
KDM3A	0.508787
HPS5	0.508781
INIP	0.50878
CAPNS1	0.508776
USP1	0.508772
LGALS3	0.508766
MICU1	0.508757
TMEM160	0.508757
RGPD2	0.508744
MTMR12	0.508741
KCMF1	0.508708
CTNNBIP1	0.508679
B4GALT5	0.508664
NAA50	0.50865
ZFP36	0.508606
HIST2H2AC	0.508598
PSTK	0.508596
ABCC10	0.508596
ETFA	0.508593
TMEM106C	0.508592
CYTH2	0.508585
BBC3	0.508556
PANX1	0.508556
CLASP1	0.508553
RNF40	0.50853
CCDC120	0.508522
CLSTN1	0.508519
ITPRIP	0.508504
LSM1	0.5085
DNAAF2	0.508486
KLHL7	0.508484
RHEBL1	0.50848
GNA12	0.508473
NSF	0.508452
IGLV2.14	0.508444
WDR83	0.508444
NCKAP1L	0.508435
KIAA1191	0.508414
SUGP1	0.508407
F8A3	0.508398
UBE2W	0.508398
MAN1B1	0.508393
AP2M1	0.508383
CCR9	0.508382
ATG4B	0.508382
TAPBPL	0.508376
C19orf52	0.508356
RP11.138A9.1	0.508322
COX5A	0.508315
FECH	0.508306
PARP15	0.508304
NDUFA12	0.508298
TRAV20	0.508291
FAM104A	0.508289
POLR3K	0.508271
POLR2B	0.508269
RAMP1	0.508267
ZNF565	0.508264
TBK1	0.508261
TFEB	0.508258
NBN	0.508249
TMED1	0.508231
ARSA	0.508231
CORO1C	0.508216
CLCF1	0.5082
PICALM	0.5082
COMMD8	0.508195
IDI1	0.508192
RNF139	0.508165
AGPAT4	0.508156
JAK1	0.508156
TMED7	0.508153
DMXL1	0.50815
KIR3DX1	0.508137
RBM39	0.508132
CXorf56	0.508131
TOR1AIP1	0.508127
KIAA1715	0.508118
IFT20	0.508117
OXSR1	0.508103
SPCS3	0.508102
CBX6	0.508097
NUDT15	0.508092
CCL4L2	0.508058
MAPKAPK2	0.508052
ALOX5AP	0.508026
GOLGA2	0.508017
RBPJ	0.508015
ANKRD37	0.50801
MTHFD2	0.508004
RELL1	0.507991
C5orf28	0.507983
FRMD4B	0.507983
RRAGC	0.507972
MTF1	0.507972
ARHGAP26	0.507969
CHST11	0.507962
MORC3	0.507941
SH3KBP1	0.507935
RDX	0.50792
SKP2	0.50792
FGL2	0.507908
CSRP1	0.507898
SYTL2	0.50789
ANKRD9	0.507878
BBS7	0.507855
RHOT1	0.507853
SERPINB8	0.507845
MLF1	0.507841
SRGAP2C	0.507841
PCGF1	0.507795
STAU1	0.507795
MIAT	0.507783
RP2	0.507771
TP53INP1	0.507767
SLC2A13	0.507765
TXNDC15	0.507762
FBXW7	0.50776
SLF1	0.507756
CX3CR1	0.507725
ASMTL	0.507716
IFIT2	0.507715
GK5	0.507711
B3GALT4	0.507708
GATA3	0.507697
CRYZ	0.507688
MED15	0.507684
GAB3	0.507681
CTNNAL1	0.507675
TMX1	0.507674
DGKZ	0.507664
FAM157C	0.507663
FERMT3	0.507662
C19orf47	0.507655
RP11.553K8.5	0.507651
GPS2	0.50765
FAM89B	0.507639
TRIM33	0.507638
TP53I11	0.507637
MTMR9	0.507634
RCOR1	0.507625
CISD3	0.507624
CXCR4	0.507622
FAM78A	0.50762
PDE4A	0.507615
CHSY1	0.507614
NBPF10	0.507614
PRR5L	0.507614
KIF1B	0.507607
TSPAN17	0.507587
ANKRD13D	0.507575
CCDC115	0.507575
CCDC7	0.507569
ACIN1	0.507562
TOPBP1	0.507553
FNIP1	0.507544
ZNF217	0.507544
KLF10	0.507519
CH17.189H20.1	0.507512
WDR44	0.507502
CCDC6	0.507493
NOP2	0.507479
PEX13	0.507479
DCTN5	0.507473
RP11.25K19.1	0.507465
TICAM1	0.507465
C10orf128	0.507461
CTD.2012K14.6	0.507456
GLIPR2	0.507453
TBC1D16	0.507439
TAF13	0.507433
ZNF684	0.507433
ABHD2	0.507429
RDH10	0.507424
TNFSF9	0.507424
INO80	0.507422
SKAP2	0.507418
ATP6V1A	0.507405
KIFC3	0.507387
SMG6	0.507384
COPS7B	0.507383
DPY30	0.50738
WNK1	0.507372
TPD52L2	0.507367
FAM49A	0.50735
HACD2	0.507329
RNF41	0.507312
RGS16	0.507311
TRGV10	0.507308
KCTD20	0.507302
TSHZ1	0.507298
SNRPB	0.507288
F11R	0.507286
FUT11	0.507284
TEP1	0.507275
NFAT5	0.507271
CEP85	0.507268
PLEKHG1	0.507268
PLOD3	0.507256
SH3BGRL	0.507247
GRAMD3	0.507233
CDK6	0.507221
TMED3	0.507215
DPP7	0.507204
VCAM1	0.507197
ASUN	0.507192
NUDT21	0.507189
LINC00936	0.507173
ATP2B4	0.50716
NCKAP1	0.507159
ZWILCH	0.507155
EZR	0.507153
GLIPR1	0.507137
PSPH	0.507127
TTC13	0.507127
SPHK1	0.507117
GSKIP	0.507091
ACSL3	0.507086
RAD51D	0.507085
HEG1	0.50708
ICAM1	0.507073
FGFR1OP2	0.507071
TAP2	0.507069
SENP5	0.507062
C11orf57	0.50705
ZNF296	0.507042
PDGFD	0.507042
ST8SIA6	0.507042
DNAJC14	0.507036
MYNN	0.507033
FKBP2	0.507032
RECQL	0.507024
PTPRM	0.507023
DNMT1	0.507022
COPS4	0.507021
DHRS4L2	0.507016
H2AFX	0.507013
RIT1	0.507011
SNAP29	0.507002
JKAMP	0.507
PTCD1	0.506977
PPP4R1	0.506974
SPAG9	0.506963
TMEM107	0.506937
DUSP14	0.50693
SGPL1	0.506917
WDFY1	0.50691
STRIP1	0.506906
MEX3C	0.506904
B4GALT4	0.5069
GIMAP4	0.506888
EHD1	0.506875
SMARCD1	0.506873
UVSSA	0.506863
EPN1	0.506861
SESN2	0.50686
TRAPPC13	0.506845
MTX1	0.506835
SPRYD7	0.506826
CDCA4	0.506812
MLC1	0.50681
OAZ1	0.506808
CHD6	0.506806
ABCD3	0.506801
PHF2	0.5068
HYOU1	0.506782
NEDD1	0.50677
UBA3	0.50677
DHX8	0.506749
GRAMD1C	0.50674
CBFB	0.506737
COPG1	0.506736
BAK1	0.506732
LRRFIP2	0.506715
YPEL1	0.50671
TMEM30A	0.506674
KLF6	0.506673
LRRFIP1	0.506669
VIMP	0.506668
MYLPF	0.506649
FAM83D	0.506648
NCK1	0.506644
ADAP1	0.506636
P3H1	0.506636
NOMO1	0.506628
LIN37	0.506599
CLSPN	0.506594
TIMM22	0.506592
C16orf70	0.50659
CD160	0.50659
EVC2	0.506589
BMI1	0.506552
TNF	0.506549
CASC4	0.506548
AC007383.3	0.50652
CERCAM	0.50652
CTSS	0.506507
LRP10	0.506502
CD84	0.506501
RP11.245D16.4	0.506501
CNNM2	0.506488
C1orf216	0.506483
RPAP2	0.506479
VANGL1	0.506477
BUD13	0.506471
DPM2	0.506459
LIN7B	0.506449
RP4.728D4.2	0.506449
CKB	0.506447
ALDH3A2	0.506446
CPEB2	0.506445
C18orf8	0.50644
SAP130	0.506432
CLDND1	0.506414
CCRL2	0.506409
MIEF2	0.506409
MTERF2	0.506409
FAM21A	0.506402
USP13	0.506402
MAP2K2	0.506396
CKS2	0.506387
SMIM3	0.506384
DYRK1A	0.506381
NET1	0.506375
TSG101	0.506371
MTMR2	0.506365
GLMN	0.506363
CDK2AP2	0.506353
ZNF821	0.506349
FBXO45	0.506339
PDGFRB	0.50633
MTRR	0.506329
ERCC8	0.506327
CACNA2D2	0.506326
ZNF45	0.506326
SS18	0.506321
EHD4	0.506309
C16orf87	0.506302
STARD3NL	0.506299
AGO4	0.506298
GAREM2	0.506298
TOP3B	0.506289
ANXA4	0.506289
QPCT	0.506288
OTUD3	0.506261
HMGCR	0.506255
TRGV9	0.50625
PSMD12	0.506249
NRL	0.506242
USP25	0.506234
LRRC57	0.506225
CCDC117	0.506224
FBXO6	0.506224
TNFSF10	0.506221
GPR108	0.506218
IVD	0.506191
RP11.553L6.5	0.506182
ABHD16A	0.506173
MB21D1	0.506149
NRM	0.506149
PER2	0.506147
PDZD4	0.506145
POU2F1	0.506139
ACOX3	0.506133
NDUFB2	0.506129
FAM110A	0.506127
LLNLR.245B6.1	0.506122
CD5	0.506118
PPIL2	0.506117
RC3H1	0.506114
ZNF195	0.50611
SEC23B	0.50609
TBC1D10A	0.506088
PWWP2B	0.50608
SYVN1	0.506075
WARS	0.506073
EDARADD	0.506071
TGFBR3L	0.506067
RIPK2	0.506065
OSTM1	0.506061
PTPN9	0.506048
RWDD1	0.506038
TMEM62	0.506031
GXYLT1	0.50603
PODN	0.506029
CYB5R4	0.506024
USP48	0.506023
KAT2B	0.506018
CHORDC1	0.506013
LSM8	0.506008
VPS53	0.506004
RAPGEF2	0.506003
AFTPH	0.505999
CD300A	0.505996
FBXO10	0.505992
HS3ST3B1	0.505991
RNPEP	0.505987
UBE2D1	0.505987
CEP104	0.505976
PLD3	0.505973
ALDH9A1	0.505971
UBR2	0.505967
ABCB8	0.505964
PPP2R3C	0.505948
SEPSECS	0.505939
SPTLC2	0.505938
C6orf1	0.505936
SPOPL	0.505922
ATF3	0.505918
SYNGR1	0.505917
OVCH1.AS1	0.505914
EML2	0.505914
CARM1	0.505912
AP2B1	0.505909
EFNB1	0.505906
RALY	0.505888
SLC25A20	0.505885
SLC35F2	0.505885
FNIP2	0.505882
IPO9.AS1	0.505881
ZNF48	0.505881
SNRPD1	0.505875
GPR141	0.505874
FAM188A	0.505871
PRKCI	0.50587
CCZ1	0.505863
IPO8	0.505861
CYC1	0.505849
LONRF1	0.505848
AGAP2	0.505846
TNRC18	0.505833
KMT5C	0.505826
ZNF100	0.505823
BLOC1S4	0.505822
PSENEN	0.505819
HPRT1	0.505808
KCTD9	0.505807
FUCA1	0.505806
C21orf59	0.505799
SAP30BP	0.505799
RP13.1032I1.7	0.505782
CMPK2	0.505774
CANX	0.50577
DGKQ	0.505769
HDAC10	0.505759
SEC24A	0.505751
DLAT	0.505746
MED4	0.505733
NMB	0.505732
OAS2	0.505732
MKNK1	0.505731
HES6	0.505724
SLC9A9	0.505716
MARCH8	0.505695
YEATS2	0.505692
C6orf89	0.505687
EXOSC4	0.505687
HBB	0.505673
ADNP	0.505661
FRMD6	0.505648
ARL8B	0.505636
THAP6	0.505624
TNIP1	0.505622
ZNF567	0.505618
PIP4K2C	0.505618
HLA.G	0.505616
SWT1	0.505616
UBE2N	0.505616
CTNNA1	0.505612
PRPF18	0.505609
TOR2A	0.505594
NIPAL3	0.50559
EMC9	0.505584
NGLY1	0.505582
CENPP	0.505579
TSC22D1	0.505579
EFTUD1	0.505574
ACOT8	0.505568
BZRAP1	0.505563
ITPR2	0.505562
TNFRSF9	0.505561
KLHL12	0.505559
ZCCHC17	0.505551
RP11.258F1.1	0.505542
TAGAP	0.505538
DOK1	0.505536
STAT5B	0.505535
SNX12	0.505527
PYROXD1	0.505526
ANAPC10	0.505523
SLC39A3	0.505518
ZNF655	0.505515
TIGAR	0.505512
C9orf172	0.505509
CCDC28B	0.505509
SLC25A1	0.505506
CKS1B	0.505505
DTD1	0.505501
ZNF687	0.505499
EPHA4	0.505496
EVI2A	0.505496
MDK	0.505491
GGT1	0.505483
TRGV3	0.505465
BCR	0.505449
GALNS	0.505445
AXIN1	0.505436
PIGK	0.505411
CDC7	0.505394
RP11.222K16.2	0.505394
TSPAN2	0.505394
LATS1	0.505379
PRDM4	0.505362
ARL15	0.505357
ARL8A	0.505355
NEK6	0.505352
EIF2B1	0.505352
ARHGAP30	0.505348
PCOLCE	0.505347
SACM1L	0.505347
HIST1H2AM	0.505334
CBX1	0.505329
THAP2	0.505324
CKLF	0.505316
ZNF787	0.505315
RP11.553L6.2	0.50531
TRIM24	0.50531
ACTA2	0.505309
CCDC126	0.505309
ICMT	0.505293
CPTP	0.505283
ADAM22	0.505278
DNAAF5	0.505278
RP11.758H9.2	0.505278
ACSL1	0.505277
GTF2F2	0.505272
MCOLN1	0.505272
AHI1	0.505265
CHST10	0.505258
PAK1IP1	0.505255
ING2	0.505247
AP3S2	0.505235
EIF4A3	0.505231
ZNF197	0.505224
STAU2	0.505218
SBNO2	0.505217
ATP6V1D	0.505209
SASS6	0.505204
BIK	0.505202
ZFP1	0.505198
RPS6KA4	0.505184
GTPBP1	0.505181
PRPSAP2	0.505174
EOGT	0.505172
RGL2	0.505172
BATF	0.505171
SLC27A4	0.505162
KIF9.AS1	0.505161
BLOC1S5	0.50516
GFOD1	0.505159
CIAO1	0.505159
OXCT1	0.505153
GRAP2	0.505141
NOL12	0.50514
NASP	0.505137
NR1H2	0.505136
PWWP2A	0.505136
HENMT1	0.505133
DCUN1D4	0.50513
GOT1	0.505128
EIF4G3	0.505124
TIMM23	0.505121
PBXIP1	0.50512
GNPDA2	0.505108
SLC12A7	0.505108
TMED2	0.505095
SVIL.AS1	0.505093
NAPG	0.505092
CNNM3	0.505084
STXBP2	0.505083
UBN1	0.50508
HINT3	0.505054
PLEKHG3	0.505052
MAMLD1	0.505046
SLC35D1	0.505041
SEC22A	0.505027
HECTD3	0.505021
MGME1	0.505019
C3orf62	0.505014
SEMA4B	0.505014
FGGY	0.505009
CTBP2	0.505008
SAMD9L	0.505008
RAB11FIP4	0.505004
UBE2Q1	0.504994
ENO1	0.504992
YY1AP1	0.504979
FAM167A	0.504977
FAM213B	0.504971
DEDD	0.504964
BTBD7	0.504961
PLEKHM3	0.504961
HIP1	0.504955
UTP6	0.504945
CPPED1	0.50494
RXRA	0.50494
MCM4	0.504933
SSFA2	0.504917
SLC25A14	0.504907
IER5L	0.504901
FCGR3B	0.504898
CERS4	0.504885
DCAF13	0.504876
CYTH3	0.504875
AC021188.4	0.50487
KLHL15	0.504866
FGF22	0.504861
SLC4A8	0.504861
TYMP	0.504861
PGM1	0.504845
ST3GAL4	0.504836
TBCD	0.504824
TMCO1	0.504819
STOM	0.504811
DUSP5	0.504808
MAP1S	0.504799
BRD8	0.504792
ARL13B	0.504787
SEPT11	0.504787
CRNDE	0.504787
KSR1	0.504787
MBD2	0.50478
DUSP12	0.504778
KLHL20	0.504773
TAF4	0.504773
WDR46	0.50477
RAB1B	0.504766
THAP1	0.504758
SAV1	0.504755
TIMM44	0.504754
HNRNPL	0.504751
CDPF1	0.50475
TFCP2	0.50475
COMMD4	0.504722
SGCB	0.504717
GIPR	0.504713
TIRAP	0.504713
ZNF678	0.504713
SPATS2L	0.504707
ACAP2	0.504698
RNF220	0.504694
ZXDA	0.504694
C10orf12	0.504689
TXNDC12	0.50468
PPP6C	0.504675
VGLL4	0.50465
RP11.23P13.6	0.504649
BAP1	0.504648
MYADM	0.504642
NOL10	0.504641
SCRIB	0.504639
BBS4	0.504632
SMAD5	0.504623
QSOX1	0.504622
CNOT2	0.504609
TAPT1	0.504606
CDC14B	0.504602
KIF9	0.504602
VWA9	0.504596
USP9X	0.50459
LRRC47	0.504585
KCNAB2	0.504584
SAMD4B	0.504583
TRIM11	0.504581
UBE2L6	0.50458
ARHGAP25	0.504579
NELFCD	0.504574
FANCD2	0.504571
GCLC	0.504565
KCNK12	0.504565
DOCK5	0.50456
MSC.AS1	0.50456
TRGV8	0.504559
PRR13	0.504557
BRWD1	0.504554
WDTC1	0.504542
ACAD8	0.504532
GFPT2	0.504532
CTB.55O6.8	0.504523
TDRKH	0.504523
ZC3H10	0.504523
HDAC8	0.50452
PLK4	0.504519
CHCHD1	0.504518
TSPAN5	0.504517
PTPN4	0.504503
RBM6	0.504502
HP1BP3	0.504501
TIFA	0.504499
HEATR5A	0.504486
MTFR1	0.504486
TRAM2	0.504486
ACTR3C	0.504482
RGS12	0.504481
CCDC18	0.504473
NAA30	0.504454
ASAH2B	0.504449
TMTC3	0.504449
ATG16L1	0.504445
NOTCH2NL	0.504444
GLIDR	0.504443
HS1BP3	0.504443
ZNF410	0.504435
AASDH	0.504435
SF3B4	0.504428
LPAR6	0.504427
LRR1	0.504427
BTD	0.504421
ERRFI1	0.504417
RRNAD1	0.504417
CETN2	0.504416
IL15RA	0.504416
DVL3	0.504412
KLHL2	0.504412
PAK4	0.504412
FBXL12	0.504408
SEC24D	0.504397
SPAST	0.504393
HMGCS1	0.504389
TCF12	0.504385
ATXN7L3	0.504379
BICD2	0.504379
MYBL1	0.504379
YIPF1	0.504379
APOBEC3F	0.504375
HIRA	0.504375
AMMECR1	0.504355
TPRA1	0.504355
UBALD1	0.504345
ZNF568	0.504342
DPP8	0.504339
CALHM2	0.504337
DPH7	0.504328
FANCA	0.504324
KPNA4	0.504312
AKT1	0.504301
CTU2	0.504301
FAM127A	0.504301
NDC1	0.5043
VPS45	0.5043
C2orf49	0.504298
BRIP1	0.504296
IFNL1	0.504296
POC1A	0.504296
RCAN2	0.504296
CCDC93	0.504295
C1orf61	0.504271
TNFSF12	0.504268
SEMA4C	0.504263
BANF1	0.504261
CTNNBL1	0.50426
CCDC136	0.504259
CTC.435M10.3	0.504259
GGH	0.504259
NCS1	0.504259
RBAK.RBAKDN	0.504259
RHOQ	0.504259
SLC25A29	0.504259
PLAGL2	0.504256
CFH	0.504255
HHEX	0.504255
INTS4	0.50425
FBXL20	0.504245
C6orf136	0.504241
CHAC2	0.504222
KRTAP16.1	0.504222
METTL8	0.504218
PHLPP2	0.504218
FAM120A	0.50421
PPP2R4	0.50421
EXOSC6	0.504209
PRKAA1	0.504203
LYPLA2	0.504199
TRMT44	0.504194
STRN	0.504189
HLA.DQA2	0.504188
NAT6	0.504186
KIAA0895L	0.504185
SLC45A1	0.504185
MMP9	0.504175
CINP	0.504174
NAP1L5	0.504159
SLFN11	0.504153
SBK1	0.504152
ZBTB39	0.504152
PLCB1	0.504147
RP5.821D11.7	0.504147
EXOG	0.504138
KANSL1	0.504138
TRAV10	0.504136
E2F3	0.504134
ZNF564	0.504131
ITPK1	0.50413
NLRX1	0.504127
PCNXL3	0.504127
FGFR1	0.504125
ELK1	0.504123
R3HDM1	0.504122
XPR1	0.504116
APOBEC3D	0.50411
PGAM5	0.50411
RPL39L	0.50411
SGPP1	0.50411
ZNF621	0.50411
MYO9B	0.504109
ZNF143	0.504105
TIPARP	0.504093
SEL1L3	0.504088
USP8	0.504088
ARHGEF12	0.504073
KMT5A	0.504073
ZNF235	0.504073
TGFBRAP1	0.504063
PPP2R1B	0.504059
PPP2R5D	0.504055
GFPT1	0.504053
CPSF1	0.504051
UBE2L3	0.50405
IQSEC1	0.504049
SGMS1	0.504049
ATP6V0A2	0.504048
LIMS1	0.504044
FAM83G	0.504036
PIGN	0.504036
RIPK3	0.504036
AC009133.21	0.504032
ETNK1	0.504019
ZNF256	0.504019
ZDHHC17	0.504015
PI4K2A	0.504007
TAF1C	0.504004
LAX1	0.503999
RABGGTB	0.503997
TK1	0.503996
RP11.84C10.4	0.503994
UST	0.503994
PPP3CB	0.503993
ZZEF1	0.503986
ZNF106	0.503985
PHC2	0.503981
BRF2	0.503975
VPS41	0.50397
RPS27L	0.503965
WIPI1	0.503962
RAB18	0.503958
CTB.91J4.1	0.503957
GPSM2	0.503957
SGOL2	0.503957
TRAPPC10	0.503957
UBE2T	0.503957
GLB1L2	0.503954
OVCA2	0.503953
TIMM50	0.50395
RP11.849H4.4	0.503946
CPEB3	0.50392
GBA2	0.50392
RUFY2	0.503917
ZC3H4	0.503917
ZNF569	0.50391
MSANTD3	0.503907
ZFAND3	0.503904
LMTK2	0.503903
FDPS	0.503898
FAM24B	0.503897
RINL	0.503897
GALNT1	0.503893
NCOR2	0.50389
LIPT1	0.503889
APOPT1	0.503888
POLE	0.503885
RP11.7F17.8	0.503879
UBE2G1	0.503879
WDHD1	0.503879
DHX57	0.503861
EP300	0.503861
INSIG1	0.503858
SP1	0.503852
LRRC14	0.503851
SMURF1	0.50385
HMGN5	0.503846
MTHFR	0.503846
CAPS	0.503841
PHLPP1	0.503841
DENND1B	0.503839
APOA1BP	0.503834
RGS3	0.503834
NTPCR	0.503832
AMBRA1	0.50383
GGCX	0.50382
[truncated: 13,144 more rows]

## Sheet: K468 longitudinal
gene	AUC
NKG7	0.721446
CCL5	0.714906
CST7	0.714432
GZMH	0.676266
GZMB	0.664852
CD8A	0.658986
APOBEC3G	0.657759
FGFBP2	0.642074
CCL4	0.626938
C1orf21	0.623528
PRF1	0.62281
CD99	0.615562
EOMES	0.608298
SH2D2A	0.597546
ANXA1	0.594383
HLA.DPB1	0.593725
HLA.DPA1	0.593243
PLEK	0.590068
SRGN	0.589937
RARRES3	0.58894
APMAP	0.588416
ZEB2	0.585544
CLIC1	0.585536
OASL	0.58517
CMC1	0.582617
C12orf75	0.581652
CHST12	0.579131
FYN	0.575978
CXCR3	0.573891
GZMA	0.573263
GNG2	0.569606
ABI3	0.56865
JUN	0.567965
KLRD1	0.565312
F2R	0.565189
CTSC	0.56363
LDHA	0.563252
ITGB1	0.562844
AHNAK	0.562277
HLA.DRB1	0.56136
CRIP1	0.560319
KLRG1	0.559616
KLF6	0.558534
PYHIN1	0.558251
APOBEC3C	0.555441
YWHAQ	0.554213
PPP1R14B	0.551515
ADGRG1	0.550945
DUSP2	0.550251
CYBA	0.549268
TBX21	0.547005
TRAV12.2	0.546525
PRR5L	0.546204
TIGIT	0.545547
TNFAIP3	0.544969
SLA2	0.544638
FCGR3A	0.54461
RNF19A	0.543811
KLRB1	0.542436
CYTOR	0.542278
MYO1F	0.541963
CD2	0.541833
S1PR5	0.541819
TRAV1.2	0.541406
CD58	0.541223
TGFBR3	0.54054
SLA	0.54044
LGALS1	0.540332
SH3BGRL3	0.538697
PLA2G16	0.538501
CLEC2B	0.538461
AOAH	0.538419
KIAA1551	0.538312
HOPX	0.537212
AC116366.3	0.536677
GLIPR2	0.536357
RALGDS	0.536249
ANXA2	0.535862
IDH2	0.535827
CD3G	0.53578
CLIC3	0.535177
LINC01943	0.534976
OPTN	0.534959
MATK	0.53422
TNFRSF1B	0.534179
SAMD3	0.534096
PRSS23	0.534087
TBCD	0.534082
NAA50	0.533966
TRBV4.2	0.533829
DYNLL1	0.533632
STOM	0.533548
MYH9	0.533376
ANXA5	0.533294
EIF4EBP1	0.533237
DNAJB6	0.533205
FASLG	0.5328
LSP1	0.532477
TRBV10.3	0.532374
HLA.DRB5	0.532177
PLEKHF1	0.53176
S100A4	0.531534
OSTF1	0.531303
ADAM8	0.531108
GGA2	0.530513
HLA.DQA1	0.530483
ITGB2	0.530276
UBC	0.530232
GBP5	0.529955
GAPDH	0.529874
DOK2	0.529787
PPP2R2B	0.529654
CXCR4	0.529615
TOX	0.528694
ZNF683	0.528094
PTGER4	0.528029
ACTA2	0.527703
APOBEC3H	0.527502
GABARAPL1	0.527416
ZBTB38	0.527403
IGLV2.14	0.527264
NFATC2	0.526934
MTSS1	0.526933
IL10RA	0.526633
TRGV2	0.526509
GCNT1	0.526498
SYTL3	0.52648
CASP1	0.52621
SEPT7	0.526
CD82	0.525996
ACTN4	0.525953
TRAV6	0.525923
FGR	0.52497
CCSER2	0.524962
AC010616.1	0.524006
SYNE1	0.523574
EZR	0.522959
LYST	0.522822
TMEM43	0.522705
CLSTN3	0.522683
PDCD1	0.522642
CALHM2	0.522427
LINC00944	0.522392
FLNA	0.522377
PTPN22	0.522355
IL2RB	0.522217
HLA.B	0.522064
TRAV38.2DV8	0.522007
HLA.A	0.521939
HNRNPLL	0.521743
LCP1	0.521646
TPRG1	0.521297
UPP1	0.521273
PTK2B	0.520849
CCL4L2	0.520776
MIR4435.2HG	0.520737
CFLAR	0.520633
BHLHE40	0.5205
GLUL	0.520394
NPC1	0.51985
CX3CR1	0.519439
SASH3	0.519148
MAP3K8	0.518879
PARP8	0.518756
AIM2	0.518739
AUTS2	0.518728
TRBV6.2	0.518715
PLEKHA5	0.518534
SLAMF7	0.518469
GAB3	0.518382
GNLY	0.517891
APOBEC3D	0.517733
ATP2B4	0.517602
RABAC1	0.517511
EFHD2	0.517465
ENC1	0.517246
REEP5	0.517238
PPP1R16B	0.517228
PTGDR	0.517168
LITAF	0.517133
PSMB9	0.517018
ADRB2	0.516964
ARHGEF1	0.516817
LILRB1	0.516742
USP28	0.516636
TRAV13.1	0.516505
CDC42EP3	0.516403
RAB27A	0.516369
LINC02084	0.516115
WIPF1	0.515978
AC090152.1	0.515973
GZMK	0.51588
TRBV11.2	0.515876
FCRL6	0.515828
LAG3	0.515749
RNF135	0.515735
SYT11	0.515697
PTGER2	0.515627
TSEN54	0.515505
PTPN4	0.515431
MYO6	0.515341
TNFSF14	0.515185
CISH	0.514953
PTPN7	0.514766
TRBV4.1	0.514649
ITM2C	0.514631
JAKMIP1	0.514482
ARHGAP25	0.514264
JAZF1	0.514166
SH3BP5	0.514066
ANXA4	0.514007
KLRC4	0.513909
KLRF1	0.513879
GRAMD1C	0.51385
BICD1	0.51382
FAM53B	0.513752
ZBP1	0.513673
JAKMIP2	0.513505
SAMSN1	0.513403
TBC1D2B	0.513376
TTC38	0.513278
CD63	0.51309
KIF21A	0.513
TRGV4	0.512925
SLC4A7	0.512812
DAAM1	0.512746
GPR141	0.512739
PRDM1	0.512712
ARPC2	0.512704
PTRH1	0.512653
SKA2	0.512631
LYAR	0.512516
ITGA5	0.512514
LPAR6	0.512445
CADM1	0.512412
MYBL1	0.512341
SLC9A3R1	0.512328
IRF1	0.512268
TOR2A	0.512163
LINC02384	0.512151
BSG	0.512138
HSPA1A	0.512036
HLA.DRA	0.511983
HLA.DMA	0.511968
SLC1A4	0.511665
DUSP10	0.511597
CASP4	0.51147
PLCXD2	0.511424
CAPN2	0.511413
AKR1C3	0.511373
TNFSF10	0.511356
LDLRAD4	0.511351
DUSP4	0.51133
RHBDF2	0.511259
ITGAL	0.511166
OSBPL7	0.511149
ACSL5	0.511141
NXPH4	0.510997
GALNT3	0.51097
GNPTAB	0.510952
CKAP2	0.5108
CTNNA1	0.510758
MGAT1	0.510734
NCBP3	0.510582
ABHD17A	0.510554
MAF	0.510467
SELPLG	0.510417
FAM129A	0.510406
AGPAT4	0.510403
CD70	0.510377
LPCAT1	0.51035
MCTP2	0.510284
HLA.DQB1	0.510112
AC103702.2	0.510102
ARAP2	0.51007
SLFN12L	0.509991
ADGRG5	0.509986
LINC002481	0.509885
GNAO1	0.509695
CCL3	0.509658
PAM	0.509632
TM4SF19	0.509544
CDKN2A	0.509543
FAS	0.509481
PTPRJ	0.509307
CPNE7	0.509254
PIK3R1	0.50925
CD244	0.509244
SLC6A6	0.509117
COLGALT2	0.509072
CTSW	0.508961
SCD5	0.508959
IQGAP1	0.508823
ST8SIA6	0.508815
FGL2	0.508656
TENT5C	0.508632
CD300A	0.50861
AP005482.1	0.50859
GALM	0.508492
EPS15	0.508481
MYO1G	0.508414
TRMO	0.508394
SP140	0.508375
SLC1A7	0.508348
MCOLN2	0.508321
APLP2	0.508239
ZFYVE28	0.508172
BCL2L1	0.508111
C3AR1	0.508094
MPST	0.508043
SPN	0.508018
CCR9	0.507991
NR3C1	0.507989
SLC2A8	0.507954
ITPRIPL1	0.507941
BCAP29	0.50791
RNF115	0.507883
PTTG1	0.507834
PROK2	0.507769
DHRS2	0.507768
AC243829.2	0.507761
CLDND1	0.507749
PHTF1	0.507745
PLEKHA2	0.507685
KIFC3	0.507658
ARHGAP18	0.507651
RGPD2	0.50761
NHSL2	0.507571
FBXO30	0.507536
GNGT2	0.507494
SLC1A5	0.507491
PHLDB2	0.507486
REEP4	0.507362
SETD2	0.507361
SMARCD3	0.507342
CST3	0.50731
DNAJC1	0.507298
HACD4	0.507275
SAMD9L	0.507265
CARD16	0.507233
RHOC	0.507185
AC017002.3	0.507165
PTPRE	0.507163
ST3GAL5	0.50715
MXD4	0.507129
ABAT	0.507124
CTSH	0.507056
SRPK2	0.507051
AGFG2	0.507039
TMCC3	0.507017
MSC	0.506975
NCR1	0.506819
DYRK1B	0.506787
PERP	0.506747
MICAL2	0.506695
RGS3	0.506675
BATF	0.506598
UBE2F	0.506581
MT1E	0.506559
FKBP1B	0.506493
RGS2	0.506482
SLC25A20	0.506473
SLC7A5	0.506451
DDAH2	0.506447
CLCF1	0.506447
AC022706.1	0.506418
CXCR6	0.506405
SLAMF6	0.506326
APOBEC3F	0.506308
CD84	0.506305
GFI1	0.506301
NBEAL2	0.506289
WIPI1	0.506259
CD68	0.506257
FAM160B1	0.506238
ARHGAP9	0.506234
ITGAE	0.506191
JMJD6	0.50618
CCR5	0.506164
GEMIN7	0.506093
GPR68	0.50603
AFAP1	0.505999
DCP1B	0.505996
HERPUD2	0.50598
GPR108	0.50597
CTBP2	0.505967
MFSD10	0.505939
PYCARD	0.505934
NINJ2	0.505933
TNIP3	0.505914
SNX18	0.505828
CENPF	0.505807
RGS9	0.505805
RAB27B	0.505768
ZNF600	0.505763
IL9R	0.505761
TRBV21.1	0.505747
RPL39L	0.505737
PDGFD	0.505718
PDE4B	0.505713
AGPAT2	0.505691
ATP6V1A	0.505688
NCALD	0.505681
FEZ1	0.505666
DSTN	0.505629
USP46	0.505582
TRBV7.6	0.505578
ERN1	0.50556
MRPL10	0.505526
TRAV41	0.505491
FCRL3	0.505469
GALNT6	0.505427
MSN	0.505399
TRGV9	0.505376
ABHD2	0.505367
LPGAT1	0.505343
BLVRA	0.50532
CD81	0.505306
BMPR1A	0.505303
LGR6	0.505295
EDARADD	0.505226
SLC35G2	0.505221
TBKBP1	0.50514
CBR4	0.505131
PDLIM1	0.505125
PTPN12	0.505123
HIST1H1E	0.505105
ADHFE1	0.505105
TRAV27	0.505104
IL12RB1	0.505097
GFPT2	0.505076
EPHX4	0.505058
CDK17	0.505055
TGFBR3L	0.505031
CHST7	0.504987
AC020916.1	0.504971
DTHD1	0.504969
MSRB1	0.504964
TTC16	0.504955
MAPK1	0.50495
SMKR1	0.504931
PLXND1	0.504879
PTMS	0.504857
MXRA7	0.504812
QSOX1	0.50479
TMEM273	0.504782
MAP2K1	0.504781
SKAP2	0.50477
MAN1A1	0.504768
TOGARAM2	0.504699
PLOD1	0.504692
EFNA5	0.504688
AC021188.1	0.504688
GYG1	0.504686
FOXP4	0.504627
CMKLR1	0.504605
DPM2	0.504584
ZMIZ1	0.504552
MLF1	0.504531
TGFB1	0.504529
RCBTB2	0.504503
PARP15	0.504482
ZNF595	0.504461
LINC02081	0.504434
TMEM63B	0.504422
SPPL2A	0.504373
F8	0.504368
MINDY2	0.504345
PSTPIP1	0.504341
TRDV1	0.504287
VCL	0.504267
AGTRAP	0.504264
TAX1BP3	0.504242
TRAV10	0.504225
CHST11	0.504187
TRGC2	0.504178
PIK3CG	0.504177
TRBJ2.2	0.50416
RHOB	0.504131
PPP2R5A	0.504076
IL7	0.504036
RALB	0.504032
PLCD1	0.504027
TRGV7	0.504027
QPCT	0.504022
PIK3R3	0.504021
THEMIS2	0.504011
TRGV8	0.503969
PTP4A2	0.50394
ARHGAP35	0.503927
UBE2E3	0.503919
ATP1B1	0.503904
SLF1	0.503901
FAM49A	0.503891
TRAV20	0.503851
RTP4	0.503818
IGHV1.69.2	0.503796
CGAS	0.503789
SETBP1	0.50376
CYTH3	0.503757
GSEC	0.503739
CLASP1	0.503708
GRAMD1B	0.503705
YARS	0.503681
PLEKHO2	0.503674
GLCCI1	0.503651
FUT11	0.503641
USB1	0.503623
GALNT11	0.503622
PALLD	0.503608
TNF	0.503601
GNAL	0.503597
FADS3	0.503596
FOSL2	0.503558
ATP10D	0.50354
PLEKHG3	0.503531
DPYSL2	0.50353
LRFN2	0.503525
DAPK2	0.503505
LINC00426	0.503499
NF1	0.503461
SLC4A4	0.503457
KIAA1671	0.503453
IL15	0.503438
UBE2A	0.50341
MYL12B	0.503408
FBXO6	0.503401
KATNAL1	0.503358
DENND1B	0.503357
PTPRM	0.503338
MEGF9	0.503327
RCAN2	0.503278
FYCO1	0.503258
AC243829.1	0.503255
SPATA6L	0.503254
MAP2K3	0.503251
ZNF80	0.50324
WEE1	0.503214
SESN2	0.503209
CAB39L	0.503207
C1orf122	0.503206
MAPKAPK2	0.503187
UBL3	0.503186
ARHGAP11A	0.503182
INPP1	0.503163
SMIM29	0.503152
ANKRD28	0.503121
ENPP4	0.503113
FCGR3B	0.503109
BTN3A3	0.503106
CRYBG2	0.503101
IGFBP3	0.503094
OAS1	0.503086
GAS7	0.503085
FADS1	0.50306
TRGV10	0.503054
CLU	0.503047
CCDC74B	0.503036
LPAR5	0.503024
A2M.AS1	0.503007
ARNTL	0.502996
PPP1CA	0.502994
ZNF821	0.502993
PCNX2	0.502989
ZBTB7B	0.50298
SNAI3	0.502968
PIK3AP1	0.502961
ABR	0.502958
MS4A1	0.502958
EPSTI1	0.502957
TMEM244	0.502951
IL15RA	0.502937
CIDEB	0.50293
PCTP	0.502916
LIPE.AS1	0.502891
PARP14	0.502889
DLG3	0.502889
FAM8A1	0.50288
AC006369.1	0.502871
ZNRF2	0.50287
NMB	0.502869
B4GALT1	0.502868
SIRT2	0.502855
ZYX	0.502854
IFNG	0.502842
HOXB7	0.502834
TBCB	0.502834
LINC02086	0.50283
CASZ1	0.50282
TRBV3.1	0.502818
MAP4K5	0.502815
ATP2A3	0.502814
CAPN1	0.502799
NEDD9	0.502792
AJM1	0.502789
FCRLB	0.502779
HIVEP3	0.502771
GPR137B	0.502759
CAMK2N1	0.502752
NCAPH	0.50275
IL18R1	0.502748
ICMT	0.502747
CD101	0.50273
GAA	0.502727
HIP1	0.502727
FOXO3	0.502722
TBK1	0.502711
PLCB1	0.502685
FAM111A	0.502679
ARHGEF28	0.502673
CLSPN	0.502666
THBS1	0.502608
CEP128	0.502607
TP53I11	0.502588
IGF2R	0.502586
AC105446.1	0.502584
HIST1H2AM	0.502582
KIAA0513	0.502575
LINC01358	0.502572
BCL2L11	0.502558
CDC14B	0.502545
SLC25A24	0.502544
GK5	0.50254
ILK	0.502536
AC009779.3	0.502532
LUZP1	0.502529
MOSPD3	0.502523
IRF4	0.502511
CCRL2	0.502502
ATP6V1D	0.502498
XCL2	0.502488
CDCA4	0.502468
ELL	0.502451
LRRC45	0.502439
CMC2	0.502412
DENND3	0.50241
MSC.AS1	0.502403
UAP1	0.502402
BTD	0.502402
TST	0.502395
FANCA	0.502392
NOD2	0.502387
ITGAV	0.502385
DPP3	0.502383
SLFN11	0.502358
HOTAIRM1	0.502352
TUBB4A	0.502352
VLDLR	0.502343
AC097534.2	0.502337
CDCA7	0.502334
ADAP1	0.502326
PPM1L	0.502318
FRMD4B	0.502316
PQLC3	0.502299
AGO4	0.502297
PCBP4	0.502287
BCL7C	0.502274
FAM131B	0.502274
PLTP	0.502268
SPECC1	0.502254
PPP1R16A	0.50225
ASB2	0.50225
DHCR24	0.50224
VAV3	0.50224
SPEF2	0.502236
TESC	0.502226
SYNJ2BP.COX16	0.502226
RHOBTB3	0.502224
AC007448.3	0.50222
JPT1	0.502209
ENG	0.502203
SRGAP2	0.502195
ZNF335	0.502189
BMI1	0.502187
EPN2	0.502187
SLCO4C1	0.502182
BBS12	0.502167
DLEU2	0.502167
ARHGAP26	0.502164
HLA.DQA2	0.502159
CERCAM	0.502156
CACNB3	0.502123
SPATS2L	0.50212
TRBJ2.3	0.502114
FADS2	0.502112
SOX13	0.502109
MTMR12	0.502108
NLGN4Y	0.502107
SLC4A2	0.502106
POLE	0.502097
NRROS	0.502088
ARHGEF18	0.502086
AHDC1	0.502077
LAIR2	0.502076
ITGAM	0.502075
PSTPIP2	0.50207
KIF1B	0.502067
NUSAP1	0.502065
CDCA8	0.502036
WDR76	0.502033
ITGB1.DT	0.502028
METRNL	0.502025
FAM102B	0.502011
CHI3L2	0.502011
SLC15A4	0.50201
ST3GAL4	0.502009
MISP3	0.502003
AC107959.1	0.502003
ARID3A	0.502003
ACSF2	0.50199
HIST1H2BC	0.501981
ATP1B3	0.501978
SMUG1	0.501971
ZNF365	0.501964
FCHO2	0.501953
SERPINI1	0.50193
GIPC1	0.501908
CEBPA	0.501899
NME8	0.501899
MYO1C	0.501898
ETV2	0.501898
DUSP19	0.501891
IQCE	0.501881
IFIT3	0.501874
NDOR1	0.501868
RMDN3	0.501867
NIPAL2	0.501863
MIDN	0.501857
AXIN1	0.501851
GGT1	0.501843
SLC14A1	0.501836
MCU	0.501832
SPINT1	0.501826
FHAD1	0.50182
HFE	0.50182
AC243829.4	0.501809
AREL1	0.501802
GIPR	0.501796
PLPPR2	0.501794
RASSF4	0.501792
WSB2	0.501792
FAM167A	0.501791
FSD1L	0.501786
CHST10	0.501781
N4BP1	0.501775
YWHAH	0.501774
YPEL1	0.501769
CHSY1	0.501764
ATXN7L1	0.501761
AP002954.1	0.501756
PACSIN2	0.501753
SYNM	0.501746
WDR47	0.501743
SLFN13	0.50174
PAK6	0.501739
DYNC2H1	0.501739
RAB11FIP5	0.501739
MPZL3	0.501736
TRGC1	0.501728
PCYT1A	0.501712
NABP2	0.501708
ZDHHC7	0.501703
TRDV3	0.5017
NCOA2	0.501686
UEVLD	0.501676
AKAP2	0.501667
JHY	0.501666
CES1	0.501661
ZBTB20	0.501654
TRAJ17	0.501652
MAFF	0.501639
BMF	0.501635
CCDC184	0.501633
LINC02539	0.501631
CFH	0.501631
ZSCAN21	0.501625
HIST1H2AJ	0.501625
ITPR1	0.501623
NCKAP1	0.50162
RAPGEF1	0.501619
PRSS3	0.501617
SKI	0.501616
IL5RA	0.501615
IGHV1.3	0.501614
OVCH1.AS1	0.501613
TFEB	0.501605
TNFSF4	0.501603
TRGV5	0.501601
VANGL1	0.501599
BISPR	0.501596
CORO1B	0.501593
LMNA	0.501588
SLC25A4	0.501553
BRPF1	0.501541
FAM126A	0.501541
AC069277.1	0.501538
DAB2	0.501538
NAGS	0.50153
LIMA1	0.501521
TFR2	0.501512
AC048382.5	0.501509
CLSTN1	0.5015
LIMK1	0.501489
CASP7	0.501486
ATP6V0D1	0.501486
CDC34	0.501481
ADAMTS4	0.501477
HIST1H1B	0.501471
AC015849.1	0.501465
AC009495.3	0.501463
TMX4	0.501461
SMAD7	0.50146
TMEM64	0.501455
TSPAN2	0.501455
TGFBI	0.501451
PRKCE	0.501449
PLAUR	0.501447
FAR2	0.501436
SLC4A8	0.501432
GOLM1	0.501431
CD274	0.501422
MIR3142HG	0.50142
CIITA	0.50142
ZNF28	0.501417
ATF7IP	0.501417
CA11	0.501408
CDYL2	0.501398
PI4K2A	0.501395
NUGGC	0.501395
MAP1LC3A	0.501393
INTS7	0.501392
KLHL2	0.501386
LLGL1	0.501385
LLGL2	0.501381
PLAU	0.501379
SLC35E4	0.501375
TDRD9	0.501375
ATP1A3	0.501364
CDKL1	0.501364
DMPK	0.50136
TP53INP1	0.501356
KIF19	0.501346
TMEM140	0.501337
SFTPB	0.50133
DDX60	0.501321
ATG4A	0.501314
C7orf57	0.501311
TLR3	0.501311
FAM167B	0.501307
MARK4	0.501305
AKAP5	0.501297
CARMIL3	0.501296
CORO1C	0.501289
CDKN2C	0.501287
SLC35C1	0.501277
TMC4	0.501271
HCN3	0.501262
AL358333.3	0.501259
LINC00665	0.501257
ELN.AS1	0.501256
PLD1	0.501255
RBPMS2	0.501253
SPATA2L	0.501252
C1orf53	0.501252
WRAP53	0.501245
FRAT1	0.501242
RXRA	0.501236
SGPL1	0.501235
DHRS4.AS1	0.501233
MN1	0.501225
UBE2Q2	0.50122
RASGRP1	0.50122
CSNK1E	0.501219
RAB9A	0.501217
MYO5A	0.501214
SH2D1A	0.501213
RNF19B	0.501211
PSMC3IP	0.5012
TMCO4	0.5012
TRAF6	0.501196
DCUN1D3	0.501193
TSPOAP1	0.501189
ACBD5	0.501188
CYB561	0.501183
LYN	0.501183
TRAPPC10	0.501182
RSPH3	0.501182
EIF4E3	0.501181
SGMS1	0.501181
EHD3	0.50118
SGCE	0.501177
ACOT4	0.501177
DGKK	0.501168
DRAM1	0.501161
DUSP18	0.501152
SPAG1	0.501152
AL445471.1	0.501147
UBXN10.AS1	0.501146
SPAG9	0.501143
SDC4	0.501143
GOLIM4	0.501142
CXCR5	0.501141
KIAA1841	0.501138
FRMPD3	0.501137
HOXB3	0.501134
TNFSF9	0.501132
AP003068.2	0.501131
VIPR2	0.501123
PTCH1	0.501107
PPFIA3	0.501099
GMEB2	0.501099
MMP23B	0.501099
RAP1GAP2	0.501099
LRP11	0.501097
RGPD3	0.501097
LINC02352	0.501088
ZSCAN9	0.501087
TCTEX1D2	0.501084
PLCB2	0.501077
CCDC71L	0.501073
GSN	0.501072
GSC	0.501067
AGAP1	0.501061
LIM2	0.501056
LTB4R2	0.501055
AC011313.1	0.50105
AC105277.1	0.50105
KCP	0.50105
SEPT4	0.501047
HOXC5	0.501047
AC058791.1	0.501043
VASH1	0.501038
ZKSCAN3	0.501037
EVI5L	0.501036
TRBV7.4	0.501035
MAPT	0.501032
SPHK1	0.501032
TNFRSF9	0.501029
IER5L	0.501029
ANKRD35	0.501022
MAP2K2	0.501021
RTP5	0.50102
MLKL	0.501019
SGCD	0.501019
HIST1H2AI	0.501018
TMEM53	0.501012
ST8SIA1	0.501012
TMEM17	0.50101
SMIM13	0.50101
C16orf45	0.500997
BLOC1S1	0.500994
EEF1AKMT3	0.500992
ATP8B3	0.500986
TMEM109	0.500982
RGS17	0.500982
ACHE	0.500977
AMZ1	0.500976
POU3F1	0.500973
LANCL3	0.50097
FOXA3	0.500969
ZEB2.AS1	0.500969
DNAL1	0.500966
ARHGEF19	0.500963
GGH	0.500956
ARHGAP11B	0.500956
DNASE2	0.500954
RETSAT	0.500953
CENPN	0.500945
SPINDOC	0.500942
AL512625.2	0.500942
SLC27A2	0.500939
GBP4	0.500938
RNASE4	0.500932
WASIR1	0.500932
TRBV7.5	0.50093
B4GALT4	0.500925
CKB	0.500919
PPP4R1	0.500918
RAB3D	0.500917
TCF19	0.500917
NCK1.DT	0.500915
AL157935.2	0.500913
LINC00115	0.500913
MXD3	0.500909
N4BP3	0.500909
SIDT1	0.500908
ST8SIA4	0.500908
APOL2	0.500901
CHRNB1	0.500901
PINLYP	0.500901
SNX33	0.5009
AC093495.1	0.500899
PLEKHG1	0.500897
ABL1	0.500897
NCS1	0.500896
HARBI1	0.500895
MBOAT1	0.50089
SERTAD3	0.500889
CEND1	0.500889
AC108134.3	0.500887
S100A2	0.500887
KIAA0556	0.500878
ZNF670.ZNF695	0.500877
DLGAP1.AS2	0.500876
KIAA0232	0.500871
PKN3	0.50087
FMO5	0.500867
SIGLEC9	0.500867
AP001107.2	0.500866
C3orf14	0.500861
DMTN	0.500861
AC145207.2	0.500853
PTOV1.AS2	0.500853
PORCN	0.500849
CEP112	0.500849
HBA1	0.500847
SMURF2	0.500847
KHDC1	0.500842
STK40	0.500838
GRAMD4	0.500836
ZNF79	0.500829
EVC2	0.500829
AC133644.2	0.500828
CYP4F22	0.500824
FBXW11	0.500823
TRPC3	0.500819
CPT1A	0.500819
AL355581.1	0.500816
EPB41L4A	0.500812
ADAM22	0.500812
C9orf66	0.500811
AL592295.4	0.500811
NEK3	0.500809
AL356481.1	0.500808
PCDH1	0.500808
TRBJ1.4	0.500808
RACGAP1	0.500794
FUT10	0.500784
ANKHD1.EIF4EBP3	0.500782
TRAK1	0.500781
PIGZ	0.500778
BRIP1	0.500775
B3GNT5	0.500774
DLG5	0.500773
AL158198.1	0.500772
FBXO10	0.500772
FCGR2B	0.500772
TMEM255A	0.500772
HIST1H3F	0.500772
CPEB2	0.500772
LPP	0.500771
PTPN9	0.50077
PODN	0.500768
TRPV3	0.500768
AC144831.1	0.500765
FOXM1	0.500765
HIST2H2AB	0.500761
JUND	0.500759
ZFYVE1	0.500758
HCFC2	0.500751
S100PBP	0.500747
AC020659.1	0.500746
AFDN	0.500745
CD160	0.500741
KBTBD8	0.500741
NEDD4	0.500736
RAMP1	0.500733
KNTC1	0.500733
ZBED4	0.500733
ICA1	0.500732
RHOU	0.500731
XPNPEP2	0.500731
RASAL3	0.500731
CLECL1	0.50073
C17orf53	0.500729
HIST1H2AH	0.500729
C9orf139	0.500728
STRIP2	0.500726
ZNF142	0.500726
DUSP8	0.500725
ZNF517	0.50072
AC092329.3	0.500714
AC091057.6	0.500714
SLC27A3	0.500713
FAM199X	0.500712
AC020915.1	0.50071
LINC02531	0.500707
RDH10	0.500703
APOA1	0.500702
FP565260.6	0.500701
MAP3K20	0.500697
NETO2	0.500697
PRELID2	0.500697
PSRC1	0.500697
PDZD4	0.500695
AC079313.2	0.500694
AC104695.2	0.500694
AL121983.2	0.500694
MON1B	0.500693
AL133415.1	0.500692
RTKN	0.500691
SLC1A1	0.500689
PCOLCE	0.500689
CKLF.CMTM1	0.500688
IL17C	0.500688
ASPM	0.500687
BMP8B	0.500687
CRNDE	0.500687
STX3	0.500685
KAT2B	0.500681
ZNF816.ZNF321P	0.50068
C1orf61	0.500676
GSAP	0.500668
CD226	0.500668
ABCA3	0.500666
KIF9.AS1	0.500666
ZDHHC13	0.500665
ARHGAP33	0.50066
GLB1L2	0.500658
NMUR1	0.500657
ZNF678	0.500656
CCDC15	0.500656
PQLC2	0.500654
METRN	0.500654
STXBP5	0.500653
GAS2L1	0.500653
MELTF	0.500651
EFNA3	0.500648
RABIF	0.500648
PLIN3	0.500645
MYO3B	0.500645
HECTD2	0.500644
TAF5L	0.500643
PER3	0.500631
WNT1	0.500628
BAK1	0.500628
ECT2	0.500623
HIST1H4D	0.500623
EFNB1	0.500617
CHRFAM7A	0.500613
OSBPL11	0.500613
AC104170.1	0.50061
FAM161B	0.500609
RGS12	0.500608
CAMSAP1	0.500608
AL158071.3	0.500607
CFAP58.DT	0.500607
TRIM36	0.500607
A2M	0.500605
AARD	0.500605
AC100814.1	0.500605
B3GNT7	0.500605
KIR3DX1	0.500605
SEPT8	0.500605
MAP3K5	0.500604
AL356489.3	0.500604
AP000424.2	0.500604
BCORL1	0.500604
TMEM181	0.500603
MBNL3	0.5006
SCRIB	0.5006
NUF2	0.500599
TRBV7.7	0.500595
ADAM10	0.500594
AC005332.6	0.500593
ZNF283	0.500592
PPM1M	0.500591
CCNF	0.500589
KIAA0825	0.500589
TCFL5	0.500586
ZNF646	0.500582
TMEM94	0.50058
PON2	0.500578
NPTN	0.500577
COPRS	0.500576
TSHZ3	0.500574
ARMC7	0.500574
PRR11	0.500571
MGLL	0.500571
CDC42EP4	0.50057
TRBV16	0.500569
CCNA2	0.500568
APOBR	0.500567
AC004520.1	0.500567
SUSD1	0.500567
AC008906.1	0.500565
CCDC9B	0.500565
TMEM107	0.500565
EIF4ENIF1	0.500565
AC010186.1	0.500564
MAFTRR	0.500564
PAK3	0.500564
HIST2H2AA4	0.500563
OGFRL1	0.500562
PPP2R5B	0.500562
CTDSP1	0.500561
GADD45A	0.500561
P2RY11	0.50056
NECTIN3	0.50055
ENPP5	0.50055
DHTKD1	0.500548
B3GAT1	0.500546
CNFN	0.500545
ECI1	0.500542
MESP1	0.500542
NAV2	0.500539
AC099063.4	0.500537
STARD4	0.500536
KLF11	0.500536
AC009275.1	0.500534
CRIM1	0.500534
CLIC5	0.500534
LRRC2	0.500532
ZSWIM9	0.500532
TOP2A	0.500532
C17orf58	0.500531
KRTAP5.AS1	0.500531
LINC00384	0.500531
OTOF	0.50053
L1CAM	0.50053
MTCP1	0.500529
AC017083.3	0.500527
AC254633.1	0.500527
AL662890.1	0.500527
MOB3B	0.500527
PIP5KL1	0.500527
VOPP1	0.500526
CENPI	0.500526
EDDM13	0.500526
MELK	0.500526
PTPRB	0.500526
SCN8A	0.500526
SKA3	0.500526
JAKMIP2.AS1	0.500524
KLF1	0.500524
C4orf33	0.500523
AL035413.1	0.500523
ZGRF1	0.500519
CPNE8	0.500518
AP5B1	0.500513
LRRC56	0.500506
IRF6	0.500505
CSNK2A2	0.500504
KIAA0895L	0.500498
MCF2L2	0.500497
NF2	0.500494
ZACN	0.500493
SLC9A1	0.500493
TPX2	0.500492
AC078845.1	0.500492
AC083843.3	0.50049
AL139393.2	0.50049
REXO5	0.500489
ZNF385A	0.500489
NATD1	0.500489
TEF	0.500489
AC104590.1	0.500489
AC097359.2	0.500487
SPDYA	0.500487
ZFP92	0.500487
AP003472.1	0.500487
LINC00265	0.500487
TROAP	0.500486
AC007405.3	0.500486
AL136988.1	0.500486
JAG2	0.500486
LINC01058	0.500486
UBE2C	0.500486
ADRB1	0.500484
CASC2	0.500484
DNM1	0.500484
OR2A7	0.500484
UCKL1.AS1	0.500484
F11R	0.500484
KMT2D	0.500484
MMS22L	0.500483
RGPD1	0.50048
OTUD3	0.50048
PMAIP1	0.500475
ABCA2	0.500475
COTL1	0.500471
HDAC5	0.500467
EME2	0.500462
LBX2	0.500462
GSTA4	0.500461
ITGB4	0.50046
MED14OS	0.50046
MIR222HG	0.500459
NPIPB4	0.500459
AL122035.1	0.500458
LSM14B	0.500457
HIST1H2AL	0.500456
HOXA1	0.500455
XCL1	0.500454
LRRC46	0.500453
ZNF70	0.500453
TRIM62	0.500453
AC011466.1	0.50045
CDKN2B.AS1	0.50045
TMEM136	0.50045
AC134772.1	0.500449
BUB1B	0.500449
B4GALT6	0.500447
CCL3L1	0.500447
KIFC1	0.500447
PLCD3	0.500447
NCOR2	0.500447
TEDC1	0.500446
AC027682.6	0.500446
AC135068.8	0.500446
ESCO2	0.500446
STK39	0.500445
IGLV2.11	0.500444
KYNU	0.500444
AC009097.4	0.500443
AC012073.1	0.500443
AC104078.1	0.500443
AL135818.2	0.500443
AL390763.2	0.500443
RSAD2	0.500439
TCP11L1	0.500437
TDRD7	0.500436
KCNK12	0.500431
PSME4	0.500427
PUS10	0.500423
ZNF710.AS1	0.500423
ZFPM1	0.500423
AC008763.1	0.500421
CABLES2	0.500421
TNKS1BP1	0.500421
ITGA10	0.500416
AC099489.1	0.500415
AC027449.1	0.500413
HEATR9	0.500412
PRR19	0.500409
ADPRHL1	0.500407
AL133215.2	0.500407
PBX1	0.500407
PHLDB1	0.500407
AC011287.1	0.500406
AC012447.1	0.500406
AC079834.2	0.500406
AC087393.2	0.500406
AL031283.1	0.500406
ISL2	0.500406
KRTAP16.1	0.500406
MCF2	0.500406
SPRED1	0.500406
UBE2S	0.500406
AC005586.1	0.500405
AL136295.2	0.500405
AL606760.2	0.500405
BFSP2	0.500405
FZD2	0.500405
SLC6A8	0.500405
ZHX1.C8orf76	0.500405
AL139385.1	0.500404
LETM1	0.500404
AC002553.2	0.500403
AC012507.4	0.500403
AC239803.2	0.500403
ADPGK.AS1	0.500403
AL117350.1	0.500403
AL357874.2	0.500403
CNIH2	0.500403
DUSP15	0.500403
ENTHD1	0.500403
GNAZ	0.500403
KCNH4	0.500403
NDST1	0.500403
TP73	0.500403
TYMS	0.500403
CCR6	0.500401
MBNL2	0.500401
ADCY7	0.5004
LINC02100	0.5004
CD72	0.500396
RAD54L2	0.500396
AL445472.1	0.500395
ERP27	0.500395
UHRF2	0.500395
PICALM	0.500394
AP001033.1	0.500394
FAM214B	0.500392
AC008083.2	0.50039
CTIF	0.500384
CBLN3	0.500383
ZNF296	0.500382
KIF13B	0.500381
PLEKHN1	0.500379
ERRFI1	0.500378
BEST1	0.500378
CLBA1	0.500376
BOLA2	0.500375
HRASLS2	0.500374
PAQR4	0.500374
TNK2.AS1	0.500374
RABGAP1L	0.500371
AL034397.3	0.500371
ANG	0.500369
ANKRD6	0.500369
CDCA5	0.500369
LINC00237	0.500369
STXBP6	0.500369
TMEM232	0.500369
AC023908.3	0.500369
AC106897.1	0.500369
AL031056.1	0.500368
CD109	0.500368
ZNF469	0.500368
ZNRF3	0.500368
TRBV11.3	0.500367
AC104041.1	0.500366
CATSPERB	0.500366
EVA1B	0.500366
HASPIN	0.500366
VAV3.AS1	0.500366
TPPP	0.500366
ATP2C1	0.500365
AC007495.1	0.500365
AC022893.1	0.500365
AC095057.2	0.500365
AC124283.1	0.500365
AC145343.1	0.500365
AL034417.4	0.500365
AL445228.2	0.500365
DNAH10OS	0.500365
DRD3	0.500365
MAATS1	0.500365
TBC1D12	0.500365
HIST1H4J	0.500364
AC008443.6	0.500363
AC012173.1	0.500363
AC120193.1	0.500363
AL031283.2	0.500363
AL096855.1	0.500363
AL513190.1	0.500363
HLA.DQB2	0.500363
KLK14	0.500363
LINC01143	0.500363
MS4A7	0.500363
PRSS57	0.500363
SH3RF2	0.500363
TLL2	0.500363
VLDLR.AS1	0.500363
HOXA10	0.500363
FAM27C	0.500363
SLX1A	0.500363
ZNRF1	0.500352
USP54	0.500351
FAM168A	0.500351
RAB23	0.500347
AC005520.2	0.500345
SLBP	0.500344
AP1S3	0.500343
KIAA1324L	0.500342
AC025171.5	0.500335
PLK4	0.500335
AC005070.3	0.500334
EPS8L1	0.500334
SEMA4A	0.500334
AL355075.4	0.500332
BHLHE40.AS1	0.500332
CCDC17	0.500332
MTFR2	0.500332
TSPAN9	0.500332
AC005064.1	0.500332
AC005899.6	0.500332
AC124068.2	0.500331
DSCC1	0.500331
ADAT3	0.50033
STK3	0.50033
AC091045.1	0.500328
AC106782.1	0.500328
C2CD4D	0.500328
PODXL	0.500328
PPT2.EGFL8	0.500328
TP53I3	0.500328
GCLM	0.500327
AC090360.1	0.500326
CIT	0.500326
SH2B2	0.500326
C4orf50	0.500326
AMIGO2	0.500326
LYZ	0.500326
AC006435.2	0.500325
AC244197.3	0.500325
CAMK2N2	0.500325
INCA1	0.500325
ITPRIPL2	0.500325
LRRC24	0.500325
SLC26A5	0.500325
AC021851.1	0.500323
AC145207.6	0.500323
AL359237.1	0.500323
CU634019.6	0.500323
DMRT2	0.500323
OXTR	0.500323
ZDHHC11	0.500323
GAS1RR	0.500323
AC004865.2	0.500322
POU6F1	0.500321
AC098487.1	0.500314
RHEBL1	0.500313
LIN7B	0.500312
AC016355.1	0.50031
FP565260.1	0.50031
CCNH	0.50031
KLHL15	0.500309
NAGLU	0.500303
TP53INP2	0.500301
CNNM4	0.5003
LTB4R	0.5003
AC073934.1	0.500298
C1orf216	0.500298
STKLD1	0.500297
TET1	0.500295
AP003716.1	0.500294
SLC41A2	0.500294
DAG1	0.500293
AC007686.3	0.500292
CXXC4	0.500292
PAQR6	0.500292
AC012645.1	0.500291
AC109322.1	0.500291
ERMN	0.500291
AL157912.1	0.500291
AC023509.3	0.500289
GLB1L3	0.500289
GVQW2	0.500289
AP001999.1	0.500288
NFIL3	0.500288
AC011462.1	0.500286
DUSP5	0.500286
GATA6	0.500286
HHEX	0.500286
KLHL4	0.500286
TMCC2	0.500286
AC015726.1	0.500285
CDC42EP2	0.500285
LGR4	0.500285
LTF	0.500285
TEDC2	0.500285
Z97832.2	0.500285
AGAP3	0.500285
HIST1H4L	0.500285
NSD2	0.500285
AC016722.2	0.500283
AC079630.1	0.500283
AL157395.1	0.500283
AL162311.3	0.500283
AL355297.4	0.500283
AL391152.1	0.500283
FGD2	0.500283
GTSE1	0.500283
KCNH2	0.500283
SMIM33	0.500283
SPTBN4	0.500283
AC005614.1	0.500282
AC006441.3	0.500282
AC007325.4	0.500282
AC007998.2	0.500282
AC008280.3	0.500282
AC009065.8	0.500282
AC021224.1	0.500282
AC024243.1	0.500282
AC027575.2	0.500282
AC068896.1	0.500282
AC073912.1	0.500282
AC079171.1	0.500282
AC093673.2	0.500282
AC105415.1	0.500282
AC138904.1	0.500282
AC239799.1	0.500282
AC239804.1	0.500282
AL158151.3	0.500282
AL161452.1	0.500282
AP000919.3	0.500282
AP003071.5	0.500282
C6orf47.AS1	0.500282
CACTIN.AS1	0.500282
CD1C	0.500282
CTAGE9	0.500282
CXCR1	0.500282
DPP9.AS1	0.500282
FAM71F2	0.500282
FBXO17	0.500282
GFI1B	0.500282
HCK	0.500282
LINC01277	0.500282
MDGA1	0.500282
MIF.AS1	0.500282
MIOX	0.500282
MND1	0.500282
NR2F2	0.500282
PAPPA	0.500282
PCDHGB3	0.500282
REC114	0.500282
SCGB2B2	0.500282
SLC6A13	0.500282
SPATA3.AS1	0.500282
TADA2B	0.500282
PGBD1	0.50028
ZNF620	0.500277
NAB1	0.500277
LINC00278	0.500276
GPD2	0.500272
GAREM2	0.500267
AL160313.1	0.500266
LRP5L	0.500266
MICB	0.500264
AC099850.1	0.500263
HIST1H4F	0.500261
FLVCR2	0.50026
SULT1A3	0.50026
AC009690.2	0.500257
ASCL2	0.500256
AFMID	0.500255
BUB1	0.500255
AC005261.3	0.500255
AC048341.1	0.500254
HES6	0.500254
C2CD3	0.500254
CCNE2	0.500252
TOR4A	0.500252
PLCG2	0.500252
AC092115.3	0.500251
AL365203.2	0.500251
RYR1	0.500251
UCP3	0.500251
AC083949.1	0.500251
AC092112.1	0.50025
S1PR2	0.500249
ABHD17C	0.500248
AC083862.2	0.500248
AP001318.2	0.500248
NECTIN1	0.500248
BAMBI	0.500248
TLE1	0.500248
AC015802.6	0.500247
AC098613.1	0.500247
AL360270.1	0.500247
SV2C	0.500245
AC000035.1	0.500245
AL355916.1	0.500245
CDHR1	0.500245
LEXM	0.500245
RAB6B	0.500245
CCND1	0.500245
HELZ2	0.500244
AC068831.4	0.500244
ACOT1	0.500244
AF127577.4	0.500244
AP003472.2	0.500244
AQP10	0.500244
C1orf115	0.500244
CABLES1	0.500244
CKAP2L	0.500244
DCAF4L1	0.500244
GTF3C2.AS1	0.500244
HIST2H2AA3	0.500244
HMSD	0.500244
KIF15	0.500244
LARGE2	0.500244
LDHD	0.500244
LINC02279	0.500244
PRR4	0.500244
SERINC4	0.500244
TG	0.500244
TSSK6	0.500244
PKMYT1	0.500244
TRAJ32	0.500244
AC009163.4	0.500243
AC025188.1	0.500242
AC026458.2	0.500242
AC027319.1	0.500242
AC073352.1	0.500242
AL049557.1	0.500242
AL121809.1	0.500242
AL121985.1	0.500242
AL354864.1	0.500242
AL358115.1	0.500242
AL391832.3	0.500242
ALOXE3	0.500242
CA10	0.500242
CCNO	0.500242
CDA	0.500242
CRLF1	0.500242
DRICH1	0.500242
FAM166B	0.500242
FAM47E	0.500242
GALNT8	0.500242
HPR	0.500242
IL5	0.500242
LINC00951	0.500242
LPP.AS2	0.500242
MGAM	0.500242
MTRNR2L1	0.500242
OR2L2	0.500242
PITPNM3	0.500242
ROPN1L	0.500242
SEMA3B	0.500242
TAS1R3	0.500242
TECTA	0.500242
TFF2	0.500242
TMEM52	0.500242
TMSB15A	0.500242
UHRF1	0.500242
WFIKKN1	0.500242
Z97353.2	0.500242
MRC1	0.500242
CLIP1	0.500238
AL031777.3	0.500238
TUBB2A	0.500236
IDS	0.500234
CLIP4	0.500233
CELSR2	0.500227
CENPS.CORT	0.500226
AC011450.1	0.500224
LINC00294	0.500224
NRM	0.500224
CHAF1A	0.500223
CYB561D2	0.500223
AL355922.2	0.500218
NIPA1	0.500218
SRSF9	0.500218
AC109454.2	0.500217
E2F1	0.500217
ASPHD2	0.500216
PIF1	0.500216
SHISA4	0.500215
FANCL	0.500214
IL2	0.500213
NAT1	0.500213
ZNF618	0.500212
MAPK12	0.500211
AL033527.3	0.50021
SLC38A5	0.500209
AC087286.3	0.500208
AC100778.3	0.500208
ARHGEF35	0.500208
DEPDC1B	0.500208
FAM201A	0.500208
LINC01801	0.500208
RHBDL1	0.500208
UTS2	0.500208
AL353719.1	0.500207
C1R	0.500207
LINC01635	0.500207
LMCD1	0.500207
NUAK1	0.500207
AC008770.2	0.500205
AC012313.6	0.500205
AC026401.3	0.500205
AF230666.1	0.500205
AL034397.2	0.500205
AL592166.1	0.500205
CCDC3	0.500205
FGD6	0.500205
H1FX.AS1	0.500205
IRF5	0.500205
WFDC3	0.500205
TRIM3	0.500204
AC005899.5	0.500204
AC010536.1	0.500204
AC092053.2	0.500204
AC145207.3	0.500204
AL138963.1	0.500204
CNTD1	0.500204
GML	0.500204
MYORG	0.500204
NPIPB11	0.500204
RBM44	0.500204
SERF1A	0.500204
SOX15	0.500204
SPIRE2	0.500204
TMEM200A	0.500204
TSSK4	0.500204
UBE2Q2L	0.500204
UCN	0.500204
VXN	0.500204
AC008115.4	0.500202
AC008549.2	0.500202
AC008750.1	0.500202
AC008875.1	0.500202
AC024581.1	0.500202
AC026150.1	0.500202
AC046136.1	0.500202
AC087752.4	0.500202
AC091180.3	0.500202
AC104134.1	0.500202
AC113382.1	0.500202
AC116348.3	0.500202
AL031595.2	0.500202
AL133467.2	0.500202
AL139011.2	0.500202
AL355472.4	0.500202
AL359921.1	0.500202
ARHGAP39	0.500202
C1S	0.500202
CD34	0.500202
CDCA2	0.500202
CELF4	0.500202
ERICD	0.500202
GGN	0.500202
GSDME	0.500202
IQCD	0.500202
LINC01670	0.500202
LINC02586	0.500202
MPP3	0.500202
PCDHGA10	0.500202
RAD54L	0.500202
SIGLEC10	0.500202
SLIT1	0.500202
SNTG2	0.500202
TBX20	0.500202
TLX2	0.500202
TMEM45A	0.500202
TMPRSS6	0.500202
VGF	0.500202
CEP55	0.500202
IFIH1	0.500196
ST7	0.500195
IFNLR1	0.500194
IPPK	0.500192
NCOR1	0.500192
THSD8	0.500192
TTLL5	0.50019
WDR24	0.500186
LEPR	0.500186
HIC1	0.500186
RALGAPA1	0.500185
LETM2	0.500184
AC139887.4	0.500181
SYNC	0.50018
VASH1.AS1	0.500177
DGKH	0.500175
RAB11FIP4	0.500174
LUCAT1	0.500174
AL022328.4	0.500173
AVEN	0.500173
TLR6	0.500173
GOLGA6L4	0.500173
CORO6	0.500171
HEY2	0.50017
PLCH2	0.50017
RNF32	0.50017
ZMYND10	0.500168
ZNF571.AS1	0.500168
CCR2	0.500168
SEC24D	0.500167
AC107464.3	0.500167
AL662797.1	0.500167
CDKL2	0.500167
LINC02422	0.500167
ZNF541	0.500167
AL359232.1	0.500165
AL645933.2	0.500165
AP000866.2	0.500165
ESM1	0.500165
HIST1H3J	0.500165
INPP5A	0.500165
SLAMF8	0.500165
SUSD2	0.500165
POLQ	0.500165
AURKB	0.500164
AC015911.5	0.500164
AC023794.3	0.500164
AC109449.1	0.500164
AL157834.2	0.500164
AP001505.1	0.500164
ATP6AP1L	0.500164
ATXN2.AS	0.500164
CCDC150	0.500164
GPT2	0.500164
MYOT	0.500164
PRKAR2B	0.500164
SELENOP	0.500164
SIX5	0.500164
WDR64	0.500164
B4GALT5	0.500163
AC006059.1	0.500162
AC009948.4	0.500162
AC022075.2	0.500162
AC025165.2	0.500162
AC026367.3	0.500162
AC026401.1	0.500162
AC046158.1	0.500162
AC092145.1	0.500162
AC104695.3	0.500162
AC131097.4	0.500162
ADAMTS1	0.500162
AL139339.2	0.500162
AL159169.2	0.500162
AP003096.1	0.500162
AP006287.2	0.500162
ATP9A	0.500162
BIRC5	0.500162
BTK	0.500162
CACNB4	0.500162
COPZ2	0.500162
DTL	0.500162
EMILIN1	0.500162
FZD7	0.500162
HIST1H2BO	0.500162
LINC01303	0.500162
LINC01480	0.500162
MSH5.SAPCD1	0.500162
MZB1	0.500162
NOVA1	0.500162
OGN	0.500162
PLA2G4E.AS1	0.500162
PTH2R	0.500162
SPTLC3	0.500162
UBXN10	0.500162
CDAN1	0.500162
MCAM	0.500162
ASF1B	0.500159
TTC22	0.500154
CARHSP1	0.500153
FAM13A	0.500153
F8A1	0.500152
DUS2	0.500152
RPS6KB2	0.500151
SLFN12	0.500148
ADPRH	0.500143
AL033527.5	0.500142
CREB3L2	0.500141
HOXC4	0.500137
IL12RB2	0.500136
KIF18A	0.500136
SPSB1	0.500136
TONSL	0.500136
HACD1	0.500135
AL357033.4	0.500134
AC096734.2	0.500133
VCAM1	0.500133
FAM129B	0.500131
AL360270.3	0.50013
CDK3	0.50013
PLXNB1	0.50013
AC096711.3	0.50013
AC004839.1	0.500128
FHL2	0.500128
LYSMD1	0.500128
TGFB3	0.500128
TIGD4	0.500128
NCAPG	0.500128
CPPED1	0.500127
AC040162.3	0.500127
B4GALT1.AS1	0.500127
DGCR6	0.500127
VSIG10L	0.500127
ADGRA2	0.500126
AC087294.1	0.500125
AC100793.2	0.500125
AC141424.1	0.500125
FAM72B	0.500125
HIST1H2BL	0.500125
LINC01376	0.500125
MLC1	0.500125
TVP23C.CDRT4	0.500125
AC002401.4	0.500124
AC004908.3	0.500124
AC008758.6	0.500124
AC034102.3	0.500124
AKR7A3	0.500124
AL353708.1	0.500124
AP002812.5	0.500124
IL20RB	0.500124
NUTM2A	0.500124
PROB1	0.500124
RGS9BP	0.500124
TTK	0.500124
AC004846.1	0.500123
AC007192.2	0.500123
AC009948.3	0.500123
AC012313.2	0.500123
AC017002.1	0.500123
AC022400.6	0.500123
AC079322.1	0.500123
AC087392.3	0.500123
AC103974.1	0.500123
AL023803.1	0.500123
AL136295.5	0.500123
AL158163.1	0.500123
AL162377.3	0.500123
AL390208.1	0.500123
AL589740.1	0.500123
ANKRD53	0.500123
AP000820.1	0.500123
ATP8B4	0.500123
CASKIN2	0.500123
CNNM3.DT	0.500123
CU633906.1	0.500123
DNAH10	0.500123
GASAL1	0.500123
LINC00266.1	0.500123
LINC01762	0.500123
[truncated: 14,496 more rows]

## Sheet: K484
gene	auc
TPT1	0.781718
RPS13	0.779606
RPL10	0.777429
RPS3A	0.776614
RPS14	0.776492
RPL30	0.776199
RPL11	0.77515
RPL18A	0.775057
RPS23	0.774151
RPL32	0.773727
NACA	0.773666
EEF1A1	0.772423
RPL13	0.772355
RPS15A	0.770393
RPS15	0.770154
RPL34	0.769235
RPS12	0.767955
RPL22	0.767791
RPL19	0.767612
EEF1G	0.766789
RPL29	0.765923
RPS8	0.765818
RPL6	0.764642
FAU	0.764304
RPS3	0.763566
RPL8	0.762445
RPL14	0.762147
RPL28	0.762141
RPS25	0.761619
RPS28	0.761566
RPL18	0.761429
RPL24	0.761167
RPL41	0.7598
RPS27A	0.758324
RPL5	0.758317
RPS24	0.757829
RPL7A	0.757786
RPS16	0.755794
RPLP1	0.755259
MT-CO2	0.754752
RPL9	0.754266
RPL37	0.752458
RPS18	0.750421
RPS27	0.750225
RPS5	0.749891
RPS7	0.749658
RPS19	0.749149
RPL35A	0.74839
RPLP0	0.747907
FXYD5	0.747888
RACK1	0.746853
RPLP2	0.746683
RPL39	0.746612
RPS26	0.746552
EEF1B2	0.7448
RPS6	0.74336
RPL36	0.743314
RPL26	0.743212
RPL12	0.742658
RPS4X	0.741984
EEF2	0.73881
RPL17	0.738555
RPS21	0.738205
MT-CYB	0.73568
RPL15	0.735505
RPL37A	0.733355
RPL4	0.733116
RPL3	0.732446
RPS9	0.732414
RPL21	0.731841
HNRNPA1	0.730666
RPS2	0.729414
RPL23A	0.729318
RPL10A	0.726003
RPL35	0.725565
MT-ND4L	0.72266
B2M	0.722462
PFDN5	0.721338
MT-CO3	0.721328
RPL27	0.720989
COX4I1	0.719354
RPSA	0.718323
RPL38	0.716153
CIRBP	0.714366
RPS29	0.714027
LDHB	0.714022
VIM	0.713695
ATP5MC2	0.712562
UBA52	0.706976
MALAT1	0.706698
S100A4	0.705661
HINT1	0.701672
RPL31	0.699446
NFKBIA	0.699299
MT-ND2	0.697675
RPL13A	0.696565
IL7R	0.696342
MT-CO1	0.696308
EEF1D	0.696095
IFITM1	0.693191
ATP5MG	0.691225
CD3E	0.69051
S100A10	0.690349
MT-ND3	0.690314
RPL7	0.689813
BTF3	0.689636
TMSB4X	0.687121
RPS11	0.685527
PABPC1	0.68529
SERF2	0.684775
ARHGDIB	0.684334
NPM1	0.682814
PPDPF	0.682308
SARAF	0.679468
PTMA	0.678832
MT-ND1	0.678809
FTH1	0.678652
MT-ATP6	0.678621
MIF	0.678268
TXNIP	0.677826
COMMD6	0.677447
C12orf57	0.676017
LTB	0.675654
EIF1	0.675232
ZFP36L2	0.672542
EIF3F	0.672307
TMSB10	0.672223
CD37	0.671925
ZFP36L1	0.670978
JUNB	0.670916
TMA7	0.670018
RPL27A	0.669567
GMFG	0.66761
FTL	0.666794
BTG1	0.666424
MT-ATP8	0.666306
RPS4Y1	0.666299
MT-ND5	0.665174
SNRPD2	0.665059
ATP5F1E	0.664221
ZFAS1	0.664167
YBX1	0.663842
H3F3B	0.662408
EIF3K	0.66201
COX7C	0.661751
NOP53	0.6616
FLT3LG	0.66151
RPL36AL	0.659797
MT-ND4	0.659249
TOMM7	0.657761
RPL23	0.657711
PIK3IP1	0.657655
ITM2B	0.65756
SERP1	0.65737
LAPTM5	0.657347
CD52	0.656577
GAPDH	0.65618
ACTG1	0.655676
HLA-C	0.654586
CCNI	0.653811
HNRNPDL	0.653565
CNBP	0.651931
EIF3L	0.651284
PCBP2	0.649326
EIF3G	0.648651
SUMO2	0.646072
PNRC1	0.645809
H3F3A	0.643078
SEC62	0.642675
PPIA	0.642418
UQCRB	0.641758
S100A6	0.641635
PFN1	0.641031
NME2	0.640502
SRP14	0.640292
SF1	0.640261
MYL12B	0.640258
UBXN1	0.64007
NOSIP	0.639741
COX6B1	0.639213
OCIAD2	0.638804
SAP18	0.637561
PEBP1	0.637466
GNLY	0.636788
SOD1	0.636305
CNN2	0.636204
GABARAP	0.636148
APRT	0.63593
SSR2	0.635832
RAN	0.63468
DAZAP2	0.634666
MYL12A	0.634628
RSL1D1	0.634317
TAGLN2	0.634228
DDX5	0.632367
HSPA8	0.631797
ELOB	0.631533
ERP29	0.63087
UBE2D3	0.630868
SRRM1	0.630792
COX6A1	0.630043
GPX4	0.629686
ARF1	0.628459
PSME1	0.627889
SON	0.627796
GYPC	0.627405
UQCR11	0.626643
DDIT4	0.626635
EIF3E	0.62663
RPL36A	0.626112
CD8A	0.625876
HLA-A	0.624968
GATA3	0.6246
MORF4L1	0.624514
TSPO	0.623664
MAL	0.62364
FYB1	0.623599
CD69	0.623422
NBEAL1	0.623252
LIMD2	0.623222
CD99	0.622885
ICAM3	0.622816
ARL6IP4	0.622576
HMGN2	0.622133
PRRC2C	0.621206
SMDT1	0.620074
ARHGEF1	0.619941
NAP1L1	0.619456
IFITM2	0.619364
RSL24D1	0.618692
CRIP1	0.618576
SLC25A6	0.618564
HMGB1	0.618229
RPS10	0.618089
SEPT9	0.617871
DDX24	0.617826
COX5B	0.617787
CFL1	0.617762
ATP5MC3	0.617031
LSP1	0.616959
ST13	0.616373
EIF5A	0.615171
RPS17	0.61503
ANKRD12	0.614444
MZT2A	0.614408
WHAMM	0.614399
C19orf53	0.613846
PSMD7	0.613359
TRBV12-3	0.613137
SYF2	0.612992
MBNL1	0.612947
EIF3D	0.612764
LGALS1	0.612684
PPP1R2	0.612393
CD44	0.61211
HLA-B	0.61181
KLRB1	0.611618
UQCRH	0.610966
YWHAB	0.610954
HSP90AA1	0.610912
SLC25A3	0.610426
C11orf58	0.609721
SUB1	0.60944
PNISR	0.609241
SNHG8	0.608773
HCST	0.608407
IL32	0.608165
CHCHD2	0.608135
EIF3H	0.607747
TRAV8-6	0.607652
PTGES3	0.607048
CALM1	0.606881
UBE2I	0.606674
PRR13	0.606588
EIF1B	0.606395
BIN2	0.606343
TRA2B	0.606314
OST4	0.606195
HNRNPM	0.605586
UBC	0.605192
CORO1A	0.605086
ZFP36	0.605006
FOXP1	0.604984
GPSM3	0.604809
UBE2D2	0.604258
SNRPD1	0.6042
SF3B2	0.603901
PPIB	0.603785
GTF3A	0.603527
PNRC2	0.603498
RAC2	0.603405
MZT2B	0.603028
NDUFS5	0.602855
HNRNPC	0.602532
NDUFA4	0.602507
GUK1	0.60245
COX7A2	0.602337
NDUFC1	0.601814
HSP90AB1	0.601777
CDKN1B	0.601683
PTPRCAP	0.601683
ALDOA	0.601384
PHB2	0.601149
RNASEK	0.601039
HMGN1	0.600978
LEPROTL1	0.600486
GSTK1	0.600323
EDF1	0.598801
SNRPA1	0.598499
NDUFB9	0.598441
NCL	0.598221
KLF2	0.597706
FUS	0.597249
CYTH1	0.596955
UXT	0.59693
ATP5F1A	0.596926
RNPS1	0.596904
TRIR	0.596865
RGS10	0.596354
NXT1	0.596254
C1QBP	0.595984
USP15	0.595819
EMP3	0.59559
JUN	0.595507
ANP32B	0.595384
PRDX6	0.595355
ATP5PB	0.59533
HNRNPA0	0.595153
NCBP2-AS2	0.59514
CALM2	0.595092
ARHGAP15	0.594228
CCR7	0.59401
ALKBH7	0.593958
TMEM258	0.593919
DNAJB1	0.593874
HLA-E	0.593739
GIMAP7	0.593677
NSA2	0.593253
CACYBP	0.593159
HOPX	0.59305
U2SURP	0.592937
GCC2	0.592776
S100A11	0.592411
VAPA	0.592318
ACAP1	0.592261
TOMM20	0.592245
SPOCK2	0.59191
AHNAK	0.591881
MGAT4A	0.591809
TPM3	0.591694
ZC3H15	0.591388
PPIG	0.590954
CD48	0.59088
CIB1	0.590838
TMED10	0.59079
ATP6V1G1	0.590748
MAX	0.590463
XBP1	0.59045
SF3A2	0.590392
LCK	0.590348
SRSF10	0.590342
SRSF5	0.59026
UQCRFS1	0.590116
AES	0.58998
PKM	0.589958
MYL6	0.589856
TMEM123	0.589785
TMEM219	0.589772
SSR4	0.589701
RARRES3	0.589629
ILF2	0.589511
POLR1D	0.589466
MPHOSPH8	0.589304
GADD45B	0.589253
AIMP1	0.588864
VPS51	0.588793
STK4	0.588277
SCAND1	0.588236
ACTB	0.588104
TSC22D3	0.587958
COX8A	0.587878
COX6C	0.587711
CD2	0.587588
SNU13	0.587534
BTG2	0.587507
PSMB1	0.587288
HMGB2	0.587228
CCDC59	0.587166
ANAPC16	0.587103
ARL6IP5	0.587005
MRPL57	0.586973
XRCC6	0.586957
ATP5PD	0.586657
ITGB2	0.586494
TMBIM6	0.586465
SELENOW	0.586343
ILF3	0.586174
CD5	0.585865
MED10	0.585478
NDFIP1	0.58543
RBM39	0.58488
FKBP8	0.584832
UFC1	0.584812
ADD3	0.58472
ATP5MD	0.584655
DDX6	0.584542
STAT3	0.584249
CWC15	0.583923
NDUFB4	0.583899
EPC1	0.583551
RBM8A	0.583379
ARPC3	0.583353
RHOH	0.583302
CSDE1	0.583247
DDX21	0.582978
EVL	0.582958
RNMT	0.582542
ENO1	0.582539
TNFAIP3	0.582501
ATP5ME	0.582462
SNRPB	0.582276
SERBP1	0.582262
ARGLU1	0.582216
ATP6V0C	0.582149
ATF7IP2	0.582111
TSPAN14	0.581937
EIF4B	0.581602
PA2G4	0.581593
UQCR10	0.581589
HNRNPK	0.581393
ACP1	0.581368
ANXA11	0.5813
SFPQ	0.580719
EAPP	0.580711
RPL22L1	0.580588
ATRAID	0.5804
SEC61B	0.580376
PET100	0.580208
MBP	0.580194
S1PR1	0.580178
ARID5A	0.579883
SH3BGRL3	0.57965
LIME1	0.579545
ISG20	0.579345
SERPINB1	0.579335
CYBA	0.579139
LRRFIP1	0.579074
EIF4G2	0.579009
PPA1	0.578649
EPB41L4A-AS1	0.57854
FAM177A1	0.578466
TRAPPC2L	0.578294
ERH	0.578085
SPSB3	0.577963
TOMM22	0.577831
RASGRP2	0.577407
CLDND1	0.577273
BNIP2	0.577232
TAF1D	0.577093
HIGD2A	0.577055
NINJ1	0.576985
TMED2	0.576801
ATP5IF1	0.576643
CD47	0.576539
ATP5F1C	0.576441
PDCD4	0.576421
HNRNPU	0.576251
P4HB	0.576077
NOL7	0.575938
BRK1	0.575869
GSPT1	0.575721
RAP1B	0.575716
PSMD6	0.575577
ATP5PF	0.575557
PGLS	0.575542
CD8B	0.575519
REX1BD	0.575468
KHDRBS1	0.575307
SNRPG	0.575298
UBB	0.575283
DUSP1	0.575103
REL	0.574933
CXCR4	0.574666
BAZ1A	0.574505
CDC37	0.574498
RPS19BP1	0.574495
HSP90B1	0.574417
CEBPZ	0.574315
CD6	0.574288
METTL26	0.574154
NUCKS1	0.574108
PTPN1	0.57409
POLR2L	0.574044
LUC7L3	0.574037
TNFRSF25	0.574013
CENPC	0.574006
YWHAQ	0.573896
SMIM26	0.573723
STK17B	0.573578
AIP	0.573554
SNRPA	0.57351
SEPT1	0.5735
CD247	0.573451
CD7	0.57339
ARHGAP45	0.573375
SNRPF	0.573293
COX14	0.57329
CYLD	0.573075
PPP1CC	0.572955
UBE2N	0.572926
TRABD	0.572683
SSBP1	0.572654
OLA1	0.572633
HSPE1	0.57263
SLC3A2	0.572477
SIVA1	0.572464
EID1	0.572354
PSAP	0.572167
VSIR	0.572092
MRPS21	0.571986
ARID4B	0.571973
MCUB	0.571889
RALY	0.571616
KMT2E	0.571506
BCAS2	0.571398
HNRNPH3	0.571385
RTRAF	0.5713
HMGN3	0.57125
ZNF800	0.571213
PDCD5	0.571178
CAPZB	0.570972
CAMK4	0.570946
THRAP3	0.570894
FBL	0.570837
CFLAR	0.570708
C19orf70	0.570624
UBE2V1	0.570621
HECTD1	0.570593
KRTCAP2	0.570569
UBXN4	0.570527
COX7A2L	0.570458
FAM96B	0.570424
TMEM50A	0.570302
RBMS1	0.570297
EIF3M	0.570192
SYNE2	0.570018
MFNG	0.569926
NOP58	0.569894
SEC11A	0.569725
ABHD14B	0.569669
TKT	0.569535
LSM7	0.569368
DHRS7	0.569099
PSMG2	0.569097
CIR1	0.569075
SELENOH	0.568898
EWSR1	0.568886
SRSF11	0.568837
STRAP	0.568777
RNF126	0.568722
DRAP1	0.568711
TCF25	0.568696
ATP5MC1	0.568644
ARRB2	0.568638
AC010422.3	0.568637
AL136454.1	0.568461
PSMC5	0.568326
COPS2	0.568287
PYURF	0.568191
CELF2	0.568181
CD4	0.568152
N4BP2L2	0.568129
BIN1	0.568106
MPC2	0.568083
PRMT2	0.567897
CCDC85B	0.567724
DDT	0.567711
IKZF1	0.567529
MFF	0.567469
NDUFB10	0.567447
ARPC2	0.56734
RTN4	0.567288
RBM3	0.56723
G3BP2	0.567223
SRP9	0.567035
CUTA	0.566959
ZNF644	0.566893
ATP5F1B	0.566857
PSMF1	0.566819
RNASET2	0.566731
EIF2S3	0.566439
BIRC3	0.566391
TUFM	0.566141
CD3D	0.566101
AP2M1	0.565887
PARK7	0.565864
WIPF1	0.565768
NECAP2	0.565724
RAD23A	0.565646
NDUFA13	0.565623
C9orf16	0.56562
KLF6	0.565569
EIF5	0.565476
RAB11B	0.565468
USP3	0.565456
ISCU	0.56544
NUDT16L1	0.565436
C4orf3	0.565433
BCLAF1	0.565401
SMCHD1	0.565352
MAPK1IP1L	0.565282
WBP11	0.565193
HNRNPUL1	0.565172
SF3B6	0.565067
ARF5	0.56503
SAMSN1	0.565009
EIF2A	0.564995
SRSF7	0.564969
TPI1	0.564951
NDUFAB1	0.564935
DYNLT1	0.56484
CCNL1	0.564786
HADHA	0.564719
TBC1D10C	0.564706
DDX18	0.564674
NDUFV2	0.564636
RHOA	0.564496
MTDH	0.56446
PRPF38B	0.564271
PLSCR3	0.564261
DBI	0.564251
MATR3.1	0.564184
ARL4C	0.56392
RCSD1	0.563894
VAMP2	0.563839
ANXA1	0.5638
CCT3	0.563789
MRPS24	0.563782
SDCBP	0.56372
RPS20	0.563675
COX5A	0.563662
DSTN	0.563595
JTB	0.563572
DDOST	0.563566
EIF4H	0.563562
PPCS	0.563486
PSME2	0.563411
OXA1L	0.563408
ACTR2	0.563247
USP10	0.563232
UNC119	0.56305
SF3A1	0.563005
NUDT21	0.562995
CYTIP	0.562953
RHBDD2	0.562934
PAK2	0.562899
EIF4A2	0.562896
OAZ1	0.56286
EIF3I	0.562854
EML4	0.562813
OPTN	0.562802
POLR2I	0.562441
LAMTOR4	0.562342
CD320	0.56232
LY6E	0.562269
RSRC2	0.56221
LSM8	0.562081
RABAC1	0.562065
KLRG1	0.561979
SS18L2	0.561944
PSMA1	0.561915
ATP5MPL	0.561817
TECR	0.561789
TFAM	0.561768
SKP1	0.561627
RNF7	0.561592
RNF125	0.561566
GZMK	0.561559
IRF1	0.561472
NDUFA12	0.561457
YTHDC1	0.561276
HIF1A	0.561203
RHOG	0.561192
PRNP	0.561164
WDR83OS	0.561164
YTHDF2	0.561129
DAD1	0.561128
CCDC12	0.561119
RASSF5	0.560915
RAB5A	0.560896
AKAP13	0.560744
PLP2	0.560694
APH1A	0.560583
SBDS	0.560552
ADAR	0.56054
ANAPC11	0.560485
BUD31	0.560306
SELENOK	0.560175
SF3B1	0.560129
CMC1	0.560052
ZNF207	0.560001
SLC2A3	0.559997
FAM162A	0.559955
MMP24OS	0.55994
MRFAP1	0.559743
RORA	0.559736
AC243960.1	0.559725
LITAF	0.559576
DTD1	0.55955
PSMA3	0.559538
SEC61G	0.559531
GPRIN3	0.559474
TERF2IP	0.559467
SF3B5	0.559425
PIM1	0.5594
SVIP	0.559366
LARP7	0.559279
NDUFV1	0.559264
KXD1	0.559219
SELENOT	0.559054
BSG	0.559047
FOS	0.558984
RWDD1	0.558778
COPS9	0.558751
SNRK	0.558664
CDC42SE2	0.558578
RPS27L	0.558487
NSD3	0.558468
SDHB	0.558466
CGGBP1	0.55842
CDS2	0.558346
DGUOK	0.558285
TUBA1A	0.55821
PSMA4	0.558195
SPCS1	0.558082
MT-ND6	0.558033
OSTC	0.55802
ANXA7	0.557963
NDUFA3	0.557924
PSMB3	0.557912
COX7B	0.557904
PABPC4	0.557883
TOMM5	0.557756
ZNF24	0.55767
SNW1	0.557666
AURKAIP1	0.557537
UBE2L3	0.557524
LEF1	0.557458
NUCB1	0.557361
EIF2S2	0.557347
BRIX1	0.557229
OSER1	0.557199
GPI	0.557193
RCC1	0.557122
NDUFB7	0.557107
ETS1	0.557078
TAX1BP1	0.557042
SRP72	0.557022
NDUFA6	0.556997
SLC25A39	0.556822
AQP3	0.556816
MEAF6	0.556768
TRAPPC6A	0.556614
YWHAZ	0.556601
IGBP1	0.556569
SNRPB2	0.556566
TOM1	0.556566
CORO1B	0.556529
PCNP	0.556323
MT2A	0.556318
OSBPL8	0.556279
SOD2	0.556166
LDHA	0.556111
MHENCR	0.556075
TMC6	0.556011
TOB1	0.555962
DGCR6L	0.555873
OTUB1	0.555812
SEPT6	0.555789
SNRPE	0.555751
CLPP	0.555735
APEX1	0.555648
CLEC2B	0.555535
MYH9	0.555484
DNAJC8	0.555394
DAP3	0.555335
MDH2	0.555331
NIFK	0.55531
RAB5C	0.555307
MAPKAPK5-AS1	0.555246
TENT5C	0.555222
GLOD4	0.55521
NAAA	0.55512
USP16	0.554998
CAP1	0.554791
PBXIP1	0.554688
BZW1	0.554676
RICTOR	0.5546
SRP19	0.554588
ZNF22	0.55456
POMP	0.554499
WASF2	0.554341
HPS1	0.554333
EPB41	0.554321
RBMX	0.554289
SUMO3	0.55418
DERL2	0.554144
CHIC2	0.554131
DNAJC4	0.554127
CPSF6	0.554124
TSTD1	0.554064
DUSP12	0.55395
SAP30BP	0.553932
HNRNPF	0.553922
KIF2A	0.553921
SMAP2	0.55384
MOB4	0.553724
SUMO1	0.553676
PRPF40A	0.553661
SDHA	0.553655
AKIRIN1	0.553609
SCAF11	0.553581
SH3YL1	0.553536
RBM25	0.553503
NUCB2	0.553429
SUPT5H	0.553425
MRPS34	0.553216
PRPF8	0.553155
BCCIP	0.553024
TGOLN2	0.552991
HNRNPA3	0.552972
CDKN2AIP	0.552897
SNHG7	0.552744
NDUFB11	0.552647
PRDX2	0.552486
SELENOM	0.552476
UFD1	0.552441
GTF2B	0.552286
RNF168	0.552264
TCF7	0.552234
HMOX2	0.55218
RBL2	0.552169
PGK1	0.552145
R3HDM4	0.552134
UQCRC2	0.55213
TBRG1	0.552124
GDI2	0.552082
FIS1	0.552077
ADIPOR1	0.552031
NR3C1	0.552012
FCMR	0.551932
TIMP1	0.551897
UBE2G2	0.551883
GLG1	0.551855
PSMC1	0.551845
KIF5B	0.551806
EMC7	0.551794
TAF9	0.551768
NEDD8	0.551763
PLAC8	0.551702
MIA3	0.551667
VDAC2	0.551649
LAMTOR1	0.551633
PHF5A	0.551552
CCT4	0.551529
SNRPD3	0.551522
JAK1	0.5515
H2AFZ	0.551493
INPP5K	0.551446
ANAPC15	0.551393
IRF2BP2	0.55131
RFC1	0.551306
PSMA6	0.551288
MRPL55	0.551264
FOXN3	0.55121
DNAJC3	0.5512
CAMLG	0.551063
TIPRL	0.551053
SYTL1	0.551032
COX17	0.551023
CD82	0.551
ERN1	0.550972
METTL9	0.550962
SELL	0.550949
MRPS35	0.550934
PHF20	0.550907
SHKBP1	0.550892
RAP1A	0.550863
MFSD14A	0.550821
HLA-F	0.550794
RHOF	0.550772
FAM32A	0.55062
EMC4	0.550615
ASNSD1	0.550583
POLR2C	0.550541
STK17A	0.550515
CRBN	0.550486
CDC123	0.550485
NUTF2	0.550473
ZNF791	0.550448
GSTP1	0.550412
UBE2B	0.55034
RAE1	0.550306
CCT2	0.550256
ARPC1B	0.550214
EIF4E	0.550087
IL27RA	0.550066
FBXL5	0.550034
NAA20	0.550016
PSMB9	0.550012
MYCBP2	0.549999
LAPTM4A	0.549987
NDUFA1	0.549987
PRMT1	0.549942
PTPRC	0.549919
DNAJC19	0.549916
ZBP1	0.549893
KTN1	0.549883
EVI2B	0.549816
NDUFA2	0.549799
PAPOLA	0.549693
CALR	0.549652
RELB	0.549632
MCL1	0.549451
CLIC1	0.549432
NUP58	0.549274
MRPL34	0.549219
HCLS1	0.549213
CCND3	0.549184
RAB7A	0.549142
KANSL1-AS1	0.549134
PHF1	0.549133
FAM204A	0.549117
AAK1	0.549105
ZBTB38	0.54887
DPP7	0.548839
SLC9A3R1	0.548791
SNHG9	0.548762
SEPT7	0.548728
MINOS1	0.54872
ARID5B	0.548705
MAN2B1	0.548621
TCEA1	0.548585
SMC3	0.548576
MRPL16	0.548556
TMEM183A	0.548512
YME1L1	0.548467
PCGF5	0.548454
NGRN	0.548422
NUDC	0.548386
RBBP4	0.548329
RANBP1	0.548295
SESN3	0.548177
GTPBP4	0.548064
SAMHD1	0.548023
ARF6	0.548003
PPP1R7	0.547958
CNPY3	0.547957
LMNA	0.547931
GHITM	0.547902
SECISBP2	0.547852
UQCRQ	0.547835
RSBN1	0.547822
PPHLN1	0.547764
MRPS23	0.547756
ENSA	0.547704
VPS37B	0.547595
POLR2E	0.547562
ARHGDIA	0.547561
IL16	0.547559
BLOC1S4	0.547539
VPS28	0.547471
ASB8	0.547443
SNRPN	0.547423
BRMS1	0.547397
KLF3	0.547301
MAP1LC3B	0.547276
TTC3	0.547213
MRPS7	0.547211
CDC42EP3	0.547194
PSMB2	0.547173
MRPL43	0.547163
ZRANB2	0.54712
CNIH1	0.547057
KRR1	0.547012
FNBP4	0.546995
LRPAP1	0.546985
GNG5	0.546962
GORASP2	0.546941
GABPB1-AS1	0.546912
THEM4	0.546875
DNAJC1	0.546853
CCT8	0.546825
BET1L	0.546817
SDF4	0.546796
PLEKHF1	0.546773
TAF7	0.546772
ALG5	0.546744
CGRRF1	0.546651
TXNL1	0.546648
PDIA3	0.54659
MIER1	0.546528
AC012615.1	0.546489
NELL2	0.546461
RIC3	0.546451
PSMD2	0.54637
MRPL33	0.546339
ATRX	0.54631
CHMP3	0.5463
RB1	0.546203
CRIP2	0.546122
ORMDL1	0.546048
ARHGAP4	0.545948
AC004687.1	0.545914
RCAN3	0.545872
RARA	0.545862
PHF11	0.545842
METAP2	0.545833
PNPLA2	0.54583
NR1H2	0.545694
XRN2	0.545661
PRDX1	0.545646
RAB2A	0.545636
PELI1	0.545588
NFKBIZ	0.545587
LETMD1	0.545575
IQGAP1	0.545552
MTERF4	0.545539
H1FX	0.545523
LSM4	0.545507
THAP7	0.545498
SSB	0.545418
ARRDC2	0.545392
PSMC3	0.545355
TMC8	0.545252
CDK11B	0.545244
LTA4H	0.545244
MRPL54	0.545226
CD46	0.545217
ARPC5L	0.545121
RASA2	0.545102
FBXO34	0.545094
HAX1	0.545067
FAAP20	0.545038
PIK3R1	0.545027
RNH1	0.545015
PRKRA	0.544946
SEPT2	0.544937
SP100	0.544863
SIGIRR	0.544853
XPO4	0.544838
RASA3	0.544828
DHX36	0.544827
METTL23	0.544785
GTF2A2	0.544772
KRT10	0.544766
SLC25A5	0.54474
ANKRD49	0.544695
SMARCA5	0.54469
DENR	0.544679
KLF10	0.5446
UBL5	0.544597
TGFBR2	0.544574
ABI1	0.544563
GCHFR	0.544471
ARID4A	0.54447
XRCC5	0.544416
YPEL2	0.544409
KRAS	0.544392
ZC3HAV1	0.54436
SLIRP	0.544278
WAS	0.544273
HSPB1	0.544264
MPG	0.544246
APBB1IP	0.544232
NME3	0.544183
SATB1	0.544174
AL118516.1	0.544167
TTC14	0.544058
FLNA	0.544029
TROVE2	0.543949
GRSF1	0.543935
LSM3	0.543935
RTF1	0.543932
RBM17	0.543911
PRKCH	0.54389
HNRNPD	0.543871
TM2D3	0.543856
TXNDC17	0.543852
TRAM1	0.543787
ATM	0.543782
ACTR3	0.543775
POLR2M	0.54375
LAMTOR5	0.543692
RNF114	0.543582
IRS2	0.543573
API5	0.543555
DNTTIP2	0.543518
C1orf43	0.543513
LCP1	0.543501
FKBP1A	0.543491
TC2N	0.543459
CDKN2D	0.54345
SLC25A36	0.54341
PWP1	0.543373
VTI1B	0.543347
SLTM	0.543312
TNRC6B	0.54327
RSRP1	0.543167
TBCA	0.543117
MRPL10	0.543101
PSMD12	0.543092
YPEL5	0.543085
DYNLRB1	0.543053
RPF1	0.542929
BSDC1	0.542919
PSMB6	0.542906
RUNX3	0.542863
VDAC1	0.542837
OCIAD1	0.542816
SMIM12	0.542815
EIF3A	0.542795
IK	0.542769
SNX6	0.542764
BUD23	0.542741
TMEM256	0.542728
COPE	0.542692
UQCRC1	0.542625
USP1	0.542608
DCTN2	0.542603
REST	0.542567
FNBP1	0.542503
PTBP1	0.54249
AL450998.2	0.54246
N4BP2L1	0.542444
XRN1	0.542442
HNRNPR	0.542402
MED30	0.542367
LGALS3	0.542364
NPC2	0.542355
TRMT10C	0.542341
AATF	0.542332
LPAR2	0.542326
SSR3	0.542307
AUP1	0.542194
DOK2	0.542175
PGAM1	0.542139
DEGS1	0.542098
TMPO	0.542097
GGNBP2	0.541988
GTF2F1	0.541987
SSU72	0.54195
AP002387.2	0.541926
WBP2	0.541671
WAPL	0.541666
SAR1A	0.541627
IDS	0.541615
CCDC57	0.541579
ZEB1	0.541563
SKAP1	0.541511
CDC25B	0.54151
TXN	0.54143
CLNS1A	0.541399
ARMH1	0.541395
YY1	0.541366
POLD4	0.541346
THUMPD1	0.541166
DGKZ	0.541038
PER1	0.541032
MIEN1	0.541024
NDUFS8	0.540964
MMADHC	0.540909
CFAP36	0.540867
TMEM41B	0.540858
BPTF	0.540786
TDG	0.540777
NOL11	0.54076
METTL17	0.540741
FUNDC2	0.540726
YWHAE	0.540705
CAST	0.540681
HM13	0.54067
EXOC7	0.54066
RNF149	0.540655
CHMP2A	0.540594
C1orf35	0.540529
MRPL11	0.540525
HP1BP3	0.540488
CD55	0.540439
ZNF430	0.540417
CMTM6	0.540393
WDR48	0.540365
RBX1	0.540359
MFSD11	0.540313
NDUFA9	0.540278
EMC6	0.540258
COX16	0.540251
DHX9	0.540224
BAX	0.540204
MYDGF	0.540201
THUMPD2	0.540193
ADAM8	0.540103
DDX17	0.540037
ANP32A	0.53995
NAP1L4	0.539939
PCSK1N	0.539939
ERGIC3	0.53991
ATP6AP2	0.539795
CRY1	0.539789
GOLGA4	0.539788
SMARCC1	0.539779
MARCH7	0.53976
ZNF706	0.53972
TRAPPC1	0.539699
ITGB7	0.539675
ITGB1	0.539617
TRBV5-1	0.539598
RASSF1	0.539518
VPS26A	0.539512
ARL14EP	0.539495
SYNGR2	0.539479
STMN3	0.539451
SRP68	0.539427
TTC17	0.539415
MRPS15	0.539399
PSMD3	0.539388
SNRNP27	0.539354
MAP3K8	0.539332
DARS	0.539317
NDE1	0.539303
CCDC115	0.539295
NAE1	0.539282
MED28	0.539185
MFSD10	0.539156
POLR2A	0.53915
CCDC88C	0.539008
PPT1	0.539005
UROS	0.539002
ZBTB20	0.539
LPIN1	0.538995
RNPC3	0.538986
DDX47	0.538944
MESD	0.538932
PIAS1	0.538884
CHURC1	0.53888
PSMD8	0.538871
GABARAPL2	0.538867
RSF1	0.538847
GADD45A	0.538803
SCAF4	0.538802
ZNF766	0.5388
IL10RA	0.538794
SAFB2	0.538789
RER1	0.538773
CDC42	0.538713
SAFB	0.538659
SLC44A2	0.538652
SSNA1	0.538649
SFXN1	0.538639
LSR	0.538635
ZAP70	0.53861
PDIA6	0.538584
PRELID3B	0.538538
COA5	0.538532
GRB2	0.538507
KDM2A	0.538487
RNASEH1	0.538481
LMBRD1	0.538471
TBCB	0.538397
TRMT112	0.53839
CEBPG	0.538365
VPS29	0.538351
BLOC1S1	0.538335
LEMD3	0.538236
DRG1	0.538179
DDX50	0.538175
ADI1	0.53814
CTBS	0.538121
PPP1CA	0.538069
HBP1	0.538065
IFNAR1	0.538058
CS	0.538055
PPP4R2	0.538037
PIGT	0.537973
EIF2B1	0.537963
TCP11L2	0.537936
RHOC	0.537908
ATP6V0B	0.537863
EMC10	0.537844
TRBC2	0.537747
JAK3	0.537734
ANKRD11	0.537689
COQ10B	0.537673
CENPX	0.537664
MED15	0.537593
HNRNPA2B1	0.537579
ETFB	0.537564
CSRP1	0.537525
ATP5F1D	0.537524
DDX39A	0.537473
LLPH	0.537454
GOSR1	0.537441
RHEB	0.537418
KLHDC2	0.537371
CEP95	0.537357
THOC7	0.537283
ELF2	0.537277
ETFDH	0.537235
PET117	0.537195
AREG	0.537131
TPR	0.537063
PDXDC1	0.537009
NBPF26	0.536948
CMTM7	0.536909
RPAIN	0.536815
ELMSAN1	0.536777
SQSTM1	0.53677
GPBP1L1	0.536745
PQBP1	0.536745
ATF4	0.536728
BST2	0.53669
GNAS	0.53669
SLC38A1	0.536684
ELF1	0.536662
ADSS	0.536649
CSRNP1	0.536625
PTPN6	0.53662
MRPL3	0.536591
DCP1A	0.536577
PSMD4	0.536501
TRAPPC4	0.536471
SRRM2	0.536465
ARL8B	0.536456
PRPF6	0.536445
SUPT7L	0.536411
NDUFA11	0.536287
TGFB1	0.536239
NEAT1	0.536237
U2AF2	0.536197
COPS8	0.536176
PSMB4	0.53614
ORAI1	0.536134
COIL	0.536111
MAPRE1	0.536104
ELOVL5	0.536099
LCP2	0.536068
MDH1	0.536068
PIGH	0.536068
NOP10	0.536047
LINC00861	0.53603
LSM12	0.535982
MLLT6	0.535957
PHC3	0.535953
STN1	0.535947
BUB3	0.53593
RBCK1	0.535927
UCP2	0.53592
PASK	0.535873
SPCS2	0.535869
UTP4	0.535869
TMEM179B	0.535841
FXYD7	0.535815
FUBP1	0.535747
CCNDBP1	0.535721
CAMTA1	0.535715
EIF4E2	0.535702
ITM2A	0.53567
TBCC	0.535664
HNRNPL	0.53566
TMEM160	0.535656
FMNL1	0.535651
CRTAP	0.535599
NCOR1	0.535548
FOXJ3	0.53554
ATG3	0.535528
RBBP6	0.535527
PDAP1	0.535524
DDRGK1	0.535506
BABAM2	0.535496
ALG13	0.535482
LYRM1	0.535482
MSN	0.535428
COPA	0.535318
SF3B4	0.5353
ECHDC2	0.535296
PLIN2	0.535292
AP3S1	0.535268
ATXN10	0.535154
CALM3	0.535135
DDX52	0.535102
TUT4	0.535093
DCXR	0.535084
PRDM1	0.535068
PPM1G	0.535038
CCNG1	0.535016
NECAP1	0.534987
ESD	0.534943
NAA38	0.534923
COMMD1	0.534871
SP110	0.534856
ATP2B1	0.534852
SRGN	0.534823
MARCH5	0.534813
CNOT1	0.534756
SNX9	0.534755
SORL1	0.534703
TNIP1	0.534684
TRMT1	0.534669
SCNM1	0.534659
MRPL49	0.534635
TMEM14B	0.534627
TMEM87A	0.534614
ITSN2	0.53461
ASH1L	0.534579
PPP1R12A	0.534569
RALA	0.534532
RBM4	0.534526
CCSER2	0.534524
BAG3	0.534523
SAMM50	0.534466
EIF1AX	0.534462
LSG1	0.534421
NRBF2	0.53441
HTATIP2	0.534387
EXOSC7	0.534378
RNF213	0.534333
IFI27L2	0.534321
C1orf52	0.534272
CD96	0.534244
HSPA9	0.534215
RIOX1	0.534162
ACIN1	0.534137
MAPRE2	0.534067
C12orf76	0.534066
C8orf59	0.534054
HAUS3	0.534044
ATP5MF	0.534043
ABLIM1	0.534005
SERINC1	0.53398
TESPA1	0.533949
DNAJB14	0.533944
CDKN1A	0.53394
TGIF1	0.533931
ROMO1	0.53393
CTR9	0.533922
SUPT4H1	0.533919
WBP1	0.533883
CD27	0.533872
ICAM2	0.533867
TXNDC12	0.533843
PAIP2	0.533841
SP140L	0.533763
ATP6V1H	0.53374
KPNA4	0.533724
NCBP2	0.533716
UBL3	0.53369
CMPK1	0.533689
GOLT1B	0.533683
FAM200B	0.533667
CST7	0.533627
RNF4	0.533612
DDIT3	0.533603
MRFAP1L1	0.533599
GPR132	0.53355
RPN2	0.533548
PEX11B	0.533545
ZDHHC6	0.533509
TAF3	0.533492
SH3BP1	0.53349
SNRPC	0.533441
UBN1	0.533435
SSH2	0.533429
ARFGAP2	0.533423
NEMF	0.533397
SMARCE1	0.533364
FBXO7	0.533363
KIAA1143	0.533318
MBNL2	0.533312
CD63	0.533303
FLOT2	0.533293
HCFC1R1	0.533273
KANSL2	0.533251
ZNF160	0.533248
KIAA1551	0.533238
RILPL2	0.533238
CISD2	0.533213
VEZF1	0.533184
DOCK10	0.533164
SUCLG2	0.533142
RANBP2	0.533136
PSMB10	0.533129
TSFM	0.533106
NIP7	0.53309
ARL2BP	0.533083
IDI1	0.533075
ARL6IP1	0.533072
SNRNP200	0.533014
FAM107B	0.533006
SP140	0.532994
ADH5	0.532946
CIAO1	0.532938
MECP2	0.532926
BCL10	0.532925
RABGGTB	0.532922
ELOF1	0.53292
MTHFD2	0.53291
CDC40	0.532891
STMP1	0.532891
PARVG	0.532864
ZNF580	0.532849
KLF13	0.532811
TNFRSF14	0.532797
BATF	0.532768
C18orf32	0.532745
DNAJA2	0.532743
SNRNP40	0.532729
ZNF292	0.53271
PSMD13	0.532698
C6orf48	0.532681
ARPP19	0.532639
CHD2	0.532637
HAT1	0.532634
SEC31A	0.532634
CNOT7	0.532634
PDE4D	0.532595
AC016831.7	0.532566
PIP4P1	0.532555
PITPNA-AS1	0.532552
SLC1A5	0.532542
PDE3B	0.53252
SLU7	0.532502
JAGN1	0.532481
THYN1	0.532452
OXLD1	0.532439
LMAN2	0.532434
ACTN4	0.532426
NOB1	0.532415
MRPS18C	0.532407
RAB18	0.532398
IMPDH2	0.532394
GLIPR1	0.532382
PTPMT1	0.532379
TSR2	0.532372
GON4L	0.532312
CNOT6L	0.532291
PUM2	0.532276
ZBTB1	0.532273
IL4R	0.532272
IVNS1ABP	0.532265
MZT1	0.532231
ASAH1	0.532208
MBIP	0.532205
SHISA5	0.532193
CHMP2B	0.532192
NAXE	0.53217
ERCC3	0.532157
NRBP1	0.532135
LINC01089	0.532134
DCAF5	0.53212
ADPRHL2	0.532109
OS9	0.532077
KAT7	0.532075
SGTB	0.532069
SSRP1	0.532069
LEPROT	0.532022
VAMP8	0.532021
CD164	0.531995
USP14	0.531995
HACD4	0.531974
SOCS3	0.531937
TIMM23	0.531919
TRAF3IP3	0.531905
IDH3B	0.531903
ELOVL1	0.531869
MPHOSPH10	0.531869
PHIP	0.53186
ADPGK	0.531856
RSAD1	0.531851
UTP18	0.531828
NGDN	0.531803
IRAK4	0.531779
JUND	0.531755
DUSP11	0.531735
PPP1CB	0.531731
NSL1	0.531726
ANAPC5	0.531666
SFSWAP	0.531626
DLST	0.531622
NCK1	0.531587
TRAV29DV5	0.531491
NCBP3	0.531478
CBX3	0.531467
DGKA	0.531441
DYNC1H1	0.531428
ZCRB1	0.531415
COMMD2	0.531389
CLK1	0.531378
PFKFB3	0.531377
NIPBL	0.531364
MORC3	0.53136
CHCHD5	0.531296
GLTP	0.531271
MRPL38	0.531268
FKBP2	0.531258
WDR1	0.531184
ATP6V1F	0.531088
UPF3A	0.531059
TMBIM1	0.531051
RAB11A	0.531027
PSMC2	0.530993
CHD3	0.530991
TRPM7	0.530991
TRGV10	0.530965
ATXN7L3B	0.53093
RNASEH2B	0.530917
TSEN54	0.530917
ISCA1	0.530914
SDHD	0.5309
MCRIP1	0.530887
SERINC5	0.530882
AC026979.2	0.530858
MLF2	0.530858
VAMP5	0.530853
DNMT1	0.530843
TCIRG1	0.530839
CRTC2	0.530829
U2AF1L5	0.530778
PITPNB	0.530768
IL6ST	0.530749
ANP32E	0.53072
PYM1	0.530695
RRM1	0.530687
SGF29	0.530665
ABRACL	0.53066
XAB2	0.530627
MED4	0.530572
IST1	0.530556
NDUFS7	0.530544
SMIM37	0.530537
BECN1	0.530518
NDUFB2	0.530507
LPP	0.530473
SLC9A3	0.530466
NAA30	0.530456
LCOR	0.530437
CNPPD1	0.530425
BNIP3L	0.530378
BFAR	0.530366
MIIP	0.530362
ISCA2	0.530359
MGST3	0.530351
PTRHD1	0.53032
PCED1B	0.530317
TMEM131L	0.530314
NFIC	0.530308
ZBTB24	0.530291
CFAP97	0.530251
AP1G2	0.530247
FXR1	0.530224
UBXN2A	0.530182
C16orf87	0.53018
ICE1	0.530173
BHLHE40	0.530169
SNAPC5	0.530169
MVP	0.530134
STX16	0.530127
SETD2	0.530098
CDK11A	0.530086
SMARCD1	0.53007
NLRC3	0.530061
TRBV20-1	0.53005
PSMB7	0.53004
EFCAB14	0.530028
GPBP1	0.530027
CDK17	0.530025
SNRNP70	0.530012
OGA	0.530002
CAPNS1	0.529998
SRPRA	0.52997
TRMT61B	0.529967
TMEM134	0.529951
NUP54	0.529886
ITPKB	0.529879
TIMM9	0.529873
BOLA3	0.52987
GEMIN7	0.529828
IER3IP1	0.529826
MOAP1	0.529815
AC025164.1	0.529787
TMEM173	0.529777
POLR3GL	0.529767
RNF181	0.52975
FAS	0.529748
DENND1C	0.529741
PRKCSH	0.529728
NME4	0.52968
CCNT1	0.529671
CLASRP	0.529649
ZDHHC20	0.529638
SARNP	0.529625
AC136475.2	0.529612
ZNF431	0.529606
DAP	0.5296
GMCL1	0.529591
ZFAND5	0.52959
CCL4	0.529589
SEC61A1	0.529551
DIABLO.1	0.529509
TRBV11-2	0.529497
POLR2G	0.529486
SPAG7	0.529486
CNST	0.529468
WAC	0.529464
HIP1R	0.529461
RAD1	0.529436
SYNJ2	0.529423
WWP2	0.529419
UHMK1	0.5294
CST3	0.529399
POMZP3	0.529388
ARPC4	0.529385
CCAR1	0.529384
POLE4	0.529381
RBM42	0.529364
ABHD13	0.529359
PTPN18	0.529351
SPG7	0.529326
ZNF428	0.529307
TNKS2	0.529296
VHL	0.529258
SIN3A	0.529252
ARPC5	0.529232
LUC7L	0.529229
LYAR	0.529226
CEP57	0.529158
MCRIP2	0.529148
NDUFA10	0.529148
GPR108	0.529108
QARS	0.529091
FIP1L1	0.529082
MARCH6	0.529063
PIGC	0.529063
UBIAD1	0.529049
ARL6IP6	0.529024
LBR	0.529014
A1BG	0.528988
SNF8	0.528987
TANK	0.528971
TRABD2A	0.528962
CARD8	0.52893
SPINT2	0.528916
RNF10	0.528908
NUTM2A-AS1	0.528904
DNAJC15	0.528895
FYTTD1	0.528853
DNAJB6	0.528847
DDX27	0.528839
ZNF493	0.528802
EPRS	0.528797
RPS6KB2	0.528762
TGFBR3	0.528756
LMAN1	0.528755
TRAT1	0.528753
RC3H1	0.52875
ERCC5	0.528733
HSPD1	0.52873
DCTN3	0.528721
TES	0.528698
PPP4C	0.528682
ATG14	0.528659
NUDT4	0.52865
TSEN15	0.528646
EIF2AK2	0.528637
HERPUD1	0.528621
MAGOH	0.52862
CLSTN1	0.528598
ZFAND1	0.528598
TMEM11	0.528586
KARS	0.528582
PTCD3	0.528562
OXCT1	0.528536
NBDY	0.528527
TPGS2	0.528514
ANKRD10	0.528498
RPN1	0.528495
IFT57	0.528489
RAB9A	0.528476
BLOC1S2	0.528472
TRADD	0.528451
SP3	0.528431
WSB1	0.528421
RPP21	0.52842
C1orf131	0.528372
CBWD2	0.528364
SREK1IP1	0.528331
CDK5RAP1	0.528328
NSMCE3	0.528324
CLK3	0.528322
CSTB	0.528321
P2RY8	0.528311
SEPHS2	0.528303
TUBGCP2	0.528302
CSGALNACT2	0.528256
IL2RB	0.528247
PLEKHA1	0.528234
CKLF	0.528232
TXN2	0.528209
LY9	0.528203
LAP3	0.528192
TIPARP	0.528169
BIRC2	0.528161
NDUFS3	0.52816
PRKAR1A	0.528158
ARHGAP9	0.528156
MRPL9	0.528147
SEC14L1	0.528129
WDR82	0.528129
WDR43	0.528096
RDH14	0.52809
BRAP	0.528082
NAGPA	0.52807
TIMM22	0.528066
MIS18BP1	0.528045
SERGEF	0.528031
ZDHHC3	0.528031
ACADVL	0.528028
SRI	0.528016
RASAL3	0.52801
MRPL20	0.527995
IGFLR1	0.527993
MRPL37	0.527981
TUBB	0.527981
SF3A3	0.527974
AK5	0.527973
PSMC6	0.527968
KCNA3	0.527958
RAB14	0.527951
SUPV3L1	0.52795
CUTC	0.527915
INO80E	0.527906
CLINT1	0.527897
NSRP1	0.527892
CEBPZOS	0.527865
STXBP2	0.527844
TMEM147	0.527838
OSBPL9	0.527834
SMPD1	0.527831
IER2	0.527802
TNIP2	0.527802
CHCHD10	0.527794
SMAD2	0.527794
SLC2A11	0.527789
TPGS1	0.527784
BORCS5	0.527761
HGS	0.527736
C15orf61	0.527693
RAMMET	0.527684
CAPZA1	0.527673
ZFR	0.527633
SURF2	0.527628
OVCA2	0.527599
RBM38	0.527584
NSFL1C	0.527538
ORMDL3	0.527535
UBE2L6	0.527532
CALCOCO2	0.527527
CTSW	0.527522
ELOA	0.527501
ZFC3H1	0.527496
TTC39C	0.527485
MRPL44	0.527474
NARF	0.527422
MACO1	0.52742
C12orf65	0.527407
JADE1	0.527404
EIF4G1	0.527382
STAM	0.52738
GIT2	0.527346
UBE3A	0.527337
DNPEP	0.52733
NFYC	0.527327
TTC19	0.527313
H2AFJ	0.52731
USE1	0.527291
ASCC2	0.527269
SH3BGRL	0.527226
SEL1L	0.527223
PHB	0.527221
DUT	0.527161
CEACAM21	0.527155
RELA	0.527147
FDX1	0.527118
INTS12	0.527114
CHD8	0.527104
LRP10	0.527089
APPL1	0.527071
HIST1H4C	0.527068
PCIF1	0.527068
RAP2B	0.527047
INPP4B	0.527039
ARID2	0.527036
HSPB11	0.527036
LTV1	0.52703
VPS25	0.527016
MRPL17	0.527008
SLC37A3	0.527007
AP2B1	0.526997
ZNF267	0.526997
MTMR14	0.526972
PDCD6	0.526966
ATP6V0E1	0.526959
SH3KBP1	0.526955
LDLRAP1	0.526939
BAZ2A	0.526917
CCDC124	0.526908
FAM136A	0.526889
POLR2D	0.526869
CABIN1	0.526853
TCERG1	0.526833
CASC3	0.52683
DNAJC2	0.526815
KIN	0.526801
CNIH4	0.526786
RAB3GAP1	0.526763
ITGB1BP1	0.526756
ISY1	0.52675
IP6K2	0.526749
UPF2	0.526743
SMIM20	0.526717
CAND1	0.526714
ITGAE	0.526696
PPP6C	0.526691
TXNDC11	0.526685
MYC	0.526682
TXNL4A	0.526679
WDR33	0.526666
MAML2	0.526653
PCSK7	0.526646
HSPH1	0.526643
RNF13	0.526643
GPATCH8	0.526618
DHX35	0.526608
MTF2	0.526566
TRIP11	0.526538
CAPRIN1	0.526495
NFKB1	0.52649
TIMM17A	0.526486
AASDHPPT	0.526477
CCDC69	0.526477
SRSF8	0.526467
AKAP8L	0.526435
LAMP1	0.526435
ANKRD44	0.526424
UXS1	0.526415
TIAL1	0.526409
LRRC8C	0.52637
MFSD5	0.526367
SRSF4	0.52636
MSI2	0.526343
SASH3	0.526332
UBE2Q2	0.526312
CRYBG1	0.526309
PITHD1	0.526292
EIF1AD	0.526282
TMEM59	0.526267
COMMD9	0.526257
TRAPPC5	0.526224
SEC11C	0.526219
MARS	0.526203
RAF1	0.526195
SETD7	0.526154
FOXO1	0.526145
ETHE1	0.526131
B3GAT3	0.526113
ITGB2-AS1	0.526112
NDUFAF8	0.526108
GPATCH3	0.5261
NDUFS2	0.526096
DDX20	0.526071
KLHL9	0.52607
ZNHIT3	0.526067
TRAV21	0.526052
CTDSP1	0.526045
PPM1B	0.526036
C1D	0.526035
SUMF2	0.526034
ZBTB25	0.526025
LINC01215	0.526012
FBLN7	0.525986
MAPKAPK5	0.525984
CRYL1	0.525974
CNOT8	0.525962
RBM34	0.525957
TSSC4	0.525925
AHCTF1	0.525922
NUB1	0.525916
DR1	0.525912
RABL2B	0.52591
MRTO4	0.525903
[truncated: 12,810 more rows]
