# Supplementary material for: Single-cell analyses identify circulating anti-tumor CD8 T cells and markers for their enrichment
Source: J Exp Med. 2021 Mar 2;218(4):e20200920. doi: 10.1084/jem.20200920 (PMC7933992; doi:10.1084/jem.20200920)
Supplement: Table S11 — shows similarities and differences in COMET-identified markers to identify TM cells in mice with MC38 tumors compared with human melanoma patients. [file JEM_20200920_TableS11.xlsx]

## Sheet: TableS11_overlap_mouse_human_up
Table S11. Similarities and differences in COMET-identified markers to identify TM cells in mice with MC38 tumors compared with human melanoma patients
	pvalue_threshold	min_number_of_samples_significant	pvalue_significance	number_genes_overlaping	number_genes_mouse (total)	number_genes_human (total)	list_intersecting_markers	list_mouse_only	list_human_only
1	0.01	1	7.63e-08	95	697	140	ACHE, ADAM8, ANXA5, B2M, BSG, CALR, CAP1, CD2, CD200R1, CD38, CD3G, CD7, CD74, CD82, CTSB, CTSD, CX3CR1, CXCR3, CXCR6, ENTPD1, EZR, F2R, FASLG, GABARAPL1, GCNT1, HAVCR2, HSPA5, IFITM1, IL10RA, IL2RB, IL2RG, ITGA1, ITGA5, ITGAE, ITGAL, ITGB1, ITGB2, KLRC2, KLRD1, LAG3, LGALS1, MSN, NCKAP1L, PAM, PDCD1, PTGER2, PTPRC, PTPRCAP, PTPRJ, SELPLG, SLAMF1, SLAMF7, STX4, TGFB1, TGFBR3, TIGIT, TNFRSF18, TNF…	ABCB1, ABCG2, ACE, ACVR1B, ACVR2A, ACVRL1, ADA, ADAM10, ADAM17, ADAM9, ADRB1, AGRN, ALCAM, AMICA1, APOE, APP, AQP11, ARSA, ART1, ATP6AP2, ATPIF1, AXL, BACE1, BMPR1A, BMPR2, C3AR1, C5AR1, C8G, CAPN5, CAST, CCR1, CCR2, CCR4, CCR5, CCR6, CCR8, CCRL2, CD151, CD160, CD164, CD19, CD1D, CD200, CD22, CD226, CD244, CD247, CD24, CD274, CD2BP2, CD302, CD36, CD3E, CD4, CD40, CD40LG, CD44, CD46, CD47, CD48, C…	AAMP, CD27, CD28, CD3D, CD70, CD8A, CD96, CD99, FAS, FCGR3A, HSPD1, IFNGR1, IL21R, LAYN, LYST, MIF, PDE4B, SLC3A2, VCAM1, CALR_negation, CD247_negation, CD3E_negation, CD44_negation, CD48_negation, CD5_negation, CD52_negation, CD8B_negation, CD99_negation, CORO1A_negation, FLT3LG_negation, GDI2_negation, HCST_negation, HSP90AA1_negation, HSPA5_negation, HSPB1_negation, IFITM1_negation, LGALS1_neg…
2	0.01	2	4.21e-12	25	142	58	ADAM8, ANXA5, CD2, CD82, CXCR3, GABARAPL1, IL2RG, ITGB1, ITGB2, KLRD1, LAG3, LGALS1, PDCD1, TGFB1, TIGIT, C1QBP_negation, CCR7_negation, CD55_negation, HSP90AB1_negation, IL6ST_negation, IL7R_negation, LTB_negation, MIF_negation, PEBP1_negation, SELL_negation	ADAM17, ALCAM, AMICA1, ATPIF1, B2M, BSG, CAP1, CAST, CCR2, CCR5, CCR8, CD160, CD226, CD244, CD247, CD3E, CD3G, CD44, CD47, CD48, CD52, CD68, CD7, CD80, CD86, CD8B, CLIC4, CLPTM1, CMTM7, CORO1A, CTSB, CTSD, CX3CR1, CXCR6, ENTPD1, ERP44, EZR, FASLG, FERMT3, FLOT2, FLT3LG, GCNT1, GDI2, GPR160, GYPC, HAVCR2, HCST, HMMR, ICOS, IDE, IFITM1, IFITM3, IL10RA, IL12RB1, IL12RB2, IL15RA, IL18R1, IL18RAP, IL2…	CD74, CD8A, CD99, F2R, FCGR3A, HSPA5, IFNGR1, IL2RB, LYST, PDE4B, TGFBR3, CD37_negation, CD3E_negation, CD44_negation, CD48_negation, CD52_negation, CD7_negation, CD8B_negation, CORO1A_negation, ERP29_negation, FLT3LG_negation, GYPC_negation, HCST_negation, HSP90AA1_negation, HSPA8_negation, HSPB1_negation, IFITM1_negation, PTPRCAP_negation, RALA_negation, S1PR1_negation, SIVA1_negation, TGFBR2_n…
3	0.01	3	1.44e-09	11	58	28	CXCR3, ITGB2, KLRD1, LGALS1, PDCD1, CCR7_negation, HSP90AB1_negation, IL7R_negation, LTB_negation, MIF_negation, SELL_negation	AMICA1, ANXA5, B2M, CAP1, CCR2, CCR5, CD160, CD226, CD3E, CD44, CD48, CD52, CD7, CD82, CMTM7, CORO1A, CTSD, CX3CR1, CXCR6, ENTPD1, FASLG, GCNT1, IFITM1, IL10RA, IL18R1, IL18RAP, ITGA4, ITGB1, ITGB7, KLRC1, KLRK1, LAG3, NRP1, PTPRCAP, ROCK1, SELPLG, SLAMF7, SMPD1, SPN, TIGIT, C1QBP_negation, CD69_negation, IL4R_negation, IL6R_negation, LY6E_negation, RPL13A_negation, RPS19_negation	CD74, CD8A, CD99, F2R, TGFBR3, CD37_negation, CD44_negation, CORO1A_negation, ERP29_negation, FLT3LG_negation, GYPC_negation, HSPA8_negation, HSPB1_negation, IFITM1_negation, PEBP1_negation, TGFBR2_negation, TMEM123_negation
4	0.05	1	4.26e-50	532	784	745	ABCA1, ABCG2, ACE, ACHE, ACVR1B, ACVR2A, ACVR2B, ADAM8, ADAM9, ADRB1, AGRN, ALCAM, AMN, ANXA5, APOE, AQP11, ATP5B, B2M, BACE1, BMPR1A, BMPR2, BSG, BTLA, C3AR1, C5AR1, C8G, CALR, CAP1, CAPN5, CCR1, CCR2, CCR5, CCR8, CCRL2, CD151, CD160, CD19, CD2, CD200, CD200R1, CD244, CD274, CD28, CD302, CD36, CD38, CD3D, CD3G, CD40, CD68, CD7, CD74, CD79B, CD80, CD82, CD86, CD9, CD93, CD96, CD99L2, CDH1, CEP290…	ABCB1, ACVRL1, ADA, ADAM10, ADAM17, AGTRAP, AIMP1, AMICA1, ANXA9, APP, ARSA, ART1, ATP6AP2, ATPIF1, AXL, B4GALT1, CAST, CCR4, CCR6, CD164, CD1D, CD22, CD226, CD247, CD24, CD2BP2, CD320, CD3E, CD4, CD40LG, CD44, CD46, CD47, CD48, CD5, CD52, CD6, CD81, CD83, CD84, CD8B, CDH13, CDON, CHRNB2, CKLF, CLPTM1, CMTM3, CMTM7, CNRIP1, CNTF, CORO1A, CR1L, CR2, CSF1R, CTSL1, EBAG9, ECE1, ENPP1, EPCAM, EPS8, E…	AAMP, ABCG1, AMOT, ANPEP, CCND2, CD14, CD248, CD27, CD33, CD3EAP, CD70, CD72, CD8A, CD99, CHRNA1, CLEC7A, CMTM8, CNP, CSF3R, CTF1, CXCR2, CXCR4, DSCAML1, EDN3, ENG, ENTPD5, EPHB4, FBLN5, FCGR3A, FERMT2, FGF22, FLT1, FUT4, GAS6, GHSR, HBEGF, HSP90AB1, HSPD1, IFNGR1, IGF2R, IL17RB, IL1R1, IL1R2, IL1RN, IL21R, IL5RA, ITGB4, JAM3, LAYN, LY75, LYST, MIF, MPP3, MRC2, MUC16, NCAM1, NTRK1, OCLN, PCSK6, P…
5	0.05	2	8.39e-08	63	501	110	ADAM8, ANXA5, BSG, CAP1, CD2, CD200R1, CD38, CD3G, CD74, CD82, CX3CR1, CXCR3, CXCR6, ENTPD1, EZR, F2R, FASLG, GABARAPL1, GCNT1, HAVCR2, HSPA5, IL2RB, IL2RG, ITGA1, ITGB1, ITGB2, KLRC2, KLRD1, LAG3, LGALS1, PDCD1, SLAMF7, TGFB1, TIGIT, TMX3, TNFRSF12A, TNFRSF9, TNFSF10, ABCG1_negation, C1QBP_negation, CCR7_negation, CD37_negation, CD3D_negation, CD53_negation, CD55_negation, CD7_negation, GYPC_neg…	ABCB1, ADAM17, ADAM9, ADRB1, AGRN, AGTRAP, ALCAM, AMICA1, APOE, AQP11, ART1, ATP5B, ATP6AP2, ATPIF1, AXL, B2M, B4GALT1, BMPR1A, BMPR2, C8G, CAST, CCR1, CCR2, CCR4, CCR5, CCR6, CCR8, CCRL2, CD160, CD19, CD1D, CD22, CD226, CD244, CD247, CD24, CD3D, CD3E, CD4, CD40, CD40LG, CD44, CD46, CD47, CD48, CD52, CD68, CD7, CD79B, CD80, CD83, CD86, CD8B, CD93, CD99L2, CDH13, CDON, CHRNB2, CIITA, CKLF, CLIC4, …	ACHE, CALR, CD70, CD8A, CD99, FCGR3A, IFNGR1, IL21R, ITGA5, LAYN, LYST, PDE4B, TGFBR3, VCAM1, AAMP_negation, ATP6AP2_negation, CALR_negation, CD164_negation, CD247_negation, CD28_negation, CD3E_negation, CD44_negation, CD47_negation, CD48_negation, CD5_negation, CD52_negation, CD8B_negation, CORO1A_negation, ERP29_negation, FLT3LG_negation, GDI2_negation, HCST_negation, HSP90AA1_negation, HSPB1_n…
6	0.05	3	2.96e-12	17	75	44	CD82, CXCR3, IL2RB, ITGB2, KLRD1, LAG3, LGALS1, PDCD1, TIGIT, C1QBP_negation, CCR7_negation, HSP90AB1_negation, IL7R_negation, LTB_negation, MIF_negation, PEBP1_negation, SELL_negation	AMICA1, ANXA5, B2M, CAP1, CCR2, CCR5, CD160, CD226, CD3E, CD44, CD47, CD48, CD52, CD7, CD86, CMTM7, CORO1A, CTSD, CX3CR1, CXCR6, ENTPD1, FASLG, GCNT1, ICAM1, ICOS, IFITM1, IL10RA, IL15RA, IL18R1, IL18RAP, ITGA4, ITGAL, ITGAX, ITGB1, ITGB7, KLRC1, KLRK1, M6PR, MS4A6A, NRP1, PSTPIP1, PTPRCAP, ROCK1, SELPLG, SLAMF7, SMPD1, SPN, THY1, TNFSF14, CD69_negation, CNP_negation, IL4R_negation, IL6R_negation…	ADAM8, CD74, CD8A, CD99, F2R, TGFB1, TGFBR3, CD37_negation, CD3D_negation, CD44_negation, CD48_negation, CD52_negation, CD55_negation, CD7_negation, CORO1A_negation, ERP29_negation, FLT3LG_negation, GYPC_negation, HSPA8_negation, HSPB1_negation, IFITM1_negation, IL6ST_negation, RALA_negation, S1PR1_negation, SIVA1_negation, TGFBR2_negation, TMEM123_negation
