# Supplementary material for: Single-cell analyses identify circulating anti-tumor CD8 T cells and markers for their enrichment
Source: J Exp Med. 2021 Mar 2;218(4):e20200920. doi: 10.1084/jem.20200920 (PMC7933992; doi:10.1084/jem.20200920)
Supplement: Table S12 — lists the 16 transcripts that were significant in at least four patient samples, ordered by average ranking of AUC. [file JEM_20200920_TableS12.xlsx]

## Sheet: TableS12_humanmarkerrankings.cs
Table S12. List of the 16 transcripts that were significant in at least four patient samples, ordered by average ranking of AUC
	marker	K409_auc	K411_auc	K411longitudinal_auc	K468_auc	K468longitudinal_auc	K484_auc	mean_auc
1	LTB_negation	0.803091	0.749156	0.749156	0.740513	0.778431	0.675654	0.75529
2	CCR7_negation	0.668499	0.708386	0.708386	0.707317	0.798107	0.59401	0.695559
3	FLT3LG_negation	0.745983	0.624051	0.624051	0.651708	0.59542	0.66151	0.658096
4	GYPC_negation	0.581654	0.633386	0.633386	0.675978	0.673041	0.627405	0.642543
5	IL7R_negation	0.592037	0.592247	0.592247	0.652178	0.661057	0.696342	0.642308
6	HSP90AB1_negation	0.480255	0.514293	0.514293	0.634013	0.731328	0.601777	0.598948
7	C1QBP_negation	0.610744	0.552637	0.552637	0.594065	0.600592	0.595984	0.591407
8	HSPA8_negation	0.425989	0.58307	0.58307	0.598792	0.659084	0.631797	0.588999
9	TGFBR2_negation	0.461497	0.63038	0.63038	0.662227	0.555133	0.544574	0.583335
10	CD37_negation	0.466807	0.538924	0.538924	0.592083	0.608434	0.671925	0.581545
11	CORO1A_negation	0.459828	0.600475	0.600475	0.594933	0.618177	0.605086	0.581069
12	KLRD1	0.604208	0.690665	0.690665	0.54269	0.565312	0.509953	0.577174
13	HSPB1_negation	0.471148	0.585865	0.585865	0.622496	0.586023	0.544264	0.573757
14	LAG3	0.793031	0.545306	0.545306	0.534979	0.515749	0.505906	0.571262
15	ERP29_negation	0.401052	0.595992	0.595992	0.569856	0.611063	0.63087	0.569585
16	LGALS1	0.706458	0.563819	0.563819	0.602885	0.540332	0.387314	0.560503
