# Supplementary material for: Single-cell analyses identify circulating anti-tumor CD8 T cells and markers for their enrichment
Source: J Exp Med. 2021 Mar 2;218(4):e20200920. doi: 10.1084/jem.20200920 (PMC7933992; doi:10.1084/jem.20200920)
Supplement: Table S14 — lists sensitivity and specificity values for all possible transcriptional marker combinations of CCR7low, GYPClow, FLT3LGlow, and LTBlow, delineated by patient sample. [file JEM_20200920_TableS14.xlsx]

## Sheet: Sheet1
Table S14. Sensitivity and specificity values for all possible transcriptional marker combinations of CCR7low, GYPClow, FLT3LGlow, and LTBlow, delineated by patient sample
	K409			K411			K411 longitudinal			K468			K468 longitudinal			K484
gate	sensitivity	specificity	pareto	sensitivity	specificity	pareto	sensitivity	specificity	pareto	sensitivity	specificity	pareto	sensitivity	specificity	pareto	sensitivity	specificity	pareto
LTB_negation	0.894737	0.658473	not Pareto-optimal	0.916667	0.563291	Pareto-optimal	0.613757	0.860363	Pareto-optimal	0.665511	0.754819	not Pareto-optimal	0.727068	0.765208	not Pareto-optimal	0.82622	0.501427	not Pareto-optimal
CCR7_negation	1	0.336999	Pareto-optimal	0.933333	0.474684	Pareto-optimal	0.84127	0.536257	not Pareto-optimal	0.873484	0.533133	Pareto-optimal	0.803991	0.724149	Pareto-optimal	0.920732	0.265461	not Pareto-optimal
GYPC_negation	0.473684	0.75097	not Pareto-optimal	0.4	0.829114	Pareto-optimal	0.354497	0.803773	not Pareto-optimal	0.195841	0.925904	Pareto-optimal	0.36112	0.820537	not Pareto-optimal	0.353659	0.792578	Pareto-optimal
FLT3LG_negation	0.947368	0.532342	not Pareto-optimal	0.816667	0.424051	not Pareto-optimal	0.798942	0.524988	not Pareto-optimal	0.705373	0.572289	not Pareto-optimal	0.79337	0.386351	not Pareto-optimal	0.753049	0.545195	not Pareto-optimal
CCR7_negation & FLT3LG_negation	0.947368	0.64295	Pareto-optimal	0.766667	0.632911	not Pareto-optimal	0.703704	0.753062	not Pareto-optimal	0.656846	0.745783	not Pareto-optimal	0.669456	0.790082	not Pareto-optimal	0.713415	0.639391	not Pareto-optimal
CCR7_negation & GYPC_negation	0.473684	0.809832	Pareto-optimal	0.383333	0.911392	not Pareto-optimal	0.328042	0.88829	not Pareto-optimal	0.180243	0.942771	not Pareto-optimal	0.320888	0.915092	Pareto-optimal	0.329268	0.837298	Pareto-optimal
CCR7_negation & LTB_negation	0.894737	0.694049	Pareto-optimal	0.866667	0.71519	Pareto-optimal	0.566138	0.906418	Pareto-optimal	0.644714	0.8	Pareto-optimal	0.667847	0.825799	Pareto-optimal	0.777439	0.585157	not Pareto-optimal
FLT3LG_negation & GYPC_negation	0.421053	0.860931	Pareto-optimal	0.333333	0.898734	not Pareto-optimal	0.291005	0.88682	not Pareto-optimal	0.164645	0.951205	Pareto-optimal	0.298037	0.874512	not Pareto-optimal	0.271341	0.874405	not Pareto-optimal
FLT3LG_negation & LTB_negation	0.842105	0.774256	Pareto-optimal	0.766667	0.721519	not Pareto-optimal	0.534392	0.910583	not Pareto-optimal	0.542461	0.816867	not Pareto-optimal	0.61281	0.817508	not Pareto-optimal	0.658537	0.713606	not Pareto-optimal
GYPC_negation & LTB_negation	0.421053	0.884217	Pareto-optimal	0.4	0.936709	Pareto-optimal	0.253968	0.955904	Pareto-optimal	0.162912	0.95241	Pareto-optimal	0.297715	0.923224	Pareto-optimal	0.29878	0.865842	Pareto-optimal
CCR7_negation | FLT3LG_negation	1	0.226391	Pareto-optimal	0.983333	0.265823	Pareto-optimal	0.936508	0.308182	Pareto-optimal	0.92201	0.359639	Pareto-optimal	0.927905	0.320418	Pareto-optimal	0.960366	0.171265	not Pareto-optimal
CCR7_negation | GYPC_negation	1	0.278137	Pareto-optimal	0.95	0.392405	not Pareto-optimal	0.867725	0.451739	not Pareto-optimal	0.889081	0.516265	Pareto-optimal	0.844223	0.629594	not Pareto-optimal	0.945122	0.220742	not Pareto-optimal
CCR7_negation | LTB_negation	1	0.301423	Pareto-optimal	0.983333	0.322785	Pareto-optimal	0.888889	0.490201	Pareto-optimal	0.894281	0.487952	not Pareto-optimal	0.863212	0.663557	Pareto-optimal	0.969512	0.181732	Pareto-optimal
FLT3LG_negation | GYPC_negation	1	0.42238	Pareto-optimal	0.883333	0.35443	not Pareto-optimal	0.862434	0.44194	not Pareto-optimal	0.736568	0.546988	not Pareto-optimal	0.856453	0.332377	not Pareto-optimal	0.835366	0.463368	not Pareto-optimal
FLT3LG_negation | LTB_negation	1	0.416559	Pareto-optimal	0.966667	0.265823	not Pareto-optimal	0.878307	0.474767	not Pareto-optimal	0.828423	0.510241	not Pareto-optimal	0.907628	0.334051	Pareto-optimal	0.920732	0.333016	not Pareto-optimal
GYPC_negation | LTB_negation	0.947368	0.525226	not Pareto-optimal	0.916667	0.455696	not Pareto-optimal	0.714286	0.708231	not Pareto-optimal	0.69844	0.728313	Pareto-optimal	0.790473	0.662521	not Pareto-optimal	0.881098	0.428164	not Pareto-optimal
(CCR7_negation & FLT3LG_negation) & LTB_negation	0.842105	0.790427	Pareto-optimal	0.716667	0.791139	Pareto-optimal	0.492063	0.934591	Pareto-optimal	0.532062	0.839759	Pareto-optimal	0.568072	0.857929	Pareto-optimal	0.628049	0.750714	Pareto-optimal
(CCR7_negation & GYPC_negation) & LTB_negation	0.421053	0.889392	Pareto-optimal	0.383333	0.955696	Pareto-optimal	0.248677	0.966928	Pareto-optimal	0.159445	0.956627	Pareto-optimal	0.278725	0.936219	Pareto-optimal	0.280488	0.879163	Pareto-optimal
(CCR7_negation & LTB_negation) & GYPC_negation	0.421053	0.889392	Pareto-optimal	0.383333	0.955696	Pareto-optimal	0.248677	0.966928	Pareto-optimal	0.159445	0.956627	Pareto-optimal	0.278725	0.936219	Pareto-optimal	0.280488	0.879163	Pareto-optimal
(FLT3LG_negation & GYPC_negation) & LTB_negation	0.368421	0.923674	Pareto-optimal	0.333333	0.962025	Pareto-optimal	0.206349	0.966928	Pareto-optimal	0.136915	0.960241	Pareto-optimal	0.249759	0.938611	Pareto-optimal	0.234756	0.905804	Pareto-optimal
(FLT3LG_negation & LTB_negation) & CCR7_negation	0.842105	0.790427	Pareto-optimal	0.716667	0.791139	Pareto-optimal	0.492063	0.934591	Pareto-optimal	0.532062	0.839759	Pareto-optimal	0.568072	0.857929	Pareto-optimal	0.628049	0.750714	Pareto-optimal
(GYPC_negation & LTB_negation) & CCR7_negation	0.421053	0.889392	Pareto-optimal	0.383333	0.955696	Pareto-optimal	0.248677	0.966928	Pareto-optimal	0.159445	0.956627	Pareto-optimal	0.278725	0.936219	Pareto-optimal	0.280488	0.879163	Pareto-optimal
(CCR7_negation & FLT3LG_negation) & GYPC_negation	0.421053	0.880336	Pareto-optimal	0.316667	0.936709	not Pareto-optimal	0.26455	0.929936	not Pareto-optimal	0.154246	0.956024	not Pareto-optimal	0.267782	0.932153	not Pareto-optimal	0.253049	0.894386	Pareto-optimal
(CCR7_negation & GYPC_negation) & FLT3LG_negation	0.421053	0.880336	Pareto-optimal	0.316667	0.936709	not Pareto-optimal	0.26455	0.929936	not Pareto-optimal	0.154246	0.956024	not Pareto-optimal	0.267782	0.932153	not Pareto-optimal	0.253049	0.894386	Pareto-optimal
(CCR7_negation & LTB_negation) & FLT3LG_negation	0.842105	0.790427	Pareto-optimal	0.716667	0.791139	Pareto-optimal	0.492063	0.934591	Pareto-optimal	0.532062	0.839759	Pareto-optimal	0.568072	0.857929	Pareto-optimal	0.628049	0.750714	Pareto-optimal
(FLT3LG_negation & GYPC_negation) & CCR7_negation	0.421053	0.880336	Pareto-optimal	0.316667	0.936709	not Pareto-optimal	0.26455	0.929936	not Pareto-optimal	0.154246	0.956024	not Pareto-optimal	0.267782	0.932153	not Pareto-optimal	0.253049	0.894386	Pareto-optimal
(FLT3LG_negation & LTB_negation) & GYPC_negation	0.368421	0.923674	Pareto-optimal	0.333333	0.962025	Pareto-optimal	0.206349	0.966928	Pareto-optimal	0.136915	0.960241	Pareto-optimal	0.249759	0.938611	Pareto-optimal	0.234756	0.905804	Pareto-optimal
(GYPC_negation & LTB_negation) & FLT3LG_negation	0.368421	0.923674	Pareto-optimal	0.333333	0.962025	Pareto-optimal	0.206349	0.966928	Pareto-optimal	0.136915	0.960241	Pareto-optimal	0.249759	0.938611	Pareto-optimal	0.234756	0.905804	Pareto-optimal
(CCR7_negation | FLT3LG_negation) & LTB_negation	0.894737	0.677878	Pareto-optimal	0.916667	0.64557	Pareto-optimal	0.608466	0.882411	Pareto-optimal	0.655113	0.777108	not Pareto-optimal	0.712584	0.785378	Pareto-optimal	0.807927	0.548049	Pareto-optimal
(CCR7_negation | GYPC_negation) & LTB_negation	0.894737	0.688875	Pareto-optimal	0.883333	0.696203	Pareto-optimal	0.571429	0.895394	not Pareto-optimal	0.64818	0.795783	Pareto-optimal	0.686836	0.812804	Pareto-optimal	0.795732	0.571836	Pareto-optimal
(CCR7_negation | LTB_negation) & GYPC_negation	0.473684	0.804657	Pareto-optimal	0.4	0.892405	Pareto-optimal	0.333333	0.877266	not Pareto-optimal	0.183709	0.938554	not Pareto-optimal	0.339878	0.902097	Pareto-optimal	0.347561	0.823977	Pareto-optimal
(FLT3LG_negation | GYPC_negation) & LTB_negation	0.894737	0.734799	Pareto-optimal	0.833333	0.696203	not Pareto-optimal	0.582011	0.899559	Pareto-optimal	0.568458	0.809036	Pareto-optimal	0.660766	0.802121	not Pareto-optimal	0.722561	0.673644	Pareto-optimal
(FLT3LG_negation | LTB_negation) & CCR7_negation	1	0.546572	Pareto-optimal	0.916667	0.556962	Pareto-optimal	0.777778	0.72489	Pareto-optimal	0.769497	0.706024	Pareto-optimal	0.769231	0.757953	Pareto-optimal	0.862805	0.473834	Pareto-optimal
(GYPC_negation | LTB_negation) & CCR7_negation	0.947368	0.614489	Pareto-optimal	0.866667	0.670886	not Pareto-optimal	0.645503	0.82778	Pareto-optimal	0.665511	0.786145	not Pareto-optimal	0.71001	0.804672	Pareto-optimal	0.82622	0.543292	not Pareto-optimal
(CCR7_negation | FLT3LG_negation) & GYPC_negation	0.473684	0.790427	Pareto-optimal	0.4	0.873418	Pareto-optimal	0.354497	0.845174	not Pareto-optimal	0.190641	0.937952	Pareto-optimal	0.351143	0.85745	not Pareto-optimal	0.347561	0.817317	Pareto-optimal
(CCR7_negation | GYPC_negation) & FLT3LG_negation	0.947368	0.623545	Pareto-optimal	0.783333	0.594937	not Pareto-optimal	0.730159	0.709946	not Pareto-optimal	0.667244	0.740964	not Pareto-optimal	0.69971	0.73244	not Pareto-optimal	0.731707	0.61941	not Pareto-optimal
(CCR7_negation | LTB_negation) & FLT3LG_negation	0.947368	0.626779	Pareto-optimal	0.816667	0.563291	not Pareto-optimal	0.746032	0.729054	not Pareto-optimal	0.667244	0.722892	not Pareto-optimal	0.714194	0.749661	not Pareto-optimal	0.743902	0.602284	not Pareto-optimal
(FLT3LG_negation | GYPC_negation) & CCR7_negation	1	0.572445	Pareto-optimal	0.833333	0.607595	not Pareto-optimal	0.767196	0.711416	not Pareto-optimal	0.682842	0.73253	not Pareto-optimal	0.722562	0.773021	Pareto-optimal	0.789634	0.582303	not Pareto-optimal
(FLT3LG_negation | LTB_negation) & GYPC_negation	0.473684	0.821475	Pareto-optimal	0.4	0.873418	Pareto-optimal	0.338624	0.875796	not Pareto-optimal	0.190641	0.943373	Pareto-optimal	0.345993	0.859125	Pareto-optimal	0.335366	0.834443	Pareto-optimal
(GYPC_negation | LTB_negation) & FLT3LG_negation	0.894737	0.711514	Pareto-optimal	0.766667	0.658228	not Pareto-optimal	0.619048	0.830475	Pareto-optimal	0.570191	0.807831	Pareto-optimal	0.661088	0.753408	not Pareto-optimal	0.695122	0.682207	Pareto-optimal
(CCR7_negation & FLT3LG_negation) | LTB_negation	1	0.510996	Pareto-optimal	0.966667	0.405063	Pareto-optimal	0.825397	0.678834	Pareto-optimal	0.790295	0.660843	Pareto-optimal	0.828452	0.697361	Pareto-optimal	0.911585	0.390105	Pareto-optimal
(CCR7_negation & GYPC_negation) | LTB_negation	0.947368	0.578913	not Pareto-optimal	0.916667	0.518987	Pareto-optimal	0.693122	0.781725	Pareto-optimal	0.686308	0.740964	not Pareto-optimal	0.769231	0.74408	Pareto-optimal	0.875	0.459562	Pareto-optimal
(CCR7_negation & LTB_negation) | GYPC_negation	0.947368	0.555627	not Pareto-optimal	0.883333	0.588608	not Pareto-optimal	0.671958	0.743263	not Pareto-optimal	0.681109	0.769277	Pareto-optimal	0.750241	0.710117	not Pareto-optimal	0.85061	0.498573	Pareto-optimal
(FLT3LG_negation & GYPC_negation) | LTB_negation	0.947368	0.595731	not Pareto-optimal	0.916667	0.5	not Pareto-optimal	0.698413	0.780255	Pareto-optimal	0.693241	0.745783	Pareto-optimal	0.775346	0.701108	not Pareto-optimal	0.862805	0.470029	Pareto-optimal
(FLT3LG_negation & LTB_negation) | CCR7_negation	1	0.320828	Pareto-optimal	0.983333	0.405063	Pareto-optimal	0.883598	0.512249	Pareto-optimal	0.883882	0.510241	not Pareto-optimal	0.848729	0.683728	Pareto-optimal	0.95122	0.228354	Pareto-optimal
(GYPC_negation & LTB_negation) | CCR7_negation	1	0.331824	Pareto-optimal	0.95	0.455696	Pareto-optimal	0.846561	0.525233	not Pareto-optimal	0.87695	0.528916	Pareto-optimal	0.82298	0.711154	Pareto-optimal	0.939024	0.252141	Pareto-optimal
(CCR7_negation & FLT3LG_negation) | GYPC_negation	1	0.513583	Pareto-optimal	0.85	0.525316	not Pareto-optimal	0.793651	0.626899	not Pareto-optimal	0.69844	0.715663	Pareto-optimal	0.762794	0.678466	not Pareto-optimal	0.814024	0.537583	not Pareto-optimal
(CCR7_negation & GYPC_negation) | FLT3LG_negation	1	0.461837	Pareto-optimal	0.883333	0.398734	not Pareto-optimal	0.862434	0.483341	not Pareto-optimal	0.731369	0.559036	not Pareto-optimal	0.846476	0.36929	not Pareto-optimal	0.829268	0.488107	not Pareto-optimal
(CCR7_negation & LTB_negation) | FLT3LG_negation	1	0.435964	Pareto-optimal	0.966667	0.348101	not Pareto-optimal	0.873016	0.496815	not Pareto-optimal	0.818024	0.53253	not Pareto-optimal	0.893145	0.354221	Pareto-optimal	0.902439	0.379638	not Pareto-optimal
(FLT3LG_negation & GYPC_negation) | CCR7_negation	1	0.317594	Pareto-optimal	0.95	0.436709	Pareto-optimal	0.867725	0.493141	not Pareto-optimal	0.883882	0.528313	Pareto-optimal	0.834245	0.666507	not Pareto-optimal	0.939024	0.24548	Pareto-optimal
(FLT3LG_negation & LTB_negation) | GYPC_negation	0.947368	0.601552	not Pareto-optimal	0.833333	0.588608	not Pareto-optimal	0.68254	0.747428	not Pareto-optimal	0.601386	0.78253	not Pareto-optimal	0.724171	0.699434	not Pareto-optimal	0.777439	0.600381	Pareto-optimal
(GYPC_negation & LTB_negation) | FLT3LG_negation	1	0.492885	Pareto-optimal	0.883333	0.398734	not Pareto-optimal	0.846561	0.513964	not Pareto-optimal	0.731369	0.564458	not Pareto-optimal	0.841326	0.370964	not Pareto-optimal	0.817073	0.505233	not Pareto-optimal
(CCR7_negation | FLT3LG_negation) | LTB_negation	1	0.206986	Pareto-optimal	0.983333	0.183544	Pareto-optimal	0.941799	0.286134	Pareto-optimal	0.932409	0.337349	Pareto-optimal	0.942388	0.300247	Pareto-optimal	0.978659	0.124643	Pareto-optimal
(CCR7_negation | GYPC_negation) | LTB_negation	1	0.247736	Pareto-optimal	0.983333	0.259494	Pareto-optimal	0.910053	0.416707	Pareto-optimal	0.906412	0.475301	Pareto-optimal	0.884454	0.581998	Pareto-optimal	0.97561	0.150333	Pareto-optimal
(CCR7_negation | LTB_negation) | GYPC_negation	1	0.247736	Pareto-optimal	0.983333	0.259494	Pareto-optimal	0.910053	0.416707	Pareto-optimal	0.906412	0.475301	Pareto-optimal	0.884454	0.581998	Pareto-optimal	0.97561	0.150333	Pareto-optimal
(FLT3LG_negation | GYPC_negation) | LTB_negation	1	0.346054	Pareto-optimal	0.966667	0.221519	not Pareto-optimal	0.89418	0.402744	not Pareto-optimal	0.833622	0.492771	not Pareto-optimal	0.922755	0.295464	not Pareto-optimal	0.939024	0.291151	Pareto-optimal
(FLT3LG_negation | LTB_negation) | CCR7_negation	1	0.206986	Pareto-optimal	0.983333	0.183544	Pareto-optimal	0.941799	0.286134	Pareto-optimal	0.932409	0.337349	Pareto-optimal	0.942388	0.300247	Pareto-optimal	0.978659	0.124643	Pareto-optimal
(GYPC_negation | LTB_negation) | CCR7_negation	1	0.247736	Pareto-optimal	0.983333	0.259494	Pareto-optimal	0.910053	0.416707	Pareto-optimal	0.906412	0.475301	Pareto-optimal	0.884454	0.581998	Pareto-optimal	0.97561	0.150333	Pareto-optimal
(CCR7_negation | FLT3LG_negation) | GYPC_negation	1	0.186934	Pareto-optimal	0.983333	0.221519	Pareto-optimal	0.936508	0.266781	not Pareto-optimal	0.92721	0.34759	Pareto-optimal	0.937882	0.283505	not Pareto-optimal	0.966463	0.146527	not Pareto-optimal
(CCR7_negation | GYPC_negation) | FLT3LG_negation	1	0.186934	Pareto-optimal	0.983333	0.221519	Pareto-optimal	0.936508	0.266781	not Pareto-optimal	0.92721	0.34759	Pareto-optimal	0.937882	0.283505	not Pareto-optimal	0.966463	0.146527	not Pareto-optimal
(CCR7_negation | LTB_negation) | FLT3LG_negation	1	0.206986	Pareto-optimal	0.983333	0.183544	Pareto-optimal	0.941799	0.286134	Pareto-optimal	0.932409	0.337349	Pareto-optimal	0.942388	0.300247	Pareto-optimal	0.978659	0.124643	Pareto-optimal
(FLT3LG_negation | GYPC_negation) | CCR7_negation	1	0.186934	Pareto-optimal	0.983333	0.221519	Pareto-optimal	0.936508	0.266781	not Pareto-optimal	0.92721	0.34759	Pareto-optimal	0.937882	0.283505	not Pareto-optimal	0.966463	0.146527	not Pareto-optimal
(FLT3LG_negation | LTB_negation) | GYPC_negation	1	0.346054	Pareto-optimal	0.966667	0.221519	not Pareto-optimal	0.89418	0.402744	not Pareto-optimal	0.833622	0.492771	not Pareto-optimal	0.922755	0.295464	not Pareto-optimal	0.939024	0.291151	Pareto-optimal
(GYPC_negation | LTB_negation) | FLT3LG_negation	1	0.346054	Pareto-optimal	0.966667	0.221519	not Pareto-optimal	0.89418	0.402744	not Pareto-optimal	0.833622	0.492771	not Pareto-optimal	0.922755	0.295464	not Pareto-optimal	0.939024	0.291151	Pareto-optimal
(CCR7_negation & FLT3LG_negation) & (LTB_negation & GYPC_negation)	0.368421	0.924968	Pareto-optimal	0.316667	0.968354	Pareto-optimal	0.201058	0.974032	Pareto-optimal	0.135182	0.962048	Pareto-optimal	0.233988	0.94754	Pareto-optimal	0.219512	0.913416	Pareto-optimal
(CCR7_negation & GYPC_negation) & (LTB_negation & FLT3LG_negation)	0.368421	0.924968	Pareto-optimal	0.316667	0.968354	Pareto-optimal	0.201058	0.974032	Pareto-optimal	0.135182	0.962048	Pareto-optimal	0.233988	0.94754	Pareto-optimal	0.219512	0.913416	Pareto-optimal
(CCR7_negation & LTB_negation) & (GYPC_negation & FLT3LG_negation)	0.368421	0.924968	Pareto-optimal	0.316667	0.968354	Pareto-optimal	0.201058	0.974032	Pareto-optimal	0.135182	0.962048	Pareto-optimal	0.233988	0.94754	Pareto-optimal	0.219512	0.913416	spec
(FLT3LG_negation & GYPC_negation) & (LTB_negation & CCR7_negation)	0.368421	0.924968	Pareto-optimal	0.316667	0.968354	Pareto-optimal	0.201058	0.974032	Pareto-optimal	0.135182	0.962048	Pareto-optimal	0.233988	0.94754	Pareto-optimal	0.219512	0.913416	Pareto-optimal
(FLT3LG_negation & LTB_negation) & (CCR7_negation & GYPC_negation)	0.368421	0.924968	Pareto-optimal	0.316667	0.968354	Pareto-optimal	0.201058	0.974032	Pareto-optimal	0.135182	0.962048	Pareto-optimal	0.233988	0.94754	Pareto-optimal	0.219512	0.913416	Pareto-optimal
(GYPC_negation & LTB_negation) & (CCR7_negation & FLT3LG_negation)	0.368421	0.924968	Pareto-optimal	0.316667	0.968354	Pareto-optimal	0.201058	0.974032	Pareto-optimal	0.135182	0.962048	Pareto-optimal	0.233988	0.94754	Pareto-optimal	0.219512	0.913416	Pareto-optimal
(CCR7_negation & FLT3LG_negation) & (LTB_negation & GYPC_negation)	0.368421	0.924968	Pareto-optimal	0.316667	0.968354	Pareto-optimal	0.201058	0.974032	Pareto-optimal	0.135182	0.962048	Pareto-optimal	0.233988	0.94754	Pareto-optimal	0.219512	0.913416	Pareto-optimal
(CCR7_negation & GYPC_negation) & (LTB_negation & FLT3LG_negation)	0.368421	0.924968	Pareto-optimal	0.316667	0.968354	Pareto-optimal	0.201058	0.974032	Pareto-optimal	0.135182	0.962048	Pareto-optimal	0.233988	0.94754	Pareto-optimal	0.219512	0.913416	Pareto-optimal
(CCR7_negation & LTB_negation) & (GYPC_negation & FLT3LG_negation)	0.368421	0.924968	Pareto-optimal	0.316667	0.968354	Pareto-optimal	0.201058	0.974032	Pareto-optimal	0.135182	0.962048	Pareto-optimal	0.233988	0.94754	Pareto-optimal	0.219512	0.913416	spec
(FLT3LG_negation & GYPC_negation) & (LTB_negation & CCR7_negation)	0.368421	0.924968	Pareto-optimal	0.316667	0.968354	Pareto-optimal	0.201058	0.974032	Pareto-optimal	0.135182	0.962048	Pareto-optimal	0.233988	0.94754	Pareto-optimal	0.219512	0.913416	Pareto-optimal
(FLT3LG_negation & LTB_negation) & (CCR7_negation & GYPC_negation)	0.368421	0.924968	Pareto-optimal	0.316667	0.968354	Pareto-optimal	0.201058	0.974032	Pareto-optimal	0.135182	0.962048	Pareto-optimal	0.233988	0.94754	Pareto-optimal	0.219512	0.913416	Pareto-optimal
(GYPC_negation & LTB_negation) & (CCR7_negation & FLT3LG_negation)	0.368421	0.924968	Pareto-optimal	0.316667	0.968354	Pareto-optimal	0.201058	0.974032	Pareto-optimal	0.135182	0.962048	Pareto-optimal	0.233988	0.94754	Pareto-optimal	0.219512	0.913416	Pareto-optimal
(CCR7_negation & FLT3LG_negation) & (GYPC_negation & LTB_negation)	0.368421	0.924968	Pareto-optimal	0.316667	0.968354	Pareto-optimal	0.201058	0.974032	Pareto-optimal	0.135182	0.962048	Pareto-optimal	0.233988	0.94754	Pareto-optimal	0.219512	0.913416	Pareto-optimal
(CCR7_negation & GYPC_negation) & (FLT3LG_negation & LTB_negation)	0.368421	0.924968	Pareto-optimal	0.316667	0.968354	Pareto-optimal	0.201058	0.974032	Pareto-optimal	0.135182	0.962048	Pareto-optimal	0.233988	0.94754	Pareto-optimal	0.219512	0.913416	Pareto-optimal
(CCR7_negation & LTB_negation) & (FLT3LG_negation & GYPC_negation)	0.368421	0.924968	Pareto-optimal	0.316667	0.968354	Pareto-optimal	0.201058	0.974032	Pareto-optimal	0.135182	0.962048	Pareto-optimal	0.233988	0.94754	Pareto-optimal	0.219512	0.913416	Pareto-optimal
(FLT3LG_negation & GYPC_negation) & (CCR7_negation & LTB_negation)	0.368421	0.924968	Pareto-optimal	0.316667	0.968354	Pareto-optimal	0.201058	0.974032	Pareto-optimal	0.135182	0.962048	Pareto-optimal	0.233988	0.94754	Pareto-optimal	0.219512	0.913416	Pareto-optimal
(FLT3LG_negation & LTB_negation) & (GYPC_negation & CCR7_negation)	0.368421	0.924968	Pareto-optimal	0.316667	0.968354	Pareto-optimal	0.201058	0.974032	Pareto-optimal	0.135182	0.962048	Pareto-optimal	0.233988	0.94754	Pareto-optimal	0.219512	0.913416	Pareto-optimal
(GYPC_negation & LTB_negation) & (FLT3LG_negation & CCR7_negation)	0.368421	0.924968	Pareto-optimal	0.316667	0.968354	Pareto-optimal	0.201058	0.974032	Pareto-optimal	0.135182	0.962048	Pareto-optimal	0.233988	0.94754	Pareto-optimal	0.219512	0.913416	Pareto-optimal
(CCR7_negation | FLT3LG_negation) & (LTB_negation | GYPC_negation)	0.947368	0.580207	not Pareto-optimal	0.916667	0.56962	Pareto-optimal	0.708995	0.767761	Pareto-optimal	0.684575	0.760241	Pareto-optimal	0.769231	0.715539	not Pareto-optimal	0.859756	0.493815	Pareto-optimal
(CCR7_negation | GYPC_negation) & (LTB_negation | FLT3LG_negation)	1	0.523286	Pareto-optimal	0.933333	0.506329	Pareto-optimal	0.804233	0.677854	not Pareto-optimal	0.781629	0.698795	Pareto-optimal	0.802704	0.696245	not Pareto-optimal	0.884146	0.448145	Pareto-optimal
(CCR7_negation | LTB_negation) & (GYPC_negation | FLT3LG_negation)	1	0.552393	Pareto-optimal	0.883333	0.525316	not Pareto-optimal	0.809524	0.683488	Pareto-optimal	0.694974	0.707229	not Pareto-optimal	0.770518	0.728534	Pareto-optimal	0.823171	0.539486	not Pareto-optimal
(FLT3LG_negation | GYPC_negation) & (LTB_negation | CCR7_negation)	1	0.552393	Pareto-optimal	0.883333	0.525316	not Pareto-optimal	0.809524	0.683488	Pareto-optimal	0.694974	0.707229	not Pareto-optimal	0.770518	0.728534	Pareto-optimal	0.823171	0.539486	not Pareto-optimal
(FLT3LG_negation | LTB_negation) & (CCR7_negation | GYPC_negation)	1	0.523286	Pareto-optimal	0.933333	0.506329	Pareto-optimal	0.804233	0.677854	not Pareto-optimal	0.781629	0.698795	Pareto-optimal	0.802704	0.696245	not Pareto-optimal	0.884146	0.448145	Pareto-optimal
(GYPC_negation | LTB_negation) & (CCR7_negation | FLT3LG_negation)	0.947368	0.580207	not Pareto-optimal	0.916667	0.56962	Pareto-optimal	0.708995	0.767761	Pareto-optimal	0.684575	0.760241	Pareto-optimal	0.769231	0.715539	not Pareto-optimal	0.859756	0.493815	Pareto-optimal
(CCR7_negation | FLT3LG_negation) & (LTB_negation | GYPC_negation)	0.947368	0.580207	not Pareto-optimal	0.916667	0.56962	Pareto-optimal	0.708995	0.767761	Pareto-optimal	0.684575	0.760241	Pareto-optimal	0.769231	0.715539	not Pareto-optimal	0.859756	0.493815	Pareto-optimal
(CCR7_negation | GYPC_negation) & (LTB_negation | FLT3LG_negation)	1	0.523286	Pareto-optimal	0.933333	0.506329	Pareto-optimal	0.804233	0.677854	not Pareto-optimal	0.781629	0.698795	Pareto-optimal	0.802704	0.696245	not Pareto-optimal	0.884146	0.448145	Pareto-optimal
(CCR7_negation | LTB_negation) & (GYPC_negation | FLT3LG_negation)	1	0.552393	Pareto-optimal	0.883333	0.525316	not Pareto-optimal	0.809524	0.683488	Pareto-optimal	0.694974	0.707229	not Pareto-optimal	0.770518	0.728534	Pareto-optimal	0.823171	0.539486	not Pareto-optimal
(FLT3LG_negation | GYPC_negation) & (LTB_negation | CCR7_negation)	1	0.552393	Pareto-optimal	0.883333	0.525316	not Pareto-optimal	0.809524	0.683488	Pareto-optimal	0.694974	0.707229	not Pareto-optimal	0.770518	0.728534	Pareto-optimal	0.823171	0.539486	not Pareto-optimal
(FLT3LG_negation | LTB_negation) & (CCR7_negation | GYPC_negation)	1	0.523286	Pareto-optimal	0.933333	0.506329	Pareto-optimal	0.804233	0.677854	not Pareto-optimal	0.781629	0.698795	Pareto-optimal	0.802704	0.696245	not Pareto-optimal	0.884146	0.448145	Pareto-optimal
(GYPC_negation | LTB_negation) & (CCR7_negation | FLT3LG_negation)	0.947368	0.580207	not Pareto-optimal	0.916667	0.56962	Pareto-optimal	0.708995	0.767761	Pareto-optimal	0.684575	0.760241	Pareto-optimal	0.769231	0.715539	not Pareto-optimal	0.859756	0.493815	Pareto-optimal
(CCR7_negation | FLT3LG_negation) & (GYPC_negation | LTB_negation)	0.947368	0.580207	not Pareto-optimal	0.916667	0.56962	Pareto-optimal	0.708995	0.767761	Pareto-optimal	0.684575	0.760241	Pareto-optimal	0.769231	0.715539	not Pareto-optimal	0.859756	0.493815	Pareto-optimal
(CCR7_negation | GYPC_negation) & (FLT3LG_negation | LTB_negation)	1	0.523286	Pareto-optimal	0.933333	0.506329	Pareto-optimal	0.804233	0.677854	not Pareto-optimal	0.781629	0.698795	Pareto-optimal	0.802704	0.696245	not Pareto-optimal	0.884146	0.448145	Pareto-optimal
(CCR7_negation | LTB_negation) & (FLT3LG_negation | GYPC_negation)	1	0.552393	Pareto-optimal	0.883333	0.525316	not Pareto-optimal	0.809524	0.683488	Pareto-optimal	0.694974	0.707229	not Pareto-optimal	0.770518	0.728534	Pareto-optimal	0.823171	0.539486	not Pareto-optimal
(FLT3LG_negation | GYPC_negation) & (CCR7_negation | LTB_negation)	1	0.552393	Pareto-optimal	0.883333	0.525316	not Pareto-optimal	0.809524	0.683488	Pareto-optimal	0.694974	0.707229	not Pareto-optimal	0.770518	0.728534	Pareto-optimal	0.823171	0.539486	not Pareto-optimal
(FLT3LG_negation | LTB_negation) & (GYPC_negation | CCR7_negation)	1	0.523286	Pareto-optimal	0.933333	0.506329	Pareto-optimal	0.804233	0.677854	not Pareto-optimal	0.781629	0.698795	Pareto-optimal	0.802704	0.696245	not Pareto-optimal	0.884146	0.448145	Pareto-optimal
(GYPC_negation | LTB_negation) & (FLT3LG_negation | CCR7_negation)	0.947368	0.580207	not Pareto-optimal	0.916667	0.56962	Pareto-optimal	0.708995	0.767761	Pareto-optimal	0.684575	0.760241	Pareto-optimal	0.769231	0.715539	not Pareto-optimal	0.859756	0.493815	Pareto-optimal
(CCR7_negation & FLT3LG_negation) & (LTB_negation | GYPC_negation)	0.894737	0.745796	Pareto-optimal	0.716667	0.759494	not Pareto-optimal	0.555556	0.890495	not Pareto-optimal	0.551127	0.833735	not Pareto-optimal	0.601867	0.842542	not Pareto-optimal	0.661585	0.731684	Pareto-optimal
(CCR7_negation & GYPC_negation) & (LTB_negation | FLT3LG_negation)	0.473684	0.844761	Pareto-optimal	0.383333	0.924051	not Pareto-optimal	0.312169	0.922832	not Pareto-optimal	0.17851	0.950602	Pareto-optimal	0.31252	0.920832	Pareto-optimal	0.314024	0.860133	Pareto-optimal
(CCR7_negation & LTB_negation) & (GYPC_negation | FLT3LG_negation)	0.894737	0.754851	Pareto-optimal	0.783333	0.778481	Pareto-optimal	0.539683	0.927487	Pareto-optimal	0.556326	0.834337	Pareto-optimal	0.61281	0.846608	Pareto-optimal	0.689024	0.716461	Pareto-optimal
(FLT3LG_negation & GYPC_negation) & (LTB_negation | CCR7_negation)	0.421053	0.879043	Pareto-optimal	0.333333	0.93038	not Pareto-optimal	0.269841	0.922832	not Pareto-optimal	0.155979	0.954217	not Pareto-optimal	0.283553	0.923224	not Pareto-optimal	0.268293	0.886775	Pareto-optimal
(FLT3LG_negation & LTB_negation) & (CCR7_negation | GYPC_negation)	0.842105	0.789133	Pareto-optimal	0.733333	0.78481	Pareto-optimal	0.497354	0.927487	Pareto-optimal	0.533795	0.837952	Pareto-optimal	0.583843	0.848999	Pareto-optimal	0.643293	0.743102	Pareto-optimal
(GYPC_negation & LTB_negation) & (CCR7_negation | FLT3LG_negation)	0.421053	0.888098	Pareto-optimal	0.4	0.949367	Pareto-optimal	0.253968	0.959824	Pareto-optimal	0.161179	0.954819	Pareto-optimal	0.294496	0.92729	Pareto-optimal	0.295732	0.871551	Pareto-optimal
(CCR7_negation & FLT3LG_negation) & (LTB_negation | GYPC_negation)	0.894737	0.745796	Pareto-optimal	0.716667	0.759494	not Pareto-optimal	0.555556	0.890495	not Pareto-optimal	0.551127	0.833735	not Pareto-optimal	0.601867	0.842542	not Pareto-optimal	0.661585	0.731684	Pareto-optimal
(CCR7_negation & GYPC_negation) & (LTB_negation | FLT3LG_negation)	0.473684	0.844761	Pareto-optimal	0.383333	0.924051	not Pareto-optimal	0.312169	0.922832	not Pareto-optimal	0.17851	0.950602	Pareto-optimal	0.31252	0.920832	Pareto-optimal	0.314024	0.860133	Pareto-optimal
(CCR7_negation & LTB_negation) & (GYPC_negation | FLT3LG_negation)	0.894737	0.754851	Pareto-optimal	0.783333	0.778481	Pareto-optimal	0.539683	0.927487	Pareto-optimal	0.556326	0.834337	Pareto-optimal	0.61281	0.846608	Pareto-optimal	0.689024	0.716461	Pareto-optimal
(FLT3LG_negation & GYPC_negation) & (LTB_negation | CCR7_negation)	0.421053	0.879043	Pareto-optimal	0.333333	0.93038	not Pareto-optimal	0.269841	0.922832	not Pareto-optimal	0.155979	0.954217	not Pareto-optimal	0.283553	0.923224	not Pareto-optimal	0.268293	0.886775	Pareto-optimal
(FLT3LG_negation & LTB_negation) & (CCR7_negation | GYPC_negation)	0.842105	0.789133	Pareto-optimal	0.733333	0.78481	Pareto-optimal	0.497354	0.927487	Pareto-optimal	0.533795	0.837952	Pareto-optimal	0.583843	0.848999	Pareto-optimal	0.643293	0.743102	Pareto-optimal
(GYPC_negation & LTB_negation) & (CCR7_negation | FLT3LG_negation)	0.421053	0.888098	Pareto-optimal	0.4	0.949367	Pareto-optimal	0.253968	0.959824	Pareto-optimal	0.161179	0.954819	Pareto-optimal	0.294496	0.92729	Pareto-optimal	0.295732	0.871551	Pareto-optimal
(CCR7_negation & FLT3LG_negation) & (GYPC_negation | LTB_negation)	0.894737	0.745796	Pareto-optimal	0.716667	0.759494	not Pareto-optimal	0.555556	0.890495	not Pareto-optimal	0.551127	0.833735	not Pareto-optimal	0.601867	0.842542	not Pareto-optimal	0.661585	0.731684	Pareto-optimal
(CCR7_negation & GYPC_negation) & (FLT3LG_negation | LTB_negation)	0.473684	0.844761	Pareto-optimal	0.383333	0.924051	not Pareto-optimal	0.312169	0.922832	not Pareto-optimal	0.17851	0.950602	Pareto-optimal	0.31252	0.920832	Pareto-optimal	0.314024	0.860133	Pareto-optimal
(CCR7_negation & LTB_negation) & (FLT3LG_negation | GYPC_negation)	0.894737	0.754851	Pareto-optimal	0.783333	0.778481	Pareto-optimal	0.539683	0.927487	Pareto-optimal	0.556326	0.834337	Pareto-optimal	0.61281	0.846608	Pareto-optimal	0.689024	0.716461	Pareto-optimal
(FLT3LG_negation & GYPC_negation) & (CCR7_negation | LTB_negation)	0.421053	0.879043	Pareto-optimal	0.333333	0.93038	not Pareto-optimal	0.269841	0.922832	not Pareto-optimal	0.155979	0.954217	not Pareto-optimal	0.283553	0.923224	not Pareto-optimal	0.268293	0.886775	Pareto-optimal
(FLT3LG_negation & LTB_negation) & (GYPC_negation | CCR7_negation)	0.842105	0.789133	Pareto-optimal	0.733333	0.78481	Pareto-optimal	0.497354	0.927487	Pareto-optimal	0.533795	0.837952	Pareto-optimal	0.583843	0.848999	Pareto-optimal	0.643293	0.743102	Pareto-optimal
(GYPC_negation & LTB_negation) & (FLT3LG_negation | CCR7_negation)	0.421053	0.888098	Pareto-optimal	0.4	0.949367	Pareto-optimal	0.253968	0.959824	Pareto-optimal	0.161179	0.954819	Pareto-optimal	0.294496	0.92729	Pareto-optimal	0.295732	0.871551	Pareto-optimal
(CCR7_negation | FLT3LG_negation) & (LTB_negation & GYPC_negation)	0.421053	0.888098	Pareto-optimal	0.4	0.949367	Pareto-optimal	0.253968	0.959824	Pareto-optimal	0.161179	0.954819	Pareto-optimal	0.294496	0.92729	Pareto-optimal	0.295732	0.871551	Pareto-optimal
(CCR7_negation | GYPC_negation) & (LTB_negation & FLT3LG_negation)	0.842105	0.789133	Pareto-optimal	0.733333	0.78481	Pareto-optimal	0.497354	0.927487	Pareto-optimal	0.533795	0.837952	Pareto-optimal	0.583843	0.848999	Pareto-optimal	0.643293	0.743102	Pareto-optimal
(CCR7_negation | LTB_negation) & (GYPC_negation & FLT3LG_negation)	0.421053	0.879043	Pareto-optimal	0.333333	0.93038	not Pareto-optimal	0.269841	0.922832	not Pareto-optimal	0.155979	0.954217	not Pareto-optimal	0.283553	0.923224	not Pareto-optimal	0.268293	0.886775	Pareto-optimal
(FLT3LG_negation | GYPC_negation) & (LTB_negation & CCR7_negation)	0.894737	0.754851	Pareto-optimal	0.783333	0.778481	Pareto-optimal	0.539683	0.927487	Pareto-optimal	0.556326	0.834337	Pareto-optimal	0.61281	0.846608	Pareto-optimal	0.689024	0.716461	Pareto-optimal
(FLT3LG_negation | LTB_negation) & (CCR7_negation & GYPC_negation)	0.473684	0.844761	Pareto-optimal	0.383333	0.924051	not Pareto-optimal	0.312169	0.922832	not Pareto-optimal	0.17851	0.950602	Pareto-optimal	0.31252	0.920832	Pareto-optimal	0.314024	0.860133	Pareto-optimal
(GYPC_negation | LTB_negation) & (CCR7_negation & FLT3LG_negation)	0.894737	0.745796	Pareto-optimal	0.716667	0.759494	not Pareto-optimal	0.555556	0.890495	not Pareto-optimal	0.551127	0.833735	not Pareto-optimal	0.601867	0.842542	not Pareto-optimal	0.661585	0.731684	Pareto-optimal
(CCR7_negation | FLT3LG_negation) & (LTB_negation & GYPC_negation)	0.421053	0.888098	Pareto-optimal	0.4	0.949367	Pareto-optimal	0.253968	0.959824	Pareto-optimal	0.161179	0.954819	Pareto-optimal	0.294496	0.92729	Pareto-optimal	0.295732	0.871551	Pareto-optimal
(CCR7_negation | GYPC_negation) & (LTB_negation & FLT3LG_negation)	0.842105	0.789133	Pareto-optimal	0.733333	0.78481	Pareto-optimal	0.497354	0.927487	Pareto-optimal	0.533795	0.837952	Pareto-optimal	0.583843	0.848999	Pareto-optimal	0.643293	0.743102	Pareto-optimal
(CCR7_negation | LTB_negation) & (GYPC_negation & FLT3LG_negation)	0.421053	0.879043	Pareto-optimal	0.333333	0.93038	not Pareto-optimal	0.269841	0.922832	not Pareto-optimal	0.155979	0.954217	not Pareto-optimal	0.283553	0.923224	not Pareto-optimal	0.268293	0.886775	Pareto-optimal
(FLT3LG_negation | GYPC_negation) & (LTB_negation & CCR7_negation)	0.894737	0.754851	Pareto-optimal	0.783333	0.778481	Pareto-optimal	0.539683	0.927487	Pareto-optimal	0.556326	0.834337	Pareto-optimal	0.61281	0.846608	Pareto-optimal	0.689024	0.716461	Pareto-optimal
(FLT3LG_negation | LTB_negation) & (CCR7_negation & GYPC_negation)	0.473684	0.844761	Pareto-optimal	0.383333	0.924051	not Pareto-optimal	0.312169	0.922832	not Pareto-optimal	0.17851	0.950602	Pareto-optimal	0.31252	0.920832	Pareto-optimal	0.314024	0.860133	Pareto-optimal
(GYPC_negation | LTB_negation) & (CCR7_negation & FLT3LG_negation)	0.894737	0.745796	Pareto-optimal	0.716667	0.759494	not Pareto-optimal	0.555556	0.890495	not Pareto-optimal	0.551127	0.833735	not Pareto-optimal	0.601867	0.842542	not Pareto-optimal	0.661585	0.731684	Pareto-optimal
(CCR7_negation | FLT3LG_negation) & (GYPC_negation & LTB_negation)	0.421053	0.888098	Pareto-optimal	0.4	0.949367	Pareto-optimal	0.253968	0.959824	Pareto-optimal	0.161179	0.954819	Pareto-optimal	0.294496	0.92729	Pareto-optimal	0.295732	0.871551	Pareto-optimal
(CCR7_negation | GYPC_negation) & (FLT3LG_negation & LTB_negation)	0.842105	0.789133	Pareto-optimal	0.733333	0.78481	Pareto-optimal	0.497354	0.927487	Pareto-optimal	0.533795	0.837952	Pareto-optimal	0.583843	0.848999	Pareto-optimal	0.643293	0.743102	Pareto-optimal
(CCR7_negation | LTB_negation) & (FLT3LG_negation & GYPC_negation)	0.421053	0.879043	Pareto-optimal	0.333333	0.93038	not Pareto-optimal	0.269841	0.922832	not Pareto-optimal	0.155979	0.954217	not Pareto-optimal	0.283553	0.923224	not Pareto-optimal	0.268293	0.886775	Pareto-optimal
(FLT3LG_negation | GYPC_negation) & (CCR7_negation & LTB_negation)	0.894737	0.754851	Pareto-optimal	0.783333	0.778481	Pareto-optimal	0.539683	0.927487	Pareto-optimal	0.556326	0.834337	Pareto-optimal	0.61281	0.846608	Pareto-optimal	0.689024	0.716461	Pareto-optimal
(FLT3LG_negation | LTB_negation) & (GYPC_negation & CCR7_negation)	0.473684	0.844761	Pareto-optimal	0.383333	0.924051	not Pareto-optimal	0.312169	0.922832	not Pareto-optimal	0.17851	0.950602	Pareto-optimal	0.31252	0.920832	Pareto-optimal	0.314024	0.860133	Pareto-optimal
(GYPC_negation | LTB_negation) & (FLT3LG_negation & CCR7_negation)	0.894737	0.745796	Pareto-optimal	0.716667	0.759494	not Pareto-optimal	0.555556	0.890495	not Pareto-optimal	0.551127	0.833735	not Pareto-optimal	0.601867	0.842542	not Pareto-optimal	0.661585	0.731684	Pareto-optimal
(CCR7_negation & FLT3LG_negation) | (LTB_negation & GYPC_negation)	1	0.602199	Pareto-optimal	0.85	0.601266	not Pareto-optimal	0.756614	0.734934	Pareto-optimal	0.684575	0.736145	not Pareto-optimal	0.733183	0.765766	Pareto-optimal	0.792683	0.591817	Pareto-optimal
(CCR7_negation & GYPC_negation) | (LTB_negation & FLT3LG_negation)	0.947368	0.65912	Pareto-optimal	0.833333	0.664557	not Pareto-optimal	0.661376	0.824841	Pareto-optimal	0.587522	0.79759	not Pareto-optimal	0.69971	0.785059	not Pareto-optimal	0.768293	0.637488	Pareto-optimal
(CCR7_negation & LTB_negation) | (GYPC_negation & FLT3LG_negation)	0.947368	0.630013	Pareto-optimal	0.883333	0.64557	Pareto-optimal	0.656085	0.819206	not Pareto-optimal	0.674177	0.789157	Pareto-optimal	0.731896	0.75277	not Pareto-optimal	0.829268	0.546147	Pareto-optimal
(FLT3LG_negation & GYPC_negation) | (LTB_negation & CCR7_negation)	0.947368	0.630013	Pareto-optimal	0.883333	0.64557	Pareto-optimal	0.656085	0.819206	not Pareto-optimal	0.674177	0.789157	Pareto-optimal	0.731896	0.75277	not Pareto-optimal	0.829268	0.546147	Pareto-optimal
(FLT3LG_negation & LTB_negation) | (CCR7_negation & GYPC_negation)	0.947368	0.65912	Pareto-optimal	0.833333	0.664557	not Pareto-optimal	0.661376	0.824841	Pareto-optimal	0.587522	0.79759	not Pareto-optimal	0.69971	0.785059	not Pareto-optimal	0.768293	0.637488	Pareto-optimal
(GYPC_negation & LTB_negation) | (CCR7_negation & FLT3LG_negation)	1	0.602199	Pareto-optimal	0.85	0.601266	not Pareto-optimal	0.756614	0.734934	Pareto-optimal	0.684575	0.736145	not Pareto-optimal	0.733183	0.765766	Pareto-optimal	0.792683	0.591817	Pareto-optimal
(CCR7_negation & FLT3LG_negation) | (LTB_negation & GYPC_negation)	1	0.602199	Pareto-optimal	0.85	0.601266	not Pareto-optimal	0.756614	0.734934	Pareto-optimal	0.684575	0.736145	not Pareto-optimal	0.733183	0.765766	Pareto-optimal	0.792683	0.591817	Pareto-optimal
(CCR7_negation & GYPC_negation) | (LTB_negation & FLT3LG_negation)	0.947368	0.65912	Pareto-optimal	0.833333	0.664557	not Pareto-optimal	0.661376	0.824841	Pareto-optimal	0.587522	0.79759	not Pareto-optimal	0.69971	0.785059	not Pareto-optimal	0.768293	0.637488	Pareto-optimal
(CCR7_negation & LTB_negation) | (GYPC_negation & FLT3LG_negation)	0.947368	0.630013	Pareto-optimal	0.883333	0.64557	Pareto-optimal	0.656085	0.819206	not Pareto-optimal	0.674177	0.789157	Pareto-optimal	0.731896	0.75277	not Pareto-optimal	0.829268	0.546147	Pareto-optimal
(FLT3LG_negation & GYPC_negation) | (LTB_negation & CCR7_negation)	0.947368	0.630013	Pareto-optimal	0.883333	0.64557	Pareto-optimal	0.656085	0.819206	not Pareto-optimal	0.674177	0.789157	Pareto-optimal	0.731896	0.75277	not Pareto-optimal	0.829268	0.546147	Pareto-optimal
(FLT3LG_negation & LTB_negation) | (CCR7_negation & GYPC_negation)	0.947368	0.65912	Pareto-optimal	0.833333	0.664557	not Pareto-optimal	0.661376	0.824841	Pareto-optimal	0.587522	0.79759	not Pareto-optimal	0.69971	0.785059	not Pareto-optimal	0.768293	0.637488	Pareto-optimal
(GYPC_negation & LTB_negation) | (CCR7_negation & FLT3LG_negation)	1	0.602199	Pareto-optimal	0.85	0.601266	not Pareto-optimal	0.756614	0.734934	Pareto-optimal	0.684575	0.736145	not Pareto-optimal	0.733183	0.765766	Pareto-optimal	0.792683	0.591817	Pareto-optimal
(CCR7_negation & FLT3LG_negation) | (GYPC_negation & LTB_negation)	1	0.602199	Pareto-optimal	0.85	0.601266	not Pareto-optimal	0.756614	0.734934	Pareto-optimal	0.684575	0.736145	not Pareto-optimal	0.733183	0.765766	Pareto-optimal	0.792683	0.591817	Pareto-optimal
(CCR7_negation & GYPC_negation) | (FLT3LG_negation & LTB_negation)	0.947368	0.65912	Pareto-optimal	0.833333	0.664557	not Pareto-optimal	0.661376	0.824841	Pareto-optimal	0.587522	0.79759	not Pareto-optimal	0.69971	0.785059	not Pareto-optimal	0.768293	0.637488	Pareto-optimal
(CCR7_negation & LTB_negation) | (FLT3LG_negation & GYPC_negation)	0.947368	0.630013	Pareto-optimal	0.883333	0.64557	Pareto-optimal	0.656085	0.819206	not Pareto-optimal	0.674177	0.789157	Pareto-optimal	0.731896	0.75277	not Pareto-optimal	0.829268	0.546147	Pareto-optimal
(FLT3LG_negation & GYPC_negation) | (CCR7_negation & LTB_negation)	0.947368	0.630013	Pareto-optimal	0.883333	0.64557	Pareto-optimal	0.656085	0.819206	not Pareto-optimal	0.674177	0.789157	Pareto-optimal	0.731896	0.75277	not Pareto-optimal	0.829268	0.546147	Pareto-optimal
(FLT3LG_negation & LTB_negation) | (GYPC_negation & CCR7_negation)	0.947368	0.65912	Pareto-optimal	0.833333	0.664557	not Pareto-optimal	0.661376	0.824841	Pareto-optimal	0.587522	0.79759	not Pareto-optimal	0.69971	0.785059	not Pareto-optimal	0.768293	0.637488	Pareto-optimal
(GYPC_negation & LTB_negation) | (FLT3LG_negation & CCR7_negation)	1	0.602199	Pareto-optimal	0.85	0.601266	not Pareto-optimal	0.756614	0.734934	Pareto-optimal	0.684575	0.736145	not Pareto-optimal	0.733183	0.765766	Pareto-optimal	0.792683	0.591817	Pareto-optimal
(CCR7_negation | FLT3LG_negation) | (LTB_negation | GYPC_negation)	1	0.17141	Pareto-optimal	0.983333	0.151899	Pareto-optimal	0.941799	0.248653	Pareto-optimal	0.935875	0.327711	Pareto-optimal	0.949147	0.2674	Pareto-optimal	0.981707	0.105614	Pareto-optimal
(CCR7_negation | GYPC_negation) | (LTB_negation | FLT3LG_negation)	1	0.17141	Pareto-optimal	0.983333	0.151899	Pareto-optimal	0.941799	0.248653	Pareto-optimal	0.935875	0.327711	Pareto-optimal	0.949147	0.2674	Pareto-optimal	0.981707	0.105614	sens
(CCR7_negation | LTB_negation) | (GYPC_negation | FLT3LG_negation)	1	0.17141	Pareto-optimal	0.983333	0.151899	Pareto-optimal	0.941799	0.248653	Pareto-optimal	0.935875	0.327711	Pareto-optimal	0.949147	0.2674	Pareto-optimal	0.981707	0.105614	Pareto-optimal
(FLT3LG_negation | GYPC_negation) | (LTB_negation | CCR7_negation)	1	0.17141	Pareto-optimal	0.983333	0.151899	Pareto-optimal	0.941799	0.248653	Pareto-optimal	0.935875	0.327711	Pareto-optimal	0.949147	0.2674	Pareto-optimal	0.981707	0.105614	Pareto-optimal
(FLT3LG_negation | LTB_negation) | (CCR7_negation | GYPC_negation)	1	0.17141	Pareto-optimal	0.983333	0.151899	Pareto-optimal	0.941799	0.248653	Pareto-optimal	0.935875	0.327711	Pareto-optimal	0.949147	0.2674	Pareto-optimal	0.981707	0.105614	Pareto-optimal
(GYPC_negation | LTB_negation) | (CCR7_negation | FLT3LG_negation)	1	0.17141	Pareto-optimal	0.983333	0.151899	Pareto-optimal	0.941799	0.248653	Pareto-optimal	0.935875	0.327711	Pareto-optimal	0.949147	0.2674	Pareto-optimal	0.981707	0.105614	Pareto-optimal
(CCR7_negation | FLT3LG_negation) | (LTB_negation | GYPC_negation)	1	0.17141	Pareto-optimal	0.983333	0.151899	Pareto-optimal	0.941799	0.248653	Pareto-optimal	0.935875	0.327711	Pareto-optimal	0.949147	0.2674	Pareto-optimal	0.981707	0.105614	Pareto-optimal
(CCR7_negation | GYPC_negation) | (LTB_negation | FLT3LG_negation)	1	0.17141	Pareto-optimal	0.983333	0.151899	Pareto-optimal	0.941799	0.248653	Pareto-optimal	0.935875	0.327711	Pareto-optimal	0.949147	0.2674	Pareto-optimal	0.981707	0.105614	sens
(CCR7_negation | LTB_negation) | (GYPC_negation | FLT3LG_negation)	1	0.17141	Pareto-optimal	0.983333	0.151899	Pareto-optimal	0.941799	0.248653	Pareto-optimal	0.935875	0.327711	Pareto-optimal	0.949147	0.2674	Pareto-optimal	0.981707	0.105614	Pareto-optimal
(FLT3LG_negation | GYPC_negation) | (LTB_negation | CCR7_negation)	1	0.17141	Pareto-optimal	0.983333	0.151899	Pareto-optimal	0.941799	0.248653	Pareto-optimal	0.935875	0.327711	Pareto-optimal	0.949147	0.2674	Pareto-optimal	0.981707	0.105614	Pareto-optimal
(FLT3LG_negation | LTB_negation) | (CCR7_negation | GYPC_negation)	1	0.17141	Pareto-optimal	0.983333	0.151899	Pareto-optimal	0.941799	0.248653	Pareto-optimal	0.935875	0.327711	Pareto-optimal	0.949147	0.2674	Pareto-optimal	0.981707	0.105614	Pareto-optimal
(GYPC_negation | LTB_negation) | (CCR7_negation | FLT3LG_negation)	1	0.17141	Pareto-optimal	0.983333	0.151899	Pareto-optimal	0.941799	0.248653	Pareto-optimal	0.935875	0.327711	Pareto-optimal	0.949147	0.2674	Pareto-optimal	0.981707	0.105614	Pareto-optimal
(CCR7_negation | FLT3LG_negation) | (GYPC_negation | LTB_negation)	1	0.17141	Pareto-optimal	0.983333	0.151899	Pareto-optimal	0.941799	0.248653	Pareto-optimal	0.935875	0.327711	Pareto-optimal	0.949147	0.2674	Pareto-optimal	0.981707	0.105614	Pareto-optimal
(CCR7_negation | GYPC_negation) | (FLT3LG_negation | LTB_negation)	1	0.17141	Pareto-optimal	0.983333	0.151899	Pareto-optimal	0.941799	0.248653	Pareto-optimal	0.935875	0.327711	Pareto-optimal	0.949147	0.2674	Pareto-optimal	0.981707	0.105614	Pareto-optimal
(CCR7_negation | LTB_negation) | (FLT3LG_negation | GYPC_negation)	1	0.17141	Pareto-optimal	0.983333	0.151899	Pareto-optimal	0.941799	0.248653	Pareto-optimal	0.935875	0.327711	Pareto-optimal	0.949147	0.2674	Pareto-optimal	0.981707	0.105614	Pareto-optimal
(FLT3LG_negation | GYPC_negation) | (CCR7_negation | LTB_negation)	1	0.17141	Pareto-optimal	0.983333	0.151899	Pareto-optimal	0.941799	0.248653	Pareto-optimal	0.935875	0.327711	Pareto-optimal	0.949147	0.2674	Pareto-optimal	0.981707	0.105614	Pareto-optimal
(FLT3LG_negation | LTB_negation) | (GYPC_negation | CCR7_negation)	1	0.17141	Pareto-optimal	0.983333	0.151899	Pareto-optimal	0.941799	0.248653	Pareto-optimal	0.935875	0.327711	Pareto-optimal	0.949147	0.2674	Pareto-optimal	0.981707	0.105614	Pareto-optimal
(GYPC_negation | LTB_negation) | (FLT3LG_negation | CCR7_negation)	1	0.17141	Pareto-optimal	0.983333	0.151899	Pareto-optimal	0.941799	0.248653	Pareto-optimal	0.935875	0.327711	Pareto-optimal	0.949147	0.2674	Pareto-optimal	0.981707	0.105614	Pareto-optimal
(CCR7_negation & FLT3LG_negation) | (LTB_negation | GYPC_negation)	1	0.42238	Pareto-optimal	0.966667	0.329114	not Pareto-optimal	0.862434	0.570799	Pareto-optimal	0.804159	0.640361	Pareto-optimal	0.858062	0.610061	not Pareto-optimal	0.932927	0.335871	Pareto-optimal
(CCR7_negation & GYPC_negation) | (LTB_negation | FLT3LG_negation)	1	0.38163	Pareto-optimal	0.966667	0.253165	not Pareto-optimal	0.89418	0.440225	not Pareto-optimal	0.830156	0.50241	not Pareto-optimal	0.915996	0.328311	Pareto-optimal	0.935976	0.310181	Pareto-optimal
(CCR7_negation & LTB_negation) | (GYPC_negation | FLT3LG_negation)	1	0.361578	Pareto-optimal	0.966667	0.291139	not Pareto-optimal	0.888889	0.420872	not Pareto-optimal	0.824957	0.512651	not Pareto-optimal	0.91149	0.311568	not Pareto-optimal	0.92378	0.332065	not Pareto-optimal
(FLT3LG_negation & GYPC_negation) | (LTB_negation | CCR7_negation)	1	0.283312	Pareto-optimal	0.983333	0.291139	Pareto-optimal	0.910053	0.454189	Pareto-optimal	0.902946	0.48494	Pareto-optimal	0.877696	0.614845	Pareto-optimal	0.972561	0.169363	Pareto-optimal
(FLT3LG_negation & LTB_negation) | (CCR7_negation | GYPC_negation)	1	0.26326	Pareto-optimal	0.983333	0.329114	Pareto-optimal	0.904762	0.434836	not Pareto-optimal	0.897747	0.495181	Pareto-optimal	0.87319	0.598103	not Pareto-optimal	0.960366	0.191246	Pareto-optimal
(GYPC_negation & LTB_negation) | (CCR7_negation | FLT3LG_negation)	1	0.22251	Pareto-optimal	0.983333	0.253165	Pareto-optimal	0.936508	0.304263	Pareto-optimal	0.923744	0.357229	Pareto-optimal	0.931123	0.316352	Pareto-optimal	0.963415	0.165557	not Pareto-optimal
(CCR7_negation & FLT3LG_negation) | (LTB_negation | GYPC_negation)	1	0.42238	Pareto-optimal	0.966667	0.329114	not Pareto-optimal	0.862434	0.570799	Pareto-optimal	0.804159	0.640361	Pareto-optimal	0.858062	0.610061	not Pareto-optimal	0.932927	0.335871	Pareto-optimal
(CCR7_negation & GYPC_negation) | (LTB_negation | FLT3LG_negation)	1	0.38163	Pareto-optimal	0.966667	0.253165	not Pareto-optimal	0.89418	0.440225	not Pareto-optimal	0.830156	0.50241	not Pareto-optimal	0.915996	0.328311	Pareto-optimal	0.935976	0.310181	Pareto-optimal
(CCR7_negation & LTB_negation) | (GYPC_negation | FLT3LG_negation)	1	0.361578	Pareto-optimal	0.966667	0.291139	not Pareto-optimal	0.888889	0.420872	not Pareto-optimal	0.824957	0.512651	not Pareto-optimal	0.91149	0.311568	not Pareto-optimal	0.92378	0.332065	not Pareto-optimal
(FLT3LG_negation & GYPC_negation) | (LTB_negation | CCR7_negation)	1	0.283312	Pareto-optimal	0.983333	0.291139	Pareto-optimal	0.910053	0.454189	Pareto-optimal	0.902946	0.48494	Pareto-optimal	0.877696	0.614845	Pareto-optimal	0.972561	0.169363	Pareto-optimal
(FLT3LG_negation & LTB_negation) | (CCR7_negation | GYPC_negation)	1	0.26326	Pareto-optimal	0.983333	0.329114	Pareto-optimal	0.904762	0.434836	not Pareto-optimal	0.897747	0.495181	Pareto-optimal	0.87319	0.598103	not Pareto-optimal	0.960366	0.191246	Pareto-optimal
(GYPC_negation & LTB_negation) | (CCR7_negation | FLT3LG_negation)	1	0.22251	Pareto-optimal	0.983333	0.253165	Pareto-optimal	0.936508	0.304263	Pareto-optimal	0.923744	0.357229	Pareto-optimal	0.931123	0.316352	Pareto-optimal	0.963415	0.165557	not Pareto-optimal
(CCR7_negation & FLT3LG_negation) | (GYPC_negation | LTB_negation)	1	0.42238	Pareto-optimal	0.966667	0.329114	not Pareto-optimal	0.862434	0.570799	Pareto-optimal	0.804159	0.640361	Pareto-optimal	0.858062	0.610061	not Pareto-optimal	0.932927	0.335871	Pareto-optimal
(CCR7_negation & GYPC_negation) | (FLT3LG_negation | LTB_negation)	1	0.38163	Pareto-optimal	0.966667	0.253165	not Pareto-optimal	0.89418	0.440225	not Pareto-optimal	0.830156	0.50241	not Pareto-optimal	0.915996	0.328311	Pareto-optimal	0.935976	0.310181	Pareto-optimal
(CCR7_negation & LTB_negation) | (FLT3LG_negation | GYPC_negation)	1	0.361578	Pareto-optimal	0.966667	0.291139	not Pareto-optimal	0.888889	0.420872	not Pareto-optimal	0.824957	0.512651	not Pareto-optimal	0.91149	0.311568	not Pareto-optimal	0.92378	0.332065	not Pareto-optimal
(FLT3LG_negation & GYPC_negation) | (CCR7_negation | LTB_negation)	1	0.283312	Pareto-optimal	0.983333	0.291139	Pareto-optimal	0.910053	0.454189	Pareto-optimal	0.902946	0.48494	Pareto-optimal	0.877696	0.614845	Pareto-optimal	0.972561	0.169363	Pareto-optimal
(FLT3LG_negation & LTB_negation) | (GYPC_negation | CCR7_negation)	1	0.26326	Pareto-optimal	0.983333	0.329114	Pareto-optimal	0.904762	0.434836	not Pareto-optimal	0.897747	0.495181	Pareto-optimal	0.87319	0.598103	not Pareto-optimal	0.960366	0.191246	Pareto-optimal
(GYPC_negation & LTB_negation) | (FLT3LG_negation | CCR7_negation)	1	0.22251	Pareto-optimal	0.983333	0.253165	Pareto-optimal	0.936508	0.304263	Pareto-optimal	0.923744	0.357229	Pareto-optimal	0.931123	0.316352	Pareto-optimal	0.963415	0.165557	not Pareto-optimal
(CCR7_negation | FLT3LG_negation) | (LTB_negation & GYPC_negation)	1	0.22251	Pareto-optimal	0.983333	0.253165	Pareto-optimal	0.936508	0.304263	Pareto-optimal	0.923744	0.357229	Pareto-optimal	0.931123	0.316352	Pareto-optimal	0.963415	0.165557	not Pareto-optimal
(CCR7_negation | GYPC_negation) | (LTB_negation & FLT3LG_negation)	1	0.26326	Pareto-optimal	0.983333	0.329114	Pareto-optimal	0.904762	0.434836	not Pareto-optimal	0.897747	0.495181	Pareto-optimal	0.87319	0.598103	not Pareto-optimal	0.960366	0.191246	Pareto-optimal
(CCR7_negation | LTB_negation) | (GYPC_negation & FLT3LG_negation)	1	0.283312	Pareto-optimal	0.983333	0.291139	Pareto-optimal	0.910053	0.454189	Pareto-optimal	0.902946	0.48494	Pareto-optimal	0.877696	0.614845	Pareto-optimal	0.972561	0.169363	Pareto-optimal
(FLT3LG_negation | GYPC_negation) | (LTB_negation & CCR7_negation)	1	0.361578	Pareto-optimal	0.966667	0.291139	not Pareto-optimal	0.888889	0.420872	not Pareto-optimal	0.824957	0.512651	not Pareto-optimal	0.91149	0.311568	not Pareto-optimal	0.92378	0.332065	not Pareto-optimal
(FLT3LG_negation | LTB_negation) | (CCR7_negation & GYPC_negation)	1	0.38163	Pareto-optimal	0.966667	0.253165	not Pareto-optimal	0.89418	0.440225	not Pareto-optimal	0.830156	0.50241	not Pareto-optimal	0.915996	0.328311	Pareto-optimal	0.935976	0.310181	Pareto-optimal
(GYPC_negation | LTB_negation) | (CCR7_negation & FLT3LG_negation)	1	0.42238	Pareto-optimal	0.966667	0.329114	not Pareto-optimal	0.862434	0.570799	Pareto-optimal	0.804159	0.640361	Pareto-optimal	0.858062	0.610061	not Pareto-optimal	0.932927	0.335871	Pareto-optimal
(CCR7_negation | FLT3LG_negation) | (LTB_negation & GYPC_negation)	1	0.22251	Pareto-optimal	0.983333	0.253165	Pareto-optimal	0.936508	0.304263	Pareto-optimal	0.923744	0.357229	Pareto-optimal	0.931123	0.316352	Pareto-optimal	0.963415	0.165557	not Pareto-optimal
(CCR7_negation | GYPC_negation) | (LTB_negation & FLT3LG_negation)	1	0.26326	Pareto-optimal	0.983333	0.329114	Pareto-optimal	0.904762	0.434836	not Pareto-optimal	0.897747	0.495181	Pareto-optimal	0.87319	0.598103	not Pareto-optimal	0.960366	0.191246	Pareto-optimal
(CCR7_negation | LTB_negation) | (GYPC_negation & FLT3LG_negation)	1	0.283312	Pareto-optimal	0.983333	0.291139	Pareto-optimal	0.910053	0.454189	Pareto-optimal	0.902946	0.48494	Pareto-optimal	0.877696	0.614845	Pareto-optimal	0.972561	0.169363	Pareto-optimal
(FLT3LG_negation | GYPC_negation) | (LTB_negation & CCR7_negation)	1	0.361578	Pareto-optimal	0.966667	0.291139	not Pareto-optimal	0.888889	0.420872	not Pareto-optimal	0.824957	0.512651	not Pareto-optimal	0.91149	0.311568	not Pareto-optimal	0.92378	0.332065	not Pareto-optimal
(FLT3LG_negation | LTB_negation) | (CCR7_negation & GYPC_negation)	1	0.38163	Pareto-optimal	0.966667	0.253165	not Pareto-optimal	0.89418	0.440225	not Pareto-optimal	0.830156	0.50241	not Pareto-optimal	0.915996	0.328311	Pareto-optimal	0.935976	0.310181	Pareto-optimal
(GYPC_negation | LTB_negation) | (CCR7_negation & FLT3LG_negation)	1	0.42238	Pareto-optimal	0.966667	0.329114	not Pareto-optimal	0.862434	0.570799	Pareto-optimal	0.804159	0.640361	Pareto-optimal	0.858062	0.610061	not Pareto-optimal	0.932927	0.335871	Pareto-optimal
(CCR7_negation | FLT3LG_negation) | (GYPC_negation & LTB_negation)	1	0.22251	Pareto-optimal	0.983333	0.253165	Pareto-optimal	0.936508	0.304263	Pareto-optimal	0.923744	0.357229	Pareto-optimal	0.931123	0.316352	Pareto-optimal	0.963415	0.165557	not Pareto-optimal
(CCR7_negation | GYPC_negation) | (FLT3LG_negation & LTB_negation)	1	0.26326	Pareto-optimal	0.983333	0.329114	Pareto-optimal	0.904762	0.434836	not Pareto-optimal	0.897747	0.495181	Pareto-optimal	0.87319	0.598103	not Pareto-optimal	0.960366	0.191246	Pareto-optimal
(CCR7_negation | LTB_negation) | (FLT3LG_negation & GYPC_negation)	1	0.283312	Pareto-optimal	0.983333	0.291139	Pareto-optimal	0.910053	0.454189	Pareto-optimal	0.902946	0.48494	Pareto-optimal	0.877696	0.614845	Pareto-optimal	0.972561	0.169363	Pareto-optimal
(FLT3LG_negation | GYPC_negation) | (CCR7_negation & LTB_negation)	1	0.361578	Pareto-optimal	0.966667	0.291139	not Pareto-optimal	0.888889	0.420872	not Pareto-optimal	0.824957	0.512651	not Pareto-optimal	0.91149	0.311568	not Pareto-optimal	0.92378	0.332065	not Pareto-optimal
(FLT3LG_negation | LTB_negation) | (GYPC_negation & CCR7_negation)	1	0.38163	Pareto-optimal	0.966667	0.253165	not Pareto-optimal	0.89418	0.440225	not Pareto-optimal	0.830156	0.50241	not Pareto-optimal	0.915996	0.328311	Pareto-optimal	0.935976	0.310181	Pareto-optimal
(GYPC_negation | LTB_negation) | (FLT3LG_negation & CCR7_negation)	1	0.42238	Pareto-optimal	0.966667	0.329114	not Pareto-optimal	0.862434	0.570799	Pareto-optimal	0.804159	0.640361	Pareto-optimal	0.858062	0.610061	not Pareto-optimal	0.932927	0.335871	Pareto-optimal
((CCR7_negation & FLT3LG_negation) & LTB_negation) & GYPC_negation	0.368421	0.924968	Pareto-optimal	0.316667	0.968354	Pareto-optimal	0.201058	0.974032	Pareto-optimal	0.135182	0.962048	Pareto-optimal	0.233988	0.94754	Pareto-optimal	0.35061	0.811608	Pareto-optimal
((CCR7_negation & GYPC_negation) & LTB_negation) & FLT3LG_negation	0.368421	0.924968	Pareto-optimal	0.316667	0.968354	Pareto-optimal	0.201058	0.974032	Pareto-optimal	0.135182	0.962048	Pareto-optimal	0.233988	0.94754	Pareto-optimal	0.746951	0.589914	not Pareto-optimal
((CCR7_negation & LTB_negation) & GYPC_negation) & FLT3LG_negation	0.368421	0.924968	Pareto-optimal	0.316667	0.968354	Pareto-optimal	0.201058	0.974032	Pareto-optimal	0.135182	0.962048	Pareto-optimal	0.233988	0.94754	Pareto-optimal	0.746951	0.589914	not Pareto-optimal
((FLT3LG_negation & GYPC_negation) & LTB_negation) & CCR7_negation	0.368421	0.924968	Pareto-optimal	0.316667	0.968354	Pareto-optimal	0.201058	0.974032	Pareto-optimal	0.135182	0.962048	Pareto-optimal	0.233988	0.94754	Pareto-optimal	0.878049	0.450999	Pareto-optimal
((FLT3LG_negation & LTB_negation) & CCR7_negation) & GYPC_negation	0.368421	0.924968	Pareto-optimal	0.316667	0.968354	Pareto-optimal	0.201058	0.974032	Pareto-optimal	0.135182	0.962048	Pareto-optimal	0.233988	0.94754	Pareto-optimal	0.35061	0.811608	Pareto-optimal
((GYPC_negation & LTB_negation) & CCR7_negation) & FLT3LG_negation	0.368421	0.924968	Pareto-optimal	0.316667	0.968354	Pareto-optimal	0.201058	0.974032	Pareto-optimal	0.135182	0.962048	Pareto-optimal	0.233988	0.94754	Pareto-optimal	0.746951	0.589914	not Pareto-optimal
((CCR7_negation & FLT3LG_negation) & LTB_negation) & GYPC_negation	0.368421	0.924968	Pareto-optimal	0.316667	0.968354	Pareto-optimal	0.201058	0.974032	Pareto-optimal	0.135182	0.962048	Pareto-optimal	0.233988	0.94754	Pareto-optimal	0.35061	0.811608	Pareto-optimal
((CCR7_negation & GYPC_negation) & LTB_negation) & FLT3LG_negation	0.368421	0.924968	Pareto-optimal	0.316667	0.968354	Pareto-optimal	0.201058	0.974032	Pareto-optimal	0.135182	0.962048	Pareto-optimal	0.233988	0.94754	Pareto-optimal	0.746951	0.589914	not Pareto-optimal
((CCR7_negation & LTB_negation) & GYPC_negation) & FLT3LG_negation	0.368421	0.924968	Pareto-optimal	0.316667	0.968354	Pareto-optimal	0.201058	0.974032	Pareto-optimal	0.135182	0.962048	Pareto-optimal	0.233988	0.94754	Pareto-optimal	0.746951	0.589914	not Pareto-optimal
((FLT3LG_negation & GYPC_negation) & LTB_negation) & CCR7_negation	0.368421	0.924968	Pareto-optimal	0.316667	0.968354	Pareto-optimal	0.201058	0.974032	Pareto-optimal	0.135182	0.962048	Pareto-optimal	0.233988	0.94754	Pareto-optimal	0.878049	0.450999	Pareto-optimal
((FLT3LG_negation & LTB_negation) & CCR7_negation) & GYPC_negation	0.368421	0.924968	Pareto-optimal	0.316667	0.968354	Pareto-optimal	0.201058	0.974032	Pareto-optimal	0.135182	0.962048	Pareto-optimal	0.233988	0.94754	Pareto-optimal	0.35061	0.811608	Pareto-optimal
((GYPC_negation & LTB_negation) & CCR7_negation) & FLT3LG_negation	0.368421	0.924968	Pareto-optimal	0.316667	0.968354	Pareto-optimal	0.201058	0.974032	Pareto-optimal	0.135182	0.962048	Pareto-optimal	0.233988	0.94754	Pareto-optimal	0.746951	0.589914	not Pareto-optimal
((CCR7_negation & FLT3LG_negation) & GYPC_negation) & LTB_negation	0.368421	0.924968	Pareto-optimal	0.316667	0.968354	Pareto-optimal	0.201058	0.974032	Pareto-optimal	0.135182	0.962048	Pareto-optimal	0.233988	0.94754	Pareto-optimal	0.810976	0.542341	not Pareto-optimal
((CCR7_negation & GYPC_negation) & FLT3LG_negation) & LTB_negation	0.368421	0.924968	Pareto-optimal	0.316667	0.968354	Pareto-optimal	0.201058	0.974032	Pareto-optimal	0.135182	0.962048	Pareto-optimal	0.233988	0.94754	Pareto-optimal	0.810976	0.542341	not Pareto-optimal
((CCR7_negation & LTB_negation) & FLT3LG_negation) & GYPC_negation	0.368421	0.924968	Pareto-optimal	0.316667	0.968354	Pareto-optimal	0.201058	0.974032	Pareto-optimal	0.135182	0.962048	Pareto-optimal	0.233988	0.94754	Pareto-optimal	0.35061	0.811608	Pareto-optimal
((FLT3LG_negation & GYPC_negation) & CCR7_negation) & LTB_negation	0.368421	0.924968	Pareto-optimal	0.316667	0.968354	Pareto-optimal	0.201058	0.974032	Pareto-optimal	0.135182	0.962048	Pareto-optimal	0.233988	0.94754	Pareto-optimal	0.810976	0.542341	not Pareto-optimal
((FLT3LG_negation & LTB_negation) & GYPC_negation) & CCR7_negation	0.368421	0.924968	Pareto-optimal	0.316667	0.968354	Pareto-optimal	0.201058	0.974032	Pareto-optimal	0.135182	0.962048	Pareto-optimal	0.233988	0.94754	Pareto-optimal	0.878049	0.450999	Pareto-optimal
((GYPC_negation & LTB_negation) & FLT3LG_negation) & CCR7_negation	0.368421	0.924968	Pareto-optimal	0.316667	0.968354	Pareto-optimal	0.201058	0.974032	Pareto-optimal	0.135182	0.962048	Pareto-optimal	0.233988	0.94754	Pareto-optimal	0.878049	0.450999	Pareto-optimal
((CCR7_negation & FLT3LG_negation) & LTB_negation) | GYPC_negation	0.947368	0.616429	Pareto-optimal	0.8	0.651899	not Pareto-optimal	0.645503	0.764331	not Pareto-optimal	0.592721	0.803614	Pareto-optimal	0.695204	0.730926	not Pareto-optimal	0.981707	0.105614	Pareto-optimal
((CCR7_negation & GYPC_negation) & LTB_negation) | FLT3LG_negation	1	0.496766	Pareto-optimal	0.883333	0.411392	not Pareto-optimal	0.846561	0.517883	not Pareto-optimal	0.729636	0.566867	not Pareto-optimal	0.838107	0.37503	not Pareto-optimal	0.981707	0.105614	Pareto-optimal
((CCR7_negation & LTB_negation) & GYPC_negation) | FLT3LG_negation	1	0.496766	Pareto-optimal	0.883333	0.411392	not Pareto-optimal	0.846561	0.517883	not Pareto-optimal	0.729636	0.566867	not Pareto-optimal	0.838107	0.37503	not Pareto-optimal	0.981707	0.105614	Pareto-optimal
((FLT3LG_negation & GYPC_negation) & LTB_negation) | CCR7_negation	1	0.335705	Pareto-optimal	0.95	0.468354	Pareto-optimal	0.846561	0.529152	not Pareto-optimal	0.875217	0.531325	Pareto-optimal	0.819762	0.71522	Pareto-optimal	0.981707	0.105614	Pareto-optimal
((FLT3LG_negation & LTB_negation) & CCR7_negation) | GYPC_negation	0.947368	0.616429	Pareto-optimal	0.8	0.651899	not Pareto-optimal	0.645503	0.764331	not Pareto-optimal	0.592721	0.803614	Pareto-optimal	0.695204	0.730926	not Pareto-optimal	0.981707	0.105614	Pareto-optimal
((GYPC_negation & LTB_negation) & CCR7_negation) | FLT3LG_negation	1	0.496766	Pareto-optimal	0.883333	0.411392	not Pareto-optimal	0.846561	0.517883	not Pareto-optimal	0.729636	0.566867	not Pareto-optimal	0.838107	0.37503	not Pareto-optimal	0.981707	0.105614	Pareto-optimal
((CCR7_negation & FLT3LG_negation) & LTB_negation) | GYPC_negation	0.947368	0.616429	Pareto-optimal	0.8	0.651899	not Pareto-optimal	0.645503	0.764331	not Pareto-optimal	0.592721	0.803614	Pareto-optimal	0.695204	0.730926	not Pareto-optimal	0.981707	0.105614	Pareto-optimal
((CCR7_negation & GYPC_negation) & LTB_negation) | FLT3LG_negation	1	0.496766	Pareto-optimal	0.883333	0.411392	not Pareto-optimal	0.846561	0.517883	not Pareto-optimal	0.729636	0.566867	not Pareto-optimal	0.838107	0.37503	not Pareto-optimal	0.981707	0.105614	Pareto-optimal
((CCR7_negation & LTB_negation) & GYPC_negation) | FLT3LG_negation	1	0.496766	Pareto-optimal	0.883333	0.411392	not Pareto-optimal	0.846561	0.517883	not Pareto-optimal	0.729636	0.566867	not Pareto-optimal	0.838107	0.37503	not Pareto-optimal	0.981707	0.105614	Pareto-optimal
((FLT3LG_negation & GYPC_negation) & LTB_negation) | CCR7_negation	1	0.335705	Pareto-optimal	0.95	0.468354	Pareto-optimal	0.846561	0.529152	not Pareto-optimal	0.875217	0.531325	Pareto-optimal	0.819762	0.71522	Pareto-optimal	0.981707	0.105614	Pareto-optimal
((FLT3LG_negation & LTB_negation) & CCR7_negation) | GYPC_negation	0.947368	0.616429	Pareto-optimal	0.8	0.651899	not Pareto-optimal	0.645503	0.764331	not Pareto-optimal	0.592721	0.803614	Pareto-optimal	0.695204	0.730926	not Pareto-optimal	0.981707	0.105614	Pareto-optimal
((GYPC_negation & LTB_negation) & CCR7_negation) | FLT3LG_negation	1	0.496766	Pareto-optimal	0.883333	0.411392	not Pareto-optimal	0.846561	0.517883	not Pareto-optimal	0.729636	0.566867	not Pareto-optimal	0.838107	0.37503	not Pareto-optimal	0.981707	0.105614	Pareto-optimal
((CCR7_negation & FLT3LG_negation) & GYPC_negation) | LTB_negation	0.947368	0.613842	Pareto-optimal	0.916667	0.531646	Pareto-optimal	0.677249	0.816267	Pareto-optimal	0.684575	0.748795	Pareto-optimal	0.760863	0.749821	not Pareto-optimal	0.981707	0.105614	Pareto-optimal
((CCR7_negation & GYPC_negation) & FLT3LG_negation) | LTB_negation	0.947368	0.613842	Pareto-optimal	0.916667	0.531646	Pareto-optimal	0.677249	0.816267	Pareto-optimal	0.684575	0.748795	Pareto-optimal	0.760863	0.749821	not Pareto-optimal	0.981707	0.105614	Pareto-optimal
((CCR7_negation & LTB_negation) & FLT3LG_negation) | GYPC_negation	0.947368	0.616429	Pareto-optimal	0.8	0.651899	not Pareto-optimal	0.645503	0.764331	not Pareto-optimal	0.592721	0.803614	Pareto-optimal	0.695204	0.730926	not Pareto-optimal	0.981707	0.105614	Pareto-optimal
((FLT3LG_negation & GYPC_negation) & CCR7_negation) | LTB_negation	0.947368	0.613842	Pareto-optimal	0.916667	0.531646	Pareto-optimal	0.677249	0.816267	Pareto-optimal	0.684575	0.748795	Pareto-optimal	0.760863	0.749821	not Pareto-optimal	0.981707	0.105614	Pareto-optimal
((FLT3LG_negation & LTB_negation) & GYPC_negation) | CCR7_negation	1	0.335705	Pareto-optimal	0.95	0.468354	Pareto-optimal	0.846561	0.529152	not Pareto-optimal	0.875217	0.531325	Pareto-optimal	0.819762	0.71522	Pareto-optimal	0.981707	0.105614	Pareto-optimal
((GYPC_negation & LTB_negation) & FLT3LG_negation) | CCR7_negation	1	0.335705	Pareto-optimal	0.95	0.468354	Pareto-optimal	0.846561	0.529152	not Pareto-optimal	0.875217	0.531325	Pareto-optimal	0.819762	0.71522	Pareto-optimal	0.981707	0.105614	Pareto-optimal
((CCR7_negation | FLT3LG_negation) & LTB_negation) & GYPC_negation	0.368421	0.924968	Pareto-optimal	0.316667	0.968354	Pareto-optimal	0.201058	0.974032	Pareto-optimal	0.135182	0.962048	Pareto-optimal	0.233988	0.94754	Pareto-optimal	0.35061	0.811608	Pareto-optimal
((CCR7_negation | GYPC_negation) & LTB_negation) & FLT3LG_negation	0.368421	0.924968	Pareto-optimal	0.316667	0.968354	Pareto-optimal	0.201058	0.974032	Pareto-optimal	0.135182	0.962048	Pareto-optimal	0.233988	0.94754	Pareto-optimal	0.746951	0.589914	not Pareto-optimal
((CCR7_negation | LTB_negation) & GYPC_negation) & FLT3LG_negation	0.368421	0.924968	Pareto-optimal	0.316667	0.968354	Pareto-optimal	0.201058	0.974032	Pareto-optimal	0.135182	0.962048	Pareto-optimal	0.233988	0.94754	Pareto-optimal	0.746951	0.589914	not Pareto-optimal
((FLT3LG_negation | GYPC_negation) & LTB_negation) & CCR7_negation	0.368421	0.924968	Pareto-optimal	0.316667	0.968354	Pareto-optimal	0.201058	0.974032	Pareto-optimal	0.135182	0.962048	Pareto-optimal	0.233988	0.94754	Pareto-optimal	0.878049	0.450999	Pareto-optimal
((FLT3LG_negation | LTB_negation) & CCR7_negation) & GYPC_negation	0.368421	0.924968	Pareto-optimal	0.316667	0.968354	Pareto-optimal	0.201058	0.974032	Pareto-optimal	0.135182	0.962048	Pareto-optimal	0.233988	0.94754	Pareto-optimal	0.35061	0.811608	Pareto-optimal
((GYPC_negation | LTB_negation) & CCR7_negation) & FLT3LG_negation	0.368421	0.924968	Pareto-optimal	0.316667	0.968354	Pareto-optimal	0.201058	0.974032	Pareto-optimal	0.135182	0.962048	Pareto-optimal	0.233988	0.94754	Pareto-optimal	0.746951	0.589914	not Pareto-optimal
((CCR7_negation | FLT3LG_negation) & LTB_negation) & GYPC_negation	0.368421	0.924968	Pareto-optimal	0.316667	0.968354	Pareto-optimal	0.201058	0.974032	Pareto-optimal	0.135182	0.962048	Pareto-optimal	0.233988	0.94754	Pareto-optimal	0.35061	0.811608	Pareto-optimal
((CCR7_negation | GYPC_negation) & LTB_negation) & FLT3LG_negation	0.368421	0.924968	Pareto-optimal	0.316667	0.968354	Pareto-optimal	0.201058	0.974032	Pareto-optimal	0.135182	0.962048	Pareto-optimal	0.233988	0.94754	Pareto-optimal	0.746951	0.589914	not Pareto-optimal
((CCR7_negation | LTB_negation) & GYPC_negation) & FLT3LG_negation	0.368421	0.924968	Pareto-optimal	0.316667	0.968354	Pareto-optimal	0.201058	0.974032	Pareto-optimal	0.135182	0.962048	Pareto-optimal	0.233988	0.94754	Pareto-optimal	0.746951	0.589914	not Pareto-optimal
((FLT3LG_negation | GYPC_negation) & LTB_negation) & CCR7_negation	0.368421	0.924968	Pareto-optimal	0.316667	0.968354	Pareto-optimal	0.201058	0.974032	Pareto-optimal	0.135182	0.962048	Pareto-optimal	0.233988	0.94754	Pareto-optimal	0.878049	0.450999	Pareto-optimal
((FLT3LG_negation | LTB_negation) & CCR7_negation) & GYPC_negation	0.368421	0.924968	Pareto-optimal	0.316667	0.968354	Pareto-optimal	0.201058	0.974032	Pareto-optimal	0.135182	0.962048	Pareto-optimal	0.233988	0.94754	Pareto-optimal	0.35061	0.811608	Pareto-optimal
((GYPC_negation | LTB_negation) & CCR7_negation) & FLT3LG_negation	0.368421	0.924968	Pareto-optimal	0.316667	0.968354	Pareto-optimal	0.201058	0.974032	Pareto-optimal	0.135182	0.962048	Pareto-optimal	0.233988	0.94754	Pareto-optimal	0.746951	0.589914	not Pareto-optimal
((CCR7_negation | FLT3LG_negation) & GYPC_negation) & LTB_negation	0.368421	0.924968	Pareto-optimal	0.316667	0.968354	Pareto-optimal	0.201058	0.974032	Pareto-optimal	0.135182	0.962048	Pareto-optimal	0.233988	0.94754	Pareto-optimal	0.810976	0.542341	not Pareto-optimal
((CCR7_negation | GYPC_negation) & FLT3LG_negation) & LTB_negation	0.368421	0.924968	Pareto-optimal	0.316667	0.968354	Pareto-optimal	0.201058	0.974032	Pareto-optimal	0.135182	0.962048	Pareto-optimal	0.233988	0.94754	Pareto-optimal	0.810976	0.542341	not Pareto-optimal
((CCR7_negation | LTB_negation) & FLT3LG_negation) & GYPC_negation	0.368421	0.924968	Pareto-optimal	0.316667	0.968354	Pareto-optimal	0.201058	0.974032	Pareto-optimal	0.135182	0.962048	Pareto-optimal	0.233988	0.94754	Pareto-optimal	0.35061	0.811608	Pareto-optimal
((FLT3LG_negation | GYPC_negation) & CCR7_negation) & LTB_negation	0.368421	0.924968	Pareto-optimal	0.316667	0.968354	Pareto-optimal	0.201058	0.974032	Pareto-optimal	0.135182	0.962048	Pareto-optimal	0.233988	0.94754	Pareto-optimal	0.810976	0.542341	not Pareto-optimal
((FLT3LG_negation | LTB_negation) & GYPC_negation) & CCR7_negation	0.368421	0.924968	Pareto-optimal	0.316667	0.968354	Pareto-optimal	0.201058	0.974032	Pareto-optimal	0.135182	0.962048	Pareto-optimal	0.233988	0.94754	Pareto-optimal	0.878049	0.450999	Pareto-optimal
((GYPC_negation | LTB_negation) & FLT3LG_negation) & CCR7_negation	0.368421	0.924968	Pareto-optimal	0.316667	0.968354	Pareto-optimal	0.201058	0.974032	Pareto-optimal	0.135182	0.962048	Pareto-optimal	0.233988	0.94754	Pareto-optimal	0.878049	0.450999	Pareto-optimal
((CCR7_negation | FLT3LG_negation) & LTB_negation) | GYPC_negation	0.947368	0.616429	Pareto-optimal	0.8	0.651899	not Pareto-optimal	0.645503	0.764331	not Pareto-optimal	0.592721	0.803614	Pareto-optimal	0.695204	0.730926	not Pareto-optimal	0.981707	0.105614	Pareto-optimal
((CCR7_negation | GYPC_negation) & LTB_negation) | FLT3LG_negation	1	0.496766	Pareto-optimal	0.883333	0.411392	not Pareto-optimal	0.846561	0.517883	not Pareto-optimal	0.729636	0.566867	not Pareto-optimal	0.838107	0.37503	not Pareto-optimal	0.981707	0.105614	Pareto-optimal
((CCR7_negation | LTB_negation) & GYPC_negation) | FLT3LG_negation	1	0.496766	Pareto-optimal	0.883333	0.411392	not Pareto-optimal	0.846561	0.517883	not Pareto-optimal	0.729636	0.566867	not Pareto-optimal	0.838107	0.37503	not Pareto-optimal	0.981707	0.105614	Pareto-optimal
((FLT3LG_negation | GYPC_negation) & LTB_negation) | CCR7_negation	1	0.335705	Pareto-optimal	0.95	0.468354	Pareto-optimal	0.846561	0.529152	not Pareto-optimal	0.875217	0.531325	Pareto-optimal	0.819762	0.71522	Pareto-optimal	0.981707	0.105614	Pareto-optimal
((FLT3LG_negation | LTB_negation) & CCR7_negation) | GYPC_negation	0.947368	0.616429	Pareto-optimal	0.8	0.651899	not Pareto-optimal	0.645503	0.764331	not Pareto-optimal	0.592721	0.803614	Pareto-optimal	0.695204	0.730926	not Pareto-optimal	0.981707	0.105614	Pareto-optimal
((GYPC_negation | LTB_negation) & CCR7_negation) | FLT3LG_negation	1	0.496766	Pareto-optimal	0.883333	0.411392	not Pareto-optimal	0.846561	0.517883	not Pareto-optimal	0.729636	0.566867	not Pareto-optimal	0.838107	0.37503	not Pareto-optimal	0.981707	0.105614	Pareto-optimal
((CCR7_negation | FLT3LG_negation) & LTB_negation) | GYPC_negation	0.947368	0.616429	Pareto-optimal	0.8	0.651899	not Pareto-optimal	0.645503	0.764331	not Pareto-optimal	0.592721	0.803614	Pareto-optimal	0.695204	0.730926	not Pareto-optimal	0.981707	0.105614	Pareto-optimal
((CCR7_negation | GYPC_negation) & LTB_negation) | FLT3LG_negation	1	0.496766	Pareto-optimal	0.883333	0.411392	not Pareto-optimal	0.846561	0.517883	not Pareto-optimal	0.729636	0.566867	not Pareto-optimal	0.838107	0.37503	not Pareto-optimal	0.981707	0.105614	Pareto-optimal
((CCR7_negation | LTB_negation) & GYPC_negation) | FLT3LG_negation	1	0.496766	Pareto-optimal	0.883333	0.411392	not Pareto-optimal	0.846561	0.517883	not Pareto-optimal	0.729636	0.566867	not Pareto-optimal	0.838107	0.37503	not Pareto-optimal	0.981707	0.105614	Pareto-optimal
((FLT3LG_negation | GYPC_negation) & LTB_negation) | CCR7_negation	1	0.335705	Pareto-optimal	0.95	0.468354	Pareto-optimal	0.846561	0.529152	not Pareto-optimal	0.875217	0.531325	Pareto-optimal	0.819762	0.71522	Pareto-optimal	0.981707	0.105614	Pareto-optimal
((FLT3LG_negation | LTB_negation) & CCR7_negation) | GYPC_negation	0.947368	0.616429	Pareto-optimal	0.8	0.651899	not Pareto-optimal	0.645503	0.764331	not Pareto-optimal	0.592721	0.803614	Pareto-optimal	0.695204	0.730926	not Pareto-optimal	0.981707	0.105614	Pareto-optimal
((GYPC_negation | LTB_negation) & CCR7_negation) | FLT3LG_negation	1	0.496766	Pareto-optimal	0.883333	0.411392	not Pareto-optimal	0.846561	0.517883	not Pareto-optimal	0.729636	0.566867	not Pareto-optimal	0.838107	0.37503	not Pareto-optimal	0.981707	0.105614	Pareto-optimal
((CCR7_negation | FLT3LG_negation) & GYPC_negation) | LTB_negation	0.947368	0.613842	Pareto-optimal	0.916667	0.531646	Pareto-optimal	0.677249	0.816267	Pareto-optimal	0.684575	0.748795	Pareto-optimal	0.760863	0.749821	not Pareto-optimal	0.981707	0.105614	Pareto-optimal
((CCR7_negation | GYPC_negation) & FLT3LG_negation) | LTB_negation	0.947368	0.613842	Pareto-optimal	0.916667	0.531646	Pareto-optimal	0.677249	0.816267	Pareto-optimal	0.684575	0.748795	Pareto-optimal	0.760863	0.749821	not Pareto-optimal	0.981707	0.105614	Pareto-optimal
((CCR7_negation | LTB_negation) & FLT3LG_negation) | GYPC_negation	0.947368	0.616429	Pareto-optimal	0.8	0.651899	not Pareto-optimal	0.645503	0.764331	not Pareto-optimal	0.592721	0.803614	Pareto-optimal	0.695204	0.730926	not Pareto-optimal	0.981707	0.105614	Pareto-optimal
((FLT3LG_negation | GYPC_negation) & CCR7_negation) | LTB_negation	0.947368	0.613842	Pareto-optimal	0.916667	0.531646	Pareto-optimal	0.677249	0.816267	Pareto-optimal	0.684575	0.748795	Pareto-optimal	0.760863	0.749821	not Pareto-optimal	0.981707	0.105614	Pareto-optimal
((FLT3LG_negation | LTB_negation) & GYPC_negation) | CCR7_negation	1	0.335705	Pareto-optimal	0.95	0.468354	Pareto-optimal	0.846561	0.529152	not Pareto-optimal	0.875217	0.531325	Pareto-optimal	0.819762	0.71522	Pareto-optimal	0.981707	0.105614	Pareto-optimal
((GYPC_negation | LTB_negation) & FLT3LG_negation) | CCR7_negation	1	0.335705	Pareto-optimal	0.95	0.468354	Pareto-optimal	0.846561	0.529152	not Pareto-optimal	0.875217	0.531325	Pareto-optimal	0.819762	0.71522	Pareto-optimal	0.981707	0.105614	Pareto-optimal
((CCR7_negation & FLT3LG_negation) | LTB_negation) & GYPC_negation	0.368421	0.924968	Pareto-optimal	0.316667	0.968354	Pareto-optimal	0.201058	0.974032	Pareto-optimal	0.135182	0.962048	Pareto-optimal	0.233988	0.94754	Pareto-optimal	0.35061	0.811608	Pareto-optimal
((CCR7_negation & GYPC_negation) | LTB_negation) & FLT3LG_negation	0.368421	0.924968	Pareto-optimal	0.316667	0.968354	Pareto-optimal	0.201058	0.974032	Pareto-optimal	0.135182	0.962048	Pareto-optimal	0.233988	0.94754	Pareto-optimal	0.746951	0.589914	not Pareto-optimal
((CCR7_negation & LTB_negation) | GYPC_negation) & FLT3LG_negation	0.368421	0.924968	Pareto-optimal	0.316667	0.968354	Pareto-optimal	0.201058	0.974032	Pareto-optimal	0.135182	0.962048	Pareto-optimal	0.233988	0.94754	Pareto-optimal	0.746951	0.589914	not Pareto-optimal
((FLT3LG_negation & GYPC_negation) | LTB_negation) & CCR7_negation	0.368421	0.924968	Pareto-optimal	0.316667	0.968354	Pareto-optimal	0.201058	0.974032	Pareto-optimal	0.135182	0.962048	Pareto-optimal	0.233988	0.94754	Pareto-optimal	0.878049	0.450999	Pareto-optimal
((FLT3LG_negation & LTB_negation) | CCR7_negation) & GYPC_negation	0.368421	0.924968	Pareto-optimal	0.316667	0.968354	Pareto-optimal	0.201058	0.974032	Pareto-optimal	0.135182	0.962048	Pareto-optimal	0.233988	0.94754	Pareto-optimal	0.35061	0.811608	Pareto-optimal
((GYPC_negation & LTB_negation) | CCR7_negation) & FLT3LG_negation	0.368421	0.924968	Pareto-optimal	0.316667	0.968354	Pareto-optimal	0.201058	0.974032	Pareto-optimal	0.135182	0.962048	Pareto-optimal	0.233988	0.94754	Pareto-optimal	0.746951	0.589914	not Pareto-optimal
((CCR7_negation & FLT3LG_negation) | LTB_negation) & GYPC_negation	0.368421	0.924968	Pareto-optimal	0.316667	0.968354	Pareto-optimal	0.201058	0.974032	Pareto-optimal	0.135182	0.962048	Pareto-optimal	0.233988	0.94754	Pareto-optimal	0.35061	0.811608	Pareto-optimal
((CCR7_negation & GYPC_negation) | LTB_negation) & FLT3LG_negation	0.368421	0.924968	Pareto-optimal	0.316667	0.968354	Pareto-optimal	0.201058	0.974032	Pareto-optimal	0.135182	0.962048	Pareto-optimal	0.233988	0.94754	Pareto-optimal	0.746951	0.589914	not Pareto-optimal
((CCR7_negation & LTB_negation) | GYPC_negation) & FLT3LG_negation	0.368421	0.924968	Pareto-optimal	0.316667	0.968354	Pareto-optimal	0.201058	0.974032	Pareto-optimal	0.135182	0.962048	Pareto-optimal	0.233988	0.94754	Pareto-optimal	0.746951	0.589914	not Pareto-optimal
((FLT3LG_negation & GYPC_negation) | LTB_negation) & CCR7_negation	0.368421	0.924968	Pareto-optimal	0.316667	0.968354	Pareto-optimal	0.201058	0.974032	Pareto-optimal	0.135182	0.962048	Pareto-optimal	0.233988	0.94754	Pareto-optimal	0.878049	0.450999	Pareto-optimal
((FLT3LG_negation & LTB_negation) | CCR7_negation) & GYPC_negation	0.368421	0.924968	Pareto-optimal	0.316667	0.968354	Pareto-optimal	0.201058	0.974032	Pareto-optimal	0.135182	0.962048	Pareto-optimal	0.233988	0.94754	Pareto-optimal	0.35061	0.811608	Pareto-optimal
((GYPC_negation & LTB_negation) | CCR7_negation) & FLT3LG_negation	0.368421	0.924968	Pareto-optimal	0.316667	0.968354	Pareto-optimal	0.201058	0.974032	Pareto-optimal	0.135182	0.962048	Pareto-optimal	0.233988	0.94754	Pareto-optimal	0.746951	0.589914	not Pareto-optimal
((CCR7_negation & FLT3LG_negation) | GYPC_negation) & LTB_negation	0.368421	0.924968	Pareto-optimal	0.316667	0.968354	Pareto-optimal	0.201058	0.974032	Pareto-optimal	0.135182	0.962048	Pareto-optimal	0.233988	0.94754	Pareto-optimal	0.810976	0.542341	not Pareto-optimal
((CCR7_negation & GYPC_negation) | FLT3LG_negation) & LTB_negation	0.368421	0.924968	Pareto-optimal	0.316667	0.968354	Pareto-optimal	0.201058	0.974032	Pareto-optimal	0.135182	0.962048	Pareto-optimal	0.233988	0.94754	Pareto-optimal	0.810976	0.542341	not Pareto-optimal
((CCR7_negation & LTB_negation) | FLT3LG_negation) & GYPC_negation	0.368421	0.924968	Pareto-optimal	0.316667	0.968354	Pareto-optimal	0.201058	0.974032	Pareto-optimal	0.135182	0.962048	Pareto-optimal	0.233988	0.94754	Pareto-optimal	0.35061	0.811608	Pareto-optimal
((FLT3LG_negation & GYPC_negation) | CCR7_negation) & LTB_negation	0.368421	0.924968	Pareto-optimal	0.316667	0.968354	Pareto-optimal	0.201058	0.974032	Pareto-optimal	0.135182	0.962048	Pareto-optimal	0.233988	0.94754	Pareto-optimal	0.810976	0.542341	not Pareto-optimal
((FLT3LG_negation & LTB_negation) | GYPC_negation) & CCR7_negation	0.368421	0.924968	Pareto-optimal	0.316667	0.968354	Pareto-optimal	0.201058	0.974032	Pareto-optimal	0.135182	0.962048	Pareto-optimal	0.233988	0.94754	Pareto-optimal	0.878049	0.450999	Pareto-optimal
((GYPC_negation & LTB_negation) | FLT3LG_negation) & CCR7_negation	0.368421	0.924968	Pareto-optimal	0.316667	0.968354	Pareto-optimal	0.201058	0.974032	Pareto-optimal	0.135182	0.962048	Pareto-optimal	0.233988	0.94754	Pareto-optimal	0.878049	0.450999	Pareto-optimal
((CCR7_negation & FLT3LG_negation) | LTB_negation) | GYPC_negation	0.947368	0.616429	Pareto-optimal	0.8	0.651899	not Pareto-optimal	0.645503	0.764331	not Pareto-optimal	0.592721	0.803614	Pareto-optimal	0.695204	0.730926	not Pareto-optimal	0.981707	0.105614	Pareto-optimal
((CCR7_negation & GYPC_negation) | LTB_negation) | FLT3LG_negation	1	0.496766	Pareto-optimal	0.883333	0.411392	not Pareto-optimal	0.846561	0.517883	not Pareto-optimal	0.729636	0.566867	not Pareto-optimal	0.838107	0.37503	not Pareto-optimal	0.981707	0.105614	Pareto-optimal
((CCR7_negation & LTB_negation) | GYPC_negation) | FLT3LG_negation	1	0.496766	Pareto-optimal	0.883333	0.411392	not Pareto-optimal	0.846561	0.517883	not Pareto-optimal	0.729636	0.566867	not Pareto-optimal	0.838107	0.37503	not Pareto-optimal	0.981707	0.105614	Pareto-optimal
((FLT3LG_negation & GYPC_negation) | LTB_negation) | CCR7_negation	1	0.335705	Pareto-optimal	0.95	0.468354	Pareto-optimal	0.846561	0.529152	not Pareto-optimal	0.875217	0.531325	Pareto-optimal	0.819762	0.71522	Pareto-optimal	0.981707	0.105614	Pareto-optimal
((FLT3LG_negation & LTB_negation) | CCR7_negation) | GYPC_negation	0.947368	0.616429	Pareto-optimal	0.8	0.651899	not Pareto-optimal	0.645503	0.764331	not Pareto-optimal	0.592721	0.803614	Pareto-optimal	0.695204	0.730926	not Pareto-optimal	0.981707	0.105614	Pareto-optimal
((GYPC_negation & LTB_negation) | CCR7_negation) | FLT3LG_negation	1	0.496766	Pareto-optimal	0.883333	0.411392	not Pareto-optimal	0.846561	0.517883	not Pareto-optimal	0.729636	0.566867	not Pareto-optimal	0.838107	0.37503	not Pareto-optimal	0.981707	0.105614	Pareto-optimal
((CCR7_negation & FLT3LG_negation) | LTB_negation) | GYPC_negation	0.947368	0.616429	Pareto-optimal	0.8	0.651899	not Pareto-optimal	0.645503	0.764331	not Pareto-optimal	0.592721	0.803614	Pareto-optimal	0.695204	0.730926	not Pareto-optimal	0.981707	0.105614	Pareto-optimal
((CCR7_negation & GYPC_negation) | LTB_negation) | FLT3LG_negation	1	0.496766	Pareto-optimal	0.883333	0.411392	not Pareto-optimal	0.846561	0.517883	not Pareto-optimal	0.729636	0.566867	not Pareto-optimal	0.838107	0.37503	not Pareto-optimal	0.981707	0.105614	Pareto-optimal
((CCR7_negation & LTB_negation) | GYPC_negation) | FLT3LG_negation	1	0.496766	Pareto-optimal	0.883333	0.411392	not Pareto-optimal	0.846561	0.517883	not Pareto-optimal	0.729636	0.566867	not Pareto-optimal	0.838107	0.37503	not Pareto-optimal	0.981707	0.105614	Pareto-optimal
((FLT3LG_negation & GYPC_negation) | LTB_negation) | CCR7_negation	1	0.335705	Pareto-optimal	0.95	0.468354	Pareto-optimal	0.846561	0.529152	not Pareto-optimal	0.875217	0.531325	Pareto-optimal	0.819762	0.71522	Pareto-optimal	0.981707	0.105614	Pareto-optimal
((FLT3LG_negation & LTB_negation) | CCR7_negation) | GYPC_negation	0.947368	0.616429	Pareto-optimal	0.8	0.651899	not Pareto-optimal	0.645503	0.764331	not Pareto-optimal	0.592721	0.803614	Pareto-optimal	0.695204	0.730926	not Pareto-optimal	0.981707	0.105614	Pareto-optimal
((GYPC_negation & LTB_negation) | CCR7_negation) | FLT3LG_negation	1	0.496766	Pareto-optimal	0.883333	0.411392	not Pareto-optimal	0.846561	0.517883	not Pareto-optimal	0.729636	0.566867	not Pareto-optimal	0.838107	0.37503	not Pareto-optimal	0.981707	0.105614	Pareto-optimal
((CCR7_negation & FLT3LG_negation) | GYPC_negation) | LTB_negation	0.947368	0.613842	Pareto-optimal	0.916667	0.531646	Pareto-optimal	0.677249	0.816267	Pareto-optimal	0.684575	0.748795	Pareto-optimal	0.760863	0.749821	not Pareto-optimal	0.981707	0.105614	Pareto-optimal
((CCR7_negation & GYPC_negation) | FLT3LG_negation) | LTB_negation	0.947368	0.613842	Pareto-optimal	0.916667	0.531646	Pareto-optimal	0.677249	0.816267	Pareto-optimal	0.684575	0.748795	Pareto-optimal	0.760863	0.749821	not Pareto-optimal	0.981707	0.105614	Pareto-optimal
((CCR7_negation & LTB_negation) | FLT3LG_negation) | GYPC_negation	0.947368	0.616429	Pareto-optimal	0.8	0.651899	not Pareto-optimal	0.645503	0.764331	not Pareto-optimal	0.592721	0.803614	Pareto-optimal	0.695204	0.730926	not Pareto-optimal	0.981707	0.105614	Pareto-optimal
((FLT3LG_negation & GYPC_negation) | CCR7_negation) | LTB_negation	0.947368	0.613842	Pareto-optimal	0.916667	0.531646	Pareto-optimal	0.677249	0.816267	Pareto-optimal	0.684575	0.748795	Pareto-optimal	0.760863	0.749821	not Pareto-optimal	0.981707	0.105614	Pareto-optimal
((FLT3LG_negation & LTB_negation) | GYPC_negation) | CCR7_negation	1	0.335705	Pareto-optimal	0.95	0.468354	Pareto-optimal	0.846561	0.529152	not Pareto-optimal	0.875217	0.531325	Pareto-optimal	0.819762	0.71522	Pareto-optimal	0.981707	0.105614	Pareto-optimal
((GYPC_negation & LTB_negation) | FLT3LG_negation) | CCR7_negation	1	0.335705	Pareto-optimal	0.95	0.468354	Pareto-optimal	0.846561	0.529152	not Pareto-optimal	0.875217	0.531325	Pareto-optimal	0.819762	0.71522	Pareto-optimal	0.981707	0.105614	Pareto-optimal
((CCR7_negation | FLT3LG_negation) | LTB_negation) & GYPC_negation	0.368421	0.924968	Pareto-optimal	0.316667	0.968354	Pareto-optimal	0.201058	0.974032	Pareto-optimal	0.135182	0.962048	Pareto-optimal	0.233988	0.94754	Pareto-optimal	0.35061	0.811608	Pareto-optimal
((CCR7_negation | GYPC_negation) | LTB_negation) & FLT3LG_negation	0.368421	0.924968	Pareto-optimal	0.316667	0.968354	Pareto-optimal	0.201058	0.974032	Pareto-optimal	0.135182	0.962048	Pareto-optimal	0.233988	0.94754	Pareto-optimal	0.746951	0.589914	not Pareto-optimal
((CCR7_negation | LTB_negation) | GYPC_negation) & FLT3LG_negation	0.368421	0.924968	Pareto-optimal	0.316667	0.968354	Pareto-optimal	0.201058	0.974032	Pareto-optimal	0.135182	0.962048	Pareto-optimal	0.233988	0.94754	Pareto-optimal	0.746951	0.589914	not Pareto-optimal
((FLT3LG_negation | GYPC_negation) | LTB_negation) & CCR7_negation	0.368421	0.924968	Pareto-optimal	0.316667	0.968354	Pareto-optimal	0.201058	0.974032	Pareto-optimal	0.135182	0.962048	Pareto-optimal	0.233988	0.94754	Pareto-optimal	0.878049	0.450999	Pareto-optimal
((FLT3LG_negation | LTB_negation) | CCR7_negation) & GYPC_negation	0.368421	0.924968	Pareto-optimal	0.316667	0.968354	Pareto-optimal	0.201058	0.974032	Pareto-optimal	0.135182	0.962048	Pareto-optimal	0.233988	0.94754	Pareto-optimal	0.35061	0.811608	Pareto-optimal
((GYPC_negation | LTB_negation) | CCR7_negation) & FLT3LG_negation	0.368421	0.924968	Pareto-optimal	0.316667	0.968354	Pareto-optimal	0.201058	0.974032	Pareto-optimal	0.135182	0.962048	Pareto-optimal	0.233988	0.94754	Pareto-optimal	0.746951	0.589914	not Pareto-optimal
((CCR7_negation | FLT3LG_negation) | LTB_negation) & GYPC_negation	0.368421	0.924968	Pareto-optimal	0.316667	0.968354	Pareto-optimal	0.201058	0.974032	Pareto-optimal	0.135182	0.962048	Pareto-optimal	0.233988	0.94754	Pareto-optimal	0.35061	0.811608	Pareto-optimal
((CCR7_negation | GYPC_negation) | LTB_negation) & FLT3LG_negation	0.368421	0.924968	Pareto-optimal	0.316667	0.968354	Pareto-optimal	0.201058	0.974032	Pareto-optimal	0.135182	0.962048	Pareto-optimal	0.233988	0.94754	Pareto-optimal	0.746951	0.589914	not Pareto-optimal
((CCR7_negation | LTB_negation) | GYPC_negation) & FLT3LG_negation	0.368421	0.924968	Pareto-optimal	0.316667	0.968354	Pareto-optimal	0.201058	0.974032	Pareto-optimal	0.135182	0.962048	Pareto-optimal	0.233988	0.94754	Pareto-optimal	0.746951	0.589914	not Pareto-optimal
((FLT3LG_negation | GYPC_negation) | LTB_negation) & CCR7_negation	0.368421	0.924968	Pareto-optimal	0.316667	0.968354	Pareto-optimal	0.201058	0.974032	Pareto-optimal	0.135182	0.962048	Pareto-optimal	0.233988	0.94754	Pareto-optimal	0.878049	0.450999	Pareto-optimal
((FLT3LG_negation | LTB_negation) | CCR7_negation) & GYPC_negation	0.368421	0.924968	Pareto-optimal	0.316667	0.968354	Pareto-optimal	0.201058	0.974032	Pareto-optimal	0.135182	0.962048	Pareto-optimal	0.233988	0.94754	Pareto-optimal	0.35061	0.811608	Pareto-optimal
((GYPC_negation | LTB_negation) | CCR7_negation) & FLT3LG_negation	0.368421	0.924968	Pareto-optimal	0.316667	0.968354	Pareto-optimal	0.201058	0.974032	Pareto-optimal	0.135182	0.962048	Pareto-optimal	0.233988	0.94754	Pareto-optimal	0.746951	0.589914	not Pareto-optimal
((CCR7_negation | FLT3LG_negation) | GYPC_negation) & LTB_negation	0.368421	0.924968	Pareto-optimal	0.316667	0.968354	Pareto-optimal	0.201058	0.974032	Pareto-optimal	0.135182	0.962048	Pareto-optimal	0.233988	0.94754	Pareto-optimal	0.810976	0.542341	not Pareto-optimal
((CCR7_negation | GYPC_negation) | FLT3LG_negation) & LTB_negation	0.368421	0.924968	Pareto-optimal	0.316667	0.968354	Pareto-optimal	0.201058	0.974032	Pareto-optimal	0.135182	0.962048	Pareto-optimal	0.233988	0.94754	Pareto-optimal	0.810976	0.542341	not Pareto-optimal
((CCR7_negation | LTB_negation) | FLT3LG_negation) & GYPC_negation	0.368421	0.924968	Pareto-optimal	0.316667	0.968354	Pareto-optimal	0.201058	0.974032	Pareto-optimal	0.135182	0.962048	Pareto-optimal	0.233988	0.94754	Pareto-optimal	0.35061	0.811608	Pareto-optimal
((FLT3LG_negation | GYPC_negation) | CCR7_negation) & LTB_negation	0.368421	0.924968	Pareto-optimal	0.316667	0.968354	Pareto-optimal	0.201058	0.974032	Pareto-optimal	0.135182	0.962048	Pareto-optimal	0.233988	0.94754	Pareto-optimal	0.810976	0.542341	not Pareto-optimal
((FLT3LG_negation | LTB_negation) | GYPC_negation) & CCR7_negation	0.368421	0.924968	Pareto-optimal	0.316667	0.968354	Pareto-optimal	0.201058	0.974032	Pareto-optimal	0.135182	0.962048	Pareto-optimal	0.233988	0.94754	Pareto-optimal	0.878049	0.450999	Pareto-optimal
((GYPC_negation | LTB_negation) | FLT3LG_negation) & CCR7_negation	0.368421	0.924968	Pareto-optimal	0.316667	0.968354	Pareto-optimal	0.201058	0.974032	Pareto-optimal	0.135182	0.962048	Pareto-optimal	0.233988	0.94754	Pareto-optimal	0.878049	0.450999	Pareto-optimal
((CCR7_negation | FLT3LG_negation) | LTB_negation) | GYPC_negation	0.947368	0.616429	Pareto-optimal	0.8	0.651899	not Pareto-optimal	0.645503	0.764331	not Pareto-optimal	0.592721	0.803614	Pareto-optimal	0.695204	0.730926	not Pareto-optimal	0.981707	0.105614	Pareto-optimal
((CCR7_negation | GYPC_negation) | LTB_negation) | FLT3LG_negation	1	0.496766	Pareto-optimal	0.883333	0.411392	not Pareto-optimal	0.846561	0.517883	not Pareto-optimal	0.729636	0.566867	not Pareto-optimal	0.838107	0.37503	not Pareto-optimal	0.981707	0.105614	Pareto-optimal
((CCR7_negation | LTB_negation) | GYPC_negation) | FLT3LG_negation	1	0.496766	Pareto-optimal	0.883333	0.411392	not Pareto-optimal	0.846561	0.517883	not Pareto-optimal	0.729636	0.566867	not Pareto-optimal	0.838107	0.37503	not Pareto-optimal	0.981707	0.105614	Pareto-optimal
((FLT3LG_negation | GYPC_negation) | LTB_negation) | CCR7_negation	1	0.335705	Pareto-optimal	0.95	0.468354	Pareto-optimal	0.846561	0.529152	not Pareto-optimal	0.875217	0.531325	Pareto-optimal	0.819762	0.71522	Pareto-optimal	0.981707	0.105614	Pareto-optimal
((FLT3LG_negation | LTB_negation) | CCR7_negation) | GYPC_negation	0.947368	0.616429	Pareto-optimal	0.8	0.651899	not Pareto-optimal	0.645503	0.764331	not Pareto-optimal	0.592721	0.803614	Pareto-optimal	0.695204	0.730926	not Pareto-optimal	0.981707	0.105614	Pareto-optimal
((GYPC_negation | LTB_negation) | CCR7_negation) | FLT3LG_negation	1	0.496766	Pareto-optimal	0.883333	0.411392	not Pareto-optimal	0.846561	0.517883	not Pareto-optimal	0.729636	0.566867	not Pareto-optimal	0.838107	0.37503	not Pareto-optimal	0.981707	0.105614	Pareto-optimal
((CCR7_negation | FLT3LG_negation) | LTB_negation) | GYPC_negation	0.947368	0.616429	Pareto-optimal	0.8	0.651899	not Pareto-optimal	0.645503	0.764331	not Pareto-optimal	0.592721	0.803614	Pareto-optimal	0.695204	0.730926	not Pareto-optimal	0.981707	0.105614	Pareto-optimal
((CCR7_negation | GYPC_negation) | LTB_negation) | FLT3LG_negation	1	0.496766	Pareto-optimal	0.883333	0.411392	not Pareto-optimal	0.846561	0.517883	not Pareto-optimal	0.729636	0.566867	not Pareto-optimal	0.838107	0.37503	not Pareto-optimal	0.981707	0.105614	Pareto-optimal
((CCR7_negation | LTB_negation) | GYPC_negation) | FLT3LG_negation	1	0.496766	Pareto-optimal	0.883333	0.411392	not Pareto-optimal	0.846561	0.517883	not Pareto-optimal	0.729636	0.566867	not Pareto-optimal	0.838107	0.37503	not Pareto-optimal	0.981707	0.105614	Pareto-optimal
((FLT3LG_negation | GYPC_negation) | LTB_negation) | CCR7_negation	1	0.335705	Pareto-optimal	0.95	0.468354	Pareto-optimal	0.846561	0.529152	not Pareto-optimal	0.875217	0.531325	Pareto-optimal	0.819762	0.71522	Pareto-optimal	0.981707	0.105614	Pareto-optimal
((FLT3LG_negation | LTB_negation) | CCR7_negation) | GYPC_negation	0.947368	0.616429	Pareto-optimal	0.8	0.651899	not Pareto-optimal	0.645503	0.764331	not Pareto-optimal	0.592721	0.803614	Pareto-optimal	0.695204	0.730926	not Pareto-optimal	0.981707	0.105614	Pareto-optimal
((GYPC_negation | LTB_negation) | CCR7_negation) | FLT3LG_negation	1	0.496766	Pareto-optimal	0.883333	0.411392	not Pareto-optimal	0.846561	0.517883	not Pareto-optimal	0.729636	0.566867	not Pareto-optimal	0.838107	0.37503	not Pareto-optimal	0.981707	0.105614	Pareto-optimal
((CCR7_negation | FLT3LG_negation) | GYPC_negation) | LTB_negation	0.947368	0.613842	Pareto-optimal	0.916667	0.531646	Pareto-optimal	0.677249	0.816267	Pareto-optimal	0.684575	0.748795	Pareto-optimal	0.760863	0.749821	not Pareto-optimal	0.981707	0.105614	Pareto-optimal
((CCR7_negation | GYPC_negation) | FLT3LG_negation) | LTB_negation	0.947368	0.613842	Pareto-optimal	0.916667	0.531646	Pareto-optimal	0.677249	0.816267	Pareto-optimal	0.684575	0.748795	Pareto-optimal	0.760863	0.749821	not Pareto-optimal	0.981707	0.105614	Pareto-optimal
((CCR7_negation | LTB_negation) | FLT3LG_negation) | GYPC_negation	0.947368	0.616429	Pareto-optimal	0.8	0.651899	not Pareto-optimal	0.645503	0.764331	not Pareto-optimal	0.592721	0.803614	Pareto-optimal	0.695204	0.730926	not Pareto-optimal	0.981707	0.105614	Pareto-optimal
((FLT3LG_negation | GYPC_negation) | CCR7_negation) | LTB_negation	0.947368	0.613842	Pareto-optimal	0.916667	0.531646	Pareto-optimal	0.677249	0.816267	Pareto-optimal	0.684575	0.748795	Pareto-optimal	0.760863	0.749821	not Pareto-optimal	0.981707	0.105614	Pareto-optimal
((FLT3LG_negation | LTB_negation) | GYPC_negation) | CCR7_negation	1	0.335705	Pareto-optimal	0.95	0.468354	Pareto-optimal	0.846561	0.529152	not Pareto-optimal	0.875217	0.531325	Pareto-optimal	0.819762	0.71522	Pareto-optimal	0.981707	0.105614	Pareto-optimal
((GYPC_negation | LTB_negation) | FLT3LG_negation) | CCR7_negation	1	0.335705	Pareto-optimal	0.95	0.468354	Pareto-optimal	0.846561	0.529152	not Pareto-optimal	0.875217	0.531325	Pareto-optimal	0.819762	0.71522	Pareto-optimal	0.981707	0.105614	Pareto-optimal
