# Supplementary material for: Single-cell analyses identify circulating anti-tumor CD8 T cells and markers for their enrichment
Source: J Exp Med. 2021 Mar 2;218(4):e20200920. doi: 10.1084/jem.20200920 (PMC7933992; doi:10.1084/jem.20200920)
Supplement: Table S15 — lists empirical significance values and 95% confidence intervals for the AUC, sensitivity, and specificity of featured gates in each patient sample using the intersection of GLIPH2 and iSMART. [file JEM_20200920_TableS15.xlsx]

## Sheet: Sheet1
Table S15. Empirical significance values and 95% confidence intervals for the AUC, sensitivity, and specificity of featured gates in each patient sample using the intersection of GLIPH2 and iSMART
	K409		K411		K468		K484
	exact matching	clustering	exact matching	clustering	exact matching	clustering	exact matching	clustering
BTLA	0.549	0.552	0.491	0.49	0.498	0.499	0.498	0.497
CTLA4	0.593	0.626	0.478	0.488	0.497	0.496	0.483	0.484
HAVCR2	0.68	0.663	0.5	0.5	0.5	0.501	0.501	0.501
LAG3	0.793	0.812	0.545	0.541	0.535	0.537	0.506	0.508
CD160	0.487	0.487	0.497	0.497	0.507	0.507	0.5	0.498
PDCD1	0.837	0.855	0.487	0.5	0.494	0.57	0.499	0.501
TIGIT	0.83	0.82	0.505	0.504	0.512	0.511	0.498	0.498
CCR7 negation	0.668	0.667	0.708	0.716	0.707	0.695	0.594	0.593
FLT3LG negation	0.746	0.743	0.624	0.631	0.652	0.642	0.662	0.641
GYPC negation	0.582	0.581	0.634	0.613	0.676	0.665	0.627	0.619
LTB negation	0.803	0.816	0.749	0.746	0.741	0.734	0.676	0.666
